# Supplementary material for: Comparison of different techniques for prehospital cervical spine immobilization: Biomechanical measurements with a wireless motion capture system
Source: PLoS One. 2023 Nov 28;18(11):e0292300. doi: 10.1371/journal.pone.0292300 (PMC10683997; doi:10.1371/journal.pone.0292300)
Supplement: S1 Dataset — (XLSX) [file pone.0292300.s006.xlsx]

## Sheet: P1S0-001
Frame	T8_Head Lateral Bending	T8_Head Axial Bending	T8_Head Flexion/Extension
0	8.30021	-4.42619	13.9188
1	8.31371	-4.40964	13.9036
2	8.32782	-4.39265	13.8876
3	8.34235	-4.37537	13.8711
4	8.35709	-4.35795	13.8543
5	8.37184	-4.34053	13.8376
6	8.38639	-4.32327	13.8211
7	8.40053	-4.3063	13.8052
8	8.41407	-4.28977	13.7899
9	8.42679	-4.27384	13.7757
10	8.43849	-4.25864	13.7627
11	8.44897	-4.24432	13.7512
12	8.45801	-4.23102	13.7414
13	8.46559	-4.21866	13.7335
14	8.4719	-4.20703	13.7272
15	8.47709	-4.19608	13.7224
16	8.48132	-4.18575	13.7188
17	8.48472	-4.17601	13.7162
18	8.48745	-4.16681	13.7144
19	8.48966	-4.1581	13.7131
20	8.49149	-4.14983	13.7121
21	8.4931	-4.14196	13.7112
22	8.49463	-4.13444	13.7101
23	8.49623	-4.12723	13.7087
24	8.49805	-4.12028	13.7067
25	8.49979	-4.11376	13.7043
26	8.50111	-4.10783	13.702
27	8.50207	-4.10244	13.6997
28	8.50274	-4.09751	13.6974
29	8.50318	-4.09297	13.6952
30	8.50345	-4.08877	13.6932
31	8.50364	-4.08483	13.6912
32	8.5038	-4.0811	13.6895
33	8.50399	-4.07751	13.6879
34	8.5043	-4.07398	13.6866
35	8.50477	-4.07047	13.6855
36	8.50549	-4.06689	13.6847
37	8.50639	-4.06336	13.6842
38	8.50737	-4.06002	13.6841
39	8.50843	-4.05685	13.6842
40	8.50953	-4.05383	13.6846
41	8.51068	-4.05095	13.6852
42	8.51185	-4.04819	13.6859
43	8.51303	-4.04554	13.6867
44	8.51421	-4.04296	13.6876
45	8.51536	-4.04046	13.6885
46	8.51648	-4.03801	13.6894
47	8.51756	-4.0356	13.6902
48	8.51856	-4.0332	13.691
49	8.51961	-4.03083	13.6916
50	8.52079	-4.0285	13.6923
51	8.52205	-4.02622	13.6929
52	8.52333	-4.024	13.6936
53	8.5246	-4.02185	13.6943
54	8.5258	-4.01978	13.6951
55	8.52687	-4.01779	13.6958
56	8.52779	-4.0159	13.6966
57	8.52848	-4.01412	13.6974
58	8.52892	-4.01245	13.6983
59	8.52904	-4.0109	13.6992
60	8.5288	-4.00949	13.7001
61	8.52811	-4.00828	13.7012
62	8.52698	-4.00732	13.7026
63	8.52548	-4.00656	13.704
64	8.5237	-4.00595	13.7056
65	8.52169	-4.00544	13.7072
66	8.51955	-4.005	13.7088
67	8.51734	-4.00456	13.7103
68	8.51515	-4.00409	13.7116
69	8.51304	-4.00354	13.7127
70	8.5111	-4.00286	13.7136
71	8.5094	-4.002	13.7141
72	8.50802	-4.00092	13.7143
73	8.50678	-3.99965	13.7139
74	8.50551	-3.99827	13.7132
75	8.50424	-3.99678	13.7121
76	8.50302	-3.9952	13.7107
77	8.50188	-3.99353	13.7091
78	8.50088	-3.9918	13.7074
79	8.50005	-3.99001	13.7056
80	8.49944	-3.98816	13.7038
81	8.49908	-3.98628	13.7021
82	8.49903	-3.98437	13.7006
83	8.49933	-3.98245	13.6992
84	8.50001	-3.98052	13.6982
85	8.50125	-3.97858	13.6973
86	8.5031	-3.97662	13.6964
87	8.50544	-3.97463	13.6956
88	8.50816	-3.9726	13.6947
89	8.51114	-3.97054	13.694
90	8.51426	-3.96844	13.6933
91	8.51741	-3.96629	13.6928
92	8.52047	-3.96409	13.6925
93	8.52331	-3.96182	13.6925
94	8.52582	-3.9595	13.6926
95	8.52789	-3.95711	13.6931
96	8.52939	-3.95464	13.6939
97	8.53047	-3.95216	13.695
98	8.53132	-3.9497	13.6964
99	8.53197	-3.94723	13.6981
100	8.5324	-3.94474	13.7
101	8.53262	-3.94218	13.7021
102	8.53263	-3.93954	13.7045
103	8.53244	-3.93679	13.707
104	8.53203	-3.9339	13.7096
105	8.53142	-3.93085	13.7125
106	8.5306	-3.9276	13.7154
107	8.52958	-3.92413	13.7184
108	8.52836	-3.92041	13.7216
109	8.52672	-3.91635	13.7248
110	8.5245	-3.91192	13.7282
111	8.52184	-3.90717	13.7318
112	8.51886	-3.90219	13.7356
113	8.51567	-3.89705	13.7395
114	8.51239	-3.8918	13.7435
115	8.50914	-3.88654	13.7477
116	8.50605	-3.88132	13.7519
117	8.50324	-3.87621	13.7563
118	8.50081	-3.87129	13.7607
119	8.49891	-3.86663	13.7651
120	8.49763	-3.8623	13.7696
121	8.49691	-3.85817	13.7743
122	8.49657	-3.8541	13.7793
123	8.49657	-3.85011	13.7844
124	8.49688	-3.84621	13.7898
125	8.49746	-3.84243	13.7952
126	8.49828	-3.83878	13.8007
127	8.49931	-3.83529	13.8061
128	8.50051	-3.83198	13.8113
129	8.50184	-3.82886	13.8165
130	8.50328	-3.82596	13.8213
131	8.50479	-3.82329	13.8259
132	8.50633	-3.82088	13.83
133	8.50804	-3.81876	13.8338
134	8.51004	-3.81693	13.8373
135	8.51229	-3.81536	13.8406
136	8.51472	-3.81402	13.8436
137	8.51729	-3.81287	13.8464
138	8.51995	-3.81189	13.8491
139	8.52264	-3.81104	13.8517
140	8.52531	-3.81029	13.8543
141	8.52791	-3.80961	13.8568
142	8.53039	-3.80896	13.8593
143	8.5327	-3.80831	13.8619
144	8.53479	-3.80764	13.8645
145	8.53679	-3.80708	13.8673
146	8.53887	-3.80677	13.87
147	8.54096	-3.80665	13.8728
148	8.54304	-3.80665	13.8756
149	8.54504	-3.80672	13.8783
150	8.54693	-3.8068	13.881
151	8.54866	-3.80683	13.8837
152	8.55018	-3.80674	13.8862
153	8.55145	-3.80647	13.8887
154	8.55242	-3.80597	13.8911
155	8.55304	-3.80518	13.8933
156	8.55328	-3.80402	13.8953
157	8.55296	-3.80251	13.8972
158	8.55204	-3.8007	13.8989
159	8.55062	-3.79863	13.9003
160	8.54883	-3.79635	13.9017
161	8.54679	-3.79389	13.9029
162	8.54462	-3.79129	13.9041
163	8.54243	-3.78861	13.9053
164	8.54035	-3.78587	13.9065
165	8.53849	-3.78313	13.9077
166	8.53697	-3.78041	13.909
167	8.53591	-3.77777	13.9105
168	8.53544	-3.77524	13.9122
169	8.53555	-3.77279	13.9138
170	8.53614	-3.77034	13.9154
171	8.53712	-3.76788	13.917
172	8.53841	-3.76543	13.9186
173	8.53992	-3.76296	13.9202
174	8.54157	-3.76047	13.9219
175	8.54327	-3.75797	13.9238
176	8.54496	-3.75545	13.9259
177	8.54653	-3.7529	13.9282
178	8.54791	-3.75032	13.9308
179	8.54902	-3.74771	13.9338
180	8.54977	-3.74505	13.9371
181	8.55012	-3.74229	13.941
182	8.55013	-3.73936	13.9453
183	8.54987	-3.73632	13.9501
184	8.54942	-3.73321	13.9551
185	8.54886	-3.73007	13.9604
186	8.54828	-3.72695	13.9659
187	8.54774	-3.72389	13.9715
188	8.54733	-3.72094	13.9771
189	8.54712	-3.71814	13.9826
190	8.5472	-3.71553	13.9879
191	8.54764	-3.71315	13.993
192	8.54851	-3.71106	13.9979
193	8.54989	-3.70926	14.0025
194	8.55173	-3.70772	14.0071
195	8.55394	-3.7064	14.0117
196	8.55644	-3.70526	14.0162
197	8.55914	-3.70427	14.0207
198	8.56197	-3.7034	14.025
199	8.56483	-3.70261	14.0293
200	8.56764	-3.70185	14.0334
201	8.57032	-3.70111	14.0374
202	8.57277	-3.70034	14.0413
203	8.57493	-3.6995	14.0449
204	8.5767	-3.69857	14.0484
205	8.57812	-3.69758	14.0517
206	8.57933	-3.6966	14.0548
207	8.58036	-3.69563	14.0577
208	8.58122	-3.69467	14.0604
209	8.58194	-3.69371	14.063
210	8.58256	-3.69276	14.0655
211	8.5831	-3.69182	14.0678
212	8.58359	-3.69089	14.0701
213	8.58406	-3.68996	14.0723
214	8.58453	-3.68904	14.0745
215	8.58503	-3.68813	14.0766
216	8.5856	-3.68722	14.0787
217	8.58618	-3.6863	14.0808
218	8.58674	-3.68534	14.0829
219	8.58726	-3.68437	14.085
220	8.58776	-3.68339	14.0871
221	8.58823	-3.68242	14.0891
222	8.58869	-3.68147	14.0909
223	8.58913	-3.68055	14.0927
224	8.58955	-3.67968	14.0943
225	8.58996	-3.67886	14.0958
226	8.59037	-3.67812	14.097
227	8.59077	-3.67745	14.098
228	8.59116	-3.67688	14.0987
229	8.59153	-3.67641	14.0991
230	8.59184	-3.67601	14.0992
231	8.59212	-3.67569	14.0989
232	8.59236	-3.67543	14.0984
233	8.5926	-3.67523	14.0978
234	8.59284	-3.67508	14.097
235	8.5931	-3.67497	14.0961
236	8.59339	-3.6749	14.0953
237	8.59372	-3.67485	14.0945
238	8.5941	-3.67482	14.0939
239	8.59456	-3.6748	14.0935
240	8.59511	-3.67479	14.0933
241	8.59582	-3.67477	14.0936
242	8.59673	-3.67476	14.0942
243	8.59779	-3.67476	14.0952
244	8.59894	-3.67477	14.0963
245	8.60014	-3.67482	14.0976
246	8.60133	-3.67489	14.0987
247	8.60245	-3.67501	14.0998
248	8.60347	-3.67518	14.1005
249	8.60432	-3.67541	14.1009
250	8.60496	-3.6757	14.1007
251	8.60533	-3.67607	14.1
252	8.60538	-3.67651	14.0985
253	8.60508	-3.67706	14.0962
254	8.60446	-3.67773	14.0931
255	8.60358	-3.6785	14.0894
256	8.60248	-3.67935	14.0851
257	8.60123	-3.68026	14.0805
258	8.59985	-3.6812	14.0757
259	8.59841	-3.68216	14.0706
260	8.59696	-3.68311	14.0656
261	8.59555	-3.68404	14.0607
262	8.59422	-3.68492	14.056
263	8.59302	-3.68573	14.0516
264	8.59202	-3.68646	14.0478
265	8.59117	-3.68714	14.0442
266	8.59041	-3.68782	14.0409
267	8.58973	-3.6885	14.0376
268	8.5891	-3.68915	14.0345
269	8.58851	-3.68979	14.0314
270	8.58793	-3.69039	14.0285
271	8.58736	-3.69094	14.0257
272	8.58676	-3.69145	14.0229
273	8.58613	-3.69189	14.0202
274	8.58544	-3.69226	14.0175
275	8.58468	-3.69255	14.0149
276	8.58382	-3.69276	14.0123
277	8.58284	-3.69277	14.0099
278	8.58174	-3.69253	14.0078
279	8.58055	-3.69211	14.0059
280	8.57928	-3.69156	14.0041
281	8.57799	-3.69095	14.0024
282	8.57668	-3.69034	14.0007
283	8.57539	-3.6898	13.9989
284	8.57415	-3.68939	13.9969
285	8.57298	-3.68916	13.9947
286	8.57192	-3.68919	13.9922
287	8.571	-3.68953	13.9893
288	8.57023	-3.69025	13.9859
289	8.56957	-3.69134	13.9821
290	8.56895	-3.69271	13.9779
291	8.56838	-3.69433	13.9734
292	8.56787	-3.69618	13.9685
293	8.56744	-3.69822	13.9635
294	8.56709	-3.70041	13.9582
295	8.56685	-3.70273	13.9529
296	8.56672	-3.70515	13.9474
297	8.56672	-3.70763	13.9419
298	8.56685	-3.71014	13.9365
299	8.56714	-3.71266	13.9311
300	8.56759	-3.71514	13.9259
301	8.56824	-3.71766	13.9207
302	8.5691	-3.7203	13.9155
303	8.57014	-3.72305	13.9102
304	8.57133	-3.72587	13.905
305	8.57265	-3.72876	13.8997
306	8.57407	-3.7317	13.8943
307	8.57556	-3.73466	13.889
308	8.57709	-3.73763	13.8837
309	8.57864	-3.74058	13.8783
310	8.58016	-3.74351	13.873
311	8.58165	-3.74638	13.8676
312	8.58307	-3.74919	13.8623
313	8.58447	-3.75195	13.8568
314	8.58594	-3.75469	13.8513
315	8.58746	-3.75743	13.8456
316	8.589	-3.76016	13.8399
317	8.59056	-3.76287	13.8343
318	8.59212	-3.76557	13.8286
319	8.59366	-3.76825	13.823
320	8.59516	-3.77093	13.8175
321	8.5966	-3.77359	13.8122
322	8.59798	-3.77623	13.8072
323	8.59928	-3.77886	13.8023
324	8.60047	-3.78148	13.7978
325	8.60154	-3.78406	13.7935
326	8.6025	-3.78662	13.7895
327	8.60337	-3.78915	13.7857
328	8.60416	-3.79166	13.7822
329	8.6049	-3.79415	13.7787
330	8.60561	-3.79664	13.7754
331	8.60631	-3.79913	13.7723
332	8.60702	-3.80161	13.7692
333	8.60775	-3.80411	13.7661
334	8.60853	-3.80663	13.7631
335	8.60938	-3.80916	13.7601
336	8.61032	-3.81173	13.757
337	8.61135	-3.81437	13.754
338	8.61247	-3.81714	13.751
339	8.61365	-3.81999	13.7481
340	8.61488	-3.82288	13.7453
341	8.61613	-3.82578	13.7425
342	8.61739	-3.82865	13.7398
343	8.61865	-3.83147	13.7371
344	8.61988	-3.83418	13.7344
345	8.62106	-3.83677	13.7318
346	8.62218	-3.83919	13.7291
347	8.62322	-3.8414	13.7264
348	8.62417	-3.84338	13.7238
349	8.62507	-3.8451	13.7212
350	8.62598	-3.84659	13.7188
351	8.62689	-3.84789	13.7166
352	8.62778	-3.84903	13.7145
353	8.62862	-3.85003	13.7124
354	8.6294	-3.85094	13.7103
355	8.63009	-3.85177	13.708
356	8.63068	-3.85256	13.7055
357	8.63114	-3.85335	13.7028
358	8.63147	-3.85416	13.6997
359	8.63162	-3.85503	13.6963
360	8.6316	-3.85598	13.6923
361	8.63121	-3.85696	13.6878
362	8.63036	-3.8579	13.6826
363	8.62915	-3.85881	13.6768
364	8.62771	-3.85969	13.6707
365	8.62615	-3.86058	13.6643
366	8.62457	-3.86146	13.6577
367	8.6231	-3.86236	13.6512
368	8.62185	-3.86329	13.6448
369	8.62092	-3.86425	13.6387
370	8.62044	-3.86527	13.6331
371	8.62051	-3.86634	13.628
372	8.62125	-3.86749	13.6235
373	8.62287	-3.8688	13.6197
374	8.6254	-3.8703	13.6162
375	8.62864	-3.87194	13.6131
376	8.6324	-3.87367	13.6102
377	8.63648	-3.87544	13.6077
378	8.64071	-3.8772	13.6054
379	8.64488	-3.87889	13.6033
380	8.64881	-3.88046	13.6015
381	8.65231	-3.88186	13.5998
382	8.65518	-3.88304	13.5983
383	8.65723	-3.88394	13.5969
384	8.65828	-3.88451	13.5956
385	8.65834	-3.8848	13.5945
386	8.65762	-3.88489	13.5936
387	8.65625	-3.88479	13.5928
388	8.65433	-3.88451	13.5922
389	8.65198	-3.88406	13.5918
390	8.64931	-3.88345	13.5916
391	8.64642	-3.88269	13.5915
392	8.64344	-3.88178	13.5917
393	8.64048	-3.88073	13.5921
394	8.63764	-3.87955	13.5926
395	8.63505	-3.87825	13.5934
396	8.63281	-3.87685	13.5944
397	8.63073	-3.87519	13.5957
398	8.62858	-3.87318	13.5975
399	8.62638	-3.87089	13.5996
400	8.62417	-3.86839	13.6019
401	8.62197	-3.86575	13.6045
402	8.61982	-3.86305	13.6072
403	8.61774	-3.86036	13.6099
404	8.61578	-3.85774	13.6127
405	8.61395	-3.85527	13.6152
406	8.61229	-3.85302	13.6176
407	8.61083	-3.85107	13.6198
408	8.6096	-3.84948	13.6216
409	8.6086	-3.84819	13.6231
410	8.60777	-3.84712	13.6244
411	8.60712	-3.84622	13.6256
412	8.60662	-3.84549	13.6267
413	8.60626	-3.84491	13.6277
414	8.60602	-3.84447	13.6286
415	8.60589	-3.84413	13.6294
416	8.60585	-3.84389	13.6301
417	8.60589	-3.84373	13.6308
418	8.60599	-3.84363	13.6314
419	8.60615	-3.84357	13.6319
420	8.60633	-3.84354	13.6324
421	8.60659	-3.84353	13.6329
422	8.60699	-3.84355	13.6334
423	8.60749	-3.84363	13.6337
424	8.60808	-3.84377	13.634
425	8.60876	-3.84398	13.6343
426	8.60949	-3.84429	13.6345
427	8.61028	-3.84471	13.6346
428	8.61109	-3.84524	13.6346
429	8.61191	-3.84591	13.6345
430	8.61273	-3.84672	13.6344
431	8.61353	-3.84769	13.6341
432	8.61429	-3.84883	13.6338
433	8.6151	-3.85026	13.6334
434	8.61603	-3.85201	13.6331
435	8.61703	-3.85402	13.6327
436	8.61808	-3.85624	13.6322
437	8.61915	-3.85858	13.6317
438	8.62019	-3.861	13.6311
439	8.62117	-3.86341	13.6303
440	8.62207	-3.86576	13.6293
441	8.62285	-3.86798	13.6282
442	8.62347	-3.87	13.6267
443	8.6239	-3.87177	13.625
444	8.6241	-3.8732	13.623
445	8.62407	-3.87435	13.6205
446	8.62382	-3.87529	13.6175
447	8.6234	-3.87606	13.6141
448	8.62283	-3.87668	13.6104
449	8.62214	-3.87716	13.6065
450	8.62135	-3.87754	13.6025
451	8.62049	-3.87783	13.5984
452	8.6196	-3.87807	13.5945
453	8.61869	-3.87826	13.5906
454	8.61781	-3.87845	13.5871
455	8.61697	-3.87864	13.5838
456	8.61621	-3.87886	13.581
457	8.61549	-3.87911	13.5786
458	8.61475	-3.87938	13.5764
459	8.61401	-3.87964	13.5743
460	8.61325	-3.87988	13.5724
461	8.61248	-3.88008	13.5706
462	8.61171	-3.88023	13.569
463	8.61093	-3.88031	13.5676
464	8.61014	-3.8803	13.5663
465	8.60934	-3.88019	13.5651
466	8.60854	-3.87996	13.564
467	8.60773	-3.8796	13.5631
468	8.60693	-3.87908	13.5623
469	8.60603	-3.87831	13.5616
470	8.60499	-3.87724	13.5611
471	8.60385	-3.87594	13.5607
472	8.60265	-3.87446	13.5604
473	8.60145	-3.87289	13.5602
474	8.60029	-3.87128	13.5602
475	8.59922	-3.8697	13.5603
476	8.59828	-3.86821	13.5606
477	8.59752	-3.86688	13.561
478	8.59699	-3.86578	13.5615
479	8.59672	-3.86498	13.5622
480	8.59678	-3.86453	13.563
481	8.59725	-3.86446	13.5641
482	8.59814	-3.86473	13.5656
483	8.59938	-3.86526	13.5674
484	8.60087	-3.86601	13.5694
485	8.60254	-3.86692	13.5715
486	8.60431	-3.86793	13.5737
487	8.6061	-3.869	13.5759
488	8.60783	-3.87006	13.5779
489	8.60941	-3.87106	13.5798
490	8.61077	-3.87195	13.5814
491	8.61182	-3.87267	13.5826
492	8.61249	-3.87317	13.5834
493	8.6128	-3.87348	13.5838
494	8.61287	-3.87367	13.5838
495	8.61273	-3.87377	13.5835
496	8.6124	-3.8738	13.5829
497	8.61194	-3.87376	13.5822
498	8.61136	-3.87369	13.5813
499	8.61071	-3.87358	13.5804
500	8.61002	-3.87348	13.5794
501	8.60932	-3.87338	13.5784
502	8.60865	-3.87331	13.5775
503	8.60804	-3.87328	13.5768
504	8.60752	-3.87331	13.5763
505	8.60704	-3.87337	13.5759
506	8.60653	-3.87341	13.5755
507	8.60599	-3.87344	13.5753
508	8.60544	-3.87347	13.575
509	8.60488	-3.87351	13.5748
510	8.60432	-3.87357	13.5747
511	8.60377	-3.87366	13.5745
512	8.60323	-3.87379	13.5743
513	8.60273	-3.87396	13.574
514	8.60226	-3.8742	13.5738
515	8.60183	-3.8745	13.5734
516	8.60146	-3.87487	13.573
517	8.60113	-3.87534	13.5726
518	8.60084	-3.87592	13.5721
519	8.60058	-3.87657	13.5715
520	8.60035	-3.87729	13.571
521	8.60015	-3.87805	13.5704
522	8.59997	-3.87885	13.5698
523	8.59981	-3.87966	13.5691
524	8.59967	-3.88047	13.5685
525	8.59955	-3.88126	13.5678
526	8.59944	-3.88202	13.5671
527	8.59934	-3.88272	13.5663
528	8.59924	-3.88336	13.5656
529	8.59919	-3.88397	13.5648
530	8.59921	-3.8846	13.564
531	8.59928	-3.88523	13.5631
532	8.59939	-3.88586	13.5622
533	8.59951	-3.88648	13.5613
534	8.59963	-3.88706	13.5603
535	8.59973	-3.88759	13.5594
536	8.59978	-3.88807	13.5584
537	8.59978	-3.88848	13.5575
538	8.5997	-3.88881	13.5566
539	8.59952	-3.88905	13.5557
540	8.59922	-3.88917	13.5548
541	8.5988	-3.88918	13.5539
542	8.59824	-3.88907	13.5529
543	8.59758	-3.88887	13.552
544	8.59684	-3.88858	13.551
545	8.59605	-3.88823	13.55
546	8.59521	-3.88781	13.5491
547	8.59436	-3.88736	13.5482
548	8.59352	-3.88688	13.5473
549	8.5927	-3.88639	13.5465
550	8.59194	-3.8859	13.5457
551	8.59125	-3.88543	13.5451
552	8.59066	-3.88499	13.5445
553	8.59017	-3.88456	13.544
554	8.58976	-3.88413	13.5436
555	8.58941	-3.88369	13.5433
556	8.5891	-3.88325	13.543
557	8.58882	-3.88279	13.5429
558	8.58856	-3.88231	13.5427
559	8.58829	-3.88182	13.5426
560	8.58801	-3.88131	13.5425
561	8.5877	-3.88078	13.5423
562	8.58733	-3.88023	13.5422
563	8.58691	-3.87966	13.542
564	8.58641	-3.87906	13.5418
565	8.58581	-3.87841	13.5416
566	8.58512	-3.87769	13.5415
567	8.58436	-3.87692	13.5413
568	8.58356	-3.87611	13.5412
569	8.58272	-3.87529	13.5411
570	8.58187	-3.87446	13.541
571	8.58102	-3.87364	13.5408
572	8.58019	-3.87285	13.5406
573	8.57941	-3.8721	13.5403
574	8.57869	-3.87141	13.5399
575	8.57805	-3.87079	13.5394
576	8.57751	-3.87027	13.5388
577	8.57707	-3.86985	13.538
578	8.57674	-3.86953	13.537
579	8.57648	-3.86929	13.5358
580	8.57628	-3.86912	13.5346
581	8.57613	-3.86898	13.5333
582	8.576	-3.86888	13.5319
583	8.57587	-3.86877	13.5306
584	8.57574	-3.86865	13.5293
585	8.57557	-3.86849	13.528
586	8.57535	-3.86828	13.5269
587	8.57507	-3.86799	13.5259
588	8.5747	-3.86761	13.5251
589	8.57426	-3.86715	13.5245
590	8.57379	-3.86665	13.524
591	8.57328	-3.8661	13.5236
592	8.57273	-3.86551	13.5234
593	8.57216	-3.86489	13.5232
594	8.57155	-3.86424	13.523
595	8.57093	-3.86355	13.5229
596	8.57027	-3.86285	13.5228
597	8.5696	-3.86212	13.5227
598	8.56891	-3.86138	13.5225
599	8.56821	-3.86062	13.5222
600	8.56749	-3.85985	13.5219
601	8.56674	-3.85909	13.5214
602	8.56593	-3.85834	13.5206
603	8.56507	-3.85759	13.5197
604	8.56419	-3.85684	13.5187
605	8.56328	-3.85606	13.5177
606	8.56237	-3.85524	13.5167
607	8.56145	-3.85439	13.5159
608	8.56056	-3.85349	13.5152
609	8.55969	-3.85253	13.5147
610	8.55887	-3.85149	13.5146
611	8.55809	-3.85037	13.5148
612	8.55738	-3.84916	13.5155
613	8.55673	-3.84785	13.5166
614	8.55613	-3.84646	13.5181
615	8.55558	-3.845	13.52
616	8.55505	-3.84346	13.5221
617	8.55456	-3.84186	13.5245
618	8.55408	-3.84021	13.5271
619	8.55362	-3.83851	13.5298
620	8.55317	-3.83678	13.5326
621	8.55272	-3.83501	13.5354
622	8.55227	-3.83321	13.5382
623	8.5518	-3.8314	13.5409
624	8.55132	-3.82958	13.5435
625	8.55088	-3.82771	13.5461
626	8.55053	-3.82576	13.5488
627	8.55024	-3.82374	13.5517
628	8.54998	-3.82167	13.5546
629	8.54972	-3.81957	13.5576
630	8.54944	-3.81745	13.5605
631	8.5491	-3.81534	13.5634
632	8.54867	-3.81325	13.5662
633	8.54813	-3.81119	13.5689
634	8.54745	-3.80919	13.5713
635	8.54659	-3.80726	13.5736
636	8.54553	-3.80542	13.5755
637	8.54427	-3.80377	13.5773
638	8.54284	-3.80233	13.5789
639	8.54126	-3.80105	13.5803
640	8.53955	-3.79987	13.5816
641	8.53772	-3.79872	13.5828
642	8.5358	-3.79755	13.5838
643	8.5338	-3.7963	13.5847
644	8.53174	-3.79491	13.5855
645	8.52964	-3.79331	13.5861
646	8.52752	-3.79144	13.5866
647	8.5254	-3.78925	13.5869
648	8.5233	-3.78667	13.5871
649	8.52105	-3.78362	13.587
650	8.51854	-3.7801	13.5866
651	8.51585	-3.77621	13.5859
652	8.51303	-3.77202	13.585
653	8.51018	-3.76763	13.5839
654	8.50737	-3.76312	13.5828
655	8.50466	-3.75858	13.5817
656	8.50214	-3.7541	13.5807
657	8.49988	-3.74975	13.5798
658	8.49796	-3.74563	13.5792
659	8.49644	-3.74183	13.5789
660	8.49541	-3.73843	13.5789
661	8.49487	-3.73545	13.5793
662	8.49473	-3.73281	13.5796
663	8.49494	-3.73046	13.5801
664	8.49547	-3.72831	13.5808
665	8.49626	-3.7263	13.5816
666	8.49725	-3.72436	13.5826
667	8.49841	-3.72243	13.5837
668	8.49969	-3.72045	13.5852
669	8.50103	-3.71833	13.5869
670	8.50239	-3.71601	13.5889
671	8.50372	-3.71344	13.5912
672	8.50497	-3.71053	13.5939
673	8.5064	-3.7073	13.5969
674	8.50823	-3.70381	13.6004
675	8.51034	-3.70012	13.6041
676	8.51262	-3.69627	13.6082
677	8.51497	-3.69228	13.6125
678	8.51728	-3.6882	13.6171
679	8.51943	-3.68408	13.6218
680	8.52133	-3.67995	13.6268
681	8.52285	-3.67584	13.6318
682	8.5239	-3.67181	13.637
683	8.52436	-3.66789	13.6423
684	8.52412	-3.66412	13.6476
685	8.52305	-3.66046	13.653
686	8.52118	-3.65684	13.6587
687	8.51866	-3.65325	13.6645
688	8.51562	-3.6497	13.6705
689	8.51222	-3.64618	13.6767
690	8.50859	-3.64268	13.6829
691	8.50487	-3.63922	13.6893
692	8.50121	-3.63578	13.6957
693	8.49775	-3.63236	13.7021
694	8.49464	-3.62896	13.7085
695	8.49201	-3.62557	13.715
696	8.49	-3.62221	13.7214
697	8.48845	-3.61876	13.7278
698	8.48709	-3.61516	13.7344
699	8.48592	-3.61148	13.7412
700	8.48495	-3.60777	13.748
701	8.48417	-3.60408	13.7549
702	8.4836	-3.60047	13.7618
703	8.48324	-3.59699	13.7686
704	8.48309	-3.59369	13.7753
705	8.48316	-3.59064	13.7818
706	8.48344	-3.58788	13.7882
707	8.48395	-3.58548	13.7943
708	8.48469	-3.58348	13.8002
709	8.48575	-3.58194	13.8057
710	8.48719	-3.58083	13.811
711	8.48896	-3.58008	13.8162
712	8.491	-3.57964	13.8211
713	8.49325	-3.57944	13.8259
714	8.49567	-3.57942	13.8306
715	8.49819	-3.57952	13.8352
716	8.50076	-3.57967	13.8397
717	8.50333	-3.57982	13.8442
718	8.50584	-3.5799	13.8487
719	8.50823	-3.57984	13.8531
720	8.51044	-3.57959	13.8576
721	8.51266	-3.57928	13.8621
722	8.51504	-3.57905	13.8667
723	8.51754	-3.57887	13.8711
724	8.52008	-3.57872	13.8756
725	8.52262	-3.57856	13.88
726	8.5251	-3.57836	13.8844
727	8.52745	-3.57809	13.8886
728	8.52963	-3.57773	13.8928
729	8.53158	-3.57724	13.8969
730	8.53324	-3.57659	13.9009
731	8.53455	-3.57576	13.9048
732	8.53545	-3.5747	13.9085
733	8.53591	-3.57343	13.912
734	8.53597	-3.57196	13.9154
735	8.53567	-3.57031	13.9185
736	8.53509	-3.56852	13.9215
737	8.53427	-3.5666	13.9245
738	8.53328	-3.56458	13.9273
739	8.53216	-3.56247	13.9302
740	8.53099	-3.5603	13.933
741	8.52981	-3.55809	13.9359
742	8.52869	-3.55586	13.9389
743	8.52768	-3.55364	13.942
744	8.52684	-3.55145	13.9452
745	8.52612	-3.54926	13.9485
746	8.52542	-3.54701	13.9518
747	8.52474	-3.54473	13.955
748	8.52406	-3.5424	13.9583
749	8.52338	-3.54003	13.9616
750	8.52269	-3.53762	13.9649
751	8.52198	-3.53518	13.9684
752	8.52123	-3.53272	13.9721
753	8.52045	-3.53022	13.9759
754	8.51962	-3.5277	13.9799
755	8.51873	-3.52515	13.9842
756	8.51778	-3.52259	13.9887
757	8.51662	-3.51993	13.9935
758	8.51518	-3.51713	13.9986
759	8.51354	-3.51423	14.0039
760	8.51178	-3.51126	14.0093
761	8.50997	-3.50827	14.015
762	8.50822	-3.50528	14.0208
763	8.50658	-3.50235	14.0267
764	8.50515	-3.49949	14.0328
765	8.504	-3.49676	14.0389
766	8.50322	-3.49419	14.0452
767	8.50288	-3.49182	14.0514
768	8.50307	-3.48969	14.0577
769	8.50383	-3.48775	14.0641
770	8.5051	-3.48595	14.0707
771	8.50679	-3.48428	14.0776
772	8.50884	-3.48273	14.0845
773	8.51118	-3.48131	14.0916
774	8.51373	-3.48	14.0987
775	8.51642	-3.47882	14.1058
776	8.51917	-3.47774	14.1128
777	8.52191	-3.47677	14.1197
778	8.52457	-3.47591	14.1265
779	8.52708	-3.47515	14.1331
780	8.52936	-3.47448	14.1394
781	8.53154	-3.47399	14.1455
782	8.53377	-3.47372	14.1515
783	8.53604	-3.47363	14.1574
784	8.53832	-3.47369	14.1632
785	8.54059	-3.47386	14.1689
786	8.54283	-3.4741	14.1745
787	8.54502	-3.47437	14.18
788	8.54714	-3.47464	14.1853
789	8.54917	-3.47486	14.1906
790	8.55108	-3.475	14.1958
791	8.55285	-3.47502	14.2009
792	8.55447	-3.47488	14.2059
793	8.55596	-3.47463	14.2108
794	8.55735	-3.47434	14.2155
795	8.55865	-3.474	14.2201
796	8.55986	-3.47362	14.2246
797	8.56097	-3.47319	14.229
798	8.56199	-3.47272	14.2333
799	8.56292	-3.47221	14.2375
800	8.56375	-3.47166	14.2417
801	8.56448	-3.47106	14.2458
802	8.56511	-3.47042	14.2499
803	8.56564	-3.46975	14.254
804	8.56608	-3.46903	14.2581
805	8.56638	-3.46826	14.2622
806	8.56652	-3.46744	14.2663
807	8.56652	-3.46656	14.2704
808	8.5664	-3.46564	14.2745
809	8.56618	-3.46468	14.2785
810	8.56589	-3.46368	14.2824
811	8.56555	-3.46265	14.2863
812	8.56516	-3.46159	14.2901
813	8.56477	-3.46051	14.2938
814	8.56437	-3.45941	14.2973
815	8.56401	-3.4583	14.3007
816	8.56369	-3.45717	14.304
817	8.56332	-3.45599	14.3071
818	8.56282	-3.4547	14.31
819	8.56222	-3.45333	14.3128
820	8.56157	-3.45191	14.3154
821	8.56091	-3.45047	14.318
822	8.56027	-3.44904	14.3205
823	8.55969	-3.44763	14.3228
824	8.55922	-3.44628	14.3252
825	8.55889	-3.44502	14.3275
826	8.55874	-3.44386	14.3299
827	8.5588	-3.44285	14.3322
828	8.55913	-3.44199	14.3346
829	8.55978	-3.44133	14.337
830	8.56076	-3.44082	14.3395
831	8.562	-3.44046	14.342
832	8.56345	-3.44022	14.3446
833	8.56504	-3.44005	14.347
834	8.56671	-3.43994	14.3495
835	8.56839	-3.43986	14.3519
836	8.57003	-3.43978	14.3542
837	8.57157	-3.43967	14.3563
838	8.57294	-3.4395	14.3584
839	8.57408	-3.43925	14.3602
840	8.57493	-3.43889	14.3619
841	8.57552	-3.43843	14.3634
842	8.57593	-3.43794	14.3648
843	8.57619	-3.43741	14.3661
844	8.57631	-3.43685	14.3673
845	8.57633	-3.43625	14.3684
846	8.57627	-3.43564	14.3693
847	8.57615	-3.435	14.3701
848	8.576	-3.43435	14.3708
849	8.57585	-3.43369	14.3714
850	8.57571	-3.43303	14.3719
851	8.57561	-3.43236	14.3722
852	8.57558	-3.4317	14.3725
853	8.57555	-3.4311	14.3726
854	8.57543	-3.43057	14.3724
855	8.57525	-3.43009	14.3721
856	8.57504	-3.42963	14.3716
857	8.57483	-3.42916	14.371
858	8.57463	-3.42866	14.3703
859	8.57448	-3.42808	14.3696
860	8.57439	-3.42741	14.3689
861	8.5744	-3.4266	14.3681
862	8.57454	-3.42564	14.3674
863	8.57482	-3.4245	14.3668
864	8.57527	-3.42313	14.3663
865	8.5761	-3.42139	14.3658
866	8.57742	-3.41921	14.3655
867	8.5791	-3.41668	14.3651
868	8.58101	-3.41392	14.3648
869	8.58301	-3.41103	14.3644
870	8.58498	-3.40811	14.3641
871	8.58678	-3.40529	14.3638
872	8.58828	-3.40265	14.3634
873	8.58935	-3.40031	14.3631
874	8.58986	-3.39838	14.3626
875	8.58967	-3.39695	14.3622
876	8.58867	-3.39614	14.3616
877	8.58653	-3.39572	14.3612
878	8.58322	-3.39543	14.3612
879	8.57899	-3.39531	14.3613
880	8.57407	-3.39544	14.3614
881	8.56872	-3.39586	14.3616
882	8.5632	-3.39664	14.3616
883	8.55774	-3.39783	14.3614
884	8.5526	-3.39949	14.3608
885	8.54802	-3.40168	14.3597
886	8.54426	-3.40445	14.3581
887	8.54157	-3.40787	14.3557
888	8.54019	-3.41198	14.3526
889	8.54005	-3.41744	14.3485
890	8.54082	-3.42457	14.3434
891	8.54239	-3.43301	14.3374
892	8.54464	-3.44235	14.3308
893	8.54745	-3.45222	14.3238
894	8.55072	-3.46224	14.3164
895	8.55432	-3.47201	14.309
896	8.55814	-3.48116	14.3016
897	8.56206	-3.4893	14.2944
898	8.56597	-3.49605	14.2876
899	8.56975	-3.50101	14.2815
900	8.57328	-3.50381	14.2761
901	8.57716	-3.50426	14.2716
902	8.58188	-3.50267	14.2679
903	8.58719	-3.49937	14.2647
904	8.59286	-3.49471	14.262
905	8.59862	-3.48905	14.2595
906	8.60425	-3.48272	14.257
907	8.60948	-3.47607	14.2545
908	8.61408	-3.46944	14.2517
909	8.6178	-3.46319	14.2484
910	8.62039	-3.45765	14.2446
911	8.62161	-3.45318	14.24
912	8.62121	-3.45011	14.2344
913	8.61885	-3.44832	14.2279
914	8.61458	-3.44734	14.2205
915	8.60874	-3.44703	14.2125
916	8.60168	-3.44723	14.204
917	8.59374	-3.4478	14.195
918	8.58527	-3.4486	14.1857
919	8.57659	-3.44947	14.1761
920	8.56806	-3.45028	14.1665
921	8.56003	-3.45087	14.157
922	8.55282	-3.45111	14.1475
923	8.54679	-3.45083	14.1384
924	8.54228	-3.44991	14.1296
925	8.53911	-3.44825	14.121
926	8.5368	-3.44597	14.1122
927	8.53523	-3.44319	14.1033
928	8.53427	-3.44007	14.0944
929	8.5338	-3.43674	14.0855
930	8.5337	-3.43332	14.0768
931	8.53384	-3.42997	14.0681
932	8.5341	-3.42682	14.0597
933	8.53435	-3.424	14.0516
934	8.53448	-3.42165	14.0438
935	8.53436	-3.41991	14.0364
936	8.53386	-3.41891	14.0295
937	8.5331	-3.41858	14.023
938	8.5323	-3.41872	14.017
939	8.53146	-3.41927	14.0113
940	8.53061	-3.4202	14.0059
941	8.52975	-3.42146	14.0009
942	8.5289	-3.42302	13.996
943	8.52808	-3.42482	13.9914
944	8.5273	-3.42683	13.9868
945	8.52657	-3.42901	13.9824
946	8.52591	-3.4313	13.978
947	8.52533	-3.43367	13.9737
948	8.52485	-3.43607	13.9693
949	8.52432	-3.43854	13.965
950	8.52365	-3.44115	13.961
951	8.52289	-3.4439	13.9572
952	8.52211	-3.4468	13.9536
953	8.52139	-3.44987	13.9501
954	8.5208	-3.45311	13.9466
955	8.52039	-3.45653	13.9431
956	8.52024	-3.46014	13.9395
957	8.52042	-3.46394	13.9357
958	8.521	-3.46795	13.9316
959	8.52204	-3.47217	13.9273
960	8.52361	-3.47662	13.9226
961	8.5258	-3.48134	13.9176
962	8.52858	-3.48637	13.9124
963	8.53187	-3.49167	13.907
964	8.53557	-3.49719	13.9015
965	8.5396	-3.50292	13.8957
966	8.54386	-3.50881	13.8898
967	8.54828	-3.51482	13.8838
968	8.55276	-3.52092	13.8776
969	8.55721	-3.52708	13.8713
970	8.56154	-3.53325	13.8649
971	8.56567	-3.5394	13.8584
972	8.5695	-3.5455	13.8518
973	8.57322	-3.55179	13.845
974	8.57703	-3.55846	13.8378
975	8.58089	-3.5654	13.8303
976	8.58477	-3.57251	13.8226
977	8.58862	-3.57967	13.8148
978	8.59239	-3.58677	13.807
979	8.59606	-3.5937	13.7992
980	8.59958	-3.60036	13.7915
981	8.60292	-3.60664	13.784
982	8.60602	-3.61242	13.7768
983	8.60885	-3.61759	13.77
984	8.61138	-3.62205	13.7636
985	8.61368	-3.62591	13.7576
986	8.61587	-3.62938	13.7519
987	8.61792	-3.63246	13.7465
988	8.6198	-3.63514	13.7413
989	8.62149	-3.63744	13.7363
990	8.62297	-3.63936	13.7315
991	8.62422	-3.64089	13.7268
992	8.6252	-3.64206	13.7222
993	8.6259	-3.64286	13.7177
994	8.6263	-3.64329	13.7133
995	8.62637	-3.64336	13.7088
996	8.62608	-3.64307	13.7044
997	8.62529	-3.64219	13.7001
998	8.62394	-3.64059	13.6961
999	8.62211	-3.63836	13.6922
1000	8.6199	-3.63565	13.6885
1001	8.61741	-3.63257	13.6848
1002	8.61474	-3.62924	13.6812
1003	8.61197	-3.62578	13.6775
1004	8.6092	-3.62232	13.6738
1005	8.60653	-3.61898	13.67
1006	8.60405	-3.61588	13.666
1007	8.60186	-3.61314	13.6618
1008	8.60006	-3.61088	13.6573
1009	8.59858	-3.609	13.6524
1010	8.5973	-3.60731	13.6471
1011	8.59617	-3.60579	13.6415
1012	8.59517	-3.6044	13.6357
1013	8.59426	-3.60313	13.6297
1014	8.59343	-3.60196	13.6238
1015	8.59263	-3.60086	13.6179
1016	8.59184	-3.59981	13.6122
1017	8.59102	-3.59879	13.6067
1018	8.59015	-3.59777	13.6015
1019	8.5892	-3.59673	13.5968
1020	8.58813	-3.59566	13.5926
1021	8.58686	-3.59447	13.589
1022	8.58537	-3.59313	13.5857
1023	8.58372	-3.59171	13.5827
1024	8.58199	-3.59026	13.58
1025	8.58023	-3.58884	13.5776
1026	8.57851	-3.5875	13.5753
1027	8.5769	-3.5863	13.5733
1028	8.57547	-3.5853	13.5713
1029	8.57428	-3.58455	13.5695
1030	8.5734	-3.58411	13.5677
1031	8.57289	-3.58404	13.5658
1032	8.57282	-3.58439	13.564
1033	8.57327	-3.5852	13.5621
1034	8.57423	-3.58643	13.5605
1035	8.57561	-3.58803	13.5591
1036	8.57731	-3.58995	13.5578
1037	8.57926	-3.59211	13.5566
1038	8.58136	-3.59447	13.5554
1039	8.58353	-3.59697	13.5541
1040	8.58567	-3.59955	13.5529
1041	8.58771	-3.60215	13.5516
1042	8.58955	-3.60472	13.5501
1043	8.59111	-3.6072	13.5485
1044	8.59229	-3.60953	13.5466
1045	8.59321	-3.61191	13.5446
1046	8.59404	-3.61455	13.5424
1047	8.59476	-3.61737	13.54
1048	8.59537	-3.62028	13.5375
1049	8.59587	-3.62322	13.5349
1050	8.59627	-3.6261	13.5323
1051	8.59654	-3.62886	13.5297
1052	8.5967	-3.63141	13.527
1053	8.59674	-3.63369	13.5244
1054	8.59666	-3.6356	13.5218
1055	8.59644	-3.63709	13.5193
1056	8.5961	-3.63806	13.517
1057	8.59559	-3.6385	13.5147
1058	8.59491	-3.63847	13.5126
1059	8.59407	-3.63803	13.5105
1060	8.5931	-3.63725	13.5085
1061	8.592	-3.63618	13.5065
1062	8.59079	-3.6349	13.5045
1063	8.58951	-3.63347	13.5025
1064	8.58815	-3.63195	13.5004
1065	8.58675	-3.6304	13.4983
1066	8.58532	-3.62889	13.4961
1067	8.58388	-3.62749	13.4937
1068	8.58244	-3.62625	13.4911
1069	8.58097	-3.62514	13.4884
1070	8.57943	-3.62409	13.4854
1071	8.57781	-3.62305	13.4822
1072	8.57614	-3.62202	13.4788
1073	8.57443	-3.62096	13.4754
1074	8.57267	-3.61985	13.472
1075	8.57088	-3.61867	13.4686
1076	8.56908	-3.61739	13.4653
1077	8.56726	-3.61599	13.4621
1078	8.56545	-3.61444	13.4591
1079	8.56364	-3.61272	13.4564
1080	8.56185	-3.61081	13.454
1081	8.56009	-3.60867	13.452
1082	8.55833	-3.60631	13.4503
1083	8.55658	-3.60376	13.449
1084	8.55483	-3.60105	13.4478
1085	8.55306	-3.59822	13.4468
1086	8.55128	-3.59531	13.4459
1087	8.54948	-3.59234	13.445
1088	8.54764	-3.58935	13.444
1089	8.54577	-3.58637	13.4428
1090	8.54385	-3.58344	13.4414
1091	8.54188	-3.58059	13.4398
1092	8.53985	-3.57785	13.4377
1093	8.5378	-3.5752	13.4352
1094	8.53574	-3.57256	13.4324
1095	8.53368	-3.56994	13.4293
1096	8.53158	-3.56734	13.4259
1097	8.52945	-3.56475	13.4224
1098	8.52727	-3.56217	13.4188
1099	8.52503	-3.5596	13.4152
1100	8.52271	-3.55703	13.4117
1101	8.5203	-3.55446	13.4083
1102	8.51779	-3.5519	13.4051
1103	8.51516	-3.54933	13.4022
1104	8.51241	-3.54676	13.3996
1105	8.50956	-3.54422	13.3974
1106	8.50664	-3.54174	13.3955
1107	8.50366	-3.53931	13.3938
1108	8.50059	-3.53691	13.3924
1109	8.49743	-3.5345	13.391
1110	8.49418	-3.53208	13.3897
1111	8.49082	-3.52962	13.3885
1112	8.48735	-3.52709	13.3872
1113	8.48376	-3.52449	13.3859
1114	8.48004	-3.52179	13.3844
1115	8.47618	-3.51896	13.3827
1116	8.47218	-3.516	13.3809
1117	8.46803	-3.51289	13.3787
1118	8.46376	-3.50967	13.3765
1119	8.45936	-3.50635	13.374
1120	8.45483	-3.50293	13.3715
1121	8.45018	-3.49944	13.3689
1122	8.44542	-3.49587	13.3663
1123	8.44054	-3.49225	13.3636
1124	8.43555	-3.48859	13.361
1125	8.43046	-3.48489	13.3584
1126	8.42526	-3.48116	13.3559
1127	8.41996	-3.47743	13.3535
1128	8.41456	-3.4737	13.3513
1129	8.40892	-3.46989	13.3492
1130	8.40294	-3.46594	13.3472
1131	8.3967	-3.46189	13.3452
1132	8.39028	-3.45778	13.3434
1133	8.38375	-3.45363	13.3416
1134	8.37719	-3.44948	13.3398
1135	8.37067	-3.44537	13.338
1136	8.36429	-3.44132	13.3363
1137	8.3581	-3.43738	13.3345
1138	8.3522	-3.43357	13.3327
1139	8.34665	-3.42993	13.3309
1140	8.34154	-3.42649	13.329
1141	8.33696	-3.4233	13.327
1142	8.33287	-3.42034	13.3251
1143	8.32919	-3.41756	13.3231
1144	8.32582	-3.41493	13.3212
1145	8.32264	-3.4124	13.3192
1146	8.31957	-3.40992	13.3172
1147	8.3165	-3.40747	13.3152
1148	8.31334	-3.40499	13.3132
1149	8.30998	-3.40244	13.3111
1150	8.30633	-3.39979	13.3089
1151	8.30228	-3.39698	13.3067
1152	8.29775	-3.39397	13.3045
1153	8.29273	-3.39078	13.3022
1154	8.28735	-3.38743	13.3
1155	8.28167	-3.38397	13.2978
1156	8.27574	-3.38041	13.2956
1157	8.26962	-3.37678	13.2934
1158	8.26335	-3.37311	13.2911
1159	8.257	-3.36943	13.2887
1160	8.25062	-3.36575	13.2861
1161	8.24427	-3.36212	13.2834
1162	8.238	-3.35855	13.2804
1163	8.23187	-3.35507	13.2772
1164	8.22592	-3.35171	13.2737
1165	8.22014	-3.3485	13.2699
1166	8.21443	-3.34546	13.2656
1167	8.20878	-3.34253	13.2611
1168	8.20318	-3.33968	13.2564
1169	8.1976	-3.33687	13.2514
1170	8.19203	-3.33406	13.2463
1171	8.18645	-3.3312	13.2412
1172	8.18085	-3.32827	13.2361
1173	8.17521	-3.32521	13.2311
1174	8.16951	-3.32199	13.2262
1175	8.16373	-3.31857	13.2216
1176	8.15786	-3.31491	13.2171
1177	8.15201	-3.31107	13.2129
1178	8.14627	-3.30713	13.2086
1179	8.14059	-3.30309	13.2044
1180	8.13492	-3.29893	13.2002
1181	8.12921	-3.29466	13.1961
1182	8.1234	-3.29025	13.1921
1183	8.11746	-3.28571	13.1883
1184	8.11132	-3.28102	13.1845
1185	8.10495	-3.27618	13.181
1186	8.09828	-3.27117	13.1776
1187	8.09128	-3.26601	13.1745
1188	8.08389	-3.26066	13.1716
1189	8.07637	-3.25535	13.169
1190	8.06893	-3.25022	13.1665
1191	8.06146	-3.24516	13.1642
1192	8.05386	-3.24005	13.1621
1193	8.04603	-3.23479	13.1602
1194	8.03784	-3.22927	13.1584
1195	8.0292	-3.22338	13.1568
1196	8.02	-3.217	13.1554
1197	8.01014	-3.21003	13.1541
1198	7.99949	-3.20236	13.1529
1199	7.98796	-3.19387	13.1519
1200	7.97544	-3.18445	13.1511
1201	7.96186	-3.17417	13.1505
1202	7.94727	-3.16318	13.1502
1203	7.9318	-3.15152	13.1502
1204	7.91554	-3.13923	13.1505
1205	7.89862	-3.12635	13.1508
1206	7.88114	-3.11291	13.1513
1207	7.86321	-3.09895	13.1518
1208	7.84494	-3.08451	13.1522
1209	7.82645	-3.06963	13.1525
1210	7.80783	-3.05435	13.1527
1211	7.78922	-3.0387	13.1526
1212	7.7707	-3.02272	13.1521
1213	7.75201	-3.00616	13.1515
1214	7.73286	-2.98882	13.1506
1215	7.71332	-2.97082	13.1496
1216	7.69347	-2.95225	13.1485
1217	7.67339	-2.93325	13.1473
1218	7.65316	-2.91392	13.146
1219	7.63287	-2.89437	13.1445
1220	7.6126	-2.87472	13.143
1221	7.59241	-2.85508	13.1414
1222	7.5724	-2.83556	13.1398
1223	7.55264	-2.81629	13.1381
1224	7.53322	-2.79736	13.1364
1225	7.51412	-2.77864	13.1346
1226	7.49523	-2.75989	13.1324
1227	7.47651	-2.74114	13.1301
1228	7.45794	-2.72239	13.1277
1229	7.43945	-2.70365	13.1252
1230	7.42102	-2.68493	13.1227
1231	7.4026	-2.66624	13.1203
1232	7.38415	-2.64759	13.1179
1233	7.36563	-2.62899	13.1158
1234	7.347	-2.61044	13.1139
1235	7.32822	-2.59197	13.1123
1236	7.30924	-2.57357	13.1111
1237	7.29016	-2.55541	13.1102
1238	7.2711	-2.53757	13.1097
1239	7.25201	-2.51997	13.1095
1240	7.23288	-2.5025	13.1095
1241	7.21368	-2.48509	13.1096
1242	7.19438	-2.46763	13.11
1243	7.17496	-2.45004	13.1104
1244	7.15539	-2.43223	13.1108
1245	7.13564	-2.41409	13.1112
1246	7.11568	-2.39555	13.1115
1247	7.09549	-2.3765	13.1118
1248	7.07505	-2.35686	13.1118
1249	7.05398	-2.33654	13.1116
1250	7.03208	-2.31558	13.1112
1251	7.00957	-2.2941	13.1107
1252	6.98666	-2.2722	13.11
1253	6.96358	-2.24997	13.1093
1254	6.94053	-2.22754	13.1087
1255	6.91774	-2.205	13.1082
1256	6.89543	-2.18245	13.1078
1257	6.8738	-2.16001	13.1078
1258	6.85309	-2.13778	13.1081
1259	6.8335	-2.11587	13.1087
1260	6.81525	-2.09438	13.1099
1261	6.79827	-2.07292	13.1115
1262	6.78228	-2.05114	13.1134
1263	6.76717	-2.02917	13.1156
1264	6.75285	-2.00717	13.1181
1265	6.73922	-1.98527	13.1209
1266	6.72619	-1.96362	13.1239
1267	6.71364	-1.94236	13.1272
1268	6.7015	-1.92164	13.1307
1269	6.68965	-1.90158	13.1343
1270	6.678	-1.88235	13.1382
1271	6.66645	-1.86407	13.1422
1272	6.6549	-1.8469	13.1463
1273	6.64336	-1.83082	13.1507
1274	6.63194	-1.81566	13.1555
1275	6.6207	-1.80134	13.1605
1276	6.60969	-1.78778	13.1658
1277	6.59898	-1.7749	13.1713
1278	6.58863	-1.7626	13.1769
1279	6.57869	-1.75082	13.1827
1280	6.56924	-1.73946	13.1885
1281	6.56032	-1.72845	13.1943
1282	6.55199	-1.7177	13.2001
1283	6.54433	-1.70713	13.2058
1284	6.53738	-1.69665	13.2113
1285	6.53121	-1.6863	13.2168
1286	6.52578	-1.67617	13.2223
1287	6.52103	-1.66631	13.2277
1288	6.51688	-1.65676	13.2332
1289	6.51327	-1.64755	13.2387
1290	6.51012	-1.63872	13.2442
1291	6.50738	-1.63031	13.2498
1292	6.50498	-1.62237	13.2553
1293	6.50283	-1.61492	13.2609
1294	6.50088	-1.60801	13.2666
1295	6.49906	-1.60168	13.2722
1296	6.4973	-1.59596	13.278
1297	6.49571	-1.59096	13.2838
1298	6.49444	-1.58668	13.2898
1299	6.49347	-1.58305	13.2959
1300	6.49278	-1.58	13.3021
1301	6.49236	-1.57745	13.3083
1302	6.49218	-1.57532	13.3145
1303	6.49223	-1.57354	13.3207
1304	6.49249	-1.57203	13.3268
1305	6.49293	-1.57071	13.3327
1306	6.49354	-1.56951	13.3385
1307	6.49431	-1.56835	13.344
1308	6.4952	-1.56715	13.3493
1309	6.49628	-1.56615	13.3542
1310	6.49761	-1.56557	13.3587
1311	6.49916	-1.56535	13.3628
1312	6.50091	-1.56539	13.3667
1313	6.50286	-1.56563	13.3704
1314	6.50497	-1.56598	13.3742
1315	6.50724	-1.56637	13.378
1316	6.50964	-1.56672	13.3819
1317	6.51215	-1.56696	13.3862
1318	6.51476	-1.56701	13.3908
1319	6.51744	-1.56678	13.3959
1320	6.52019	-1.5662	13.4016
1321	6.52312	-1.56513	13.408
1322	6.52634	-1.56353	13.4152
1323	6.52979	-1.56156	13.4229
1324	6.53341	-1.55934	13.431
1325	6.53715	-1.557	13.4394
1326	6.54094	-1.55468	13.4479
1327	6.54473	-1.5525	13.4565
1328	6.54847	-1.55061	13.4648
1329	6.55208	-1.54913	13.4729
1330	6.55553	-1.54821	13.4804
1331	6.55874	-1.54796	13.4874
1332	6.56167	-1.54852	13.4936
1333	6.56433	-1.55006	13.4992
1334	6.56681	-1.55251	13.5042
1335	6.56913	-1.55571	13.5087
1336	6.57131	-1.5595	13.5129
1337	6.57337	-1.5637	13.5168
1338	6.57535	-1.56815	13.5204
1339	6.57725	-1.57268	13.5239
1340	6.5791	-1.57712	13.5272
1341	6.58093	-1.5813	13.5304
1342	6.58275	-1.58505	13.5337
1343	6.5846	-1.58821	13.537
1344	6.58648	-1.59061	13.5405
1345	6.58844	-1.59249	13.544
1346	6.59045	-1.5942	13.5472
1347	6.59249	-1.59571	13.5503
1348	6.59453	-1.59699	13.5533
1349	6.59655	-1.59801	13.5563
1350	6.59851	-1.59874	13.5592
1351	6.60039	-1.59916	13.5621
1352	6.60217	-1.59924	13.5652
1353	6.6038	-1.59895	13.5683
1354	6.60528	-1.59826	13.5717
1355	6.60656	-1.59715	13.5752
1356	6.60762	-1.59558	13.579
1357	6.60846	-1.59339	13.5831
1358	6.60912	-1.5905	13.5875
1359	6.60961	-1.58701	13.5922
1360	6.60995	-1.58304	13.597
1361	6.61015	-1.57869	13.602
1362	6.61023	-1.5741	13.607
1363	6.61021	-1.56935	13.612
1364	6.61009	-1.56458	13.617
1365	6.60991	-1.55988	13.6218
1366	6.60966	-1.55537	13.6265
1367	6.60938	-1.55116	13.6308
1368	6.60907	-1.54737	13.6349
1369	6.60869	-1.54392	13.6386
1370	6.6082	-1.54065	13.642
1371	6.6076	-1.53753	13.6451
1372	6.60692	-1.53452	13.648
1373	6.60617	-1.53159	13.6507
1374	6.60536	-1.52871	13.6534
1375	6.6045	-1.52583	13.6562
1376	6.60361	-1.52293	13.659
1377	6.60271	-1.51998	13.6619
1378	6.6018	-1.51693	13.6651
1379	6.6009	-1.51376	13.6686
1380	6.60003	-1.51043	13.6725
1381	6.59913	-1.50684	13.6767
1382	6.59818	-1.50299	13.6814
1383	6.59717	-1.49894	13.6864
1384	6.59613	-1.49476	13.6917
1385	6.59507	-1.49053	13.6971
1386	6.59402	-1.4863	13.7025
1387	6.59297	-1.48217	13.708
1388	6.59196	-1.47818	13.7134
1389	6.59099	-1.47443	13.7186
1390	6.59009	-1.47097	13.7236
1391	6.58926	-1.46788	13.7282
1392	6.58852	-1.46523	13.7324
1393	6.58773	-1.46295	13.7362
1394	6.58675	-1.46094	13.7395
1395	6.58566	-1.45918	13.7425
1396	6.58455	-1.45766	13.7452
1397	6.58348	-1.45636	13.7478
1398	6.58254	-1.45528	13.7503
1399	6.58179	-1.45441	13.7528
1400	6.58131	-1.45372	13.7554
1401	6.58119	-1.45321	13.7582
1402	6.58148	-1.45287	13.7612
1403	6.58228	-1.45268	13.7645
1404	6.58365	-1.45264	13.7683
1405	6.58564	-1.45276	13.7725
1406	6.5882	-1.45309	13.7772
1407	6.59126	-1.45362	13.7822
1408	6.59473	-1.45433	13.7875
1409	6.59856	-1.45522	13.793
1410	6.60266	-1.45628	13.7986
1411	6.60696	-1.4575	13.8041
1412	6.61139	-1.45888	13.8095
1413	6.61587	-1.46041	13.8147
1414	6.62033	-1.46207	13.8197
1415	6.6247	-1.46387	13.8242
1416	6.6289	-1.46579	13.8282
1417	6.63309	-1.46792	13.8318
1418	6.63744	-1.47035	13.835
1419	6.64191	-1.47302	13.8378
1420	6.64647	-1.47588	13.8404
1421	6.65109	-1.47889	13.8427
1422	6.65572	-1.482	13.8449
1423	6.66034	-1.48517	13.8471
1424	6.66489	-1.48834	13.8492
1425	6.66936	-1.49146	13.8514
1426	6.67371	-1.4945	13.8538
1427	6.67788	-1.49741	13.8563
1428	6.68186	-1.50013	13.859
1429	6.68567	-1.50273	13.862
1430	6.68937	-1.50528	13.8651
1431	6.69295	-1.5078	13.8682
1432	6.69644	-1.51027	13.8714
1433	6.69984	-1.51271	13.8747
1434	6.70315	-1.5151	13.878
1435	6.70639	-1.51745	13.8814
1436	6.70956	-1.51976	13.8848
1437	6.71268	-1.52202	13.8881
1438	6.71574	-1.52424	13.8915
1439	6.71876	-1.52641	13.8948
1440	6.72175	-1.52854	13.8981
1441	6.72466	-1.53065	13.9014
1442	6.72747	-1.53276	13.9045
1443	6.7302	-1.53485	13.9076
1444	6.73285	-1.53691	13.9108
1445	6.73544	-1.53893	13.9139
1446	6.73799	-1.54089	13.917
1447	6.74051	-1.54278	13.9202
1448	6.74301	-1.54458	13.9234
1449	6.74551	-1.54629	13.9267
1450	6.74802	-1.54788	13.9301
1451	6.75056	-1.54934	13.9337
1452	6.75314	-1.55066	13.9374
1453	6.75577	-1.55183	13.9414
1454	6.75844	-1.55284	13.9458
1455	6.76113	-1.55372	13.9505
1456	6.76383	-1.55449	13.9554
1457	6.76653	-1.55515	13.9604
1458	6.76922	-1.55573	13.9653
1459	6.77188	-1.55625	13.9702
1460	6.77449	-1.55672	13.9748
1461	6.77706	-1.55716	13.979
1462	6.77956	-1.55759	13.9828
1463	6.78198	-1.55802	13.986
1464	6.7843	-1.55849	13.9886
1465	6.7865	-1.55889	13.9905
1466	6.78854	-1.55918	13.9918
1467	6.79047	-1.55937	13.9925
1468	6.79232	-1.5595	13.9929
1469	6.79411	-1.5596	13.9928
1470	6.79588	-1.5597	13.9926
1471	6.79766	-1.55984	13.9921
1472	6.79948	-1.56005	13.9916
1473	6.80137	-1.56035	13.991
1474	6.80337	-1.56079	13.9905
1475	6.8055	-1.56139	13.9902
1476	6.80779	-1.56218	13.9901
1477	6.81021	-1.56313	13.9901
1478	6.81269	-1.56417	13.9898
1479	6.81523	-1.56532	13.9894
1480	6.81784	-1.56657	13.9888
1481	6.82052	-1.56791	13.9883
1482	6.82327	-1.56935	13.9879
1483	6.82611	-1.57089	13.9875
1484	6.82903	-1.57253	13.9874
1485	6.83203	-1.57427	13.9875
1486	6.83513	-1.57611	13.9879
1487	6.83832	-1.57804	13.9888
1488	6.84162	-1.58007	13.99
1489	6.84519	-1.5823	13.9918
1490	6.84914	-1.58481	13.9941
1491	6.85337	-1.58753	13.9968
1492	6.85779	-1.59041	13.9999
1493	6.8623	-1.59339	14.0032
1494	6.8668	-1.5964	14.0066
1495	6.87119	-1.5994	14.0102
1496	6.87537	-1.60232	14.0138
1497	6.87925	-1.60511	14.0173
1498	6.88272	-1.6077	14.0207
1499	6.88569	-1.61004	14.0239
1500	6.88805	-1.61207	14.0268
1501	6.88967	-1.61376	14.0294
1502	6.89055	-1.61515	14.0319
1503	6.89083	-1.6163	14.0343
1504	6.89066	-1.61726	14.0366
1505	6.89018	-1.61808	14.0388
1506	6.88955	-1.61882	14.041
1507	6.88889	-1.61954	14.0432
1508	6.88837	-1.62028	14.0454
1509	6.88811	-1.6211	14.0477
1510	6.88827	-1.62206	14.05
1511	6.88899	-1.62321	14.0524
1512	6.89042	-1.6246	14.055
1513	6.89253	-1.6262	14.0577
1514	6.89516	-1.6279	14.0606
1515	6.89823	-1.62972	14.0636
1516	6.90165	-1.63162	14.0667
1517	6.90535	-1.63361	14.0699
1518	6.90923	-1.63566	14.073
1519	6.91322	-1.63778	14.0761
1520	6.91723	-1.63994	14.0791
1521	6.92119	-1.64214	14.0819
1522	6.925	-1.64437	14.0846
1523	6.92859	-1.64661	14.087
1524	6.93186	-1.64886	14.0891
1525	6.93493	-1.65114	14.0908
1526	6.93793	-1.6535	14.0923
1527	6.94088	-1.65592	14.0935
1528	6.94376	-1.65839	14.0945
1529	6.94658	-1.6609	14.0954
1530	6.94935	-1.66343	14.0962
1531	6.95206	-1.66597	14.0969
1532	6.95471	-1.66852	14.0976
1533	6.9573	-1.67105	14.0983
1534	6.95984	-1.67357	14.0992
1535	6.96232	-1.67605	14.1001
1536	6.96475	-1.67848	14.1013
1537	6.96718	-1.68093	14.1027
1538	6.96966	-1.68344	14.1044
1539	6.97215	-1.686	14.1063
1540	6.97461	-1.68858	14.1082
1541	6.97701	-1.69115	14.1103
1542	6.97933	-1.69367	14.1123
1543	6.98152	-1.69614	14.1141
1544	6.98356	-1.69851	14.1158
1545	6.98542	-1.70076	14.1173
1546	6.98705	-1.70288	14.1184
1547	6.98843	-1.70482	14.1191
1548	6.98952	-1.70656	14.1194
1549	6.99023	-1.70807	14.1192
1550	6.99054	-1.70937	14.1188
1551	6.99051	-1.71048	14.1181
1552	6.99021	-1.71144	14.1171
1553	6.98973	-1.71229	14.1159
1554	6.98914	-1.71305	14.1144
1555	6.9885	-1.71376	14.1127
1556	6.9879	-1.71445	14.1108
1557	6.98741	-1.71516	14.1087
1558	6.98709	-1.71591	14.1063
1559	6.98704	-1.71675	14.1038
1560	6.9873	-1.7177	14.101
1561	6.98798	-1.71881	14.0979
1562	6.98903	-1.72006	14.0943
1563	6.99036	-1.72142	14.0904
1564	6.99189	-1.72284	14.0861
1565	6.99352	-1.72427	14.0817
1566	6.99517	-1.72567	14.0771
1567	6.99676	-1.727	14.0724
1568	6.99818	-1.72822	14.0678
1569	6.99935	-1.72927	14.0632
1570	7.00019	-1.73013	14.0589
1571	7.0006	-1.73073	14.0548
1572	7.0005	-1.73105	14.0511
1573	6.99975	-1.731	14.0476
1574	6.99835	-1.7306	14.0443
1575	6.99644	-1.72991	14.041
1576	6.99416	-1.729	14.0379
1577	6.99162	-1.72792	14.0348
1578	6.98897	-1.72675	14.0319
1579	6.98634	-1.72556	14.0291
1580	6.98385	-1.7244	14.0263
1581	6.98164	-1.72334	14.0237
1582	6.97983	-1.72244	14.0212
1583	6.97857	-1.72178	14.0188
1584	6.97798	-1.72142	14.0165
1585	6.97806	-1.72131	14.0145
1586	6.97865	-1.72134	14.0128
1587	6.97969	-1.72149	14.0114
1588	6.98108	-1.72177	14.0102
1589	6.98276	-1.72214	14.009
1590	6.98463	-1.72261	14.0079
1591	6.98661	-1.72314	14.0068
1592	6.98863	-1.72374	14.0055
1593	6.9906	-1.72439	14.004
1594	6.99245	-1.72507	14.0023
1595	6.99408	-1.72576	14.0001
1596	6.99543	-1.72647	13.9975
1597	6.9966	-1.7272	13.9946
1598	6.99776	-1.72799	13.9913
1599	6.9989	-1.72883	13.9878
1600	7.00001	-1.72973	13.9841
1601	7.00107	-1.73067	13.9802
1602	7.00207	-1.73166	13.9761
1603	7.003	-1.73268	13.9718
1604	7.00384	-1.73374	13.9673
1605	7.00459	-1.73484	13.9628
1606	7.00524	-1.73596	13.9581
1607	7.00576	-1.7371	13.9534
1608	7.00615	-1.73827	13.9486
1609	7.00634	-1.7394	13.9436
1610	7.00632	-1.74046	13.9385
1611	7.00613	-1.7415	13.9332
1612	7.0058	-1.74253	13.9278
1613	7.00537	-1.74359	13.9223
1614	7.00489	-1.74472	13.9166
1615	7.00439	-1.74595	13.9109
1616	7.00392	-1.7473	13.9051
1617	7.00351	-1.74882	13.8992
1618	7.0032	-1.75052	13.8933
1619	7.00304	-1.75246	13.8874
1620	7.00307	-1.75466	13.8815
1621	7.00319	-1.7571	13.8756
1622	7.0033	-1.75975	13.8697
1623	7.00341	-1.76259	13.8637
1624	7.00357	-1.76561	13.8576
1625	7.00379	-1.7688	13.8516
1626	7.00411	-1.77212	13.8454
1627	7.00454	-1.77558	13.8393
1628	7.00511	-1.77916	13.833
1629	7.00585	-1.78284	13.8267
1630	7.00678	-1.7866	13.8203
1631	7.00794	-1.79043	13.8138
1632	7.00934	-1.79432	13.8073
1633	7.01106	-1.79837	13.8006
1634	7.01313	-1.80266	13.7938
1635	7.01549	-1.80714	13.7869
1636	7.01808	-1.81177	13.7799
1637	7.02083	-1.81649	13.7728
1638	7.02369	-1.82128	13.7657
1639	7.0266	-1.82607	13.7585
1640	7.02951	-1.83083	13.7514
1641	7.03234	-1.8355	13.7443
1642	7.03505	-1.84004	13.7372
1643	7.03758	-1.84441	13.7303
1644	7.03986	-1.84856	13.7234
1645	7.04195	-1.85252	13.7166
1646	7.04396	-1.85638	13.71
1647	7.04588	-1.86013	13.7033
1648	7.04774	-1.8638	13.6967
1649	7.04953	-1.86738	13.6902
1650	7.05125	-1.87088	13.6837
1651	7.05292	-1.87432	13.6771
1652	7.05454	-1.8777	13.6706
1653	7.05612	-1.88103	13.664
1654	7.05765	-1.88432	13.6574
1655	7.05916	-1.88757	13.6508
1656	7.06064	-1.8908	13.644
1657	7.06208	-1.89401	13.6372
1658	7.06348	-1.8972	13.6302
1659	7.06483	-1.90036	13.6231
1660	7.06613	-1.90348	13.6159
1661	7.0674	-1.90655	13.6086
1662	7.06861	-1.90956	13.6014
1663	7.06979	-1.9125	13.5943
1664	7.07092	-1.91536	13.5873
1665	7.07201	-1.91813	13.5804
1666	7.07306	-1.9208	13.5737
1667	7.07407	-1.92335	13.5673
1668	7.07504	-1.92579	13.5612
1669	7.07596	-1.92812	13.5553
1670	7.07683	-1.93038	13.5496
1671	7.07764	-1.93257	13.5441
1672	7.07841	-1.93467	13.5387
1673	7.07914	-1.93667	13.5335
1674	7.07983	-1.93859	13.5285
1675	7.08048	-1.94039	13.5236
1676	7.08111	-1.94209	13.5188
1677	7.08172	-1.94367	13.5141
1678	7.08231	-1.94512	13.5095
1679	7.08289	-1.94645	13.505
1680	7.08346	-1.94764	13.5006
1681	7.08401	-1.94864	13.4962
1682	7.08452	-1.94944	13.492
1683	7.08499	-1.95007	13.4879
1684	7.08544	-1.95054	13.4839
1685	7.08587	-1.9509	13.48
1686	7.08628	-1.95117	13.4762
1687	7.08668	-1.95139	13.4725
1688	7.08707	-1.95157	13.469
1689	7.08746	-1.95176	13.4656
1690	7.08785	-1.95198	13.4623
1691	7.08826	-1.95226	13.4591
1692	7.08868	-1.95263	13.456
1693	7.08914	-1.95304	13.4533
1694	7.08964	-1.95342	13.4511
1695	7.09017	-1.95378	13.4493
1696	7.09071	-1.95412	13.4477
1697	7.09125	-1.95448	13.4462
1698	7.09178	-1.95484	13.4448
1699	7.09228	-1.95523	13.4432
1700	7.09273	-1.95565	13.4413
1701	7.09312	-1.95611	13.439
1702	7.09343	-1.95663	13.4363
1703	7.09366	-1.95721	13.4328
1704	7.09377	-1.95788	13.4286
1705	7.09364	-1.95855	13.4235
1706	7.09318	-1.95918	13.4176
1707	7.09249	-1.9598	13.411
1708	7.09165	-1.96044	13.4039
1709	7.09074	-1.96113	13.3963
1710	7.08987	-1.96188	13.3886
1711	7.0891	-1.96273	13.3807
1712	7.08854	-1.96371	13.3728
1713	7.08827	-1.96485	13.3651
1714	7.08838	-1.96617	13.3577
1715	7.08895	-1.9677	13.3507
1716	7.09008	-1.96946	13.3443
1717	7.09195	-1.97158	13.3382
1718	7.0946	-1.97407	13.3322
1719	7.09785	-1.97688	13.3263
1720	7.10155	-1.97992	13.3205
1721	7.10555	-1.98311	13.3149
1722	7.10967	-1.98638	13.3095
1723	7.11377	-1.98966	13.3042
1724	7.11767	-1.99286	13.2993
1725	7.12121	-1.9959	13.2946
1726	7.12425	-1.99872	13.2903
1727	7.12661	-2.00123	13.2863
1728	7.12814	-2.00336	13.2826
1729	7.12885	-2.00519	13.2795
1730	7.12893	-2.00684	13.2767
1731	7.12848	-2.00833	13.2743
1732	7.12758	-2.00965	13.2723
1733	7.12633	-2.01083	13.2705
1734	7.12482	-2.01186	13.269
1735	7.12314	-2.01275	13.2677
1736	7.12139	-2.01351	13.2665
1737	7.11965	-2.01415	13.2655
1738	7.11802	-2.01467	13.2645
1739	7.1166	-2.01508	13.2635
1740	7.11547	-2.0154	13.2625
1741	7.11442	-2.01547	13.2615
1742	7.11321	-2.01521	13.2607
1743	7.11192	-2.0147	13.2601
1744	7.11058	-2.01399	13.2595
1745	7.10926	-2.01316	13.2591
1746	7.10801	-2.01227	13.2588
1747	7.10689	-2.0114	13.2585
1748	7.10596	-2.01061	13.2583
1749	7.10528	-2.00997	13.2581
1750	7.10489	-2.00956	13.2579
1751	7.10486	-2.00943	13.2577
1752	7.10525	-2.00966	13.2575
1753	7.10612	-2.01023	13.2573
1754	7.10748	-2.01105	13.2573
1755	7.10923	-2.01208	13.2574
1756	7.1113	-2.0133	13.2576
1757	7.11362	-2.01467	13.2578
1758	7.1161	-2.01616	13.258
1759	7.11867	-2.01773	13.2582
1760	7.12125	-2.01937	13.2582
1761	7.12377	-2.02103	13.2582
1762	7.12614	-2.02268	13.2579
1763	7.12829	-2.02429	13.2575
1764	7.13013	-2.02583	13.2568
1765	7.13174	-2.02732	13.2558
1766	7.13321	-2.02881	13.2545
1767	7.13459	-2.0303	13.2531
1768	7.13587	-2.03181	13.2515
1769	7.13709	-2.03334	13.2497
1770	7.13826	-2.0349	13.2479
1771	7.1394	-2.03651	13.246
1772	7.14053	-2.03818	13.2441
1773	7.14168	-2.03991	13.2423
1774	7.14285	-2.04171	13.2405
1775	7.14406	-2.0436	13.2389
1776	7.14535	-2.04559	13.2374
1777	7.14681	-2.04776	13.2362
1778	7.14851	-2.05017	13.2352
1779	7.15035	-2.05275	13.2344
1780	7.15228	-2.05545	13.2337
1781	7.15422	-2.05822	13.2331
1782	7.1561	-2.061	13.2324
1783	7.15784	-2.06374	13.2317
1784	7.15937	-2.06636	13.2307
1785	7.16062	-2.06883	13.2295
1786	7.16151	-2.07109	13.228
1787	7.16198	-2.07307	13.2262
1788	7.16195	-2.07472	13.2239
1789	7.16127	-2.07602	13.2211
1790	7.15991	-2.07699	13.2178
1791	7.158	-2.0777	13.2141
1792	7.15569	-2.0782	13.2101
1793	7.15309	-2.07854	13.2059
1794	7.15035	-2.07877	13.2015
1795	7.14758	-2.07895	13.197
1796	7.14492	-2.07913	13.1925
1797	7.14251	-2.07936	13.1881
1798	7.14046	-2.0797	13.1838
1799	7.13892	-2.08019	13.1798
1800	7.13802	-2.08089	13.176
1801	7.13778	-2.08181	13.1724
1802	7.1381	-2.08291	13.1688
1803	7.13887	-2.08413	13.1651
1804	7.13998	-2.08544	13.1615
1805	7.14133	-2.08681	13.1579
1806	7.14283	-2.08819	13.1544
1807	7.14435	-2.08954	13.1511
1808	7.14581	-2.09083	13.148
1809	7.14709	-2.09201	13.145
1810	7.14809	-2.09305	13.1424
1811	7.14871	-2.09392	13.14
1812	7.14884	-2.09456	13.1379
1813	7.14846	-2.09496	13.1361
1814	7.14766	-2.09513	13.1348
1815	7.14654	-2.09513	13.1337
1816	7.14516	-2.09498	13.1329
1817	7.1436	-2.09473	13.1323
1818	7.14195	-2.09441	13.1319
1819	7.14029	-2.09407	13.1316
1820	7.13869	-2.09375	13.1313
1821	7.13723	-2.09348	13.1311
1822	7.13599	-2.0933	13.1308
1823	7.13506	-2.09325	13.1305
1824	7.13451	-2.09337	13.1301
1825	7.13433	-2.09365	13.1296
1826	7.13444	-2.09404	13.1291
1827	7.13478	-2.09451	13.1287
1828	7.13531	-2.09506	13.1283
1829	7.13598	-2.09566	13.1279
1830	7.13675	-2.0963	13.1276
1831	7.13757	-2.09696	13.1272
1832	7.1384	-2.09761	13.1269
1833	7.13918	-2.09824	13.1265
1834	7.13989	-2.09884	13.1261
1835	7.14046	-2.09938	13.1257
1836	7.14086	-2.09984	13.1252
1837	7.14117	-2.10028	13.1247
1838	7.1415	-2.10074	13.1241
1839	7.14183	-2.10121	13.1235
1840	7.14215	-2.10168	13.1229
1841	7.14242	-2.10212	13.1223
1842	7.14264	-2.10254	13.1216
1843	7.14278	-2.1029	13.121
1844	7.14281	-2.10321	13.1203
1845	7.14273	-2.10343	13.1197
1846	7.1425	-2.10358	13.119
1847	7.14212	-2.10361	13.1184
1848	7.14155	-2.10354	13.1178
1849	7.14079	-2.10336	13.1172
1850	7.13987	-2.1031	13.1167
1851	7.1388	-2.10277	13.1161
1852	7.13759	-2.10237	13.1155
1853	7.13626	-2.10189	13.1149
1854	7.13483	-2.10134	13.1144
1855	7.13331	-2.10071	13.1138
1856	7.13171	-2.10001	13.1133
1857	7.13005	-2.09923	13.1127
1858	7.12835	-2.09839	13.1122
1859	7.12663	-2.09747	13.1117
1860	7.12488	-2.09648	13.1112
1861	7.12305	-2.09537	13.1106
1862	7.12106	-2.09412	13.11
1863	7.11895	-2.09275	13.1092
1864	7.11675	-2.09128	13.1085
1865	7.11449	-2.08974	13.1077
1866	7.1122	-2.08815	13.107
1867	7.10992	-2.08653	13.1064
1868	7.10768	-2.08492	13.1059
1869	7.1055	-2.08332	13.1056
1870	7.10343	-2.08178	13.1055
1871	7.10149	-2.0803	13.1056
1872	7.09973	-2.07892	13.1061
1873	7.09811	-2.07765	13.1068
1874	7.09661	-2.07648	13.1077
1875	7.0952	-2.07539	13.1088
1876	7.09388	-2.07434	13.1101
1877	7.09263	-2.07332	13.1116
1878	7.09143	-2.07229	13.1132
1879	7.09028	-2.07124	13.1149
1880	7.08916	-2.07013	13.1169
1881	7.08805	-2.06895	13.1189
1882	7.08695	-2.06767	13.121
1883	7.08583	-2.06626	13.1233
1884	7.0847	-2.06469	13.1256
1885	7.08357	-2.06302	13.128
1886	7.08248	-2.06131	13.1303
1887	7.08142	-2.05953	13.1327
1888	7.0804	-2.05769	13.1352
1889	7.07938	-2.05577	13.1378
1890	7.07838	-2.05376	13.1405
1891	7.07737	-2.05166	13.1435
1892	7.07636	-2.04945	13.1467
1893	7.07532	-2.04713	13.1502
1894	7.07426	-2.04468	13.1541
1895	7.07316	-2.0421	13.1583
1896	7.07201	-2.03937	13.1629
1897	7.07086	-2.03648	13.1681
1898	7.06975	-2.03341	13.1738
1899	7.06866	-2.03018	13.1801
1900	7.06756	-2.02681	13.1867
1901	7.06645	-2.02333	13.1937
1902	7.06529	-2.01975	13.2008
1903	7.06408	-2.01611	13.208
1904	7.0628	-2.01241	13.2152
1905	7.06142	-2.00869	13.2223
1906	7.05993	-2.00495	13.2292
1907	7.05831	-2.00123	13.2357
1908	7.05654	-1.99755	13.2419
1909	7.05452	-1.99385	13.2477
1910	7.05223	-1.99009	13.2533
1911	7.04973	-1.98627	13.2587
1912	7.04707	-1.9824	13.264
1913	7.04431	-1.97851	13.2692
1914	7.04152	-1.9746	13.2743
1915	7.03876	-1.97069	13.2793
1916	7.0361	-1.96679	13.2844
1917	7.03359	-1.96291	13.2895
1918	7.03129	-1.95908	13.2947
1919	7.02927	-1.95529	13.3
1920	7.02759	-1.95157	13.3055
1921	7.02621	-1.94786	13.3111
1922	7.02506	-1.94413	13.3168
1923	7.02411	-1.94038	13.3224
1924	7.02333	-1.93664	13.3282
1925	7.0227	-1.93293	13.3339
1926	7.02221	-1.92926	13.3398
1927	7.02182	-1.92564	13.3456
1928	7.02152	-1.92211	13.3516
1929	7.02128	-1.91867	13.3575
1930	7.02109	-1.91533	13.3636
1931	7.02091	-1.91213	13.3697
1932	7.02072	-1.90907	13.3759
1933	7.0206	-1.90618	13.3822
1934	7.0206	-1.90343	13.3886
1935	7.0207	-1.90081	13.3951
1936	7.02088	-1.8983	13.4018
1937	7.02112	-1.89589	13.4085
1938	7.02141	-1.89355	13.4152
1939	7.02173	-1.89128	13.4219
1940	7.02204	-1.88903	13.4286
1941	7.02234	-1.88681	13.4352
1942	7.02261	-1.8846	13.4418
1943	7.02282	-1.88236	13.4482
1944	7.02295	-1.88009	13.4545
1945	7.02305	-1.87784	13.4606
1946	7.02315	-1.87566	13.4667
1947	7.02326	-1.87353	13.4726
1948	7.02335	-1.87144	13.4784
1949	7.02343	-1.86937	13.4842
1950	7.02348	-1.8673	13.49
1951	7.02351	-1.86523	13.4957
1952	7.0235	-1.86312	13.5014
1953	7.02344	-1.86096	13.5072
1954	7.02333	-1.85875	13.513
1955	7.02316	-1.85645	13.5189
1956	7.02292	-1.85406	13.5248
1957	7.02254	-1.85149	13.5309
1958	7.02197	-1.84868	13.5371
1959	7.02126	-1.84572	13.5435
1960	7.02046	-1.84264	13.5499
1961	7.01961	-1.83952	13.5563
1962	7.01877	-1.83642	13.5627
1963	7.01797	-1.83339	13.5691
1964	7.01727	-1.83049	13.5753
1965	7.01672	-1.82779	13.5815
1966	7.01635	-1.82535	13.5874
1967	7.01623	-1.82322	13.5932
1968	7.01639	-1.82147	13.5987
1969	7.01685	-1.82009	13.604
1970	7.01755	-1.81904	13.6089
1971	7.01847	-1.81826	13.6137
1972	7.01957	-1.81771	13.6183
1973	7.02081	-1.81736	13.6228
1974	7.02216	-1.81717	13.6272
1975	7.02359	-1.81709	13.6316
1976	7.02505	-1.81709	13.6359
1977	7.02653	-1.81712	13.6403
1978	7.02797	-1.81714	13.6447
1979	7.02935	-1.81712	13.6493
1980	7.03063	-1.81701	13.654
1981	7.03184	-1.81686	13.6589
1982	7.03304	-1.81676	13.6639
1983	7.03422	-1.81669	13.669
1984	7.03541	-1.81665	13.6742
1985	7.0366	-1.81665	13.6794
1986	7.0378	-1.81668	13.6845
1987	7.03903	-1.81675	13.6897
1988	7.04028	-1.81684	13.6949
1989	7.04156	-1.81696	13.6999
1990	7.04289	-1.81712	13.7049
1991	7.04427	-1.8173	13.7098
1992	7.04571	-1.8175	13.7145
1993	7.04722	-1.81777	13.7191
1994	7.04881	-1.81813	13.7236
1995	7.05047	-1.81857	13.728
1996	7.05218	-1.81905	13.7323
1997	7.05393	-1.81957	13.7366
1998	7.05569	-1.82009	13.7408
[truncated: 37,639 more rows]

## Sheet: P1S0-002
Frame	T8_Head Lateral Bending	T8_Head Axial Bending	T8_Head Flexion/Extension
0	3.0566	1.08972	8.80573
1	3.05997	1.0768	8.80279
2	3.06358	1.06277	8.79968
3	3.06733	1.048	8.79643
4	3.07115	1.03287	8.79313
5	3.07497	1.01773	8.78983
6	3.07872	1.00296	8.78659
7	3.08231	0.988931	8.78347
8	3.08568	0.976005	8.78054
9	3.08875	0.964553	8.77786
10	3.09145	0.954944	8.77549
11	3.09369	0.947548	8.7735
12	3.09542	0.942732	8.77194
13	3.09663	0.940895	8.77087
14	3.09742	0.941886	8.77027
15	3.09783	0.945254	8.77005
16	3.0979	0.950549	8.77016
17	3.09768	0.957318	8.77051
18	3.09719	0.965112	8.77104
19	3.09649	0.973479	8.77168
20	3.09562	0.981966	8.77235
21	3.09461	0.990125	8.77298
22	3.09351	0.997502	8.77351
23	3.09236	1.00365	8.77385
24	3.0912	1.00811	8.77394
25	3.08992	1.0113	8.77389
26	3.08838	1.01398	8.77384
27	3.08663	1.0162	8.77377
28	3.08471	1.01803	8.77369
29	3.08265	1.01953	8.77356
30	3.08051	1.02077	8.77339
31	3.0783	1.0218	8.77315
32	3.07609	1.02268	8.77284
33	3.07389	1.02348	8.77244
34	3.07176	1.02426	8.77195
35	3.06974	1.02509	8.77134
36	3.06785	1.02601	8.77062
37	3.06608	1.02692	8.76975
38	3.06435	1.02767	8.76877
39	3.06266	1.02828	8.76767
40	3.06101	1.02878	8.76647
41	3.05937	1.0292	8.76519
42	3.05776	1.02957	8.76384
43	3.05615	1.0299	8.76242
44	3.05455	1.03024	8.76096
45	3.05293	1.03059	8.75946
46	3.0513	1.031	8.75793
47	3.04965	1.03148	8.7564
48	3.04797	1.03206	8.75488
49	3.04633	1.0327	8.75341
50	3.04479	1.03336	8.75204
51	3.0433	1.03403	8.75072
52	3.04184	1.03472	8.74941
53	3.04037	1.03544	8.74806
54	3.03886	1.03618	8.74663
55	3.03728	1.03695	8.74509
56	3.03559	1.03776	8.74338
57	3.03376	1.0386	8.74147
58	3.03175	1.03949	8.73931
59	3.02954	1.04042	8.73686
60	3.02709	1.0414	8.73409
61	3.0241	1.04258	8.73087
62	3.02043	1.04405	8.72718
63	3.01626	1.04573	8.72312
64	3.01177	1.04753	8.71876
65	3.00713	1.04937	8.71419
66	3.00254	1.05116	8.70951
67	2.99817	1.05283	8.7048
68	2.9942	1.05428	8.70016
69	2.99081	1.05543	8.69566
70	2.98818	1.0562	8.6914
71	2.98649	1.05651	8.68747
72	2.98593	1.05627	8.68395
73	2.98675	1.05533	8.68068
74	2.98893	1.05369	8.67746
75	2.9922	1.05149	8.67432
76	2.9963	1.04885	8.6713
77	3.00099	1.04592	8.66842
78	3.00601	1.04282	8.66573
79	3.01109	1.0397	8.66325
80	3.01598	1.03668	8.66103
81	3.02043	1.0339	8.65909
82	3.02417	1.0315	8.65748
83	3.02696	1.02961	8.65622
84	3.02853	1.02836	8.65535
85	3.02897	1.0277	8.65494
86	3.02863	1.02742	8.65499
87	3.02761	1.02749	8.65545
88	3.02604	1.02784	8.65625
89	3.02401	1.02844	8.65734
90	3.02166	1.02923	8.65866
91	3.01909	1.03016	8.66014
92	3.01641	1.03119	8.66174
93	3.01375	1.03225	8.66338
94	3.01121	1.03331	8.66502
95	3.00891	1.03431	8.66658
96	3.00697	1.03521	8.66802
97	3.00525	1.03609	8.66945
98	3.00355	1.03706	8.671
99	3.00187	1.03811	8.67266
100	3.00021	1.03921	8.6744
101	2.99855	1.04036	8.67619
102	2.99691	1.04154	8.67799
103	2.99526	1.04272	8.6798
104	2.99363	1.0439	8.68157
105	2.99198	1.04505	8.68329
106	2.99034	1.04616	8.68492
107	2.98869	1.04721	8.68645
108	2.98703	1.04819	8.68783
109	2.98533	1.04909	8.68904
110	2.98356	1.04994	8.69006
111	2.98177	1.05075	8.69096
112	2.97995	1.05153	8.69175
113	2.97813	1.05229	8.69249
114	2.97632	1.05302	8.69321
115	2.97456	1.05375	8.69395
116	2.97285	1.05448	8.69475
117	2.97122	1.05522	8.69566
118	2.96968	1.05597	8.69671
119	2.96825	1.05675	8.69794
120	2.96695	1.05756	8.69939
121	2.96584	1.05841	8.70106
122	2.96492	1.0593	8.70288
123	2.96415	1.06021	8.70484
124	2.96349	1.06114	8.70693
125	2.96291	1.06208	8.70911
126	2.96236	1.06302	8.71138
127	2.96181	1.06394	8.71372
128	2.96122	1.06485	8.7161
129	2.96055	1.06574	8.71851
130	2.95977	1.06658	8.72093
131	2.95882	1.06739	8.72334
132	2.95768	1.06814	8.72572
133	2.95636	1.06881	8.72806
134	2.95489	1.06939	8.73039
135	2.9533	1.06991	8.73272
136	2.95161	1.07038	8.73506
137	2.94984	1.07082	8.73742
138	2.94801	1.07126	8.73983
139	2.94615	1.07171	8.7423
140	2.94427	1.07219	8.74484
141	2.94239	1.07273	8.74747
142	2.94053	1.07335	8.7502
143	2.93873	1.07406	8.75305
144	2.93699	1.07488	8.75603
145	2.93533	1.07584	8.75907
146	2.93375	1.07692	8.7621
147	2.93222	1.07809	8.76517
148	2.93072	1.07934	8.76829
149	2.92923	1.08065	8.7715
150	2.92771	1.08198	8.77482
151	2.92615	1.08333	8.7783
152	2.92452	1.08468	8.78195
153	2.92281	1.08599	8.78582
154	2.92097	1.08724	8.78992
155	2.919	1.08843	8.79429
156	2.91686	1.08952	8.79897
157	2.91446	1.09056	8.80401
158	2.91175	1.0916	8.80944
159	2.9088	1.09262	8.81518
160	2.90569	1.09362	8.8212
161	2.90249	1.09459	8.82742
162	2.89927	1.09553	8.83379
163	2.8961	1.09641	8.84026
164	2.89305	1.09723	8.84677
165	2.8902	1.09799	8.85327
166	2.88762	1.09867	8.85968
167	2.88538	1.09926	8.86597
168	2.88354	1.09976	8.87207
169	2.88212	1.10016	8.87801
170	2.88104	1.1005	8.88386
171	2.88024	1.10076	8.88965
172	2.87969	1.10095	8.8954
173	2.87933	1.10107	8.90114
174	2.87913	1.10113	8.90688
175	2.87902	1.10112	8.91264
176	2.87897	1.10106	8.91846
177	2.87893	1.10093	8.92435
178	2.87886	1.10074	8.93033
179	2.8787	1.1005	8.93643
180	2.87841	1.1002	8.94267
181	2.87809	1.09979	8.94912
182	2.87785	1.09925	8.9558
183	2.87768	1.09859	8.96265
184	2.87754	1.09785	8.96962
185	2.87741	1.09704	8.97667
186	2.87726	1.0962	8.98374
187	2.87707	1.09536	8.99078
188	2.87682	1.09453	8.99774
189	2.87649	1.09375	9.00456
190	2.87603	1.09305	9.0112
191	2.87544	1.09244	9.01761
192	2.87469	1.09197	9.02373
193	2.87373	1.09166	9.02957
194	2.87256	1.09152	9.0352
195	2.87122	1.09152	9.04064
196	2.86975	1.0916	9.04591
197	2.86819	1.09173	9.05106
198	2.86658	1.09186	9.0561
199	2.86497	1.09196	9.06106
200	2.86339	1.09198	9.06598
201	2.86187	1.09189	9.07088
202	2.86048	1.09163	9.07578
203	2.85923	1.09117	9.08072
204	2.85817	1.09047	9.08572
205	2.85726	1.08953	9.09069
206	2.85642	1.08841	9.09553
207	2.85564	1.08714	9.10027
208	2.85494	1.08572	9.10496
209	2.8543	1.08419	9.10962
210	2.85374	1.08255	9.11431
211	2.85326	1.08084	9.11904
212	2.85285	1.07907	9.12387
213	2.85252	1.07727	9.12882
214	2.85227	1.07545	9.13394
215	2.8521	1.07363	9.13926
216	2.85201	1.07184	9.14482
217	2.85207	1.07	9.15073
218	2.85232	1.06802	9.15701
219	2.85271	1.06594	9.16358
220	2.85322	1.0638	9.17037
221	2.85381	1.06162	9.17728
222	2.85444	1.05944	9.18424
223	2.85507	1.05728	9.19116
224	2.85568	1.05517	9.19796
225	2.85622	1.05316	9.20455
226	2.85666	1.05126	9.21086
227	2.85696	1.04951	9.21679
228	2.85709	1.04795	9.22228
229	2.85709	1.04654	9.22728
230	2.85701	1.04526	9.23187
231	2.85686	1.04408	9.23613
232	2.85665	1.04301	9.24011
233	2.85637	1.04202	9.24388
234	2.85603	1.0411	9.24752
235	2.85563	1.04026	9.2511
236	2.85517	1.03947	9.25467
237	2.85464	1.03873	9.25831
238	2.85407	1.03802	9.26209
239	2.85343	1.03734	9.26607
240	2.85275	1.03667	9.27033
241	2.85196	1.03604	9.27486
242	2.85103	1.03549	9.27957
243	2.84998	1.03499	9.28444
244	2.84885	1.03455	9.28942
245	2.84766	1.03416	9.29446
246	2.84644	1.0338	9.29954
247	2.84521	1.03348	9.3046
248	2.84402	1.03317	9.3096
249	2.84288	1.03289	9.31451
250	2.84182	1.03261	9.31928
251	2.84087	1.03233	9.32388
252	2.84006	1.03205	9.32826
253	2.8394	1.03175	9.33241
254	2.8389	1.03146	9.33636
255	2.8385	1.03117	9.34015
256	2.83819	1.03088	9.34382
257	2.83794	1.03062	9.34739
258	2.8377	1.03037	9.35089
259	2.83747	1.03016	9.35437
260	2.8372	1.02997	9.35785
261	2.83686	1.02983	9.36137
262	2.83643	1.02973	9.36495
263	2.83587	1.02968	9.36864
264	2.83516	1.02969	9.37246
265	2.8343	1.02976	9.37643
266	2.8333	1.02988	9.38052
267	2.83219	1.03005	9.3847
268	2.83099	1.03027	9.38894
269	2.82973	1.03052	9.39322
270	2.82843	1.03081	9.39751
271	2.82711	1.03113	9.40178
272	2.82579	1.03147	9.406
273	2.82449	1.03184	9.41014
274	2.82324	1.03223	9.41419
275	2.82205	1.03263	9.4181
276	2.82096	1.03305	9.42185
277	2.81993	1.03351	9.42542
278	2.81894	1.03406	9.42883
279	2.81798	1.03468	9.43209
280	2.81704	1.03534	9.43525
281	2.81613	1.03602	9.43833
282	2.81524	1.0367	9.44137
283	2.81436	1.03736	9.44439
284	2.8135	1.03799	9.44744
285	2.81266	1.03856	9.45054
286	2.81182	1.03905	9.45372
287	2.81098	1.03944	9.45701
288	2.81015	1.03971	9.46045
289	2.80934	1.03986	9.46416
290	2.80858	1.03991	9.46816
291	2.80785	1.03989	9.47238
292	2.80714	1.03979	9.47674
293	2.80644	1.03963	9.48114
294	2.80574	1.03943	9.48552
295	2.80504	1.03919	9.48977
296	2.80431	1.03893	9.49383
297	2.80355	1.03866	9.49761
298	2.80276	1.03839	9.50103
299	2.80191	1.03813	9.50399
300	2.801	1.0379	9.50642
301	2.8	1.03773	9.50814
302	2.79888	1.03762	9.50912
303	2.79769	1.03754	9.50952
304	2.79645	1.03748	9.50948
305	2.79517	1.0374	9.50917
306	2.79389	1.03729	9.50872
307	2.79262	1.03713	9.50829
308	2.79141	1.03689	9.50803
309	2.79026	1.03654	9.5081
310	2.78922	1.03606	9.50865
311	2.78829	1.03544	9.50983
312	2.78751	1.03465	9.51178
313	2.7869	1.03358	9.51456
314	2.78645	1.0322	9.51801
315	2.78613	1.03058	9.52203
316	2.7859	1.02879	9.5265
317	2.78575	1.0269	9.53129
318	2.78564	1.02497	9.53628
319	2.78555	1.02308	9.54136
320	2.78544	1.02129	9.54641
321	2.78529	1.01967	9.55131
322	2.78506	1.0183	9.55594
323	2.78473	1.01723	9.56018
324	2.78427	1.01655	9.56392
325	2.78366	1.01628	9.56728
326	2.7829	1.01635	9.57046
327	2.78202	1.01672	9.57349
328	2.78107	1.01733	9.57636
329	2.78008	1.0181	9.57908
330	2.77907	1.01899	9.58166
331	2.77809	1.01994	9.58409
332	2.77716	1.02087	9.5864
333	2.77633	1.02174	9.58858
334	2.77562	1.02249	9.59063
335	2.77508	1.02305	9.59258
336	2.77472	1.02337	9.59441
337	2.7745	1.02352	9.59602
338	2.77436	1.02363	9.59734
339	2.77429	1.02368	9.59841
340	2.7743	1.02367	9.59931
341	2.77441	1.0236	9.60007
342	2.77461	1.02346	9.60077
343	2.77492	1.02324	9.60145
344	2.77535	1.02293	9.60218
345	2.77589	1.02254	9.60301
346	2.77656	1.02205	9.60399
347	2.77737	1.02145	9.60519
348	2.77832	1.02076	9.60666
349	2.77958	1.01981	9.6084
350	2.78127	1.01854	9.61036
351	2.78328	1.01701	9.6125
352	2.78551	1.01532	9.61477
353	2.78786	1.01354	9.61714
354	2.79022	1.01175	9.61958
355	2.79251	1.01003	9.62204
356	2.79462	1.00846	9.62449
357	2.79645	1.00711	9.62688
358	2.7979	1.00608	9.62918
359	2.79887	1.00543	9.63136
360	2.79925	1.00524	9.63336
361	2.799	1.00557	9.63514
362	2.79819	1.00633	9.63669
363	2.79691	1.00747	9.63807
364	2.79525	1.00891	9.63935
365	2.79331	1.01058	9.64057
366	2.79119	1.0124	9.64179
367	2.78898	1.01431	9.64308
368	2.78676	1.01623	9.64449
369	2.78465	1.01809	9.64608
370	2.78272	1.01982	9.64791
371	2.78107	1.02135	9.65004
372	2.77981	1.0226	9.65252
373	2.77883	1.02367	9.65549
374	2.77799	1.02469	9.65897
375	2.77728	1.02567	9.66285
376	2.77667	1.0266	9.66702
377	2.77615	1.02747	9.67137
378	2.77572	1.02827	9.67579
379	2.77536	1.029	9.68017
380	2.77506	1.02965	9.6844
381	2.77479	1.03021	9.68837
382	2.77456	1.03069	9.69198
383	2.77434	1.03107	9.6951
384	2.77413	1.03134	9.69764
385	2.77395	1.03145	9.69966
386	2.77383	1.03135	9.70132
387	2.77377	1.03108	9.70266
388	2.77375	1.03069	9.70371
389	2.77378	1.03021	9.7045
390	2.77384	1.02969	9.70507
391	2.77394	1.02917	9.70544
392	2.77406	1.02868	9.70564
393	2.77419	1.02828	9.70571
394	2.77435	1.02799	9.70569
395	2.7745	1.02786	9.70559
396	2.77466	1.02792	9.70546
397	2.77499	1.02808	9.7053
398	2.77561	1.02821	9.7051
399	2.77643	1.02834	9.70483
400	2.77736	1.02852	9.70446
401	2.7783	1.02877	9.70395
402	2.77918	1.02914	9.70328
403	2.77989	1.02965	9.70242
404	2.78035	1.03035	9.70134
405	2.78047	1.03127	9.70002
406	2.78016	1.03244	9.69841
407	2.77933	1.03391	9.6965
408	2.77789	1.0357	9.69426
409	2.77574	1.03793	9.69167
410	2.77291	1.04062	9.68877
411	2.76952	1.0437	9.68558
412	2.76567	1.04708	9.68212
413	2.76148	1.05069	9.67841
414	2.75707	1.05442	9.67447
415	2.75254	1.05822	9.67033
416	2.748	1.06198	9.66601
417	2.74356	1.06564	9.66151
418	2.73934	1.0691	9.65688
419	2.73546	1.07229	9.65213
420	2.73201	1.07512	9.64728
421	2.72894	1.0776	9.64214
422	2.72608	1.0798	9.63658
423	2.72341	1.08179	9.63069
424	2.72088	1.08361	9.62454
425	2.71845	1.08533	9.61823
426	2.71609	1.08699	9.61185
427	2.71376	1.08864	9.60547
428	2.71143	1.09034	9.5992
429	2.70906	1.09215	9.59311
430	2.7066	1.09411	9.58729
431	2.70404	1.09627	9.58183
432	2.70132	1.0987	9.57681
433	2.69829	1.10151	9.57221
434	2.69491	1.10471	9.56792
435	2.69127	1.10821	9.56388
436	2.68748	1.11191	9.56007
437	2.68366	1.11571	9.55645
438	2.67989	1.11952	9.55297
439	2.6763	1.12323	9.5496
440	2.67298	1.12675	9.54629
441	2.67005	1.12998	9.54302
442	2.66761	1.13282	9.53973
443	2.66577	1.13516	9.5364
444	2.66463	1.13693	9.53297
445	2.6643	1.13813	9.52959
446	2.66476	1.1389	9.52639
447	2.66586	1.13929	9.52331
448	2.66748	1.13933	9.5203
449	2.66948	1.13909	9.51733
450	2.67174	1.1386	9.51433
451	2.67411	1.13791	9.51127
452	2.67648	1.13708	9.5081
453	2.6787	1.13614	9.50476
454	2.68065	1.13514	9.50121
455	2.6822	1.13414	9.49741
456	2.6832	1.13317	9.49331
457	2.68376	1.13216	9.48884
458	2.68407	1.13101	9.48405
459	2.68417	1.12972	9.47897
460	2.68409	1.12831	9.47368
461	2.68387	1.1268	9.46822
462	2.68354	1.1252	9.46266
463	2.68314	1.12352	9.45705
464	2.68271	1.12179	9.45146
465	2.68227	1.12002	9.44594
466	2.68186	1.11822	9.44055
467	2.68153	1.11641	9.43535
468	2.6813	1.1146	9.43039
469	2.68109	1.11278	9.42564
470	2.68083	1.11094	9.42101
471	2.68053	1.10907	9.41648
472	2.68021	1.10717	9.41203
473	2.67988	1.10522	9.40766
474	2.67957	1.10323	9.40335
475	2.6793	1.10117	9.39907
476	2.67909	1.09906	9.39482
477	2.67895	1.09687	9.39057
478	2.67891	1.09461	9.38632
479	2.67898	1.09227	9.38205
480	2.67918	1.08984	9.37774
481	2.67957	1.08726	9.37346
482	2.68014	1.08451	9.36925
483	2.68087	1.08163	9.36509
484	2.68171	1.07864	9.36097
485	2.68262	1.07558	9.35685
486	2.68358	1.07249	9.35272
487	2.68453	1.0694	9.34855
488	2.68544	1.06633	9.34433
489	2.68627	1.06334	9.34002
490	2.68699	1.06044	9.33561
491	2.68755	1.05768	9.33107
492	2.68792	1.05509	9.32638
493	2.68807	1.05265	9.32151
494	2.68803	1.05031	9.31645
495	2.68784	1.04807	9.31124
496	2.68754	1.04591	9.30592
497	2.68715	1.04381	9.30051
498	2.68673	1.04176	9.29506
499	2.6863	1.03976	9.28959
500	2.6859	1.03778	9.28414
501	2.68557	1.03582	9.27875
502	2.68535	1.03387	9.27344
503	2.68527	1.0319	9.26826
504	2.68537	1.02991	9.26324
505	2.68566	1.02788	9.25834
506	2.6861	1.02581	9.2535
507	2.68666	1.02372	9.24873
508	2.68732	1.02163	9.24401
509	2.68805	1.01955	9.23934
510	2.68882	1.01751	9.23473
511	2.68961	1.01551	9.23017
512	2.69038	1.01359	9.22565
513	2.69111	1.01175	9.22117
514	2.69178	1.01002	9.21674
515	2.69235	1.00841	9.21234
516	2.6928	1.00694	9.20798
517	2.69318	1.0056	9.20371
518	2.69355	1.00437	9.19957
519	2.6939	1.00324	9.19554
520	2.69421	1.00221	9.19157
521	2.69449	1.00126	9.18765
522	2.69472	1.00039	9.18375
523	2.69489	0.999589	9.17983
524	2.69499	0.998858	9.17586
525	2.69501	0.998186	9.17181
526	2.69495	0.997565	9.16766
527	2.69478	0.99699	9.16338
528	2.69451	0.996453	9.15892
529	2.69409	0.995991	9.15426
530	2.69351	0.995636	9.14939
531	2.69279	0.995372	9.14436
532	2.69196	0.995183	9.13921
533	2.69106	0.995052	9.13399
534	2.6901	0.994965	9.12873
535	2.68913	0.994904	9.12348
536	2.68816	0.994855	9.11829
537	2.68723	0.9948	9.11319
538	2.68636	0.994724	9.10823
539	2.68559	0.994611	9.10345
540	2.68495	0.994445	9.0989
541	2.68437	0.994288	9.09456
542	2.68381	0.994198	9.09038
543	2.68326	0.994151	9.08634
544	2.68275	0.994123	9.08242
545	2.68226	0.994089	9.07859
546	2.68183	0.994027	9.07484
547	2.68145	0.993911	9.07114
548	2.68114	0.993719	9.06748
549	2.6809	0.993426	9.06382
550	2.68075	0.993008	9.06016
551	2.68069	0.992441	9.05647
552	2.68073	0.991701	9.05273
553	2.68098	0.990705	9.04895
554	2.68149	0.989425	9.04516
555	2.6822	0.987923	9.04136
556	2.68304	0.986259	9.03756
557	2.68396	0.984495	9.03378
558	2.68489	0.98269	9.03001
559	2.68577	0.980906	9.02628
560	2.68654	0.979203	9.02258
561	2.68714	0.977643	9.01894
562	2.68751	0.976287	9.01534
563	2.68759	0.975195	9.01181
564	2.6873	0.974428	9.00835
565	2.68669	0.973943	9.00502
566	2.68581	0.973647	9.00184
567	2.68471	0.973523	8.99879
568	2.68342	0.973558	8.99581
569	2.68194	0.973736	8.99288
570	2.68033	0.974041	8.98997
571	2.6786	0.974457	8.98702
572	2.67679	0.974971	8.98402
573	2.67491	0.975566	8.98091
574	2.67301	0.976226	8.97767
575	2.6711	0.976938	8.97426
576	2.66922	0.977685	8.97065
577	2.66725	0.978522	8.96687
578	2.66509	0.979501	8.963
579	2.66278	0.9806	8.95904
580	2.66037	0.981801	8.95498
581	2.6579	0.983084	8.95082
582	2.65542	0.984428	8.94656
583	2.65297	0.985813	8.9422
584	2.65059	0.98722	8.93773
585	2.64833	0.988628	8.93316
586	2.64623	0.990018	8.92848
587	2.64433	0.991369	8.92369
588	2.64269	0.992662	8.91879
589	2.64125	0.994008	8.91365
590	2.63993	0.995499	8.90817
591	2.63873	0.997088	8.90244
592	2.63765	0.998727	8.89653
593	2.63668	1.00037	8.89051
594	2.63584	1.00196	8.88446
595	2.63511	1.00346	8.87845
596	2.63449	1.00482	8.87257
597	2.63399	1.00598	8.86687
598	2.6336	1.00691	8.86145
599	2.63332	1.00755	8.85636
600	2.63316	1.00786	8.8517
601	2.63325	1.00768	8.84733
602	2.6337	1.00697	8.8431
603	2.63443	1.00585	8.83904
604	2.63536	1.00442	8.83515
605	2.6364	1.00281	8.83145
606	2.63747	1.00111	8.82796
607	2.63849	0.999454	8.8247
608	2.63938	0.99794	8.82168
609	2.64006	0.996685	8.81893
610	2.64044	0.995802	8.81646
611	2.64044	0.995402	8.81428
612	2.63998	0.995598	8.81242
613	2.639	0.99642	8.81093
614	2.63755	0.997762	8.80983
615	2.63571	0.999538	8.80908
616	2.63356	1.00166	8.80864
617	2.63121	1.00404	8.80845
618	2.62872	1.00659	8.80849
619	2.6262	1.00923	8.8087
620	2.62372	1.01186	8.80905
621	2.62138	1.01441	8.80949
622	2.61926	1.01678	8.80998
623	2.61745	1.01888	8.81048
624	2.61603	1.02063	8.81094
625	2.61496	1.02214	8.8115
626	2.6141	1.02357	8.81227
627	2.61344	1.02492	8.81321
628	2.61293	1.02619	8.81429
629	2.61256	1.02737	8.81547
630	2.6123	1.02846	8.81669
631	2.61211	1.02944	8.81793
632	2.61198	1.03032	8.81913
633	2.61187	1.03109	8.82025
634	2.61175	1.03174	8.82127
635	2.61161	1.03227	8.82212
636	2.61141	1.03268	8.82278
637	2.61117	1.03296	8.82329
638	2.61094	1.0331	8.82374
639	2.61072	1.03312	8.82413
640	2.61052	1.03301	8.82444
641	2.61034	1.0328	8.82468
642	2.61019	1.03249	8.82484
643	2.61008	1.03208	8.82492
644	2.61001	1.03158	8.82492
645	2.60999	1.03101	8.82483
646	2.61003	1.03037	8.82465
647	2.61013	1.02966	8.82438
648	2.6103	1.0289	8.82402
649	2.6107	1.02794	8.82361
650	2.61144	1.0267	8.82319
651	2.61242	1.02523	8.82274
652	2.61354	1.02362	8.82222
653	2.61472	1.02193	8.82162
654	2.61585	1.02023	8.82091
655	2.61683	1.01859	8.82006
656	2.61758	1.01708	8.81904
657	2.618	1.01578	8.81785
658	2.61799	1.01476	8.81643
659	2.61746	1.01408	8.81479
660	2.61631	1.01382	8.81288
661	2.61437	1.01401	8.81063
662	2.61162	1.0146	8.80803
663	2.60822	1.01552	8.80514
664	2.60433	1.01671	8.802
665	2.60012	1.01811	8.79868
666	2.59572	1.01965	8.79522
667	2.59131	1.02126	8.79169
668	2.58705	1.02288	8.78813
669	2.58307	1.02444	8.78461
670	2.57956	1.02588	8.78118
671	2.57666	1.02713	8.77789
672	2.57453	1.02813	8.77481
673	2.57322	1.02887	8.77173
674	2.57261	1.02942	8.76848
675	2.57256	1.02983	8.76514
676	2.57295	1.03013	8.76176
677	2.57363	1.03038	8.75841
678	2.57447	1.03061	8.75517
679	2.57535	1.03088	8.75209
680	2.57614	1.03122	8.74925
681	2.57669	1.03168	8.74672
682	2.57688	1.0323	8.74455
683	2.57658	1.03314	8.74282
684	2.57565	1.03423	8.7416
685	2.57407	1.03559	8.74082
686	2.57197	1.03719	8.74035
687	2.56944	1.03898	8.7402
688	2.56658	1.04093	8.74036
689	2.56349	1.043	8.74083
690	2.56027	1.04515	8.74159
691	2.55702	1.04735	8.74264
692	2.55384	1.04955	8.74398
693	2.55082	1.05173	8.7456
694	2.54806	1.05383	8.74749
695	2.54567	1.05583	8.74966
696	2.54374	1.05769	8.75208
697	2.54222	1.05945	8.75488
698	2.541	1.06119	8.75813
699	2.54002	1.06289	8.76176
700	2.53924	1.06457	8.76573
701	2.53863	1.06621	8.76998
702	2.53815	1.06783	8.77446
703	2.53774	1.06941	8.77911
704	2.53739	1.07096	8.78388
705	2.53703	1.07247	8.78871
706	2.53664	1.07395	8.79355
707	2.53617	1.0754	8.79835
708	2.53559	1.0768	8.80304
709	2.53497	1.07816	8.80772
710	2.53443	1.07948	8.8125
711	2.53394	1.08075	8.81737
712	2.53348	1.08198	8.82231
713	2.53302	1.08317	8.82731
714	2.53254	1.08434	8.83237
715	2.53201	1.08548	8.83747
716	2.53142	1.0866	8.84259
717	2.53074	1.08771	8.84773
718	2.52994	1.08881	8.85288
719	2.52901	1.08989	8.85801
720	2.52791	1.09098	8.86313
721	2.52662	1.09205	8.86823
722	2.52515	1.09308	8.87333
723	2.52352	1.09408	8.87843
724	2.52176	1.09506	8.88355
725	2.51992	1.09603	8.88868
726	2.51801	1.09699	8.89383
727	2.51609	1.09794	8.89901
728	2.51416	1.0989	8.90422
729	2.51228	1.09987	8.90947
730	2.51047	1.10085	8.91477
731	2.50876	1.10187	8.92012
732	2.50719	1.10291	8.92552
733	2.50573	1.10404	8.93102
734	2.5043	1.10528	8.93664
735	2.50292	1.10661	8.94234
736	2.50158	1.10798	8.9481
737	2.50027	1.10936	8.95391
738	2.49901	1.11072	8.95972
739	2.49778	1.11202	8.96553
740	2.49659	1.11323	8.97131
741	2.49543	1.11431	8.97703
742	2.4943	1.11523	8.98266
743	2.4932	1.11594	8.98819
744	2.49214	1.11643	8.99359
745	2.4911	1.11662	8.99885
746	2.49009	1.11652	9.00402
747	2.48911	1.11619	9.00909
748	2.48816	1.11567	9.01409
749	2.48725	1.11502	9.01903
750	2.48637	1.1143	9.02393
751	2.48553	1.11356	9.0288
752	2.48473	1.11285	9.03366
753	2.48398	1.11223	9.03852
754	2.48326	1.11176	9.0434
755	2.4826	1.11148	9.04832
756	2.48198	1.11145	9.05328
757	2.48144	1.11167	9.05829
758	2.481	1.11208	9.06333
759	2.48064	1.11265	9.06837
760	2.48034	1.11333	9.07343
761	2.48008	1.1141	9.0785
762	2.47985	1.11493	9.08356
763	2.47962	1.11578	9.08861
764	2.47938	1.11662	9.09364
765	2.4791	1.11742	9.09865
766	2.47878	1.11814	9.10362
767	2.47839	1.11875	9.10856
768	2.47791	1.11922	9.11346
769	2.47738	1.11953	9.11829
770	2.47684	1.11971	9.12303
771	2.47628	1.11977	9.12771
772	2.4757	1.11977	9.13235
773	2.47509	1.11972	9.13697
774	2.47444	1.11966	9.14158
775	2.47375	1.11962	9.14621
776	2.47299	1.11962	9.15087
777	2.47218	1.11971	9.15558
778	2.47129	1.1199	9.16036
779	2.47032	1.12024	9.16523
780	2.46927	1.12074	9.17022
781	2.46812	1.12143	9.17532
782	2.46685	1.12229	9.18053
783	2.4655	1.12328	9.18582
784	2.46407	1.12438	9.19119
785	2.46258	1.12555	9.1966
786	2.46104	1.12678	9.20206
787	2.45946	1.12803	9.20753
788	2.45786	1.12927	9.21299
789	2.45625	1.13049	9.21844
790	2.45465	1.13164	9.22386
791	2.45308	1.1327	9.22922
792	2.45153	1.13364	9.23451
793	2.44999	1.13451	9.23975
794	2.44841	1.13534	9.24499
795	2.44681	1.13615	9.25021
796	2.44519	1.13693	9.25542
797	2.44357	1.13767	9.26061
798	2.44194	1.13838	9.26578
799	2.44033	1.13905	9.27093
800	2.43873	1.13968	9.27604
801	2.43717	1.14028	9.28112
802	2.43564	1.14082	9.28617
803	2.43416	1.14133	9.29118
804	2.43274	1.14178	9.29614
805	2.43132	1.14222	9.30106
806	2.42987	1.14265	9.30594
807	2.4284	1.14307	9.31079
808	2.42695	1.14346	9.31559
809	2.42552	1.14381	9.32037
810	2.42414	1.1441	9.32511
811	2.42284	1.14433	9.32983
812	2.42162	1.14448	9.33453
813	2.42052	1.14454	9.3392
814	2.41954	1.14449	9.34385
815	2.41872	1.14432	9.34849
816	2.41807	1.14402	9.35311
817	2.41763	1.14357	9.35773
818	2.4174	1.14298	9.36235
819	2.41734	1.14227	9.36697
820	2.41743	1.14144	9.37157
821	2.41763	1.14052	9.37615
822	2.4179	1.13953	9.3807
823	2.41823	1.13848	9.38521
824	2.41856	1.13738	9.38968
825	2.41889	1.13626	9.39409
826	2.41916	1.13513	9.39844
827	2.41935	1.13401	9.40272
828	2.41942	1.13292	9.40692
829	2.41942	1.13177	9.41101
830	2.41941	1.13051	9.41499
831	2.41938	1.12916	9.41888
832	2.41933	1.12776	9.42268
833	2.41927	1.12633	9.42644
834	2.41919	1.1249	9.43016
835	2.41909	1.12351	9.43387
836	2.41896	1.12219	9.43758
837	2.41882	1.12096	9.44132
838	2.41866	1.11986	9.44511
839	2.41847	1.11892	9.44897
840	2.41825	1.11816	9.45291
841	2.41805	1.11757	9.45698
842	2.41789	1.1171	9.46118
843	2.41775	1.11673	9.46548
844	2.4176	1.11646	9.46984
845	2.41744	1.11629	9.47422
846	2.41723	1.11621	9.4786
847	2.41696	1.11622	9.48293
848	2.41661	1.1163	9.4872
849	2.41616	1.11645	9.49135
850	2.41559	1.11667	9.49536
851	2.41487	1.11695	9.4992
852	2.41399	1.11729	9.50283
853	2.41293	1.11771	9.5063
854	2.41168	1.11825	9.50969
855	2.41028	1.1189	9.51298
856	2.40875	1.11963	9.51618
857	2.40711	1.12044	9.51927
858	2.40541	1.1213	9.52224
859	2.40365	1.1222	9.52509
860	2.40188	1.12313	9.5278
861	2.40011	1.12406	9.53037
862	2.39837	1.12499	9.53279
863	2.3967	1.1259	9.53506
864	2.39511	1.12677	9.53715
865	2.39339	1.12773	9.53893
866	2.39137	1.12889	9.54029
867	2.38914	1.13017	9.54134
868	2.38681	1.13152	9.54216
869	2.38449	1.13288	9.54283
870	2.38228	1.13419	9.54345
871	2.38029	1.13539	9.54411
872	2.37862	1.13641	9.54489
873	2.37737	1.13721	9.54588
874	2.37666	1.13771	9.54717
875	2.37658	1.13785	9.54886
876	2.37723	1.13759	9.55102
877	2.37894	1.13675	9.55361
878	2.38177	1.13533	9.55651
879	2.38549	1.13344	9.55968
880	2.38988	1.13119	9.56309
881	2.39469	1.12872	9.56671
882	2.39969	1.12613	9.57052
883	2.40465	1.12354	9.57448
884	2.40933	1.12108	9.57855
885	2.4135	1.11887	9.58272
886	2.41692	1.11702	9.58694
887	2.41937	1.11566	9.5912
888	2.4206	1.1149	9.59545
889	2.42061	1.11471	9.59969
890	2.41963	1.11497	9.60394
891	2.41783	1.11559	9.60823
892	2.41535	1.11652	9.61258
893	2.41237	1.1177	9.61702
894	2.40904	1.11905	9.62158
895	2.4055	1.12053	9.62628
896	2.40193	1.12207	9.63115
897	2.39848	1.1236	9.6362
898	2.39529	1.12507	9.64148
899	2.39255	1.1264	9.64699
900	2.39038	1.12754	9.65278
901	2.38864	1.12862	9.65905
902	2.38701	1.12978	9.66592
903	2.38552	1.13101	9.67325
904	2.38414	1.13226	9.68091
905	2.38288	1.1335	9.68877
906	2.38173	1.13471	9.69667
907	2.3807	1.13585	9.7045
908	2.37977	1.13689	9.71211
909	2.37895	1.13781	9.71938
910	2.37822	1.13856	9.72615
911	2.3776	1.13912	9.7323
912	2.37706	1.13946	9.7377
913	2.37669	1.13951	9.74237
914	2.37652	1.13925	9.74648
915	2.37653	1.13875	9.7501
916	2.37667	1.13807	9.7533
917	2.37691	1.13725	9.75615
918	2.37722	1.13636	9.75872
919	2.37757	1.13546	9.76107
920	2.37793	1.1346	9.76328
921	2.37825	1.13385	9.76542
922	2.37851	1.13325	9.76755
923	2.37867	1.13287	9.76975
924	2.37869	1.13276	9.77208
925	2.37872	1.13287	9.77456
926	2.37885	1.1331	9.77713
927	2.37904	1.13345	9.77973
928	2.37925	1.1339	9.78231
929	2.37943	1.13446	9.78482
930	2.37953	1.13511	9.7872
931	2.37951	1.13584	9.7894
932	2.37931	1.13666	9.79136
933	2.3789	1.13756	9.79303
934	2.37821	1.13853	9.79436
935	2.37722	1.13956	9.79529
936	2.37586	1.14065	9.79577
937	2.37401	1.14186	9.79587
938	2.37162	1.14324	9.79571
939	2.36881	1.14475	9.79528
940	2.36568	1.14637	9.79457
941	2.36233	1.14807	9.79356
942	2.35886	1.14982	9.79226
943	2.35538	1.15158	9.79065
944	2.35199	1.15332	9.78872
945	2.34879	1.15502	9.78647
946	2.3459	1.15664	9.78389
947	2.3434	1.15815	9.78097
948	2.34142	1.15952	9.7777
949	2.33994	1.16075	9.77387
950	2.33888	1.16185	9.76937
951	2.33815	1.16285	9.76431
952	2.33769	1.16378	9.7588
953	2.33742	1.16466	9.75298
954	2.33728	1.16552	9.74695
955	2.33719	1.16639	9.74082
956	2.33708	1.16728	9.73473
957	2.33688	1.16824	9.72879
958	2.33652	1.16927	9.72311
959	2.33593	1.17042	9.71781
960	2.33504	1.17169	9.71301
961	2.33376	1.17319	9.70867
962	2.33215	1.17492	9.70464
963	2.33026	1.17682	9.70086
964	2.32821	1.17885	9.69728
965	2.32606	1.18093	9.69385
966	2.32391	1.18301	9.69051
967	2.32185	1.18502	9.68721
968	2.31995	1.18691	9.6839
969	2.31831	1.1886	9.68052
970	2.31701	1.19006	9.67702
971	2.31614	1.1912	9.67335
972	2.31578	1.19198	9.66945
973	2.31595	1.19241	9.66539
974	2.31656	1.19257	9.66127
975	2.31755	1.19249	9.65709
976	2.31887	1.19219	9.65284
977	2.32044	1.19171	9.64853
978	2.32219	1.19107	9.64414
979	2.32408	1.1903	9.63969
980	2.32604	1.18942	9.63516
981	2.328	1.18846	9.63056
982	2.32989	1.18746	9.62588
983	2.33166	1.18642	9.62113
984	2.33325	1.1854	9.61629
985	2.33469	1.18439	9.61137
986	2.33607	1.18337	9.60638
987	2.33742	1.18233	9.60132
988	2.33875	1.18124	9.59618
989	2.34008	1.18007	9.59096
990	2.34143	1.17879	9.58567
991	2.34283	1.17739	9.58031
992	2.34428	1.17583	9.57487
993	2.34582	1.17409	9.56936
994	2.34745	1.17215	9.56377
995	2.34921	1.16998	9.55811
996	2.3511	1.16755	9.55238
997	2.35313	1.16487	9.54651
998	2.35527	1.16198	9.54047
999	2.35752	1.15888	9.53428
1000	2.35986	1.1556	9.52799
1001	2.36227	1.15213	9.52163
1002	2.36476	1.1485	9.51522
1003	2.3673	1.14471	9.50881
1004	2.36989	1.14078	9.50242
1005	2.37251	1.13671	9.4961
1006	2.37515	1.13252	9.48986
1007	2.3778	1.12823	9.48375
1008	2.38045	1.12384	9.4778
1009	2.38314	1.11924	9.472
1010	2.3859	1.11437	9.46631
1011	2.38873	1.10926	9.46071
1012	2.39161	1.10398	9.45519
1013	2.39453	1.09856	9.44972
1014	2.39746	1.09305	9.4443
1015	2.40039	1.08752	9.4389
1016	2.4033	1.082	9.43352
1017	2.40618	1.07655	9.42812
1018	2.40902	1.07122	9.4227
1019	2.41179	1.06605	9.41724
1020	2.41449	1.06109	9.41172
1021	2.41708	1.05629	9.40616
1022	2.41959	1.05153	9.40059
1023	2.42202	1.04682	9.39501
1024	2.4244	1.04217	9.38942
1025	2.42676	1.03759	9.38383
1026	2.4291	1.03308	9.37823
1027	2.43144	1.02865	9.37262
1028	2.43382	1.02431	9.367
1029	2.43624	1.02006	9.36139
1030	2.43873	1.01592	9.35577
1031	2.44131	1.01188	9.35015
1032	2.444	1.00796	9.34453
1033	2.4468	1.00418	9.33889
1034	2.4497	1.00057	9.33322
1035	2.45268	0.997106	9.32752
1036	2.45573	0.993756	9.32182
1037	2.45883	0.9905	9.31611
1038	2.46196	0.987315	9.3104
1039	2.4651	0.984177	9.30471
1040	2.46823	0.981062	9.29905
1041	2.47134	0.977948	9.29342
1042	2.47442	0.974809	9.28784
1043	2.47743	0.971624	9.2823
1044	2.48037	0.968367	9.27683
1045	2.4833	0.96516	9.27119
1046	2.48626	0.962105	9.26519
1047	2.48925	0.95915	9.25898
1048	2.49224	0.956246	9.25267
1049	2.4952	0.953342	9.2464
1050	2.49812	0.950387	9.24029
1051	2.50098	0.947331	9.23447
1052	2.50374	0.944124	9.22906
1053	2.50641	0.940714	9.22419
1054	2.50894	0.937051	9.21999
1055	2.51132	0.933086	9.21658
1056	2.51353	0.928766	9.2141
1057	2.51569	0.923711	9.21286
1058	2.51791	0.917733	9.21296
1059	2.52012	0.911072	9.21412
1060	2.52227	0.903968	9.21608
1061	2.52432	0.896663	9.21859
1062	2.52621	0.889397	9.22137
1063	2.52789	0.88241	9.22417
1064	2.5293	0.875942	9.22672
1065	2.53039	0.870235	9.22876
1066	2.53111	0.865528	9.23003
1067	2.53141	0.862061	9.23027
1068	2.53122	0.860075	9.2292
1069	2.53049	0.859939	9.22679
1070	2.52922	0.861627	9.22329
1071	2.52749	0.864783	9.21888
1072	2.52537	0.869054	9.21378
1073	2.52293	0.874084	9.20816
1074	2.52024	0.879519	9.20223
1075	2.51738	0.885005	9.19617
1076	2.51441	0.890187	9.19018
1077	2.51142	0.894711	9.18446
1078	2.50847	0.898221	9.1792
1079	2.50563	0.900364	9.17459
1080	2.50298	0.900785	9.17082
1081	2.50036	0.899579	9.16794
1082	2.49757	0.897193	9.16578
1083	2.49466	0.893802	9.16417
1084	2.49168	0.889579	9.16298
1085	2.48867	0.884697	9.16206
1086	2.48567	0.87933	9.16125
1087	2.48273	0.873652	9.16041
1088	2.4799	0.867836	9.15939
1089	2.47721	0.862056	9.15804
1090	2.47471	0.856486	9.15621
1091	2.47245	0.851299	9.15376
1092	2.47047	0.846669	9.15054
1093	2.46853	0.842957	9.14633
1094	2.46645	0.840202	9.14118
1095	2.46432	0.838098	9.13529
1096	2.46224	0.836337	9.12886
1097	2.46031	0.834612	9.1221
1098	2.45862	0.832617	9.11522
1099	2.45728	0.830043	9.10842
1100	2.45637	0.826584	9.10192
1101	2.456	0.821932	9.09591
1102	2.45626	0.81578	9.0906
1103	2.45725	0.807821	9.08621
1104	2.45907	0.797748	9.08294
1105	2.46212	0.784542	9.08101
1106	2.46652	0.76789	9.08034
1107	2.47201	0.748543	9.08069
1108	2.47832	0.727252	9.08179
1109	2.48516	0.704767	9.08338
1110	2.49225	0.681841	9.08521
1111	2.49933	0.659224	9.08703
1112	2.50611	0.637667	9.08857
1113	2.51232	0.617921	9.08959
1114	2.51769	0.600738	9.08982
1115	2.52193	0.586869	9.08902
1116	2.52477	0.577064	9.08692
1117	2.5262	0.571651	9.08346
1118	2.5265	0.570016	9.07887
1119	2.52588	0.571504	9.07336
1120	2.5245	0.575459	9.06712
1121	2.52255	0.581225	9.06035
1122	2.52022	0.588148	9.05326
1123	2.51768	0.59557	9.04604
1124	2.51513	0.602836	9.03889
1125	2.51274	0.609292	9.03202
1126	2.5107	0.61428	9.02562
1127	2.50919	0.617147	9.0199
1128	2.50839	0.617235	9.01505
1129	2.50871	0.614478	9.01139
1130	2.51021	0.609547	9.00887
1131	2.51254	0.602895	9.0072
1132	2.51538	0.594978	9.00611
1133	2.51837	0.58625	9.00529
1134	2.5212	0.577167	9.00445
1135	2.52351	0.568181	9.00331
1136	2.52497	0.559748	9.00157
1137	2.52525	0.552323	8.99894
1138	2.52401	0.54636	8.99513
1139	2.5209	0.542314	8.98986
1140	2.51561	0.54064	8.98282
1141	2.5081	0.541048	8.97413
1142	2.49873	0.542858	8.96418
1143	2.48773	0.545939	8.95308
1144	2.47532	0.55016	8.94096
1145	2.46173	0.555391	8.92795
1146	2.44719	0.561501	8.91417
1147	2.43192	0.568359	8.89974
1148	2.41616	0.575835	8.8848
1149	2.40011	0.583797	8.86946
1150	2.38402	0.592114	8.85386
1151	2.36811	0.600656	8.83811
1152	2.3526	0.609291	8.82234
1153	2.33688	0.618745	8.80619
1154	2.3203	0.629623	8.78928
1155	2.30307	0.641614	8.77173
1156	2.28537	0.654405	8.75365
1157	2.26741	0.667684	8.73518
1158	2.24938	0.681139	8.71642
1159	2.23148	0.694457	8.6975
1160	2.21389	0.707327	8.67853
1161	2.19682	0.719434	8.65965
1162	2.18046	0.730467	8.64096
1163	2.165	0.740111	8.62259
1164	2.15064	0.748055	8.60466
1165	2.13732	0.754286	8.58713
1166	2.12479	0.759136	8.56985
1167	2.11296	0.762812	8.55275
1168	2.10173	0.765518	8.53579
1169	2.09102	0.76746	8.51891
1170	2.08074	0.768845	8.50207
1171	2.07077	0.769876	8.48521
1172	2.06105	0.770761	8.46827
1173	2.05146	0.771704	8.4512
1174	2.04193	0.772911	8.43395
1175	2.03236	0.774588	8.41647
1176	2.02265	0.776941	8.3987
1177	2.01274	0.780299	8.38038
1178	2.00268	0.784652	8.3614
1179	1.99258	0.789685	8.34195
1180	1.98253	0.795089	8.32219
1181	1.97263	0.80055	8.3023
1182	1.96298	0.805758	8.28245
1183	1.95369	0.810399	8.26282
1184	1.94485	0.814163	8.24358
1185	1.93655	0.816736	8.22491
1186	1.9289	0.817807	8.207
1187	1.92199	0.817063	8.19
1188	1.91591	0.814191	8.17411
1189	1.91056	0.809576	8.15934
1190	1.90577	0.803804	8.1455
1191	1.90153	0.796861	8.13248
1192	1.89784	0.788736	8.12016
1193	1.89468	0.779419	8.10842
1194	1.89204	0.768896	8.09714
1195	1.88992	0.757159	8.08621
1196	1.88831	0.744193	8.07551
1197	1.88721	0.72999	8.06492
1198	1.8866	0.714537	8.05432
1199	1.88648	0.697823	8.0436
1200	1.88684	0.679836	8.03264
1201	1.88809	0.659537	8.02143
1202	1.8905	0.636272	8.01012
1203	1.89385	0.610618	7.99878
1204	1.89792	0.58315	7.98747
1205	1.90248	0.554444	7.97629
1206	1.90733	0.525075	7.9653
1207	1.91223	0.495618	7.95456
1208	1.91698	0.466649	7.94417
1209	1.92133	0.438745	7.93418
1210	1.92509	0.41248	7.92468
1211	1.92801	0.38843	7.91573
1212	1.9299	0.367171	7.90741
1213	1.93129	0.347477	7.89989
1214	1.9328	0.327937	7.89321
1215	1.93425	0.308857	7.88722
1216	1.93548	0.290538	7.88179
1217	1.93632	0.273285	7.87676
1218	1.93661	0.2574	7.87199
1219	1.93617	0.243186	7.86733
1220	1.93486	0.230947	7.86264
1221	1.9325	0.220987	7.85778
1222	1.92892	0.213607	7.8526
1223	1.92397	0.209113	7.84695
1224	1.91747	0.207806	7.84068
1225	1.90935	0.21021	7.83395
1226	1.89971	0.216327	7.82701
1227	1.88871	0.225681	7.81987
1228	1.87652	0.237792	7.81253
1229	1.86329	0.252184	7.80499
1230	1.84917	0.268378	7.79727
1231	1.83433	0.285898	7.78936
1232	1.81892	0.304265	7.78128
1233	1.80309	0.323002	7.77303
1234	1.78702	0.34163	7.76462
1235	1.77084	0.359672	7.75606
1236	1.75472	0.376649	7.74736
1237	1.73809	0.393397	7.7382
1238	1.72043	0.41097	7.72836
1239	1.70193	0.429216	7.71803
1240	1.68282	0.447986	7.70734
1241	1.66331	0.467128	7.69649
1242	1.6436	0.48649	7.68562
1243	1.6239	0.50592	7.6749
1244	1.60443	0.525268	7.66451
1245	1.58538	0.544381	7.6546
1246	1.56697	0.563107	7.64535
1247	1.54941	0.581293	7.63693
1248	1.53289	0.598787	7.62949
1249	1.51719	0.615487	7.62336
1250	1.50191	0.631494	7.61853
1251	1.48706	0.646961	7.61474
1252	1.47262	0.662037	7.61171
1253	1.4586	0.676874	7.60918
1254	1.445	0.691624	7.60688
1255	1.43181	0.706438	7.60453
1256	1.41904	0.721469	7.60187
1257	1.40669	0.736869	7.59862
1258	1.39475	0.752789	7.59452
1259	1.38324	0.769382	7.58929
1260	1.37215	0.786801	7.58266
1261	1.36158	0.805104	7.57495
1262	1.35156	0.824164	7.56664
1263	1.34207	0.843851	7.55774
1264	1.33305	0.864037	7.54826
1265	1.32447	0.884593	7.53819
1266	1.31629	0.90539	7.52755
1267	1.30846	0.926298	7.51633
1268	1.30094	0.94719	7.50454
1269	1.2937	0.967936	7.49219
1270	1.28668	0.988407	7.47928
1271	1.27984	1.00848	7.46582
1272	1.27315	1.02801	7.4518
1273	1.26633	1.04733	7.43677
1274	1.25926	1.06677	7.4204
1275	1.25212	1.08624	7.40297
1276	1.24509	1.10565	7.38472
1277	1.23835	1.12493	7.36591
1278	1.23207	1.14397	7.3468
1279	1.22643	1.16269	7.32764
1280	1.22161	1.181	7.3087
1281	1.21778	1.19881	7.29023
1282	1.21512	1.21603	7.27248
1283	1.2138	1.23257	7.25573
1284	1.21398	1.24834	7.24023
1285	1.21474	1.26378	7.22572
1286	1.21528	1.27925	7.21178
1287	1.21599	1.29458	7.19837
1288	1.21729	1.30958	7.18548
1289	1.21957	1.32408	7.17307
1290	1.22322	1.33789	7.16114
1291	1.22866	1.35083	7.14965
1292	1.23628	1.36273	7.1386
1293	1.24648	1.37339	7.12797
1294	1.25966	1.38263	7.11775
1295	1.27621	1.39028	7.10793
1296	1.29654	1.39615	7.09849
1297	1.32071	1.40173	7.08889
1298	1.34831	1.40816	7.07882
1299	1.37906	1.41475	7.0686
1300	1.41267	1.42079	7.05857
1301	1.44886	1.42558	7.04903
1302	1.48733	1.42841	7.04031
1303	1.52777	1.42858	7.03273
1304	1.5699	1.4254	7.02659
1305	1.61342	1.41816	7.02221
1306	1.65801	1.40617	7.01988
1307	1.70339	1.38872	7.01991
1308	1.74924	1.36513	7.02258
1309	1.79709	1.33587	7.02709
1310	1.84823	1.30201	7.03258
1311	1.902	1.26373	7.03929
1312	1.95776	1.22121	7.04745
1313	2.01485	1.17465	7.0573
1314	2.07262	1.12422	7.06909
1315	2.13042	1.07011	7.08303
1316	2.18759	1.01251	7.09937
1317	2.24349	0.951615	7.11833
1318	2.29747	0.88761	7.14015
1319	2.34889	0.820687	7.16507
1320	2.39709	0.751037	7.19332
1321	2.44357	0.676019	7.22604
1322	2.49	0.593751	7.26369
1323	2.53598	0.505561	7.30548
1324	2.58113	0.412775	7.35061
1325	2.62505	0.31672	7.39828
1326	2.66735	0.218721	7.44771
1327	2.70765	0.120103	7.49812
1328	2.74553	0.0221887	7.54871
1329	2.78062	-0.0736997	7.59872
1330	2.81251	-0.166241	7.64737
1331	2.84079	-0.254113	7.6939
1332	2.86505	-0.335998	7.73752
1333	2.88486	-0.413681	7.78011
1334	2.90038	-0.489742	7.82369
1335	2.9121	-0.56405	7.86776
1336	2.92055	-0.636476	7.91181
1337	2.92622	-0.706888	7.95532
1338	2.92961	-0.775158	7.99778
1339	2.93123	-0.841154	8.03869
1340	2.93157	-0.904745	8.07752
1341	2.93113	-0.9658	8.11375
1342	2.93039	-1.02418	8.14689
1343	2.92986	-1.07977	8.17639
1344	2.93002	-1.13241	8.20175
1345	2.93005	-1.18219	8.22305
1346	2.92889	-1.22929	8.2409
1347	2.92665	-1.27376	8.25559
1348	2.92347	-1.31565	8.26741
1349	2.91948	-1.355	8.27665
1350	2.9148	-1.39186	8.28359
1351	2.90957	-1.42628	8.28852
1352	2.9039	-1.4583	8.29172
1353	2.89794	-1.48798	8.29349
1354	2.8918	-1.51536	8.2941
1355	2.88562	-1.54049	8.29384
1356	2.87954	-1.56342	8.29299
1357	2.87335	-1.58324	8.2903
1358	2.86678	-1.59933	8.28466
1359	2.85986	-1.61214	8.27656
1360	2.85261	-1.62215	8.26653
1361	2.84504	-1.6298	8.25505
1362	2.83719	-1.63557	8.24263
1363	2.82907	-1.63991	8.22978
1364	2.82071	-1.64328	8.217
1365	2.81213	-1.64616	8.20479
1366	2.80335	-1.649	8.19366
1367	2.7944	-1.65226	8.18411
1368	2.7853	-1.65641	8.17664
1369	2.77587	-1.66088	8.17085
1370	2.76597	-1.66478	8.16594
1371	2.75569	-1.66815	8.1618
1372	2.7451	-1.671	8.15833
1373	2.7343	-1.67335	8.15544
1374	2.72337	-1.67522	8.15302
1375	2.71238	-1.67664	8.15097
1376	2.70143	-1.67762	8.1492
1377	2.6906	-1.67818	8.1476
1378	2.67997	-1.67835	8.14607
1379	2.66962	-1.67814	8.14451
1380	2.65963	-1.67757	8.14282
1381	2.64937	-1.67639	8.14098
1382	2.63831	-1.67441	8.13911
1383	2.62676	-1.67175	8.13727
1384	2.61502	-1.66855	8.13554
1385	2.6034	-1.66493	8.13397
1386	2.59221	-1.66102	8.13264
1387	2.58173	-1.65696	8.13163
1388	2.57228	-1.65286	8.13099
1389	2.56416	-1.64886	8.13081
1390	2.55767	-1.64509	8.13115
1391	2.55312	-1.64167	8.13207
1392	2.55081	-1.63873	8.13365
1393	2.55109	-1.63619	8.13582
1394	2.55386	-1.63387	8.13844
1395	2.55872	-1.63172	8.14151
1396	2.5653	-1.6297	8.14504
1397	2.57321	-1.62778	8.14901
1398	2.58206	-1.62592	8.15343
1399	2.59148	-1.62408	8.1583
1400	2.60107	-1.62223	8.1636
1401	2.61046	-1.62032	8.16934
1402	2.61926	-1.61832	8.17552
1403	2.62707	-1.61618	8.18213
1404	2.63353	-1.61388	8.18918
1405	2.6388	-1.61135	8.19631
1406	2.6434	-1.6086	8.20333
1407	2.64748	-1.60568	8.21042
1408	2.6512	-1.60264	8.21776
1409	2.65472	-1.59955	8.22553
1410	2.65818	-1.59646	8.23393
1411	2.66175	-1.59343	8.24314
1412	2.66556	-1.59051	8.25334
1413	2.66979	-1.58776	8.26473
1414	2.67458	-1.58524	8.27747
1415	2.68009	-1.58299	8.29177
1416	2.68647	-1.58109	8.30781
1417	2.69373	-1.57959	8.32599
1418	2.70174	-1.5785	8.34639
1419	2.71037	-1.57772	8.36867
1420	2.71952	-1.57719	8.39246
1421	2.72908	-1.57681	8.41744
1422	2.73894	-1.57652	8.44325
1423	2.749	-1.57623	8.46954
1424	2.75915	-1.57588	8.49598
1425	2.76927	-1.57537	8.52222
1426	2.77927	-1.57464	8.5479
1427	2.78903	-1.5736	8.57269
1428	2.79845	-1.57219	8.59625
1429	2.80813	-1.57069	8.6193
1430	2.81856	-1.56939	8.64271
1431	2.82949	-1.56817	8.66629
1432	2.84067	-1.56691	8.68985
1433	2.85182	-1.5655	8.7132
1434	2.8627	-1.56383	8.73617
1435	2.87303	-1.56178	8.75856
1436	2.88257	-1.55925	8.78018
1437	2.89105	-1.55612	8.80086
1438	2.8982	-1.55227	8.82039
1439	2.90378	-1.54761	8.83861
1440	2.90752	-1.54201	8.85532
1441	2.90927	-1.5352	8.87065
1442	2.90925	-1.52713	8.88487
1443	2.90768	-1.51803	8.89805
1444	2.90481	-1.50811	8.91022
1445	2.90088	-1.4976	8.92145
1446	2.89612	-1.48672	8.93177
1447	2.89079	-1.4757	8.94125
1448	2.88511	-1.46474	8.94992
1449	2.87933	-1.45407	8.95785
1450	2.87369	-1.44392	8.96508
1451	2.86843	-1.43451	8.97167
1452	2.86378	-1.42605	8.97766
1453	2.85957	-1.41827	8.98296
1454	2.85539	-1.41075	8.98746
1455	2.8512	-1.4035	8.99117
1456	2.84695	-1.39654	8.99411
1457	2.8426	-1.38987	8.99631
1458	2.8381	-1.3835	8.99779
1459	2.83341	-1.37746	8.99855
1460	2.82847	-1.37174	8.99863
1461	2.82324	-1.36637	8.99805
1462	2.81768	-1.36136	8.99681
1463	2.81174	-1.35671	8.99495
1464	2.80536	-1.35244	8.99248
1465	2.79821	-1.34859	8.98841
1466	2.79011	-1.34517	8.98209
1467	2.78128	-1.34215	8.97405
1468	2.77194	-1.3395	8.96482
1469	2.76231	-1.3372	8.95492
1470	2.7526	-1.33521	8.94488
1471	2.74304	-1.33351	8.93524
1472	2.73385	-1.33206	8.92652
1473	2.72524	-1.33084	8.91925
1474	2.71744	-1.32983	8.91396
1475	2.71067	-1.32899	8.91117
1476	2.70515	-1.32829	8.91142
1477	2.70041	-1.32729	8.91525
1478	2.69592	-1.32573	8.92245
1479	2.6918	-1.32388	8.93238
1480	2.68815	-1.32199	8.9444
1481	2.6851	-1.32034	8.95786
1482	2.68275	-1.31917	8.97213
1483	2.68122	-1.31876	8.98656
1484	2.68063	-1.31937	9.00053
1485	2.68109	-1.32126	9.01339
1486	2.6827	-1.32469	9.02449
1487	2.68559	-1.32992	9.03321
1488	2.68987	-1.33722	9.03889
1489	2.69652	-1.34795	9.04158
1490	2.70605	-1.36269	9.042
1491	2.71785	-1.38054	9.04053
1492	2.73131	-1.40058	9.03755
1493	2.74581	-1.4219	9.03345
1494	2.76075	-1.44358	9.02861
1495	2.77551	-1.46471	9.02341
1496	2.78948	-1.48439	9.01825
1497	2.80205	-1.50169	9.01352
1498	2.81261	-1.5157	9.0096
1499	2.82055	-1.52552	9.00689
1500	2.82526	-1.53023	9.00579
1501	2.82821	-1.53026	9.00668
1502	2.83101	-1.52687	9.00939
1503	2.83324	-1.52042	9.01345
1504	2.83448	-1.51124	9.01842
1505	2.83432	-1.4997	9.02383
1506	2.83235	-1.48613	9.02921
1507	2.82815	-1.47089	9.03412
1508	2.8213	-1.45432	9.03808
1509	2.81139	-1.43677	9.04064
1510	2.79801	-1.41858	9.04134
1511	2.78073	-1.40012	9.0397
1512	2.75915	-1.38171	9.03529
1513	2.73229	-1.36194	9.02852
1514	2.69998	-1.33951	9.02018
1515	2.66303	-1.31499	9.01031
1516	2.62222	-1.28893	8.99897
1517	2.57836	-1.26188	8.98621
1518	2.53223	-1.2344	8.97208
1519	2.48464	-1.20705	8.95662
1520	2.43637	-1.18038	8.93991
1521	2.38822	-1.15494	8.92199
1522	2.34099	-1.13129	8.90292
1523	2.29547	-1.10999	8.88277
1524	2.25246	-1.09159	8.8616
1525	2.20968	-1.07518	8.8386
1526	2.16484	-1.05956	8.81321
1527	2.11866	-1.04487	8.78583
1528	2.07188	-1.03127	8.75685
1529	2.02521	-1.01888	8.72668
1530	1.9794	-1.00786	8.69572
1531	1.93517	-0.998346	8.66438
1532	1.89325	-0.990488	8.63305
1533	1.85437	-0.984433	8.60215
1534	1.81926	-0.980328	8.57206
1535	1.78864	-0.978324	8.5432
1536	1.76325	-0.978569	8.51597
1537	1.74245	-0.980645	8.48894
1538	1.72507	-0.984123	8.46078
1539	1.71097	-0.989141	8.432
1540	1.70003	-0.995835	8.40311
1541	1.69214	-1.00434	8.37466
1542	1.68716	-1.0148	8.34714
1543	1.68497	-1.02736	8.32109
1544	1.68545	-1.04214	8.29702
1545	1.68847	-1.0593	8.27545
1546	1.69389	-1.07896	8.2569
1547	1.70161	-1.10128	8.24189
1548	1.71149	-1.12639	8.23094
1549	1.72492	-1.1559	8.22424
1550	1.74293	-1.1907	8.22134
1551	1.76484	-1.22982	8.22179
1552	1.78997	-1.27228	8.22515
1553	1.81764	-1.31712	8.23099
1554	1.84718	-1.36336	8.23887
1555	1.87791	-1.41004	8.24835
1556	1.90914	-1.45619	8.259
1557	1.94019	-1.50083	8.27038
1558	1.97039	-1.543	8.28208
1559	1.99906	-1.58173	8.29365
1560	2.0255	-1.61605	8.30468
1561	2.05068	-1.64757	8.3164
1562	2.07593	-1.67838	8.33008
1563	2.10119	-1.7082	8.34531
1564	2.12637	-1.73679	8.36169
1565	2.15137	-1.76386	8.37881
1566	2.17613	-1.78917	8.39629
1567	2.20054	-1.81244	8.41371
1568	2.22453	-1.83341	8.43069
1569	2.248	-1.85183	8.44681
1570	2.27086	-1.86742	8.46169
1571	2.29304	-1.87994	8.47492
1572	2.31443	-1.88911	8.4861
1573	2.33581	-1.89522	8.49556
1574	2.35776	-1.89873	8.50391
1575	2.37991	-1.89966	8.51126
1576	2.4019	-1.89802	8.51768
1577	2.42337	-1.89383	8.52326
1578	2.44394	-1.8871	8.52809
1579	2.46325	-1.87785	8.53225
1580	2.48093	-1.86609	8.53583
1581	2.49662	-1.85183	8.53891
1582	2.50996	-1.83508	8.54159
1583	2.52057	-1.81587	8.54394
1584	2.52809	-1.7942	8.54606
1585	2.53188	-1.76838	8.54703
1586	2.53194	-1.73732	8.54617
1587	2.52884	-1.70194	8.54392
1588	2.52315	-1.66314	8.54073
1589	2.51547	-1.62186	8.53703
1590	2.50638	-1.579	8.53326
1591	2.49644	-1.53548	8.52988
1592	2.48624	-1.49222	8.52733
1593	2.47636	-1.45012	8.52605
1594	2.46739	-1.41011	8.52649
1595	2.4599	-1.37309	8.5291
1596	2.45448	-1.33998	8.53433
1597	2.4506	-1.31039	8.54327
1598	2.4473	-1.28306	8.5561
1599	2.44448	-1.25764	8.57197
1600	2.44207	-1.23374	8.59
1601	2.44	-1.211	8.60932
1602	2.43816	-1.18906	8.62905
1603	2.43649	-1.16755	8.64832
1604	2.4349	-1.14609	8.66627
1605	2.4333	-1.12433	8.68201
1606	2.43161	-1.1019	8.69468
1607	2.42975	-1.07843	8.7034
1608	2.42762	-1.05356	8.7073
1609	2.42535	-1.02617	8.70697
1610	2.42308	-0.995941	8.70373
1611	2.42082	-0.963726	8.69782
1612	2.41856	-0.930367	8.68947
1613	2.4163	-0.896707	8.67892
1614	2.41402	-0.863589	8.66641
1615	2.41172	-0.831857	8.65217
1616	2.4094	-0.802355	8.63644
1617	2.40705	-0.775927	8.61946
1618	2.40466	-0.753417	8.60145
1619	2.40222	-0.735667	8.58266
1620	2.39972	-0.723523	8.56333
1621	2.39671	-0.716825	8.54315
1622	2.3929	-0.714552	8.5217
1623	2.38853	-0.716252	8.49898
1624	2.38387	-0.721474	8.475
1625	2.37917	-0.729768	8.44977
1626	2.37469	-0.740683	8.4233
1627	2.37067	-0.753769	8.3956
1628	2.36737	-0.768575	8.36666
1629	2.36505	-0.784651	8.33651
1630	2.36396	-0.801549	8.30515
1631	2.36436	-0.818819	8.27258
1632	2.3665	-0.836012	8.23881
1633	2.36937	-0.854582	8.20359
1634	2.37202	-0.875944	8.16673
1635	2.37485	-0.899592	8.12837
1636	2.37825	-0.92502	8.08865
1637	2.38262	-0.951724	8.04771
1638	2.38835	-0.979199	8.00567
1639	2.39583	-1.00694	7.96269
1640	2.40545	-1.03444	7.91888
1641	2.41762	-1.06121	7.87438
1642	2.43272	-1.08673	7.82934
1643	2.45116	-1.11051	7.78388
1644	2.47332	-1.13205	7.73814
1645	2.50013	-1.1524	7.69081
1646	2.53172	-1.17279	7.64094
1647	2.56735	-1.19298	7.58912
1648	2.60627	-1.21271	7.53599
1649	2.64773	-1.23174	7.48215
1650	2.691	-1.2498	7.42824
1651	2.73531	-1.26664	7.37486
1652	2.77994	-1.282	7.32264
1653	2.82413	-1.29564	7.27221
1654	2.86715	-1.30727	7.22419
1655	2.90824	-1.31665	7.1792
1656	2.94668	-1.32351	7.13787
1657	2.98378	-1.32602	7.09905
1658	3.02121	-1.3233	7.06132
1659	3.05872	-1.3165	7.02492
1660	3.09607	-1.3068	6.99009
1661	3.133	-1.29535	6.95707
1662	3.16927	-1.2833	6.92609
1663	3.20463	-1.27183	6.89738
1664	3.23883	-1.26208	6.87119
1665	3.27162	-1.25522	6.84774
1666	3.30274	-1.25241	6.82726
1667	3.33195	-1.25479	6.81
1668	3.359	-1.26353	6.79617
1669	3.38555	-1.27509	6.78611
1670	3.41293	-1.28596	6.77978
1671	3.44041	-1.29733	6.77685
1672	3.46722	-1.31038	6.777
1673	3.49262	-1.32628	6.77988
1674	3.51587	-1.34623	6.78517
1675	3.53621	-1.37141	6.79254
1676	3.55289	-1.40301	6.80166
1677	3.56518	-1.44221	6.8122
1678	3.57232	-1.4902	6.82385
1679	3.57357	-1.54818	6.83626
1680	3.5682	-1.61732	6.84914
1681	3.55355	-1.70004	6.86434
1682	3.52878	-1.7966	6.88343
1683	3.49583	-1.90492	6.90564
1684	3.45663	-2.02295	6.93018
1685	3.41312	-2.14861	6.95625
1686	3.36723	-2.27984	6.98306
1687	3.32088	-2.41456	7.00979
1688	3.27596	-2.55071	7.03562
1689	3.2344	-2.68619	7.05973
1690	3.19809	-2.81894	7.08126
1691	3.16891	-2.94686	7.09937
1692	3.14875	-3.06786	7.11319
1693	3.13723	-3.18651	7.12313
1694	3.13203	-3.30797	7.13036
1695	3.13214	-3.43108	7.13514
1696	3.13651	-3.55467	7.13777
1697	3.14414	-3.67758	7.13852
1698	3.154	-3.79863	7.13767
1699	3.16507	-3.91667	7.13553
1700	3.17634	-4.03052	7.13239
1701	3.18679	-4.13901	7.12854
1702	3.19542	-4.24099	7.1243
1703	3.20122	-4.33528	7.11998
1704	3.20318	-4.42072	7.11588
1705	3.20143	-4.4966	7.11258
1706	3.19715	-4.56377	7.11012
1707	3.19091	-4.62335	7.108
1708	3.18329	-4.67645	7.10572
1709	3.17487	-4.7242	7.10276
1710	3.16621	-4.76771	7.09863
1711	3.1579	-4.8081	7.09282
1712	3.1505	-4.8465	7.08481
1713	3.14459	-4.88401	7.07411
1714	3.14074	-4.92175	7.0602
1715	3.13952	-4.96084	7.04258
1716	3.14149	-5.00241	7.02072
1717	3.14462	-5.04303	6.99299
1718	3.14695	-5.07931	6.9589
1719	3.14924	-5.1124	6.91967
1720	3.15224	-5.14344	6.87651
1721	3.15672	-5.17358	6.83065
1722	3.16342	-5.20397	6.7833
1723	3.17309	-5.23576	6.73567
1724	3.18649	-5.2701	6.68898
1725	3.20437	-5.30815	6.64442
1726	3.22749	-5.35106	6.6032
1727	3.2566	-5.4	6.56652
1728	3.29245	-5.4561	6.53558
1729	3.33533	-5.51875	6.50965
1730	3.3846	-5.58627	6.48695
1731	3.43962	-5.65829	6.46706
1732	3.49977	-5.73442	6.44959
1733	3.56441	-5.81429	6.43412
1734	3.63291	-5.8975	6.42025
1735	3.70465	-5.98367	6.40758
1736	3.77899	-6.07243	6.39571
1737	3.8553	-6.1634	6.38424
1738	3.93294	-6.25618	6.37278
1739	4.01127	-6.3504	6.36095
1740	4.08967	-6.44568	6.34834
1741	4.17022	-6.54395	6.33611
1742	4.25494	-6.64686	6.32537
1743	4.3431	-6.7536	6.31571
1744	4.43396	-6.86336	6.30674
1745	4.52679	-6.97533	6.29806
1746	4.62086	-7.08871	6.28928
1747	4.71542	-7.20268	6.28002
1748	4.80973	-7.31644	6.26992
1749	4.90306	-7.42917	6.2586
1750	4.99465	-7.54008	6.24571
1751	5.08377	-7.64834	6.23091
1752	5.16967	-7.75317	6.21385
1753	5.25456	-7.85621	6.19415
1754	5.34065	-7.95943	6.17195
1755	5.4272	-8.06244	6.1477
1756	5.51346	-8.16485	6.12186
1757	5.59869	-8.26626	6.09488
1758	5.68215	-8.36628	6.06723
1759	5.7631	-8.46451	6.03937
1760	5.84081	-8.56055	6.01178
1761	5.91454	-8.654	5.98493
1762	5.98356	-8.74445	5.9593
1763	6.04715	-8.83151	5.93537
1764	6.10458	-8.91475	5.91362
1765	6.155	-8.99383	5.89347
1766	6.1987	-9.06893	5.87405
1767	6.2366	-9.1405	5.85543
1768	6.26963	-9.20899	5.83766
1769	6.29871	-9.27485	5.82078
1770	6.32478	-9.33853	5.80483
1771	6.34876	-9.40048	5.78985
1772	6.37158	-9.46114	5.77588
1773	6.39416	-9.52097	5.76296
1774	6.41742	-9.58042	5.75111
1775	6.44231	-9.63994	5.74036
1776	6.46973	-9.69999	5.73074
1777	6.49941	-9.75897	5.72319
1778	6.53018	-9.81537	5.71827
1779	6.5616	-9.86977	5.71546
1780	6.59323	-9.92276	5.71423
1781	6.62463	-9.97492	5.71405
1782	6.65537	-10.0268	5.71439
1783	6.68501	-10.0791	5.71472
1784	6.7131	-10.1322	5.71451
1785	6.73922	-10.1869	5.71323
1786	6.76292	-10.2436	5.71035
1787	6.78376	-10.303	5.70534
1788	6.80129	-10.3656	5.69766
1789	6.81522	-10.4318	5.68742
1790	6.82582	-10.501	5.67524
1791	6.83354	-10.5729	5.66142
1792	6.83882	-10.6467	5.64625
1793	6.84211	-10.7221	5.63003
1794	6.84385	-10.7984	5.61306
1795	6.84448	-10.8751	5.59561
1796	6.84445	-10.9517	5.57798
1797	6.84421	-11.0277	5.56047
1798	6.84419	-11.1024	5.54335
1799	6.84486	-11.1754	5.52692
1800	6.84665	-11.2461	5.51147
1801	6.84852	-11.3146	5.49579
1802	6.84931	-11.3815	5.4788
1803	6.84931	-11.4471	5.46097
1804	6.84881	-11.5117	5.44279
1805	6.8481	-11.5757	5.42472
1806	6.84747	-11.6393	5.40724
1807	6.84719	-11.7028	5.39081
1808	6.84757	-11.7667	5.37592
1809	6.84889	-11.8312	5.36303
1810	6.85145	-11.8966	5.35262
1811	6.85554	-11.9632	5.34513
1812	6.86144	-12.0314	5.34106
1813	6.86993	-12.1004	5.3414
1814	6.88118	-12.1693	5.34628
1815	6.89459	-12.2384	5.35486
1816	6.90956	-12.3079	5.36626
1817	6.92551	-12.378	5.37963
1818	6.94184	-12.449	5.39412
1819	6.95794	-12.521	5.40886
1820	6.97322	-12.5943	5.42301
1821	6.98708	-12.669	5.4357
1822	6.99891	-12.7455	5.4461
1823	7.00812	-12.8239	5.45333
1824	7.0141	-12.9045	5.45656
1825	7.018	-12.9874	5.456
1826	7.02121	-13.0724	5.45271
1827	7.02349	-13.1594	5.44712
1828	7.02458	-13.2481	5.43965
1829	7.02423	-13.3383	5.43072
1830	7.02219	-13.4297	5.42076
1831	7.01821	-13.5222	5.41021
1832	7.01205	-13.6154	5.39947
1833	7.00346	-13.7093	5.389
1834	6.99219	-13.8035	5.37923
1835	6.978	-13.8978	5.37058
1836	6.96064	-13.992	5.3635
1837	6.93903	-14.0878	5.35776
1838	6.91277	-14.1864	5.35275
1839	6.88259	-14.2872	5.34832
1840	6.84926	-14.3893	5.34436
1841	6.81351	-14.492	5.34072
1842	6.77608	-14.5944	5.33726
1843	6.73773	-14.696	5.33384
1844	6.6992	-14.7957	5.33031
1845	6.66122	-14.8931	5.32653
1846	6.62455	-14.9871	5.32235
1847	6.58992	-15.0771	5.31761
1848	6.55806	-15.1623	5.31216
1849	6.52792	-15.2441	5.3061
1850	6.49799	-15.3241	5.29967
1851	6.46838	-15.4021	5.29289
1852	6.43921	-15.4778	5.28581
1853	6.41058	-15.551	5.27845
1854	6.38261	-15.6215	5.27084
1855	6.35541	-15.689	5.26303
1856	6.32909	-15.7533	5.25504
1857	6.30376	-15.8141	5.2469
1858	6.27954	-15.8712	5.23866
1859	6.25654	-15.9243	5.23034
1860	6.23487	-15.9732	5.22198
1861	6.21451	-16.0186	5.21353
1862	6.19531	-16.0613	5.20491
1863	6.17723	-16.1011	5.19614
1864	6.1602	-16.1376	5.18723
1865	6.14416	-16.1706	5.17817
1866	6.12907	-16.1999	5.16897
1867	6.11486	-16.2253	5.15964
1868	6.10147	-16.2464	5.15018
1869	6.08886	-16.263	5.1406
1870	6.07697	-16.275	5.13091
1871	6.06573	-16.2819	5.1211
1872	6.0551	-16.2837	5.1112
1873	6.0458	-16.2793	5.10106
1874	6.03835	-16.2686	5.09062
1875	6.0324	-16.2521	5.07994
1876	6.02759	-16.2305	5.06907
1877	6.02358	-16.2044	5.05809
1878	6.01999	-16.1745	5.04704
1879	6.01648	-16.1414	5.03599
1880	6.01269	-16.1058	5.02501
1881	6.00826	-16.0683	5.01414
1882	6.00283	-16.0295	5.00344
1883	5.99605	-15.9902	4.99298
1884	5.98755	-15.951	4.9828
1885	5.97696	-15.9099	4.97245
1886	5.96444	-15.8652	4.96159
1887	5.95041	-15.8175	4.9504
1888	5.93533	-15.7673	4.93908
1889	5.91962	-15.7152	4.92785
1890	5.90371	-15.6618	4.91689
1891	5.88804	-15.6077	4.90643
1892	5.87304	-15.5535	4.89667
1893	5.85915	-15.4998	4.88782
1894	5.84678	-15.4471	4.88011
1895	5.83636	-15.396	4.87373
1896	5.82833	-15.3472	4.86893
1897	5.82233	-15.2998	4.86587
1898	5.81768	-15.2527	4.86443
1899	5.81427	-15.2061	4.86439
1900	5.81202	-15.1598	4.86552
1901	5.81085	-15.114	4.86761
1902	5.81066	-15.0688	4.87042
1903	5.81138	-15.024	4.87372
1904	5.8129	-14.9799	4.87731
1905	5.81515	-14.9363	4.88094
1906	5.81805	-14.8934	4.8844
1907	5.8215	-14.8513	4.88746
1908	5.82543	-14.8098	4.8899
1909	5.82991	-14.7688	4.89209
1910	5.83507	-14.728	4.89454
1911	5.84094	-14.6875	4.89719
1912	5.84751	-14.6475	4.89997
1913	5.85482	-14.6081	4.90283
1914	5.86286	-14.5695	4.9057
1915	5.87167	-14.5318	4.90852
1916	5.88125	-14.4951	4.91124
1917	5.89161	-14.4597	4.91379
1918	5.90278	-14.4255	4.91612
1919	5.91477	-14.3928	4.91815
1920	5.92759	-14.3618	4.91984
1921	5.94166	-14.3323	4.9217
1922	5.95725	-14.3042	4.92412
1923	5.97409	-14.2775	4.92687
1924	5.99197	-14.252	4.92972
1925	6.01062	-14.2277	4.93242
1926	6.02983	-14.2046	4.93475
1927	6.04934	-14.1824	4.93645
1928	6.06893	-14.1613	4.93731
1929	6.08835	-14.141	4.93706
1930	6.10737	-14.1215	4.93548
1931	6.12575	-14.1028	4.93232
1932	6.14327	-14.0847	4.92734
1933	6.15976	-14.0669	4.92005
1934	6.17539	-14.0492	4.91043
1935	6.19041	-14.0319	4.89888
1936	6.20505	-14.0153	4.8858
1937	6.21955	-13.9995	4.87162
1938	6.23416	-13.9849	4.85674
1939	6.24912	-13.9716	4.84157
1940	6.26466	-13.96	4.82654
1941	6.28102	-13.9503	4.81205
1942	6.29843	-13.9427	4.79852
1943	6.31711	-13.9375	4.78637
1944	6.33731	-13.9349	4.776
1945	6.35849	-13.9355	4.76708
1946	6.38003	-13.9392	4.75895
1947	6.40209	-13.9457	4.75151
1948	6.4248	-13.9545	4.74469
1949	6.4483	-13.9652	4.73842
1950	6.47273	-13.9774	4.73262
1951	6.49823	-13.9905	4.72722
1952	6.52494	-14.0043	4.72214
1953	6.553	-14.0182	4.71731
1954	6.58255	-14.0319	4.71265
1955	6.61373	-14.0449	4.70811
1956	6.64669	-14.0568	4.70361
1957	6.68155	-14.0688	4.69972
1958	6.71821	-14.0823	4.69689
1959	6.75653	-14.0969	4.69486
1960	6.79635	-14.112	4.69337
1961	6.83751	-14.1274	4.69216
1962	6.87986	-14.1424	4.69098
1963	6.92324	-14.1568	4.68956
1964	6.9675	-14.17	4.68765
1965	7.0125	-14.1817	4.68499
1966	7.05807	-14.1914	4.68133
1967	7.10408	-14.1986	4.6764
1968	7.15037	-14.203	4.66996
1969	7.19781	-14.2039	4.66175
1970	7.24712	-14.2014	4.65189
1971	7.29792	-14.1962	4.64071
1972	7.34986	-14.1889	4.62852
1973	7.40256	-14.1799	4.61564
1974	7.45567	-14.17	4.60238
1975	7.5088	-14.1598	4.58905
1976	7.5616	-14.1497	4.57595
1977	7.61367	-14.1405	4.56338
1978	7.66465	-14.1326	4.55165
1979	7.71416	-14.1268	4.54104
1980	7.76182	-14.1236	4.53185
1981	7.80798	-14.1239	4.52336
1982	7.85328	-14.1276	4.5148
1983	7.89776	-14.1339	4.50635
1984	7.94146	-14.1419	4.49819
1985	7.98442	-14.1507	4.49051
1986	8.02668	-14.1594	4.4835
1987	8.06828	-14.1672	4.47735
1988	8.10926	-14.1731	4.47226
1989	8.14966	-14.1764	4.46842
1990	8.18952	-14.176	4.46604
1991	8.22888	-14.1712	4.46531
1992	8.26778	-14.161	4.46643
1993	8.30695	-14.1468	4.46942
1994	8.34682	-14.1303	4.47405
1995	8.38694	-14.1114	4.48022
1996	8.42689	-14.0899	4.4878
1997	8.46623	-14.0658	4.49666
1998	8.50455	-14.0387	4.50669
[truncated: 41,121 more rows]

## Sheet: P1S0-003
Frame	T8_Head Lateral Bending	T8_Head Axial Bending	T8_Head Flexion/Extension
0	-1.60828	60.221	4.64599
1	-1.6495	60.2881	4.62032
2	-1.69141	60.3561	4.59178
3	-1.73379	60.4248	4.56122
4	-1.77639	60.4939	4.52946
5	-1.819	60.5631	4.49736
6	-1.86139	60.6322	4.46575
7	-1.90333	60.7008	4.43549
8	-1.94461	60.7688	4.40742
9	-1.98502	60.8358	4.38238
10	-2.02435	60.9016	4.36123
11	-2.06239	60.9658	4.34482
12	-2.09894	61.0282	4.334
13	-2.1338	61.0885	4.32961
14	-2.17113	61.1524	4.33381
15	-2.20921	61.2159	4.34723
16	-2.24743	61.2785	4.36822
17	-2.2852	61.3399	4.39511
18	-2.32192	61.4	4.42628
19	-2.357	61.4583	4.46006
20	-2.38981	61.5145	4.49482
21	-2.41974	61.5684	4.5289
22	-2.44618	61.6198	4.56066
23	-2.46849	61.6682	4.58846
24	-2.48604	61.7134	4.61065
25	-2.4982	61.7551	4.62559
26	-2.50418	61.7929	4.63379
27	-2.50415	61.827	4.6374
28	-2.49892	61.8577	4.63719
29	-2.48931	61.8853	4.63393
30	-2.47617	61.9104	4.62838
31	-2.4603	61.9333	4.62131
32	-2.44255	61.9544	4.61349
33	-2.42372	61.9741	4.60568
34	-2.40466	61.9929	4.59865
35	-2.38619	62.0111	4.59317
36	-2.36913	62.0292	4.58999
37	-2.35432	62.0475	4.58988
38	-2.3393	62.0621	4.59279
39	-2.3216	62.07	4.59784
40	-2.30203	62.0733	4.60458
41	-2.28138	62.0737	4.61255
42	-2.26049	62.0731	4.62129
43	-2.24015	62.0735	4.63034
44	-2.22119	62.0767	4.63923
45	-2.20443	62.0846	4.64752
46	-2.19069	62.0992	4.65474
47	-2.18081	62.1222	4.66043
48	-2.17562	62.1555	4.66413
49	-2.17595	62.2011	4.66536
50	-2.18187	62.2603	4.66414
51	-2.19253	62.3321	4.66098
52	-2.2074	62.4145	4.65613
53	-2.22596	62.5054	4.64986
54	-2.24765	62.6029	4.64242
55	-2.27194	62.7049	4.63408
56	-2.29827	62.8094	4.6251
57	-2.32611	62.9145	4.61576
58	-2.3549	63.0181	4.60633
59	-2.38406	63.1182	4.5971
60	-2.41304	63.2129	4.58834
61	-2.44127	63.3002	4.58036
62	-2.46723	63.3818	4.57155
63	-2.49058	63.4612	4.56058
64	-2.51249	63.5385	4.54816
65	-2.53414	63.6141	4.53497
66	-2.55669	63.6882	4.5217
67	-2.58133	63.7612	4.50903
68	-2.60923	63.8332	4.49765
69	-2.64157	63.9046	4.48823
70	-2.67952	63.9755	4.48145
71	-2.72426	64.0464	4.47798
72	-2.77696	64.1174	4.47848
73	-2.83882	64.1889	4.4836
74	-2.90993	64.2584	4.4943
75	-2.98907	64.3244	4.51042
76	-3.07544	64.3878	4.53101
77	-3.16823	64.4497	4.55507
78	-3.26665	64.5112	4.58162
79	-3.36989	64.5734	4.6097
80	-3.47716	64.6372	4.63829
81	-3.58765	64.7039	4.66641
82	-3.70057	64.7744	4.69306
83	-3.81511	64.8499	4.71722
84	-3.93048	64.9313	4.73789
85	-4.04588	65.0199	4.75404
86	-4.16234	65.1163	4.76627
87	-4.28139	65.2197	4.77596
88	-4.40298	65.3292	4.78333
89	-4.52708	65.4436	4.78863
90	-4.65362	65.5619	4.79208
91	-4.78255	65.6829	4.79392
92	-4.91384	65.8058	4.79441
93	-5.0474	65.9293	4.7938
94	-5.1832	66.0524	4.79237
95	-5.32118	66.174	4.79038
96	-5.46127	66.2931	4.78813
97	-5.60342	66.4086	4.78591
98	-5.75024	66.5229	4.7828
99	-5.90345	66.6386	4.77786
100	-6.06166	66.7552	4.77133
101	-6.22345	66.8721	4.76349
102	-6.38742	66.9886	4.75461
103	-6.55216	67.1041	4.745
104	-6.71628	67.2181	4.73497
105	-6.87837	67.3298	4.72486
106	-7.03704	67.4388	4.71501
107	-7.19088	67.5444	4.7058
108	-7.3385	67.6459	4.6976
109	-7.47851	67.7428	4.69081
110	-7.61044	67.8364	4.68553
111	-7.73552	67.9283	4.68143
112	-7.8549	68.018	4.67829
113	-7.96972	68.1052	4.67588
114	-8.08112	68.1897	4.67398
115	-8.19023	68.2711	4.67239
116	-8.29818	68.3491	4.67089
117	-8.40611	68.4234	4.66926
118	-8.51514	68.4936	4.66731
119	-8.62641	68.5594	4.66483
120	-8.74104	68.6205	4.66161
121	-8.86015	68.6765	4.65747
122	-8.98402	68.7262	4.65265
123	-9.11159	68.7691	4.6476
124	-9.24197	68.8061	4.64238
125	-9.37429	68.8381	4.63706
126	-9.50767	68.8661	4.63169
127	-9.64125	68.8909	4.62634
128	-9.77415	68.9135	4.62107
129	-9.90549	68.9348	4.61593
130	-10.0344	68.9556	4.61097
131	-10.16	68.9769	4.60625
132	-10.2815	68.9996	4.60182
133	-10.3979	69.0245	4.59772
134	-10.5128	69.0517	4.59478
135	-10.6295	69.08	4.59346
136	-10.7465	69.1088	4.59334
137	-10.8625	69.1378	4.59398
138	-10.9761	69.1664	4.59496
139	-11.0859	69.194	4.59586
140	-11.1904	69.2202	4.59626
141	-11.2884	69.2445	4.59575
142	-11.3783	69.2662	4.59393
143	-11.4589	69.285	4.59038
144	-11.5287	69.3002	4.58471
145	-11.5863	69.3114	4.5765
146	-11.6317	69.3181	4.56655
147	-11.6664	69.3205	4.55584
148	-11.6913	69.3192	4.54424
149	-11.7072	69.3148	4.53161
150	-11.7152	69.3079	4.5178
151	-11.7162	69.299	4.50265
152	-11.711	69.2887	4.48603
153	-11.7006	69.2776	4.46776
154	-11.6859	69.2662	4.4477
155	-11.6678	69.2552	4.4257
156	-11.6473	69.2451	4.4016
157	-11.6253	69.2366	4.37526
158	-11.6016	69.2289	4.3463
159	-11.575	69.2212	4.31464
160	-11.5451	69.2133	4.28055
161	-11.5114	69.2052	4.24431
162	-11.4734	69.1969	4.20622
163	-11.4308	69.1884	4.16655
164	-11.3829	69.1796	4.12557
165	-11.3294	69.1704	4.08357
166	-11.2698	69.1608	4.04082
167	-11.2036	69.1507	3.9976
168	-11.1303	69.1401	3.95418
169	-11.0495	69.129	3.91085
170	-10.9595	69.1181	3.86708
171	-10.8596	69.1078	3.82223
172	-10.7513	69.0978	3.77636
173	-10.6356	69.0877	3.72953
174	-10.5138	69.0772	3.68179
175	-10.3872	69.0659	3.63322
176	-10.2568	69.0535	3.58388
177	-10.1241	69.0396	3.53383
178	-9.99009	69.0239	3.48316
179	-9.85612	69.0059	3.43192
180	-9.72337	68.9854	3.3802
181	-9.59306	68.9619	3.32807
182	-9.46343	68.9356	3.27556
183	-9.33204	68.9068	3.22258
184	-9.19908	68.8758	3.16902
185	-9.06474	68.8428	3.1148
186	-8.92922	68.808	3.05981
187	-8.79271	68.7715	3.00397
188	-8.65541	68.7335	2.94721
189	-8.51751	68.6943	2.88945
190	-8.3792	68.6541	2.83063
191	-8.24066	68.613	2.77068
192	-8.10209	68.5711	2.70956
193	-7.96366	68.5288	2.64721
194	-7.82339	68.486	2.58435
195	-7.67978	68.4423	2.52149
196	-7.53381	68.3978	2.45828
197	-7.38646	68.3522	2.39439
198	-7.23868	68.3055	2.32949
199	-7.09146	68.2576	2.26324
200	-6.94576	68.2083	2.1953
201	-6.80256	68.1577	2.12534
202	-6.66285	68.1055	2.05301
203	-6.52759	68.0517	1.97799
204	-6.39778	67.9962	1.89993
205	-6.27439	67.939	1.81851
206	-6.15688	67.8797	1.73225
207	-6.04387	67.8183	1.64061
208	-5.93504	67.7549	1.54461
209	-5.83005	67.6899	1.44525
210	-5.72859	67.6235	1.34357
211	-5.63034	67.5558	1.24057
212	-5.53497	67.4872	1.13727
213	-5.44217	67.4179	1.03469
214	-5.35162	67.3481	0.933838
215	-5.26298	67.278	0.835732
216	-5.17595	67.2078	0.741384
217	-5.09019	67.1377	0.651806
218	-5.00648	67.0673	0.566834
219	-4.9257	66.996	0.48526
220	-4.84761	66.9238	0.40653
221	-4.77202	66.8509	0.330092
222	-4.6987	66.7775	0.255397
223	-4.62743	66.7037	0.181895
224	-4.55801	66.6296	0.10904
225	-4.49021	66.5554	0.0362841
226	-4.42381	66.4812	-0.0369172
227	-4.3586	66.4072	-0.111109
228	-4.29436	66.3334	-0.186833
229	-4.23085	66.2601	-0.264634
230	-4.1683	66.186	-0.344337
231	-4.10707	66.1103	-0.425234
232	-4.04719	66.0334	-0.507062
233	-3.9887	65.956	-0.589556
234	-3.93163	65.8786	-0.672445
235	-3.876	65.8018	-0.755458
236	-3.82183	65.7261	-0.838321
237	-3.76914	65.6521	-0.920756
238	-3.71796	65.5804	-1.00248
239	-3.66828	65.5114	-1.08323
240	-3.62014	65.4459	-1.1627
241	-3.57353	65.3842	-1.24062
242	-3.52923	65.3255	-1.31743
243	-3.48773	65.2685	-1.39371
244	-3.44856	65.2133	-1.46936
245	-3.41129	65.1603	-1.5443
246	-3.37546	65.1094	-1.61842
247	-3.34061	65.061	-1.69163
248	-3.30629	65.0152	-1.76384
249	-3.27203	64.9722	-1.83496
250	-3.23737	64.9321	-1.90488
251	-3.20185	64.8951	-1.97352
252	-3.165	64.8614	-2.04079
253	-3.12635	64.8311	-2.10659
254	-3.08445	64.8062	-2.17126
255	-3.03889	64.7876	-2.2351
256	-2.99069	64.7742	-2.29797
257	-2.94092	64.7648	-2.35971
258	-2.89063	64.7583	-2.42019
259	-2.84089	64.7535	-2.47926
260	-2.79274	64.7494	-2.53677
261	-2.74726	64.7446	-2.5926
262	-2.70551	64.7382	-2.6466
263	-2.66856	64.7291	-2.69863
264	-2.6375	64.716	-2.74857
265	-2.61338	64.6979	-2.79627
266	-2.59645	64.6761	-2.84206
267	-2.58567	64.6528	-2.88627
268	-2.58024	64.6278	-2.92882
269	-2.57933	64.6013	-2.96962
270	-2.58215	64.5731	-3.00858
271	-2.58788	64.5434	-3.04561
272	-2.59571	64.5121	-3.08063
273	-2.60484	64.4792	-3.11354
274	-2.61445	64.4447	-3.14425
275	-2.62375	64.4085	-3.17269
276	-2.63192	64.3708	-3.19875
277	-2.63816	64.3314	-3.22236
278	-2.64323	64.2878	-3.24334
279	-2.64849	64.2381	-3.26167
280	-2.65403	64.1839	-3.27751
281	-2.65996	64.1266	-3.291
282	-2.66635	64.0677	-3.30228
283	-2.67332	64.0087	-3.3115
284	-2.68095	63.9509	-3.31881
285	-2.68933	63.896	-3.32436
286	-2.69856	63.8452	-3.32828
287	-2.70875	63.8002	-3.33074
288	-2.71998	63.7623	-3.33188
289	-2.73236	63.733	-3.33185
290	-2.74661	63.7128	-3.33011
291	-2.76308	63.7004	-3.32617
292	-2.78131	63.6945	-3.32021
293	-2.80086	63.6941	-3.31246
294	-2.82128	63.6979	-3.3031
295	-2.84212	63.7047	-3.29235
296	-2.86291	63.7133	-3.28041
297	-2.88322	63.7227	-3.26746
298	-2.90258	63.7316	-3.2537
299	-2.92053	63.7388	-3.23934
300	-2.9366	63.7432	-3.22455
301	-2.95035	63.7436	-3.20954
302	-2.96231	63.7428	-3.19326
303	-2.97333	63.7439	-3.17487
304	-2.9834	63.7461	-3.15478
305	-2.99252	63.7486	-3.13345
306	-3.00065	63.7507	-3.11129
307	-3.00781	63.7514	-3.08874
308	-3.01396	63.7502	-3.06625
309	-3.01911	63.7461	-3.04424
310	-3.02324	63.7384	-3.02313
311	-3.02635	63.7263	-3.00338
312	-3.02842	63.709	-2.98541
313	-3.02944	63.6858	-2.96964
314	-3.02893	63.6556	-2.95604
315	-3.02658	63.6187	-2.94409
316	-3.02266	63.5762	-2.93356
317	-3.01746	63.529	-2.92417
318	-3.01126	63.4782	-2.9157
319	-3.00433	63.4248	-2.90788
320	-2.99695	63.3699	-2.90046
321	-2.9894	63.3144	-2.8932
322	-2.98194	63.2594	-2.88585
323	-2.97485	63.2059	-2.87815
324	-2.96841	63.1549	-2.86985
325	-2.96287	63.1075	-2.86071
326	-2.95912	63.0623	-2.85155
327	-2.95742	63.0173	-2.84316
328	-2.95711	62.9727	-2.83524
329	-2.95755	62.9284	-2.82752
330	-2.95807	62.8846	-2.8197
331	-2.95803	62.8414	-2.8115
332	-2.95677	62.7988	-2.80263
333	-2.95364	62.757	-2.79281
334	-2.94799	62.716	-2.78175
335	-2.93917	62.6759	-2.76916
336	-2.92653	62.6368	-2.75476
337	-2.9094	62.5989	-2.73826
338	-2.88801	62.563	-2.7198
339	-2.86317	62.5299	-2.6998
340	-2.83521	62.4989	-2.67835
341	-2.80442	62.4693	-2.65556
342	-2.77113	62.4407	-2.63152
343	-2.73562	62.4122	-2.60635
344	-2.69822	62.3834	-2.58014
345	-2.65922	62.3536	-2.55301
346	-2.61894	62.3221	-2.52504
347	-2.57766	62.2885	-2.49635
348	-2.5357	62.2519	-2.46705
349	-2.49336	62.2119	-2.43724
350	-2.44847	62.1674	-2.4077
351	-2.39931	62.1186	-2.3788
352	-2.34687	62.0664	-2.35006
353	-2.29214	62.0116	-2.32099
354	-2.23611	61.9552	-2.29109
355	-2.17976	61.8981	-2.25989
356	-2.12409	61.8413	-2.22688
357	-2.07008	61.7857	-2.19158
358	-2.01873	61.7321	-2.15351
359	-1.97102	61.6815	-2.11215
360	-1.92795	61.6349	-2.06704
361	-1.89052	61.5931	-2.01768
362	-1.85795	61.554	-1.9629
363	-1.82867	61.5154	-1.90251
364	-1.80247	61.4778	-1.83745
365	-1.77914	61.4417	-1.76867
366	-1.75846	61.4077	-1.69712
367	-1.74024	61.3763	-1.62373
368	-1.72427	61.348	-1.54945
369	-1.71034	61.3235	-1.47523
370	-1.69827	61.3032	-1.40201
371	-1.68784	61.2877	-1.33073
372	-1.67887	61.2776	-1.26235
373	-1.67117	61.2733	-1.1978
374	-1.66601	61.277	-1.13512
375	-1.66445	61.2896	-1.07204
376	-1.66591	61.3094	-1.00903
377	-1.66985	61.335	-0.946575
378	-1.6757	61.3648	-0.885139
379	-1.68289	61.3973	-0.825199
380	-1.69085	61.4309	-0.767228
381	-1.699	61.4642	-0.711693
382	-1.70677	61.4956	-0.659061
383	-1.71357	61.5236	-0.609797
384	-1.71884	61.5467	-0.564362
385	-1.72198	61.5633	-0.523217
386	-1.72379	61.5752	-0.485785
387	-1.72541	61.5852	-0.45119
388	-1.72677	61.5933	-0.419449
389	-1.72778	61.5995	-0.390577
390	-1.72837	61.6037	-0.36459
391	-1.72846	61.6061	-0.341502
392	-1.72799	61.6067	-0.32133
393	-1.72686	61.6054	-0.30409
394	-1.72501	61.6022	-0.289796
395	-1.72237	61.5973	-0.278465
396	-1.71885	61.5905	-0.270112
397	-1.71439	61.582	-0.264754
398	-1.70887	61.5705	-0.264041
399	-1.70232	61.5551	-0.269007
400	-1.69484	61.5366	-0.278739
401	-1.68654	61.5156	-0.292327
402	-1.67752	61.4928	-0.308859
403	-1.6679	61.4687	-0.327423
404	-1.65778	61.4442	-0.34711
405	-1.64725	61.4197	-0.367007
406	-1.63643	61.396	-0.386202
407	-1.62542	61.3738	-0.403785
408	-1.61431	61.3536	-0.418844
409	-1.60321	61.3362	-0.430467
410	-1.5918	61.3211	-0.439714
411	-1.57976	61.3072	-0.448258
412	-1.56721	61.2944	-0.456098
413	-1.55425	61.2826	-0.463236
414	-1.54097	61.2715	-0.469673
415	-1.5275	61.2611	-0.47541
416	-1.51393	61.2511	-0.480449
417	-1.50037	61.2414	-0.48479
418	-1.48692	61.2319	-0.488433
419	-1.47369	61.2223	-0.491381
420	-1.4608	61.2125	-0.493634
421	-1.44833	61.2025	-0.495192
422	-1.43581	61.1924	-0.49582
423	-1.42282	61.1829	-0.495364
424	-1.40956	61.1738	-0.493953
425	-1.39621	61.1649	-0.491716
426	-1.38298	61.1562	-0.488781
427	-1.37005	61.1475	-0.485275
428	-1.35763	61.1387	-0.481329
429	-1.34591	61.1297	-0.47707
430	-1.33508	61.1204	-0.472628
431	-1.32534	61.1106	-0.468131
432	-1.31689	61.1003	-0.463707
433	-1.30992	61.0893	-0.459487
434	-1.30401	61.0771	-0.455088
435	-1.29867	61.0634	-0.450127
436	-1.29401	61.0487	-0.44473
437	-1.29015	61.0332	-0.439023
438	-1.28717	61.0175	-0.433134
439	-1.2852	61.0018	-0.427188
440	-1.28434	60.9865	-0.421313
441	-1.28469	60.9721	-0.415635
442	-1.28636	60.9588	-0.410282
443	-1.28946	60.947	-0.40538
444	-1.29409	60.9372	-0.401056
445	-1.30036	60.9297	-0.397439
446	-1.30845	60.9235	-0.394626
447	-1.31836	60.9178	-0.392541
448	-1.32992	60.9128	-0.39105
449	-1.34297	60.9087	-0.390021
450	-1.35734	60.9057	-0.38932
451	-1.37285	60.9042	-0.388815
452	-1.38934	60.9044	-0.388373
453	-1.40664	60.9065	-0.387862
454	-1.42458	60.9107	-0.38715
455	-1.443	60.9174	-0.386106
456	-1.46172	60.9267	-0.384598
457	-1.48057	60.939	-0.382496
458	-1.50054	60.9557	-0.379503
459	-1.52242	60.9776	-0.375582
460	-1.5458	61.0038	-0.370983
461	-1.57024	61.0331	-0.365955
462	-1.59532	61.0645	-0.360748
463	-1.62061	61.0972	-0.355607
464	-1.64568	61.13	-0.350778
465	-1.6701	61.1619	-0.346503
466	-1.69346	61.192	-0.343025
467	-1.71531	61.2193	-0.340584
468	-1.73524	61.2427	-0.339418
469	-1.75281	61.2612	-0.339766
470	-1.76792	61.2753	-0.341477
471	-1.78096	61.2866	-0.344193
472	-1.79225	61.2953	-0.347837
473	-1.80214	61.3019	-0.352332
474	-1.81097	61.3065	-0.357601
475	-1.81906	61.3097	-0.36357
476	-1.82675	61.3117	-0.370162
477	-1.83437	61.3128	-0.377302
478	-1.84227	61.3135	-0.384916
479	-1.85077	61.314	-0.392927
480	-1.86021	61.3148	-0.401263
481	-1.87093	61.316	-0.409847
482	-1.88211	61.3166	-0.419666
483	-1.89288	61.3152	-0.431426
484	-1.90347	61.3124	-0.444635
485	-1.91411	61.3086	-0.458805
486	-1.92503	61.3043	-0.473444
487	-1.93645	61.3	-0.488062
488	-1.94859	61.2962	-0.50217
489	-1.96169	61.2934	-0.515279
490	-1.97597	61.2919	-0.526898
491	-1.99165	61.2924	-0.53654
492	-2.00896	61.2953	-0.543717
493	-2.02812	61.301	-0.54794
494	-2.05096	61.3102	-0.548882
495	-2.07839	61.3227	-0.546871
496	-2.10928	61.338	-0.542398
497	-2.14248	61.3552	-0.535955
498	-2.17685	61.3739	-0.528035
499	-2.21126	61.3935	-0.519127
500	-2.24455	61.4131	-0.509721
501	-2.2756	61.4323	-0.500306
502	-2.30325	61.4504	-0.491368
503	-2.32637	61.4668	-0.483395
504	-2.34381	61.4809	-0.476874
505	-2.35445	61.4919	-0.472291
506	-2.3576	61.5005	-0.46904
507	-2.35409	61.5077	-0.466205
508	-2.34502	61.5136	-0.463805
509	-2.33147	61.5183	-0.461859
510	-2.31453	61.5219	-0.460389
511	-2.29529	61.5245	-0.459413
512	-2.27484	61.5263	-0.458952
513	-2.25426	61.5272	-0.459023
514	-2.23466	61.5275	-0.459646
515	-2.21711	61.5271	-0.460838
516	-2.2027	61.5263	-0.462616
517	-2.19254	61.5252	-0.464998
518	-2.18495	61.523	-0.468628
519	-2.1777	61.5193	-0.473897
520	-2.171	61.5143	-0.480441
521	-2.16506	61.5084	-0.487895
522	-2.16009	61.5018	-0.495896
523	-2.1563	61.4948	-0.504079
524	-2.15389	61.4876	-0.512079
525	-2.15309	61.4807	-0.519531
526	-2.1541	61.4741	-0.526073
527	-2.15712	61.4683	-0.531338
528	-2.16237	61.4635	-0.534964
529	-2.17005	61.46	-0.536587
530	-2.18102	61.4571	-0.536072
531	-2.19557	61.4543	-0.53373
532	-2.21311	61.4517	-0.529865
533	-2.23305	61.4493	-0.524782
534	-2.2548	61.4474	-0.518784
535	-2.27776	61.4461	-0.512177
536	-2.30134	61.4455	-0.505267
537	-2.32494	61.4458	-0.498358
538	-2.34798	61.447	-0.491757
539	-2.36985	61.4494	-0.485769
540	-2.38997	61.4531	-0.4807
541	-2.40774	61.4582	-0.476857
542	-2.42458	61.4656	-0.474214
543	-2.44201	61.4757	-0.472425
544	-2.45967	61.488	-0.471308
545	-2.47714	61.5018	-0.470683
546	-2.49405	61.5166	-0.470369
547	-2.51001	61.5319	-0.470185
548	-2.52461	61.547	-0.469948
549	-2.53749	61.5614	-0.469478
550	-2.54823	61.5744	-0.468593
551	-2.55646	61.5857	-0.467111
552	-2.56179	61.5945	-0.46485
553	-2.56381	61.6003	-0.461631
554	-2.56133	61.6041	-0.459209
555	-2.55399	61.6072	-0.458899
556	-2.5427	61.6095	-0.459861
557	-2.52837	61.6106	-0.461254
558	-2.51192	61.6105	-0.462236
559	-2.49425	61.6089	-0.461968
560	-2.47627	61.6056	-0.45961
561	-2.45888	61.6005	-0.45432
562	-2.44299	61.5932	-0.445259
563	-2.42951	61.5837	-0.431585
564	-2.41934	61.5718	-0.412456
565	-2.41338	61.5571	-0.387027
566	-2.41125	61.5379	-0.35493
567	-2.41173	61.5129	-0.31685
568	-2.41441	61.4834	-0.273519
569	-2.41891	61.4507	-0.225671
570	-2.42484	61.4158	-0.174041
571	-2.43181	61.3801	-0.119362
572	-2.43944	61.3446	-0.0623709
573	-2.44735	61.3107	-0.00380426
574	-2.45517	61.2795	0.0555998
575	-2.46253	61.2522	0.115102
576	-2.46907	61.23	0.173962
577	-2.47443	61.2141	0.231441
578	-2.4797	61.2056	0.28833
579	-2.48598	61.204	0.345943
580	-2.49292	61.2079	0.40432
581	-2.50017	61.2158	0.463501
582	-2.50738	61.2264	0.523524
583	-2.51421	61.2383	0.584427
584	-2.52029	61.2501	0.646245
585	-2.52526	61.2605	0.709013
586	-2.52877	61.2681	0.772763
587	-2.53044	61.2715	0.837527
588	-2.52991	61.2693	0.903335
589	-2.5268	61.2602	0.970215
590	-2.52078	61.2454	1.03639
591	-2.51205	61.2273	1.1007
592	-2.501	61.2061	1.16408
593	-2.48801	61.1819	1.22747
594	-2.4735	61.155	1.29181
595	-2.45784	61.1256	1.35805
596	-2.44143	61.0937	1.42713
597	-2.42466	61.0596	1.5
598	-2.40792	61.0236	1.5776
599	-2.3916	60.9857	1.66088
600	-2.37607	60.9462	1.75079
601	-2.36174	60.9053	1.84828
602	-2.34553	60.859	1.95477
603	-2.32502	60.8048	2.07016
604	-2.30159	60.7446	2.19303
605	-2.27661	60.6805	2.32202
606	-2.25147	60.6145	2.45573
607	-2.2276	60.5486	2.59279
608	-2.20641	60.4847	2.73182
609	-2.18936	60.4248	2.87146
610	-2.17792	60.371	3.01035
611	-2.17356	60.325	3.14712
612	-2.17781	60.2889	3.2804
613	-2.19216	60.2645	3.40883
614	-2.22092	60.2522	3.5318
615	-2.26523	60.2497	3.65042
616	-2.32195	60.2556	3.76587
617	-2.38791	60.2685	3.87933
618	-2.45992	60.2869	3.99198
619	-2.53481	60.3094	4.10501
620	-2.60937	60.3347	4.21962
621	-2.68038	60.3615	4.33701
622	-2.74461	60.3884	4.4584
623	-2.79883	60.4142	4.58503
624	-2.83979	60.4375	4.71812
625	-2.8642	60.4574	4.85893
626	-2.8733	60.4771	5.00661
627	-2.87142	60.5003	5.1593
628	-2.86	60.5262	5.31667
629	-2.84046	60.5538	5.47843
630	-2.8142	60.5822	5.64427
631	-2.78264	60.6104	5.81388
632	-2.74715	60.6376	5.98694
633	-2.70914	60.6628	6.16316
634	-2.66999	60.6849	6.34221
635	-2.63106	60.703	6.52379
636	-2.59371	60.7161	6.70757
637	-2.55931	60.7232	6.89326
638	-2.52487	60.7195	7.08677
639	-2.48694	60.7033	7.29221
640	-2.44616	60.6777	7.50657
641	-2.40323	60.6461	7.72684
642	-2.35889	60.6117	7.94998
643	-2.31389	60.5779	8.17299
644	-2.26907	60.5478	8.39284
645	-2.22528	60.5247	8.6065
646	-2.1834	60.5116	8.81094
647	-2.14437	60.5117	9.00311
648	-2.10911	60.5282	9.17998
649	-2.07858	60.5642	9.33848
650	-2.05694	60.622	9.48551
651	-2.04598	60.6996	9.62872
652	-2.04309	60.7936	9.76619
653	-2.04559	60.9006	9.89603
654	-2.05076	61.0173	10.0164
655	-2.05581	61.1402	10.1253
656	-2.05792	61.266	10.2212
657	-2.0542	61.3914	10.3021
658	-2.04171	61.5131	10.3663
659	-2.01749	61.6277	10.4121
660	-1.97854	61.7318	10.4379
661	-1.92182	61.8223	10.442
662	-1.84841	61.902	10.4178
663	-1.76203	61.9766	10.363
664	-1.66364	62.0463	10.2825
665	-1.55424	62.1114	10.1812
666	-1.43486	62.1722	10.0639
667	-1.30656	62.2291	9.93542
668	-1.17046	62.2825	9.80066
669	-1.0277	62.3327	9.66443
670	-0.879478	62.3802	9.53155
671	-0.727004	62.4255	9.40684
672	-0.571542	62.4692	9.29508
673	-0.414388	62.5118	9.20108
674	-0.245354	62.5531	9.11624
675	-0.056558	62.5923	9.03
676	0.147204	62.629	8.94415
677	0.361118	62.6633	8.86041
678	0.58035	62.6949	8.78048
679	0.800051	62.7237	8.70601
680	1.01535	62.7497	8.63859
681	1.22137	62.7727	8.57978
682	1.4132	62.7927	8.53107
683	1.58594	62.8098	8.49394
684	1.73467	62.8239	8.4698
685	1.85445	62.835	8.46005
686	1.9487	62.8438	8.46668
687	2.02483	62.8508	8.48928
688	2.08397	62.8557	8.52561
689	2.12724	62.8582	8.57343
690	2.15579	62.8582	8.63049
691	2.17079	62.8552	8.69457
692	2.17343	62.849	8.76344
693	2.16491	62.8393	8.83489
694	2.14648	62.8258	8.90672
695	2.11937	62.8082	8.97676
696	2.08486	62.7863	9.04284
697	2.04423	62.7598	9.1028
698	1.99337	62.73	9.16923
699	1.92829	62.6982	9.25246
700	1.85044	62.6637	9.34694
701	1.7613	62.6259	9.44719
702	1.66237	62.5842	9.54772
703	1.55516	62.538	9.64304
704	1.44119	62.4868	9.72769
705	1.32198	62.4302	9.79624
706	1.19904	62.3676	9.84325
707	1.07386	62.2987	9.86329
708	0.947879	62.223	9.85096
709	0.822503	62.1403	9.80084
710	0.699777	62.0482	9.69935
711	0.579212	61.9461	9.54386
712	0.45836	61.8357	9.34538
713	0.334803	61.7189	9.11496
714	0.206196	61.5973	8.8636
715	0.0702953	61.4726	8.60233
716	-0.0750183	61.3465	8.34216
717	-0.231727	61.2207	8.09412
718	-0.401669	61.0967	7.86922
719	-0.586546	60.976	7.67846
720	-0.787929	60.8601	7.53285
721	-1.00728	60.7501	7.44336
722	-1.24955	60.6493	7.40333
723	-1.51593	60.5581	7.39671
724	-1.80217	60.4735	7.42034
725	-2.10409	60.3924	7.47105
726	-2.4175	60.3116	7.54564
727	-2.73826	60.2281	7.64088
728	-3.06226	60.1389	7.75352
729	-3.38541	60.0409	7.88026
730	-3.70364	59.9311	8.01777
731	-4.01291	59.8067	8.16268
732	-4.30921	59.6649	8.31159
733	-4.58858	59.5029	8.46103
734	-4.85605	59.3189	8.62379
735	-5.11896	59.1146	8.8118
736	-5.37685	58.8925	9.02025
737	-5.62926	58.6552	9.24424
738	-5.87584	58.4052	9.47886
739	-6.11628	58.1452	9.71913
740	-6.35039	57.8779	9.96005
741	-6.57801	57.606	10.1966
742	-6.79912	57.3324	10.4236
743	-7.01372	57.0599	10.636
744	-7.22191	56.7915	10.8286
745	-7.42384	56.5301	10.9962
746	-7.62431	56.278	11.1396
747	-7.82641	56.0336	11.2645
748	-8.02779	55.794	11.3735
749	-8.22604	55.5563	11.4692
750	-8.41875	55.3178	11.5541
751	-8.60347	55.0755	11.6308
752	-8.77774	54.8267	11.7018
753	-8.93908	54.5684	11.7698
754	-9.08501	54.2978	11.8372
755	-9.21304	54.0119	11.9067
756	-9.32065	53.708	11.9806
757	-9.40534	53.383	12.0616
758	-9.47015	53.0433	12.1437
759	-9.5198	52.6962	12.22
760	-9.55426	52.3403	12.2919
761	-9.57351	51.9741	12.3606
762	-9.5775	51.5961	12.4273
763	-9.56616	51.2049	12.4933
764	-9.53943	50.7988	12.5598
765	-9.49721	50.3765	12.6281
766	-9.43941	49.9364	12.6994
767	-9.3659	49.477	12.7748
768	-9.27655	48.9967	12.8555
769	-9.17122	48.494	12.9427
770	-9.04582	47.97	13.0344
771	-8.89795	47.4271	13.1275
772	-8.7299	46.8657	13.2217
773	-8.54395	46.2864	13.3169
774	-8.34239	45.6897	13.4127
775	-8.12749	45.076	13.5089
776	-7.90152	44.4458	13.6053
777	-7.66674	43.7997	13.7017
778	-7.42542	43.138	13.798
779	-7.17978	42.4612	13.8942
780	-6.93206	41.7697	13.99
781	-6.68446	41.0641	14.0854
782	-6.43401	40.3373	14.1823
783	-6.17636	39.5844	14.2814
784	-5.91169	38.809	14.3812
785	-5.64022	38.0145	14.4802
786	-5.3622	37.2045	14.5771
787	-5.07788	36.3826	14.6704
788	-4.78755	35.5521	14.759
789	-4.49154	34.7167	14.8416
790	-4.19018	33.8798	14.917
791	-3.88382	33.0449	14.9842
792	-3.57283	32.2154	15.0422
793	-3.25759	31.3948	15.0899
794	-2.9352	30.5731	15.1261
795	-2.60361	29.7401	15.1507
796	-2.26444	28.8991	15.1648
797	-1.91935	28.0529	15.1697
798	-1.56996	27.2047	15.1668
799	-1.21788	26.3575	15.1576
800	-0.86469	25.5144	15.1435
801	-0.511967	24.6784	15.1262
802	-0.161247	23.8525	15.1075
803	0.185963	23.0399	15.0892
804	0.528188	22.2436	15.0732
805	0.863992	21.4667	15.0614
806	1.19846	20.702	15.0596
807	1.53641	19.9416	15.0693
808	1.87607	19.1872	15.0866
809	2.2156	18.4407	15.1078
810	2.55315	17.704	15.1292
811	2.88686	16.9789	15.1471
812	3.2148	16.2673	15.158
813	3.53505	15.571	15.1582
814	3.84566	14.892	15.1444
815	4.14467	14.2321	15.1132
816	4.43011	13.5932	15.0612
817	4.70004	12.9774	14.9851
818	4.95571	12.3856	14.8866
819	5.20005	11.8168	14.7711
820	5.43361	11.269	14.6405
821	5.65697	10.7405	14.4968
822	5.87069	10.2295	14.3419
823	6.07537	9.73416	14.1777
824	6.27158	9.25278	14.0061
825	6.45989	8.78353	13.8288
826	6.64086	8.32461	13.6476
827	6.81504	7.87423	13.4641
828	6.98298	7.43059	13.2802
829	7.14521	6.99187	13.0975
830	7.29949	6.56004	12.9121
831	7.44391	6.1384	12.7199
832	7.57943	5.72717	12.5223
833	7.70705	5.32654	12.3205
834	7.82776	4.93672	12.1157
835	7.94256	4.55787	11.9092
836	8.05246	4.19017	11.7021
837	8.15848	3.83378	11.4956
838	8.26166	3.48884	11.2911
839	8.363	3.15549	11.0895
840	8.46356	2.83384	10.8921
841	8.56437	2.52401	10.7001
842	8.66389	2.22737	10.5132
843	8.76012	1.94472	10.3301
844	8.85348	1.67525	10.1504
845	8.94435	1.41815	9.97347
846	9.03313	1.17264	9.79894
847	9.1202	0.937899	9.62625
848	9.20594	0.71313	9.4549
849	9.29073	0.497525	9.28436
850	9.37495	0.290274	9.11409
851	9.45896	0.0905697	8.94357
852	9.54314	-0.1024	8.77224
853	9.62783	-0.289446	8.59956
854	9.71071	-0.466104	8.4225
855	9.78999	-0.628614	8.2398
856	9.8669	-0.77885	8.05353
857	9.94265	-0.918694	7.86576
858	10.0184	-1.05004	7.67853
859	10.0954	-1.17481	7.49388
860	10.1748	-1.2949	7.31384
861	10.2577	-1.41225	7.14041
862	10.3453	-1.52879	6.97561
863	10.4387	-1.64647	6.82141
864	10.5391	-1.76722	6.67979
865	10.6474	-1.893	6.55273
866	10.7641	-2.02033	6.44153
867	10.8884	-2.14489	6.34487
868	11.0192	-2.26732	6.26077
869	11.1559	-2.38828	6.1872
870	11.2974	-2.50841	6.12218
871	11.4429	-2.62837	6.06369
872	11.5916	-2.74885	6.00972
873	11.7425	-2.87051	5.95826
874	11.8946	-2.99406	5.90727
875	12.0471	-3.1202	5.85475
876	12.199	-3.24965	5.79865
877	12.3494	-3.38314	5.73695
878	12.5017	-3.51976	5.66499
879	12.6591	-3.65817	5.582
880	12.8202	-3.79851	5.49175
881	12.9837	-3.94092	5.39802
882	13.1483	-4.08549	5.30461
883	13.3128	-4.23227	5.21531
884	13.4757	-4.38132	5.13394
885	13.6358	-4.53265	5.06432
886	13.7918	-4.68623	5.01028
887	13.9426	-4.84203	4.97567
888	14.0869	-5	4.96435
889	14.2234	-5.16007	4.98016
890	14.3535	-5.32259	5.02855
891	14.4796	-5.48773	5.1088
892	14.6018	-5.65521	5.21553
893	14.7202	-5.82475	5.34336
894	14.8349	-5.9961	5.48692
895	14.9461	-6.16902	5.64083
896	15.0538	-6.34328	5.79968
897	15.158	-6.51867	5.9581
898	15.259	-6.69499	6.1107
899	15.3566	-6.87204	6.25206
900	15.4509	-7.04964	6.37681
901	15.542	-7.2276	6.47953
902	15.6299	-7.40684	6.56545
903	15.7147	-7.58818	6.64375
904	15.7964	-7.77128	6.71502
905	15.8746	-7.95578	6.77985
906	15.9494	-8.14134	6.83883
907	16.0204	-8.32757	6.89255
908	16.0877	-8.51413	6.94162
909	16.151	-8.70065	6.98664
910	16.2102	-8.88674	7.02822
911	16.2653	-9.07204	7.06697
912	16.3161	-9.25618	7.10351
913	16.3624	-9.43877	7.13846
914	16.4039	-9.62008	7.17099
915	16.4404	-9.80066	7.19989
916	16.4721	-9.9806	7.22529
917	16.4996	-10.16	7.24727
918	16.523	-10.3388	7.26595
919	16.5428	-10.5173	7.28144
920	16.5592	-10.6954	7.29384
921	16.5726	-10.8732	7.30326
922	16.5833	-11.0508	7.30982
923	16.5916	-11.2283	7.31361
924	16.5978	-11.4057	7.31476
925	16.6024	-11.5832	7.31338
926	16.6027	-11.7619	7.30688
927	16.5967	-11.9425	7.29353
928	16.5857	-12.1243	7.27475
929	16.5707	-12.3066	7.25194
930	16.553	-12.4886	7.22647
931	16.5337	-12.6695	7.19973
932	16.5139	-12.8487	7.17309
933	16.4949	-13.0253	7.14792
934	16.4779	-13.1987	7.12555
935	16.4639	-13.3682	7.10734
936	16.4543	-13.533	7.09462
937	16.4501	-13.6924	7.08871
938	16.4504	-13.846	7.08845
939	16.4529	-13.9942	7.09162
940	16.4577	-14.1378	7.098
941	16.4646	-14.2774	7.10738
942	16.4735	-14.4139	7.11955
943	16.4844	-14.5479	7.13427
944	16.4969	-14.6802	7.15134
945	16.5112	-14.8114	7.17053
946	16.527	-14.9423	7.19161
947	16.5443	-15.0736	7.21438
948	16.5629	-15.206	7.23859
949	16.5827	-15.3403	7.26404
950	16.6054	-15.4757	7.29199
951	16.6322	-15.6111	7.32351
952	16.6622	-15.7462	7.35803
953	16.6946	-15.8811	7.395
954	16.7287	-16.0157	7.43384
955	16.7636	-16.1498	7.474
956	16.7984	-16.2835	7.51491
957	16.8325	-16.4166	7.55603
958	16.8649	-16.5492	7.59679
959	16.8948	-16.681	7.63665
960	16.9215	-16.812	7.67504
961	16.9441	-16.9422	7.71141
962	16.9615	-17.0718	7.74661
963	16.9742	-17.2007	7.78176
964	16.9832	-17.3291	7.8168
965	16.9894	-17.4569	7.85164
966	16.9941	-17.5841	7.88617
967	16.9982	-17.7106	7.9203
968	17.0028	-17.8364	7.95394
969	17.0089	-17.9616	7.98696
970	17.0177	-18.086	8.01927
971	17.0302	-18.2096	8.05075
972	17.0473	-18.3325	8.08127
973	17.0703	-18.4546	8.11071
974	17.098	-18.5763	8.13939
975	17.1289	-18.698	8.16762
976	17.1628	-18.8194	8.19528
977	17.1994	-18.9403	8.22226
978	17.2386	-19.0606	8.24842
979	17.2802	-19.1799	8.27365
980	17.324	-19.298	8.29784
981	17.3698	-19.4148	8.32087
982	17.4175	-19.53	8.34261
983	17.4669	-19.6434	8.36297
984	17.5177	-19.7548	8.38182
985	17.5699	-19.8639	8.39907
986	17.6246	-19.9714	8.41333
987	17.6827	-20.078	8.42384
988	17.7439	-20.1835	8.43143
989	17.8074	-20.2876	8.43689
990	17.8726	-20.3903	8.44105
991	17.9392	-20.4911	8.44472
992	18.0064	-20.59	8.44872
993	18.0737	-20.6866	8.45389
994	18.1407	-20.7808	8.46104
995	18.2066	-20.8723	8.471
996	18.2711	-20.9608	8.48462
997	18.3335	-21.0462	8.50271
998	18.3956	-21.1291	8.52619
999	18.4592	-21.2103	8.55471
1000	18.5237	-21.2894	8.58727
1001	18.5885	-21.3663	8.62288
1002	18.6529	-21.4407	8.66053
1003	18.7163	-21.5123	8.69922
1004	18.7781	-21.5809	8.73795
1005	18.8377	-21.6462	8.77573
1006	18.8943	-21.7081	8.81156
1007	18.9474	-21.7661	8.84445
1008	18.9964	-21.8202	8.87339
1009	19.0406	-21.8701	8.8974
1010	19.0799	-21.9165	8.91595
1011	19.115	-21.9605	8.92977
1012	19.1464	-22.0015	8.93981
1013	19.1744	-22.0394	8.94702
1014	19.1995	-22.0738	8.95234
1015	19.2222	-22.1043	8.95671
1016	19.2428	-22.1307	8.96106
1017	19.2618	-22.1527	8.96634
1018	19.2796	-22.1698	8.97349
1019	19.2967	-22.1818	8.98345
1020	19.3135	-22.1884	8.99715
1021	19.3303	-22.1892	9.01554
1022	19.3488	-22.1854	9.0388
1023	19.3695	-22.1779	9.06604
1024	19.3911	-22.1664	9.09656
1025	19.4127	-22.1505	9.12966
1026	19.4331	-22.1298	9.16464
1027	19.4511	-22.1039	9.20081
1028	19.4658	-22.0723	9.23746
1029	19.476	-22.0348	9.27389
1030	19.4805	-21.9909	9.30939
1031	19.4784	-21.9402	9.34324
1032	19.4684	-21.8825	9.37472
1033	19.4496	-21.8172	9.4031
1034	19.4222	-21.7444	9.42978
1035	19.3878	-21.6644	9.4564
1036	19.3467	-21.5776	9.48259
1037	19.2996	-21.4842	9.50802
1038	19.2469	-21.3846	9.53233
1039	19.189	-21.2789	9.55517
1040	19.1266	-21.1675	9.5762
1041	19.06	-21.0506	9.59506
1042	18.9898	-20.9285	9.61142
1043	18.9165	-20.8016	9.62494
1044	18.8406	-20.67	9.63528
1045	18.7625	-20.5341	9.6421
1046	18.6798	-20.3932	9.64363
1047	18.5906	-20.2465	9.63907
1048	18.4958	-20.0943	9.62953
1049	18.3964	-19.9368	9.61614
1050	18.2933	-19.7741	9.60002
1051	18.1877	-19.6066	9.58231
1052	18.0805	-19.4344	9.56415
1053	17.9726	-19.2577	9.54668
1054	17.8651	-19.0768	9.53105
1055	17.7589	-18.8918	9.51842
1056	17.655	-18.7029	9.50996
1057	17.5544	-18.5105	9.50682
1058	17.456	-18.3139	9.50746
1059	17.3582	-18.1126	9.50961
1060	17.2608	-17.9068	9.51334
1061	17.1638	-17.6966	9.51875
1062	17.067	-17.4823	9.52593
1063	16.9703	-17.2639	9.53496
1064	16.8737	-17.0416	9.54593
1065	16.777	-16.8156	9.55891
1066	16.6802	-16.586	9.57401
1067	16.583	-16.3531	9.59129
1068	16.4855	-16.117	9.61085
1069	16.3875	-15.8777	9.63275
1070	16.2895	-15.633	9.65912
1071	16.1919	-15.3811	9.69117
1072	16.0945	-15.1232	9.72766
1073	15.9969	-14.8606	9.76733
1074	15.8989	-14.5945	9.80895
1075	15.8004	-14.3262	9.85128
1076	15.7011	-14.0569	9.89308
1077	15.6007	-13.7879	9.93315
1078	15.4992	-13.5204	9.97026
1079	15.3963	-13.2556	10.0032
1080	15.2918	-12.9947	10.0308
1081	15.1857	-12.7389	10.0517
1082	15.0765	-12.4854	10.0673
1083	14.9638	-12.2309	10.0795
1084	14.8483	-11.9762	10.0883
1085	14.7309	-11.7222	10.0941
1086	14.6125	-11.4696	10.0969
1087	14.4939	-11.2192	10.0968
1088	14.3761	-10.9719	10.0942
1089	14.2599	-10.7283	10.0892
1090	14.1462	-10.4894	10.082
1091	14.0358	-10.256	10.0729
1092	13.9295	-10.0287	10.0619
1093	13.8283	-9.80837	10.0495
1094	13.7316	-9.59491	10.0346
1095	13.6381	-9.38733	10.0161
1096	13.5477	-9.18517	9.99472
1097	13.46	-8.98797	9.97095
1098	13.3749	-8.79529	9.94533
1099	13.2919	-8.60667	9.91838
1100	13.211	-8.42167	9.89063
1101	13.1317	-8.23984	9.86259
1102	13.0539	-8.06074	9.83478
1103	12.9773	-7.88393	9.80771
1104	12.9016	-7.70895	9.78186
1105	12.8266	-7.53539	9.75776
1106	12.7526	-7.36417	9.73526
1107	12.6802	-7.19639	9.71376
1108	12.6092	-7.03179	9.69304
1109	12.5397	-6.87014	9.67287
1110	12.4717	-6.7112	9.653
1111	12.4051	-6.55473	9.63322
1112	12.3399	-6.40048	9.61328
1113	12.2761	-6.24821	9.59295
1114	12.2136	-6.09769	9.57198
1115	12.1524	-5.94868	9.55015
1116	12.0924	-5.80093	9.5272
1117	12.0338	-5.65421	9.50291
1118	11.9751	-5.51107	9.47558
1119	11.9155	-5.3734	9.44444
1120	11.8559	-5.23995	9.41057
1121	11.7969	-5.10947	9.37504
1122	11.7392	-4.98071	9.33893
1123	11.6837	-4.85244	9.30331
1124	11.6309	-4.72341	9.26926
1125	11.5817	-4.59237	9.23785
1126	11.5368	-4.4581	9.21014
1127	11.4968	-4.31935	9.18721
1128	11.4624	-4.17488	9.17014
1129	11.4345	-4.02345	9.15999
1130	11.4131	-3.8658	9.15652
1131	11.3977	-3.70375	9.15842
1132	11.3877	-3.53768	9.16515
1133	11.3823	-3.36796	9.17619
1134	11.3811	-3.19497	9.19101
1135	11.3833	-3.01908	9.20909
1136	11.3885	-2.84067	9.22988
1137	11.396	-2.66013	9.25286
1138	11.4052	-2.47782	9.27749
1139	11.4155	-2.29414	9.30323
1140	11.4264	-2.10946	9.32956
1141	11.4373	-1.92418	9.35592
1142	11.4504	-1.74116	9.38303
1143	11.468	-1.56179	9.41197
1144	11.489	-1.38426	9.44272
1145	11.5127	-1.20674	9.47524
1146	11.5381	-1.02742	9.50951
1147	11.5642	-0.84448	9.54548
1148	11.5903	-0.656111	9.58312
1149	11.6153	-0.460504	9.62237
1150	11.6383	-0.255852	9.66317
1151	11.6586	-0.040355	9.70546
1152	11.675	0.187788	9.74917
1153	11.6867	0.43037	9.7942
1154	11.6941	0.693043	9.84505
1155	11.6983	0.977435	9.9046
1156	11.6997	1.2793	9.97041
1157	11.6985	1.59441	10.04
1158	11.6951	1.9185	10.111
1159	11.6899	2.24734	10.1809
1160	11.6833	2.57669	10.2474
1161	11.6757	2.9023	10.3079
1162	11.6676	3.21994	10.3602
1163	11.6595	3.52537	10.4017
1164	11.6518	3.81434	10.4302
1165	11.6452	4.08264	10.4432
1166	11.6382	4.33935	10.4392
1167	11.6295	4.59488	10.4198
1168	11.6196	4.84695	10.3873
1169	11.6091	5.09329	10.3441
1170	11.5987	5.33165	10.2927
1171	11.5889	5.55975	10.2356
1172	11.5803	5.77534	10.175
1173	11.5734	5.97615	10.1136
1174	11.5686	6.15992	10.0537
1175	11.5665	6.3244	9.99775
1176	11.5676	6.46732	9.94825
1177	11.5724	6.58644	9.90763
1178	11.5819	6.68094	9.87357
1179	11.5965	6.7528	9.84192
1180	11.6149	6.80388	9.81244
1181	11.6364	6.83607	9.78485
1182	11.66	6.85124	9.75889
1183	11.6845	6.85127	9.73428
1184	11.7092	6.83805	9.71076
1185	11.7329	6.81345	9.68805
1186	11.7548	6.77935	9.66588
1187	11.7738	6.73763	9.644
1188	11.7891	6.69018	9.62214
1189	11.7995	6.63886	9.60005
1190	11.8058	6.57788	9.57721
1191	11.8095	6.50147	9.5536
1192	11.8108	6.41161	9.52965
1193	11.8099	6.31029	9.50582
1194	11.8072	6.19948	9.48256
1195	11.8028	6.08117	9.46032
1196	11.797	5.95733	9.43955
1197	11.7901	5.82995	9.42069
1198	11.7824	5.70101	9.40421
1199	11.7742	5.57247	9.39054
1200	11.7656	5.44632	9.38012
1201	11.757	5.32454	9.37342
1202	11.7472	5.20276	9.37024
1203	11.7353	5.07606	9.37
1204	11.7216	4.94555	9.37251
1205	11.7067	4.81235	9.37761
1206	11.691	4.67758	9.38509
1207	11.675	4.54236	9.39477
1208	11.6592	4.40781	9.40647
1209	11.644	4.27504	9.41998
1210	11.6299	4.14518	9.43512
1211	11.6175	4.01934	9.45168
1212	11.607	3.89864	9.46946
1213	11.5991	3.78419	9.48827
1214	11.5929	3.67393	9.50895
1215	11.5877	3.56532	9.53226
1216	11.5834	3.45878	9.55783
1217	11.5801	3.35472	9.58534
1218	11.5779	3.25355	9.61443
1219	11.5769	3.15569	9.64476
1220	11.5772	3.06157	9.67597
1221	11.5789	2.97159	9.70772
1222	11.5819	2.88618	9.73967
1223	11.5864	2.80574	9.77146
1224	11.5925	2.7307	9.80276
1225	11.6001	2.66148	9.83322
1226	11.6099	2.59902	9.86388
1227	11.622	2.54347	9.89576
1228	11.6361	2.49404	9.92853
1229	11.6518	2.44996	9.96184
1230	11.669	2.41045	9.99534
1231	11.6872	2.37474	10.0287
1232	11.7062	2.34203	10.0615
1233	11.7256	2.31156	10.0936
1234	11.7452	2.28253	10.1244
1235	11.7646	2.25418	10.1537
1236	11.7836	2.22572	10.1811
1237	11.8017	2.19636	10.2063
1238	11.8201	2.16747	10.2297
1239	11.8396	2.14076	10.2519
1240	11.8598	2.11598	10.273
1241	11.8805	2.0929	10.2929
1242	11.9014	2.07127	10.3116
1243	11.9221	2.05085	10.3292
1244	11.9423	2.0314	10.3455
1245	11.9616	2.01267	10.3607
1246	11.9798	1.99442	10.3746
1247	11.9965	1.97642	10.3872
1248	12.0114	1.95841	10.3987
1249	12.0242	1.94016	10.4088
1250	12.0344	1.92213	10.4172
1251	12.0422	1.90489	10.4234
1252	12.0479	1.88834	10.4278
1253	12.052	1.87238	10.4307
1254	12.0549	1.85689	10.4323
1255	12.0572	1.84178	10.433
1256	12.0591	1.82694	10.4331
1257	12.0613	1.81228	10.4329
1258	12.064	1.79768	10.4328
1259	12.0678	1.78304	10.4329
1260	12.0731	1.76826	10.4336
1261	12.0804	1.75324	10.4353
1262	12.0894	1.73796	10.4376
1263	12.0996	1.72252	10.4398
1264	12.1108	1.707	10.4422
1265	12.1228	1.69148	10.4445
1266	12.1354	1.67601	10.4468
1267	12.1484	1.66069	10.4491
1268	12.1616	1.64558	10.4514
1269	12.1749	1.63076	10.4537
1270	12.1881	1.6163	10.4559
1271	12.201	1.60227	10.4581
1272	12.2133	1.58875	10.4603
1273	12.225	1.57581	10.4623
1274	12.2363	1.56377	10.4646
1275	12.2475	1.55275	10.4671
1276	12.2586	1.54253	10.4698
1277	12.2697	1.53289	10.4726
1278	12.2806	1.52361	10.4754
1279	12.2914	1.51447	10.478
1280	12.3019	1.50525	10.4804
1281	12.3123	1.49573	10.4824
1282	12.3223	1.48569	10.4839
1283	12.3321	1.47491	10.4848
1284	12.3415	1.46317	10.4851
1285	12.3506	1.45025	10.4845
1286	12.3589	1.43584	10.4824
1287	12.3662	1.42001	10.4784
1288	12.3729	1.40305	10.4731
1289	12.3791	1.38526	10.4668
1290	12.385	1.36695	10.4601
1291	12.3908	1.34843	10.4533
1292	12.3968	1.32999	10.447
1293	12.4033	1.31194	10.4415
1294	12.4103	1.29459	10.4373
1295	12.4183	1.27824	10.4349
1296	12.4273	1.26319	10.4347
1297	12.4376	1.24975	10.4372
1298	12.4496	1.23743	10.4426
1299	12.4635	1.2256	10.4507
1300	12.4788	1.21433	10.461
1301	12.495	1.20369	10.4731
1302	12.5119	1.19374	10.4865
1303	12.5291	1.18456	10.5007
1304	12.5461	1.17621	10.5154
1305	12.5626	1.16878	10.5301
1306	12.5782	1.16231	10.5443
1307	12.5925	1.15689	10.5576
1308	12.6052	1.15257	10.5695
1309	12.6157	1.14944	10.5796
1310	12.6245	1.14743	10.5879
1311	12.6321	1.14646	10.5949
1312	12.6387	1.14649	10.6008
1313	12.6442	1.14751	10.606
1314	12.6488	1.14951	10.6107
1315	12.6526	1.15246	10.6153
1316	12.6557	1.15634	10.6199
1317	12.6581	1.16114	10.625
1318	12.6601	1.16684	10.6308
1319	12.6616	1.17342	10.6376
1320	12.6627	1.18086	10.6457
1321	12.6636	1.18915	10.6553
1322	12.664	1.19894	10.6665
1323	12.6634	1.21069	10.6788
1324	12.6621	1.22404	10.6922
1325	12.6601	1.23864	10.7063
1326	12.6576	1.25413	10.7212
1327	12.6546	1.27017	10.7366
1328	12.6514	1.28641	10.7525
1329	12.648	1.30249	10.7686
1330	12.6446	1.31806	10.7849
1331	12.6412	1.33277	10.8012
1332	12.638	1.34627	10.8173
1333	12.6351	1.35821	10.8331
1334	12.6323	1.36908	10.8491
1335	12.6292	1.37958	10.8657
1336	12.6258	1.38966	10.8828
1337	12.6224	1.39928	10.9002
1338	12.6189	1.40839	10.9177
1339	12.6154	1.41694	10.9352
1340	12.612	1.4249	10.9525
1341	12.6088	1.43221	10.9694
1342	12.6059	1.43883	10.9858
1343	12.6033	1.44471	11.0015
1344	12.6011	1.44981	11.0162
1345	12.5994	1.45408	11.03
1346	12.598	1.45735	11.0425
1347	12.5968	1.45958	11.054
1348	12.5958	1.46088	11.0644
1349	12.5951	1.46137	11.0742
1350	12.5946	1.46117	11.0834
1351	12.5944	1.4604	11.0922
1352	12.5945	1.45917	11.1009
1353	12.595	1.45761	11.1097
1354	12.5958	1.45584	11.1188
1355	12.5971	1.45398	11.1282
1356	12.5989	1.45214	11.1384
1357	12.6011	1.45044	11.1494
1358	12.6041	1.44865	11.1614
1359	12.608	1.44647	11.1744
1360	12.6125	1.44397	11.188
1361	12.6177	1.44121	11.202
1362	12.6232	1.43822	11.2164
1363	12.6289	1.43509	11.2308
1364	12.6348	1.43185	11.245
1365	12.6405	1.42856	11.2588
1366	12.646	1.42529	11.2721
1367	12.6511	1.42208	11.2845
1368	12.6556	1.419	11.296
1369	12.6593	1.41609	11.3062
1370	12.6625	1.41348	11.315
1371	12.6652	1.41119	11.3225
1372	12.6676	1.40912	11.329
1373	12.6698	1.40716	11.3347
1374	12.6717	1.4052	11.3398
1375	12.6733	1.40316	11.3445
1376	12.6748	1.40092	11.3491
1377	12.6762	1.39839	11.3538
1378	12.6775	1.39546	11.3588
1379	12.6788	1.39203	11.3644
1380	12.68	1.38801	11.3708
1381	12.6813	1.38328	11.3782
1382	12.6826	1.3776	11.3869
1383	12.6837	1.37094	11.3969
1384	12.6847	1.36349	11.4079
1385	12.6857	1.35545	11.4195
1386	12.6865	1.34701	11.4315
1387	12.6873	1.33837	11.4434
1388	12.688	1.32973	11.4551
1389	12.6887	1.32129	11.4662
1390	12.6894	1.31324	11.4763
1391	12.6901	1.30578	11.4852
1392	12.6908	1.29911	11.4926
1393	12.6915	1.29342	11.4981
1394	12.6915	1.28829	11.5018
1395	12.69	1.28323	11.5039
1396	12.6876	1.27835	11.5048
1397	12.6848	1.27375	11.5046
1398	12.682	1.26955	11.5034
1399	12.6795	1.26584	11.5016
1400	12.678	1.26274	11.4991
1401	12.6779	1.26036	11.4964
1402	12.6795	1.2588	11.4934
1403	12.6834	1.25816	11.4905
1404	12.6901	1.25857	11.4878
1405	12.6999	1.26011	11.4855
1406	12.7128	1.26354	11.4824
1407	12.728	1.2692	11.4776
1408	12.7455	1.27663	11.4715
1409	12.765	1.28534	11.4647
1410	12.7863	1.29488	11.4577
1411	12.8092	1.30477	11.4511
1412	12.8336	1.31453	11.4455
1413	12.8591	1.32371	11.4412
1414	12.8856	1.33183	11.439
1415	12.9129	1.33842	11.4392
1416	12.9409	1.343	11.4426
1417	12.9692	1.34511	11.4494
1418	12.9993	1.34496	11.4606
1419	13.0325	1.3432	11.4759
1420	13.068	1.34001	11.4946
1421	13.1051	1.33557	11.5161
1422	13.1433	1.33008	11.5394
1423	13.1818	1.32372	11.5641
1424	13.22	1.31667	11.5892
1425	13.2572	1.30912	11.6142
1426	13.2927	1.30125	11.6382
1427	13.3259	1.29325	11.6606
1428	13.3562	1.2853	11.6807
1429	13.3828	1.27758	11.6977
1430	13.4061	1.2704	11.713
1431	13.427	1.26375	11.7283
1432	13.4459	1.25734	11.7433
1433	13.4628	1.2509	11.7577
1434	13.4781	1.24414	11.7712
1435	13.492	1.23677	11.7835
1436	13.5046	1.22852	11.7942
1437	13.5164	1.21909	11.8032
1438	13.5274	1.20821	11.81
1439	13.5379	1.19558	11.8143
1440	13.5481	1.18093	11.816
1441	13.5584	1.16398	11.8146
1442	13.5684	1.14482	11.8092
1443	13.5778	1.12386	11.7997
1444	13.5865	1.1012	11.7867
1445	13.5945	1.07696	11.771
1446	13.6018	1.05127	11.7531
1447	13.6083	1.02423	11.7337
1448	13.614	0.995961	11.7135
1449	13.6188	0.966591	11.6933
1450	13.6228	0.936235	11.6736
1451	13.6258	0.90501	11.6551
1452	13.6279	0.873035	11.6385
1453	13.6289	0.840431	11.6245
1454	13.6298	0.806542	11.6131
1455	13.6308	0.770825	11.6036
1456	13.6318	0.73356	11.5957
1457	13.6322	0.69503	11.5887
1458	13.6318	0.655518	11.5823
1459	13.6301	0.615306	11.576
1460	13.6268	0.574676	11.5694
1461	13.6215	0.533913	11.562
1462	13.6137	0.493299	11.5533
1463	13.6032	0.453119	11.5429
1464	13.5896	0.413656	11.5304
1465	13.5724	0.375195	11.5153
1466	13.551	0.340029	11.4978
1467	13.5253	0.309309	11.4787
1468	13.496	0.281608	11.4581
1469	13.4636	0.255497	11.4361
1470	13.4289	0.229549	11.4129
1471	13.3923	0.202339	11.3887
1472	13.3546	0.172438	11.3635
1473	13.3163	0.138422	11.3377
1474	13.278	0.0988655	11.3113
1475	13.2405	0.052343	11.2845
1476	13.2042	-0.00257046	11.2573
1477	13.1699	-0.0673002	11.2301
1478	13.137	-0.144089	11.2016
1479	13.1047	-0.232804	11.1711
1480	13.0727	-0.331307	11.139
1481	13.0409	-0.437462	11.1059
1482	13.0091	-0.549132	11.0721
1483	12.9771	-0.664184	11.0383
1484	12.9448	-0.780485	11.0049
1485	12.9121	-0.895901	10.9724
1486	12.8787	-1.0083	10.9413
1487	12.8445	-1.11556	10.9121
1488	12.8095	-1.21554	10.8854
1489	12.7734	-1.30612	10.8615
1490	12.7355	-1.38844	10.8395
1491	12.6957	-1.46552	10.8183
1492	12.6544	-1.53812	10.7981
1493	12.612	-1.60698	10.7791
1494	12.5691	-1.67284	10.7615
1495	12.5261	-1.73643	10.7455
1496	12.4835	-1.79852	10.7313
1497	12.4417	-1.85983	10.7192
1498	12.4012	-1.92113	10.7094
1499	12.3626	-1.98316	10.702
1500	12.3263	-2.04666	10.6973
1501	12.2927	-2.1124	10.6955
1502	12.2617	-2.1811	10.698
1503	12.2329	-2.25245	10.7054
1504	12.2059	-2.32557	10.7168
1505	12.1805	-2.39959	10.7313
1506	12.1565	-2.47363	10.7481
1507	12.1336	-2.54682	10.7661
1508	12.1117	-2.61828	10.7845
1509	12.0904	-2.68712	10.8024
1510	12.0696	-2.75248	10.8189
1511	12.0489	-2.81346	10.8331
1512	12.0282	-2.86917	10.844
1513	12.0072	-2.91875	10.8508
1514	11.9861	-2.96286	10.8541
1515	11.9657	-3.00289	10.8555
1516	11.9457	-3.03904	10.855
1517	11.9261	-3.07149	10.8529
1518	11.9069	-3.10043	10.8494
1519	11.8881	-3.12605	10.8446
1520	11.8696	-3.14853	10.8388
1521	11.8513	-3.16807	10.8322
1522	11.8333	-3.18486	10.8249
1523	11.8154	-3.19908	10.8172
1524	11.7977	-3.21093	10.8093
1525	11.78	-3.2206	10.8013
1526	11.762	-3.22708	10.7936
1527	11.7434	-3.22956	10.7862
1528	11.7244	-3.22844	10.7787
1529	11.7054	-3.22415	10.7708
1530	11.6867	-3.21711	10.7624
1531	11.6684	-3.20773	10.7529
1532	11.6508	-3.19644	10.7423
1533	11.6344	-3.18364	10.7301
1534	11.6192	-3.16977	10.7161
1535	11.6056	-3.15524	10.7
1536	11.5939	-3.14047	10.6814
1537	11.5843	-3.12587	10.6602
1538	11.5771	-3.11059	10.6365
1539	11.5723	-3.09363	10.611
1540	11.5694	-3.07518	10.5835
1541	11.5681	-3.05546	10.5541
1542	11.5682	-3.03467	10.523
1543	11.5692	-3.01301	10.49
1544	11.571	-2.99068	10.4554
1545	11.5731	-2.9679	10.419
1546	11.5753	-2.94487	10.3809
1547	11.5772	-2.92178	10.3412
1548	11.5785	-2.89885	10.2998
1549	11.5789	-2.87627	10.257
1550	11.5781	-2.85348	10.21
1551	11.5765	-2.82992	10.1573
1552	11.5743	-2.80574	10.1002
1553	11.5718	-2.78115	10.0401
1554	11.5694	-2.75631	9.97832
1555	11.5674	-2.7314	9.9162
1556	11.5661	-2.7066	9.85509
1557	11.5658	-2.68209	9.79634
1558	11.5669	-2.65804	9.74129
1559	11.5695	-2.63464	9.6913
1560	11.5741	-2.61206	9.64771
1561	11.5809	-2.59047	9.61188
1562	11.5903	-2.56981	9.58349
1563	11.6021	-2.54985	9.56087
1564	11.6159	-2.53051	9.54335
1565	11.6314	-2.5117	9.53022
1566	11.6481	-2.49334	9.52082
1567	11.6658	-2.47533	9.51446
1568	11.6839	-2.4576	9.51044
1569	11.7022	-2.44006	9.50809
1570	11.7203	-2.42263	9.50671
1571	11.7378	-2.40523	9.50562
1572	11.7542	-2.38777	9.50413
1573	11.7693	-2.37019	9.50156
1574	11.7842	-2.35282	9.50068
1575	11.8	-2.33595	9.50404
1576	11.8163	-2.31945	9.51054
1577	11.8328	-2.30319	9.51911
1578	11.849	-2.28702	9.52864
1579	11.8646	-2.27081	9.53806
1580	11.8791	-2.25444	9.54628
1581	11.8923	-2.23778	9.55221
1582	11.9036	-2.2207	9.55477
1583	11.9128	-2.20308	9.55287
1584	11.9194	-2.18479	9.54543
1585	11.923	-2.16572	9.53135
1586	11.9233	-2.14551	9.50998
1587	11.9205	-2.1241	9.48207
1588	11.9151	-2.10176	9.44868
1589	11.9075	-2.07875	9.41085
1590	11.8981	-2.05534	9.36965
1591	11.8874	-2.03181	9.32612
1592	11.8757	-2.0084	9.28133
1593	11.8635	-1.98541	9.23632
1594	11.8512	-1.96309	9.19216
1595	11.8392	-1.94171	9.14989
1596	11.828	-1.92155	9.11058
1597	11.818	-1.90287	9.07527
1598	11.8083	-1.88584	9.0427
1599	11.798	-1.87027	9.01089
1600	11.7872	-1.85589	8.97987
1601	11.7761	-1.84245	8.94968
1602	11.7649	-1.82968	8.92032
1603	11.7539	-1.81733	8.89184
1604	11.7431	-1.80512	8.86425
1605	11.7328	-1.79281	8.83758
1606	11.7232	-1.78012	8.81186
1607	11.7145	-1.7668	8.78711
1608	11.7069	-1.75259	8.76336
1609	11.7005	-1.73722	8.74064
1610	11.6955	-1.72108	8.71889
1611	11.6915	-1.7047	8.69804
1612	11.6884	-1.68802	8.67811
1613	11.6862	-1.67102	8.65911
1614	11.6846	-1.65364	8.64107
1615	11.6836	-1.63586	8.62399
1616	11.683	-1.61761	8.6079
1617	11.6827	-1.59888	8.5928
1618	11.6826	-1.5796	8.57872
1619	11.6824	-1.55975	8.56567
1620	11.6822	-1.53928	8.55367
1621	11.6817	-1.51815	8.54272
1622	11.6813	-1.49639	8.53202
1623	11.6814	-1.47405	8.52103
1624	11.682	-1.45115	8.51018
1625	11.6828	-1.42771	8.49992
1626	11.6838	-1.40372	8.49066
1627	11.6848	-1.37922	8.48286
1628	11.6857	-1.3542	8.47693
1629	11.6863	-1.32869	8.47333
1630	11.6866	-1.30268	8.47248
1631	11.6864	-1.27621	8.47482
1632	11.6856	-1.24927	8.48078
1633	11.684	-1.22188	8.4908
1634	11.6814	-1.19389	8.50527
1635	11.6775	-1.16518	8.52396
1636	11.6726	-1.13583	8.54637
1637	11.6671	-1.10592	8.57203
1638	11.6612	-1.07553	8.60043
1639	11.6551	-1.04473	8.63109
1640	11.6493	-1.01359	8.66351
1641	11.6439	-0.98221	8.69722
1642	11.6393	-0.95065	8.73172
1643	11.6356	-0.918989	8.76652
1644	11.6333	-0.887303	8.80114
1645	11.6326	-0.855669	8.83509
1646	11.6335	-0.823308	8.86971
1647	11.6358	-0.789645	8.90638
1648	11.6393	-0.755053	8.94468
1649	11.6437	-0.719904	8.9842
1650	11.6488	-0.684574	9.02453
1651	11.6544	-0.649435	9.06525
1652	11.6604	-0.614863	9.10595
1653	11.6664	-0.581231	9.14621
1654	11.6724	-0.548914	9.18561
1655	11.678	-0.518288	9.22375
1656	11.6831	-0.489727	9.26019
1657	11.6874	-0.463606	9.29452
1658	11.6912	-0.439678	9.32734
1659	11.6945	-0.417377	9.35951
1660	11.6977	-0.396599	9.39095
1661	11.7006	-0.377241	9.42159
1662	11.7034	-0.3592	9.45136
1663	11.7063	-0.342371	9.48021
1664	11.7092	-0.326652	9.50806
1665	11.7124	-0.31194	9.53485
1666	11.7158	-0.298132	9.56052
1667	11.7195	-0.285123	9.58499
1668	11.7238	-0.272811	9.6082
1669	11.7285	-0.261093	9.63009
1670	11.7343	-0.250821	9.65018
1671	11.7411	-0.242652	9.66825
1672	11.7488	-0.236186	9.68458
1673	11.7571	-0.231023	9.69949
1674	11.7656	-0.226765	9.71327
1675	11.7742	-0.223012	9.72623
1676	11.7824	-0.219364	9.73866
1677	11.7901	-0.215423	9.75086
1678	11.797	-0.210789	9.76315
1679	11.8027	-0.205062	9.7758
1680	11.807	-0.197843	9.78914
1681	11.8096	-0.188732	9.80345
1682	11.8109	-0.177851	9.81859
1683	11.8115	-0.165712	9.83414
1684	11.8114	-0.152504	9.84998
1685	11.8104	-0.138417	9.866
1686	11.8086	-0.123638	9.88209
1687	11.806	-0.108356	9.89815
1688	11.8023	-0.0927607	9.91406
1689	11.7977	-0.0770402	9.92971
1690	11.792	-0.0613831	9.94499
1691	11.7852	-0.045978	9.9598
1692	11.7773	-0.0310132	9.97401
1693	11.7683	-0.0166769	9.98752
1694	11.7573	-0.00262732	10.0005
1695	11.7442	0.0115584	10.0132
1696	11.7293	0.0258138	10.0257
1697	11.713	0.0400726	10.0377
1698	11.6957	0.0542685	10.0494
1699	11.6777	0.0683355	10.0607
1700	11.6594	0.0822073	10.0716
1701	11.6412	0.0958178	10.082
1702	11.6235	0.109101	10.0918
1703	11.6067	0.121991	10.1012
1704	11.5912	0.134421	10.1099
1705	11.5773	0.146325	10.1181
1706	11.5646	0.157695	10.1252
1707	11.5524	0.168596	10.1312
1708	11.5407	0.179078	10.1362
1709	11.5295	0.189187	10.1404
1710	11.5187	0.198971	10.1442
1711	11.5085	0.208478	10.1477
1712	11.4988	0.217755	10.1511
1713	11.4896	0.226849	10.1548
1714	11.4809	0.235806	10.1589
1715	11.4727	0.244673	10.1637
1716	11.4649	0.253497	10.1694
1717	11.4577	0.262325	10.1762
1718	11.4514	0.271048	10.184
1719	11.4461	0.279547	10.1922
1720	11.4417	0.287849	10.2009
1721	11.438	0.295984	10.2101
1722	11.4348	0.30398	10.2197
1723	11.4319	0.311867	10.2297
1724	11.4292	0.319672	10.2402
1725	11.4263	0.327425	10.251
1726	11.4232	0.335154	10.2623
1727	11.4196	0.342889	10.274
1728	11.4153	0.350657	10.2861
1729	11.4102	0.358489	10.2986
1730	11.4044	0.366367	10.3118
1731	11.3982	0.374251	10.3259
1732	11.3916	0.38213	10.3408
1733	11.3847	0.389995	10.3563
1734	11.3775	0.397834	10.3722
1735	11.3701	0.405639	10.3884
1736	11.3625	0.413398	10.4045
1737	11.3548	0.421102	10.4206
1738	11.3469	0.428742	10.4363
1739	11.339	0.436307	10.4515
1740	11.3311	0.443787	10.4661
1741	11.3232	0.451174	10.4798
1742	11.3152	0.458506	10.4927
1743	11.3068	0.465819	10.5053
1744	11.2982	0.473097	10.5174
1745	11.2894	0.480326	10.5292
1746	11.2805	0.487492	10.5407
1747	11.2716	0.494579	10.5519
1748	11.2628	0.501573	10.5628
1749	11.254	0.508459	10.5735
1750	11.2455	0.515222	10.5841
1751	11.2373	0.521848	10.5944
1752	11.2294	0.528322	10.6047
1753	11.222	0.53463	10.6149
1754	11.2147	0.540894	10.6248
1755	11.2074	0.547208	10.6342
1756	11.2	0.553516	10.6432
1757	11.1927	0.559759	10.6518
1758	11.1857	0.565881	10.6603
1759	11.179	0.571823	10.6688
1760	11.1726	0.577529	10.6772
1761	11.1669	0.58294	10.6858
1762	11.1617	0.587998	10.6947
1763	11.1573	0.592647	10.7039
1764	11.1537	0.596828	10.7137
1765	11.1511	0.600484	10.724
1766	11.1496	0.603441	10.7349
1767	11.1494	0.605653	10.7463
1768	11.1501	0.607249	10.7582
1769	11.1516	0.608363	10.7705
1770	11.1538	0.609125	10.783
1771	11.1564	0.609667	10.7956
1772	11.1593	0.610119	10.8084
1773	11.1623	0.610614	10.8211
1774	11.1651	0.611283	10.8338
1775	11.1677	0.612257	10.8462
1776	11.1699	0.613667	10.8584
1777	11.1714	0.615644	10.8702
1778	11.1726	0.618064	10.8819
1779	11.1741	0.620705	10.8936
1780	11.1758	0.623551	10.9054
1781	11.1774	0.626586	10.9172
1782	11.179	0.629795	10.9289
1783	11.1803	0.633162	10.9403
1784	11.1814	0.636671	10.9516
1785	11.1819	0.640306	10.9626
1786	11.1819	0.644051	10.9732
1787	11.1813	0.64789	10.9834
1788	11.1798	0.651807	10.9931
1789	11.1774	0.655787	11.0022
1790	11.174	0.66003	11.0108
1791	11.1697	0.664682	11.0188
1792	11.1645	0.669643	11.0264
1793	11.1586	0.674814	11.0336
1794	11.1522	0.680094	11.0404
1795	11.1453	0.685385	11.047
1796	11.1382	0.690587	11.0532
1797	11.1308	0.6956	11.0592
1798	11.1235	0.700324	11.0651
1799	11.1162	0.704659	11.0708
1800	11.1092	0.708507	11.0764
1801	11.1025	0.711767	11.082
1802	11.0957	0.714592	11.0872
1803	11.0882	0.717188	11.0916
1804	11.0803	0.719534	11.0954
1805	11.0721	0.721612	11.0989
1806	11.0639	0.7234	11.1023
1807	11.0559	0.72488	11.1056
1808	11.0482	0.726032	11.1091
1809	11.0412	0.726835	11.113
1810	11.0349	0.727269	11.1175
1811	11.0297	0.727315	11.1228
1812	11.0257	0.726953	11.1289
1813	11.0231	0.726162	11.1362
1814	11.0223	0.724735	11.1446
1815	11.0234	0.722564	11.1537
1816	11.0259	0.719772	11.1636
1817	11.0297	0.716486	11.174
1818	11.0342	0.712832	11.1851
1819	11.0392	0.708935	11.1967
1820	11.0442	0.704921	11.2086
1821	11.0491	0.700915	11.221
1822	11.0533	0.697043	11.2336
1823	11.0565	0.693431	11.2464
1824	11.0585	0.690203	11.2593
1825	11.0588	0.687485	11.2724
1826	11.0578	0.684946	11.2856
1827	11.0564	0.682236	11.2991
1828	11.0543	0.679458	11.3129
1829	11.0517	0.676711	11.3271
1830	11.0485	0.674097	11.3415
1831	11.0446	0.671717	11.3562
1832	11.0401	0.669671	11.3711
1833	11.0349	0.66806	11.3863
1834	11.0291	0.666986	11.4017
1835	11.0225	0.66655	11.4173
1836	11.0152	0.666851	11.4331
1837	11.0072	0.667991	11.449
1838	10.9979	0.670103	11.4651
1839	10.9869	0.673163	11.4813
1840	10.9746	0.677031	11.4976
1841	10.9614	0.68157	11.5141
1842	10.9474	0.686643	11.5309
1843	10.9331	0.692112	11.5478
1844	10.9187	0.69784	11.5651
1845	10.9046	0.703689	11.5827
1846	10.891	0.709522	11.6006
1847	10.8783	0.715203	11.619
1848	10.8667	0.720594	11.6377
1849	10.8566	0.725559	11.657
1850	10.8477	0.730383	11.6771
1851	10.8393	0.735394	11.6985
1852	10.8315	0.740526	11.7209
1853	10.8242	0.745712	11.7439
1854	10.8175	0.750884	11.7672
1855	10.8114	0.755974	11.7906
1856	10.8058	0.760915	11.8138
1857	10.8007	0.765642	11.8365
1858	10.7962	0.770085	11.8583
1859	10.7923	0.774179	11.8791
1860	10.7889	0.777856	11.8985
1861	10.7861	0.78105	11.9162
1862	10.7841	0.78359	11.932
1863	10.7832	0.785445	11.9461
1864	10.7832	0.786749	11.9587
1865	10.7839	0.787638	11.9702
1866	10.7852	0.788247	11.9808
1867	10.7869	0.788711	11.991
1868	10.7888	0.789167	12.001
1869	10.7907	0.789749	12.0112
1870	10.7925	0.790592	12.0219
1871	10.7939	0.791831	12.0334
1872	10.795	0.793602	12.046
1873	10.7953	0.796039	12.06
1874	10.7952	0.799214	12.0759
1875	10.7948	0.803023	12.0935
1876	10.7943	0.807343	12.1123
1877	10.7935	0.812048	12.1321
1878	10.7927	0.817014	12.1523
1879	10.7918	0.822116	12.1726
1880	10.7907	0.827229	12.1926
1881	10.7896	0.832229	12.2118
1882	10.7885	0.83699	12.2299
1883	10.7875	0.841389	12.2464
1884	10.7864	0.845299	12.2609
1885	10.7854	0.848597	12.273
1886	10.7844	0.851575	12.2831
1887	10.7834	0.854553	12.2918
1888	10.7823	0.857453	12.2992
1889	10.7812	0.860194	12.3053
1890	10.78	0.862696	12.3103
1891	10.7789	0.864881	12.3142
1892	10.7777	0.866667	12.3171
1893	10.7766	0.867976	12.3191
1894	10.7756	0.868727	12.3202
1895	10.7746	0.86884	12.3205
1896	10.7736	0.868237	12.3201
1897	10.7728	0.866837	12.3191
1898	10.7719	0.864462	12.3172
1899	10.7706	0.861086	12.314
1900	10.7692	0.856857	12.3098
1901	10.7677	0.851923	12.3047
1902	10.7663	0.846431	12.2986
1903	10.765	0.840531	12.2918
1904	10.764	0.834368	12.2844
1905	10.7633	0.828093	12.2765
1906	10.7632	0.821851	12.2682
1907	10.7637	0.815792	12.2595
1908	10.7649	0.810062	12.2507
1909	10.7669	0.80481	12.2419
1910	10.7697	0.799917	12.2325
1911	10.7731	0.795147	12.2222
1912	10.7771	0.79047	12.2112
1913	10.7816	0.785855	12.1995
1914	10.7867	0.781273	12.1875
1915	10.7922	0.776694	12.1753
1916	10.798	0.772088	12.163
1917	10.8043	0.767425	12.1507
1918	10.8108	0.762675	12.1388
1919	10.8176	0.757809	12.1272
1920	10.8247	0.752797	12.1163
1921	10.8319	0.74761	12.1061
1922	10.8396	0.742313	12.0968
1923	10.8482	0.73698	12.088
1924	10.8574	0.731594	12.0796
1925	10.867	0.726139	12.0717
1926	10.877	0.720598	12.064
1927	10.8872	0.714953	12.0565
1928	10.8973	0.709187	12.049
1929	10.9072	0.703284	12.0414
1930	10.9168	0.697227	12.0337
1931	10.9259	0.690998	12.0257
1932	10.9343	0.684581	12.0173
1933	10.9418	0.677958	12.0084
1934	10.9486	0.671061	11.9988
1935	10.9548	0.663862	11.9884
1936	10.9605	0.656411	11.9775
1937	10.9658	0.648757	11.9662
1938	10.9707	0.640949	11.9548
1939	10.9754	0.633035	11.9434
1940	10.9798	0.625067	11.9321
1941	10.9842	0.617092	11.9213
1942	10.9885	0.609159	11.9111
1943	10.9929	0.601318	11.9016
1944	10.9975	0.593619	11.8931
1945	11.0022	0.58611	11.8858
1946	11.007	0.578782	11.8796
1947	11.0117	0.571577	11.8743
1948	11.0162	0.564469	11.8698
1949	11.0208	0.55743	11.866
1950	11.0252	0.550436	11.8628
1951	11.0297	0.543458	11.8601
1952	11.0343	0.536472	11.8577
1953	11.0389	0.52945	11.8556
1954	11.0436	0.522366	11.8536
1955	11.0485	0.515193	11.8517
1956	11.0535	0.507906	11.8497
1957	11.0588	0.500477	11.8475
1958	11.0643	0.49284	11.8454
1959	11.07	0.48498	11.8438
1960	11.0759	0.476952	11.8426
1961	11.082	0.468808	11.8415
1962	11.0882	0.460602	11.8407
1963	11.0944	0.452388	11.8398
1964	11.1007	0.444218	11.8389
1965	11.1069	0.436147	11.8379
1966	11.1131	0.428227	11.8365
1967	11.1192	0.420512	11.8348
1968	11.1251	0.413055	11.8326
1969	11.1308	0.40591	11.8298
1970	11.1364	0.398963	11.8263
1971	11.142	0.392084	11.8222
1972	11.1476	0.385302	11.8177
1973	11.1532	0.378643	11.8127
1974	11.1586	0.372135	11.8075
1975	11.164	0.365805	11.8021
1976	11.1693	0.359682	11.7966
1977	11.1745	0.353793	11.7912
1978	11.1795	0.348165	11.786
1979	11.1843	0.342826	11.781
1980	11.1889	0.337805	11.7764
1981	11.1933	0.333128	11.7723
1982	11.1976	0.328838	11.7687
1983	11.2019	0.324932	11.7656
1984	11.2062	0.32137	11.7627
1985	11.2103	0.31811	11.7601
1986	11.2143	0.315112	11.7577
1987	11.2181	0.312335	11.7554
1988	11.2217	0.309739	11.753
1989	11.2249	0.307282	11.7506
1990	11.2278	0.304925	11.7479
1991	11.2303	0.302627	11.7451
1992	11.2324	0.300346	11.7418
1993	11.2339	0.298042	11.7382
1994	11.2349	0.295957	11.7341
1995	11.2353	0.29429	11.7299
1996	11.2352	0.292933	11.7254
1997	11.2348	0.291782	11.7207
1998	11.2339	0.29073	11.7159
[truncated: 53,162 more rows]

## Sheet: P1S0-004
Frame	T8_Head Lateral Bending	T8_Head Axial Bending	T8_Head Flexion/Extension
0	-9.65954	1.77863	0.259922
1	-9.67316	1.80273	0.2843
2	-9.68691	1.8269	0.309644
3	-9.70075	1.8511	0.335666
4	-9.71465	1.87531	0.362077
5	-9.72855	1.89952	0.38859
6	-9.74243	1.92371	0.414914
7	-9.75624	1.94786	0.44076
8	-9.76995	1.97195	0.46584
9	-9.78351	1.99596	0.489863
10	-9.79689	2.01989	0.51254
11	-9.81006	2.0437	0.53358
12	-9.82297	2.06739	0.552694
13	-9.83558	2.09093	0.569591
14	-9.8496	2.11736	0.585315
15	-9.86444	2.14541	0.598685
16	-9.87976	2.17451	0.609992
17	-9.89523	2.20409	0.619528
18	-9.9105	2.23359	0.627587
19	-9.92523	2.26242	0.634462
20	-9.93909	2.29001	0.640448
21	-9.95174	2.3158	0.645842
22	-9.96283	2.33921	0.650939
23	-9.97204	2.35967	0.656037
24	-9.97901	2.37661	0.661433
25	-9.9834	2.38944	0.667423
26	-9.98496	2.39852	0.673692
27	-9.98388	2.40468	0.679714
28	-9.98052	2.4081	0.685474
29	-9.97524	2.40896	0.690958
30	-9.96841	2.40744	0.69615
31	-9.96039	2.40372	0.701036
32	-9.95154	2.39798	0.7056
33	-9.94222	2.39039	0.709826
34	-9.9328	2.38115	0.7137
35	-9.92364	2.37042	0.717206
36	-9.91511	2.35839	0.720329
37	-9.90756	2.34523	0.723055
38	-9.90022	2.32979	0.725272
39	-9.89223	2.31114	0.726923
40	-9.88375	2.28979	0.728077
41	-9.87498	2.26626	0.728802
42	-9.86612	2.24107	0.729169
43	-9.85733	2.21474	0.729247
44	-9.84882	2.18778	0.729105
45	-9.84077	2.16071	0.728816
46	-9.83336	2.13404	0.728448
47	-9.82679	2.1083	0.728075
48	-9.82125	2.084	0.727769
49	-9.81691	2.06165	0.7276
50	-9.81371	2.04057	0.727473
51	-9.81139	2.01977	0.727247
52	-9.80988	1.99928	0.726932
53	-9.80909	1.97914	0.726537
54	-9.80896	1.95942	0.72607
55	-9.80939	1.94014	0.72554
56	-9.81031	1.92136	0.724956
57	-9.81164	1.90312	0.724327
58	-9.81329	1.88546	0.723661
59	-9.8152	1.86844	0.722967
60	-9.81728	1.85209	0.722254
61	-9.81945	1.83646	0.721529
62	-9.82189	1.82165	0.720828
63	-9.82479	1.80768	0.720164
64	-9.82812	1.79448	0.719512
65	-9.83182	1.78194	0.718848
66	-9.83585	1.76999	0.718151
67	-9.84016	1.75853	0.717394
68	-9.84471	1.74749	0.716555
69	-9.84945	1.73677	0.715609
70	-9.85434	1.7263	0.714534
71	-9.85933	1.71598	0.713304
72	-9.86437	1.70573	0.711895
73	-9.86942	1.69547	0.710285
74	-9.87451	1.68487	0.708453
75	-9.87973	1.67384	0.706414
76	-9.88507	1.66261	0.704193
77	-9.89054	1.65138	0.701817
78	-9.89617	1.6404	0.699311
79	-9.90195	1.62989	0.696701
80	-9.90789	1.62007	0.694011
81	-9.91401	1.61116	0.691269
82	-9.92031	1.60339	0.688499
83	-9.9268	1.59699	0.685726
84	-9.93349	1.59218	0.682977
85	-9.94039	1.58919	0.680275
86	-9.94762	1.58756	0.677558
87	-9.95524	1.58678	0.674755
88	-9.9632	1.58694	0.671885
89	-9.9714	1.58813	0.668968
90	-9.97979	1.59047	0.666021
91	-9.98829	1.59405	0.663063
92	-9.99682	1.59897	0.660113
93	-10.0053	1.60534	0.657189
94	-10.0137	1.61325	0.65431
95	-10.0219	1.6228	0.651494
96	-10.0299	1.63409	0.648759
97	-10.0376	1.64723	0.646124
98	-10.0452	1.66319	0.643608
99	-10.0529	1.6825	0.641199
100	-10.0608	1.70455	0.638876
101	-10.0686	1.72874	0.636617
102	-10.0763	1.75448	0.634398
103	-10.0838	1.78115	0.632199
104	-10.0911	1.80818	0.629998
105	-10.0979	1.83494	0.627774
106	-10.1043	1.86085	0.625506
107	-10.1101	1.88531	0.623174
108	-10.1152	1.90771	0.620756
109	-10.1196	1.92745	0.618232
110	-10.1232	1.94461	0.615625
111	-10.1261	1.9599	0.61297
112	-10.1283	1.97365	0.610271
113	-10.13	1.9862	0.60753
114	-10.1312	1.99789	0.604748
115	-10.1321	2.00907	0.601928
116	-10.1326	2.02007	0.599073
117	-10.1328	2.03124	0.596184
118	-10.1329	2.04291	0.593263
119	-10.1328	2.05542	0.590312
120	-10.1328	2.06912	0.587333
121	-10.1327	2.08435	0.584329
122	-10.1323	2.10057	0.581359
123	-10.131	2.11708	0.578462
124	-10.1291	2.13394	0.575603
125	-10.1269	2.15123	0.572748
126	-10.1244	2.16903	0.569862
127	-10.122	2.18741	0.56691
128	-10.1199	2.20644	0.563857
129	-10.1182	2.22619	0.560669
130	-10.1171	2.24674	0.557309
131	-10.117	2.26817	0.553744
132	-10.118	2.29054	0.549936
133	-10.1203	2.31394	0.545851
134	-10.1239	2.33909	0.54134
135	-10.1284	2.36638	0.536346
136	-10.1339	2.39536	0.530972
137	-10.1402	2.4256	0.525319
138	-10.1471	2.45664	0.519489
139	-10.1546	2.48803	0.513584
140	-10.1626	2.51932	0.507706
141	-10.1709	2.55008	0.501959
142	-10.1794	2.57984	0.496445
143	-10.1881	2.60818	0.491268
144	-10.1968	2.63462	0.486532
145	-10.2054	2.65874	0.48234
146	-10.2142	2.68084	0.478637
147	-10.2235	2.7016	0.475275
148	-10.2332	2.72114	0.472219
149	-10.2432	2.73959	0.469435
150	-10.2534	2.75704	0.466887
151	-10.2638	2.77362	0.46454
152	-10.2743	2.78943	0.462359
153	-10.2848	2.80461	0.46031
154	-10.2952	2.81926	0.458358
155	-10.3055	2.83349	0.456466
156	-10.3155	2.84742	0.4546
157	-10.3252	2.86117	0.452725
158	-10.3347	2.87458	0.450833
159	-10.3441	2.88743	0.448955
160	-10.3533	2.89972	0.447119
161	-10.3625	2.91148	0.445354
162	-10.3716	2.9227	0.443685
163	-10.3806	2.93341	0.442142
164	-10.3896	2.94361	0.44075
165	-10.3986	2.95331	0.439538
166	-10.4075	2.96253	0.438533
167	-10.4165	2.97128	0.437763
168	-10.4254	2.97956	0.437254
169	-10.4345	2.98739	0.437035
170	-10.4438	2.99482	0.437238
171	-10.4535	3.00187	0.437918
172	-10.4636	3.0085	0.438986
173	-10.4738	3.01468	0.440351
174	-10.4841	3.02037	0.441925
175	-10.4941	3.02555	0.443617
176	-10.5038	3.03017	0.445337
177	-10.513	3.0342	0.446997
178	-10.5216	3.0376	0.448506
179	-10.5294	3.04035	0.449775
180	-10.5362	3.0424	0.450714
181	-10.5419	3.04372	0.451233
182	-10.5465	3.0445	0.451309
183	-10.5502	3.04489	0.451023
184	-10.5529	3.0448	0.450447
185	-10.5549	3.04417	0.449651
186	-10.5563	3.04292	0.448705
187	-10.5571	3.04096	0.447679
188	-10.5575	3.03823	0.446643
189	-10.5576	3.03464	0.445669
190	-10.5575	3.03011	0.444826
191	-10.5572	3.02458	0.444185
192	-10.557	3.01796	0.443815
193	-10.5568	3.01018	0.443788
194	-10.5564	3.00036	0.444224
195	-10.5556	2.98801	0.445125
196	-10.5542	2.97368	0.446377
197	-10.5526	2.95789	0.447871
198	-10.5508	2.94117	0.449494
199	-10.5488	2.92404	0.451137
200	-10.5468	2.90704	0.452686
201	-10.5449	2.89069	0.454033
202	-10.5432	2.87552	0.455065
203	-10.5418	2.86206	0.455673
204	-10.5407	2.85083	0.455747
205	-10.5402	2.84237	0.455175
206	-10.5398	2.83618	0.453899
207	-10.5392	2.83135	0.452001
208	-10.5385	2.82783	0.449584
209	-10.5378	2.82555	0.446752
210	-10.5374	2.82445	0.443607
211	-10.5373	2.82447	0.440253
212	-10.5376	2.82555	0.436793
213	-10.5385	2.82762	0.433331
214	-10.5401	2.83063	0.429968
215	-10.5425	2.8345	0.426809
216	-10.5458	2.83918	0.423956
217	-10.5503	2.84461	0.421512
218	-10.5559	2.85112	0.419307
219	-10.5627	2.85896	0.417118
220	-10.5704	2.86802	0.414975
221	-10.579	2.87815	0.412901
222	-10.5883	2.88921	0.410926
223	-10.5981	2.90107	0.409075
224	-10.6084	2.91359	0.407376
225	-10.6189	2.92662	0.405855
226	-10.6296	2.94003	0.40454
227	-10.6402	2.95369	0.403458
228	-10.6507	2.96744	0.402636
229	-10.6609	2.98117	0.402103
230	-10.6711	2.99532	0.401922
231	-10.6817	3.01033	0.402102
232	-10.6927	3.02606	0.402591
233	-10.7038	3.04232	0.403337
234	-10.7151	3.05897	0.404287
235	-10.7265	3.07583	0.405391
236	-10.7377	3.09274	0.406594
237	-10.7489	3.10955	0.407846
238	-10.7598	3.12609	0.409095
239	-10.7704	3.14218	0.410289
240	-10.7805	3.15769	0.411377
241	-10.7902	3.17243	0.412307
242	-10.7994	3.18665	0.413111
243	-10.8084	3.20067	0.413865
244	-10.8172	3.21448	0.414585
245	-10.8257	3.22805	0.415288
246	-10.834	3.24134	0.415989
247	-10.8421	3.25433	0.416705
248	-10.8499	3.267	0.417451
249	-10.8575	3.27932	0.418244
250	-10.8649	3.29125	0.4191
251	-10.872	3.30278	0.420035
252	-10.8789	3.31388	0.421065
253	-10.8855	3.32452	0.422207
254	-10.892	3.33477	0.423557
255	-10.8984	3.3447	0.42516
256	-10.9047	3.3543	0.426952
257	-10.9108	3.36355	0.428872
258	-10.9167	3.37241	0.430856
259	-10.9222	3.38087	0.432841
260	-10.9275	3.38891	0.434764
261	-10.9323	3.3965	0.436563
262	-10.9367	3.40363	0.438175
263	-10.9405	3.41027	0.439538
264	-10.9438	3.41639	0.440588
265	-10.9465	3.42199	0.441262
266	-10.9485	3.42709	0.441654
267	-10.9498	3.43176	0.441891
268	-10.9506	3.43598	0.441962
269	-10.9508	3.43975	0.441857
270	-10.9506	3.44304	0.441566
271	-10.9499	3.44586	0.441079
272	-10.949	3.4482	0.440385
273	-10.9478	3.45003	0.439473
274	-10.9464	3.45137	0.438333
275	-10.9449	3.45218	0.436955
276	-10.9433	3.45248	0.435328
277	-10.9417	3.45224	0.433442
278	-10.9399	3.45089	0.431188
279	-10.938	3.44808	0.42851
280	-10.9358	3.44413	0.425473
281	-10.9333	3.43935	0.422143
282	-10.9307	3.43407	0.418584
283	-10.9279	3.42861	0.414862
284	-10.925	3.42327	0.411043
285	-10.9219	3.41838	0.407192
286	-10.9187	3.41427	0.403375
287	-10.9154	3.41124	0.399658
288	-10.912	3.40962	0.396106
289	-10.9086	3.40972	0.392785
290	-10.9049	3.41158	0.389538
291	-10.9008	3.41487	0.386194
292	-10.8963	3.41938	0.382796
293	-10.8916	3.42487	0.37939
294	-10.8868	3.43113	0.376018
295	-10.882	3.43795	0.372726
296	-10.8773	3.44508	0.369558
297	-10.8728	3.45232	0.366556
298	-10.8687	3.45945	0.363766
299	-10.865	3.46624	0.36123
300	-10.8618	3.47247	0.358993
301	-10.8593	3.47793	0.357098
302	-10.8574	3.48287	0.355761
303	-10.8561	3.48771	0.355075
304	-10.8552	3.49243	0.354891
305	-10.8547	3.49705	0.355064
306	-10.8546	3.50155	0.355446
307	-10.8547	3.50594	0.355893
308	-10.855	3.5102	0.356256
309	-10.8555	3.51433	0.35639
310	-10.856	3.51834	0.356148
311	-10.8565	3.52221	0.355384
312	-10.857	3.52594	0.353951
313	-10.8574	3.52954	0.351703
314	-10.8577	3.53285	0.348366
315	-10.858	3.53581	0.343922
316	-10.8584	3.53848	0.338616
317	-10.8588	3.54094	0.332692
318	-10.8593	3.54327	0.326391
319	-10.8599	3.54554	0.319958
320	-10.8606	3.54785	0.313636
321	-10.8615	3.55025	0.307668
322	-10.8625	3.55284	0.302298
323	-10.8636	3.55569	0.297767
324	-10.8649	3.55887	0.294321
325	-10.8664	3.56247	0.292201
326	-10.8683	3.56667	0.291511
327	-10.8706	3.57149	0.29205
328	-10.8732	3.5768	0.293608
329	-10.876	3.58244	0.295974
330	-10.879	3.58825	0.298936
331	-10.882	3.59411	0.302285
332	-10.885	3.59984	0.30581
333	-10.8879	3.60531	0.309299
334	-10.8906	3.61036	0.312543
335	-10.8929	3.61484	0.31533
336	-10.8948	3.61862	0.31745
337	-10.8962	3.62152	0.318692
338	-10.8974	3.62363	0.319423
339	-10.8987	3.62513	0.320107
340	-10.8999	3.6261	0.320677
341	-10.901	3.62658	0.321068
342	-10.9019	3.62665	0.321214
343	-10.9025	3.62637	0.321048
344	-10.9026	3.62579	0.320505
345	-10.9022	3.62499	0.319518
346	-10.9013	3.62401	0.318021
347	-10.8996	3.62293	0.315948
348	-10.8971	3.6218	0.313233
349	-10.8937	3.62069	0.30981
350	-10.889	3.6193	0.305332
351	-10.883	3.61738	0.299651
352	-10.8759	3.61505	0.292998
353	-10.8679	3.61242	0.285604
354	-10.8592	3.60963	0.2777
355	-10.8502	3.60679	0.269515
356	-10.8412	3.60402	0.261281
357	-10.8323	3.60144	0.25323
358	-10.8238	3.59918	0.245591
359	-10.816	3.59735	0.238595
360	-10.8091	3.59608	0.232475
361	-10.8034	3.59549	0.22746
362	-10.7986	3.59544	0.223451
363	-10.7944	3.59572	0.220132
364	-10.7906	3.59632	0.217413
365	-10.7873	3.59724	0.215199
366	-10.7844	3.59848	0.213399
367	-10.7819	3.60003	0.211919
368	-10.7798	3.60188	0.210668
369	-10.7779	3.60404	0.209552
370	-10.7764	3.60649	0.208479
371	-10.7752	3.60925	0.207357
372	-10.7742	3.61229	0.206093
373	-10.7734	3.61561	0.204595
374	-10.7734	3.61982	0.202787
375	-10.7744	3.62529	0.200723
376	-10.7762	3.63169	0.198503
377	-10.7785	3.63872	0.196225
378	-10.7811	3.64604	0.19399
379	-10.7838	3.65334	0.191896
380	-10.7863	3.6603	0.190045
381	-10.7884	3.6666	0.188535
382	-10.7898	3.67191	0.187467
383	-10.7903	3.67592	0.186941
384	-10.7896	3.67831	0.187057
385	-10.7874	3.67875	0.187917
386	-10.7843	3.67771	0.189901
387	-10.7807	3.67583	0.193147
388	-10.7765	3.67306	0.19738
389	-10.7718	3.66936	0.202328
390	-10.7664	3.66467	0.207719
391	-10.7602	3.65896	0.21328
392	-10.7532	3.65216	0.218738
393	-10.7453	3.64423	0.223821
394	-10.7364	3.63513	0.228255
395	-10.7264	3.62481	0.231768
396	-10.7154	3.61321	0.234086
397	-10.7032	3.6003	0.234937
398	-10.6886	3.58429	0.235251
399	-10.671	3.56411	0.235915
400	-10.651	3.54076	0.23659
401	-10.6294	3.51524	0.236941
402	-10.6069	3.48855	0.236632
403	-10.584	3.46167	0.23533
404	-10.5615	3.43561	0.232703
405	-10.5402	3.41136	0.228423
406	-10.5205	3.38992	0.222162
407	-10.5033	3.37228	0.213592
408	-10.4893	3.35943	0.202388
409	-10.479	3.35239	0.188221
410	-10.4709	3.35062	0.170699
411	-10.4634	3.35272	0.149931
412	-10.4568	3.35833	0.126343
413	-10.4514	3.3671	0.10036
414	-10.4479	3.37867	0.0724072
415	-10.4464	3.3927	0.0429075
416	-10.4475	3.40883	0.0122829
417	-10.4516	3.42671	-0.0190459
418	-10.4591	3.44598	-0.0506599
419	-10.4703	3.46631	-0.0821412
420	-10.4858	3.48734	-0.113074
421	-10.5058	3.50871	-0.143042
422	-10.5323	3.53294	-0.174438
423	-10.5659	3.56203	-0.209258
424	-10.6053	3.59482	-0.246497
425	-10.6492	3.63019	-0.285142
426	-10.6965	3.66699	-0.324179
427	-10.746	3.7041	-0.362583
428	-10.7962	3.74035	-0.399322
429	-10.8462	3.7746	-0.433355
430	-10.8946	3.8057	-0.463634
431	-10.9401	3.8325	-0.489102
432	-10.9817	3.85384	-0.508696
433	-11.0181	3.86856	-0.521346
434	-11.0515	3.87687	-0.525716
435	-11.0844	3.88018	-0.522102
436	-11.1167	3.87907	-0.511884
437	-11.1478	3.87417	-0.496443
438	-11.1775	3.86608	-0.47716
439	-11.2052	3.8554	-0.455417
440	-11.2308	3.84275	-0.432597
441	-11.2536	3.82874	-0.410083
442	-11.2735	3.81398	-0.38926
443	-11.2899	3.79909	-0.371511
444	-11.3026	3.78467	-0.358219
445	-11.311	3.77134	-0.35077
446	-11.3147	3.75845	-0.34811
447	-11.314	3.7449	-0.348054
448	-11.3092	3.73067	-0.350285
449	-11.3008	3.71571	-0.35449
450	-11.2894	3.70001	-0.360353
451	-11.2754	3.68353	-0.367563
452	-11.2594	3.66624	-0.375806
453	-11.2417	3.64812	-0.384771
454	-11.223	3.62912	-0.394145
455	-11.2038	3.60923	-0.403619
456	-11.1844	3.58841	-0.412881
457	-11.1654	3.56664	-0.421623
458	-11.146	3.54478	-0.431501
459	-11.1251	3.5234	-0.443908
460	-11.1028	3.50205	-0.458131
461	-11.0792	3.48028	-0.473462
462	-11.0546	3.45764	-0.489192
463	-11.029	3.43367	-0.504612
464	-11.0026	3.40793	-0.519015
465	-10.9756	3.37996	-0.531694
466	-10.9481	3.34932	-0.541943
467	-10.9203	3.31556	-0.549058
468	-10.8923	3.27823	-0.552333
469	-10.8644	3.23688	-0.551066
470	-10.8373	3.19155	-0.545207
471	-10.8115	3.14274	-0.535496
472	-10.7864	3.09074	-0.522411
473	-10.7615	3.0358	-0.50643
474	-10.7361	2.97822	-0.488034
475	-10.7096	2.91826	-0.467699
476	-10.6815	2.85619	-0.445903
477	-10.6512	2.7923	-0.423126
478	-10.618	2.72684	-0.399845
479	-10.5814	2.66011	-0.37654
480	-10.5409	2.59236	-0.353688
481	-10.4957	2.52389	-0.33177
482	-10.4471	2.45497	-0.310756
483	-10.3964	2.3855	-0.290104
484	-10.3434	2.31515	-0.269531
485	-10.2878	2.2436	-0.248752
486	-10.2294	2.1705	-0.227486
487	-10.1679	2.09555	-0.205455
488	-10.1031	2.0184	-0.182379
489	-10.0346	1.93873	-0.157985
490	-9.96228	1.85621	-0.131999
491	-9.88581	1.77053	-0.104153
492	-9.80496	1.68136	-0.0741818
493	-9.71944	1.58837	-0.0418229
494	-9.62943	1.49116	-0.00795428
495	-9.53532	1.38985	0.0265522
496	-9.43716	1.28486	0.0619634
497	-9.33503	1.17665	0.0985469
498	-9.22901	1.06564	0.136571
499	-9.11916	0.952286	0.176304
500	-9.00555	0.837024	0.218016
501	-8.88826	0.720298	0.261979
502	-8.76735	0.602551	0.308466
503	-8.64289	0.484226	0.35775
504	-8.51496	0.365769	0.410108
505	-8.38362	0.247626	0.465817
506	-8.24691	0.128885	0.526044
507	-8.10352	0.00850297	0.591191
508	-7.95444	-0.113276	0.660395
509	-7.80068	-0.23621	0.732798
510	-7.64325	-0.360063	0.807544
511	-7.48316	-0.484603	0.883785
512	-7.32141	-0.6096	0.960676
513	-7.15902	-0.734831	1.03738
514	-6.997	-0.860078	1.11306
515	-6.83636	-0.985124	1.18689
516	-6.67813	-1.10976	1.25805
517	-6.52331	-1.23378	1.32573
518	-6.36929	-1.36021	1.39265
519	-6.21328	-1.4912	1.46141
520	-6.05605	-1.62522	1.53099
521	-5.89836	-1.76077	1.60042
522	-5.74099	-1.89634	1.66872
523	-5.58473	-2.03043	1.73494
524	-5.43037	-2.16155	1.79815
525	-5.27871	-2.28822	1.85744
526	-5.13057	-2.40894	1.91189
527	-4.98676	-2.52226	1.96064
528	-4.84809	-2.6267	2.0028
529	-4.71539	-2.72079	2.03751
530	-4.58725	-2.80559	2.06338
531	-4.4619	-2.88342	2.0805
532	-4.33963	-2.95466	2.0903
533	-4.22072	-3.01974	2.0942
534	-4.10545	-3.07905	2.09362
535	-3.9941	-3.13298	2.08996
536	-3.88694	-3.18191	2.08463
537	-3.78425	-3.22624	2.07905
538	-3.68629	-3.26634	2.07461
539	-3.59333	-3.30257	2.07271
540	-3.50564	-3.33533	2.07475
541	-3.42349	-3.36496	2.08213
542	-3.34745	-3.39061	2.09496
543	-3.27757	-3.41128	2.11181
544	-3.21337	-3.42723	2.13174
545	-3.15439	-3.43868	2.15384
546	-3.10013	-3.44588	2.17718
547	-3.05013	-3.44906	2.20082
548	-3.00391	-3.44846	2.22383
549	-2.96099	-3.44432	2.24529
550	-2.9209	-3.43688	2.26424
551	-2.88315	-3.4264	2.27977
552	-2.84726	-3.4131	2.29094
553	-2.81275	-3.39725	2.2968
554	-2.78107	-3.37579	2.29727
555	-2.75363	-3.34654	2.2933
556	-2.72997	-3.31101	2.28553
557	-2.70961	-3.2707	2.27461
558	-2.69205	-3.22714	2.26119
559	-2.67683	-3.18182	2.24592
560	-2.66347	-3.13625	2.22943
561	-2.65148	-3.09194	2.21238
562	-2.6404	-3.05039	2.19543
563	-2.62974	-3.01311	2.17922
564	-2.61904	-2.9816	2.16441
565	-2.60782	-2.95737	2.15166
566	-2.59698	-2.93995	2.13861
567	-2.58761	-2.9274	2.12307
568	-2.57952	-2.91903	2.1059
569	-2.57252	-2.91412	2.08796
570	-2.56643	-2.91198	2.07012
571	-2.56107	-2.91189	2.05324
572	-2.55625	-2.91315	2.0382
573	-2.55178	-2.91504	2.02584
574	-2.54748	-2.91687	2.01705
575	-2.54317	-2.91792	2.01267
576	-2.53864	-2.91749	2.01358
577	-2.53373	-2.91485	2.02064
578	-2.52891	-2.91105	2.03545
579	-2.5247	-2.90749	2.0581
580	-2.52096	-2.90407	2.08715
581	-2.51754	-2.90066	2.12118
582	-2.5143	-2.89715	2.15877
583	-2.51109	-2.89343	2.19848
584	-2.50778	-2.88938	2.2389
585	-2.5042	-2.88491	2.2786
586	-2.50023	-2.87988	2.31615
587	-2.4957	-2.87421	2.35012
588	-2.49047	-2.86778	2.3791
589	-2.48439	-2.86049	2.40165
590	-2.47682	-2.8513	2.41691
591	-2.46749	-2.83967	2.42588
592	-2.45684	-2.82623	2.42994
593	-2.44534	-2.81163	2.43048
594	-2.43342	-2.79651	2.42887
595	-2.42154	-2.78151	2.42649
596	-2.41014	-2.76728	2.42472
597	-2.39967	-2.75444	2.42495
598	-2.39059	-2.74364	2.42856
599	-2.38335	-2.73549	2.43692
600	-2.37841	-2.73065	2.45142
601	-2.37621	-2.72973	2.47343
602	-2.37651	-2.73259	2.50217
603	-2.37863	-2.73842	2.53561
604	-2.38245	-2.74691	2.57332
605	-2.3878	-2.75774	2.61485
606	-2.39455	-2.77059	2.65977
607	-2.40254	-2.78512	2.70763
608	-2.41164	-2.80103	2.75798
609	-2.42169	-2.81799	2.81039
610	-2.43255	-2.83569	2.86441
611	-2.44408	-2.8538	2.91959
612	-2.45612	-2.872	2.9755
613	-2.46854	-2.88999	3.03168
614	-2.482	-2.90902	3.08965
615	-2.4971	-2.93027	3.15085
616	-2.51356	-2.95325	3.21474
617	-2.53109	-2.97747	3.28078
618	-2.54942	-3.00244	3.34844
619	-2.56829	-3.02768	3.41717
620	-2.58741	-3.05268	3.48643
621	-2.60651	-3.07697	3.55568
622	-2.62532	-3.10005	3.62438
623	-2.64357	-3.12142	3.69198
624	-2.66099	-3.1406	3.75795
625	-2.67732	-3.15708	3.82174
626	-2.69278	-3.17008	3.88525
627	-2.70781	-3.17962	3.95026
628	-2.72247	-3.18647	4.0161
629	-2.73681	-3.19135	4.08207
630	-2.7509	-3.19501	4.14746
631	-2.76478	-3.19821	4.21161
632	-2.77852	-3.20169	4.2738
633	-2.79216	-3.20618	4.33335
634	-2.80575	-3.21244	4.38957
635	-2.81934	-3.22122	4.44177
636	-2.83297	-3.23325	4.48927
637	-2.84668	-3.24929	4.53137
638	-2.86021	-3.2679	4.56704
639	-2.87331	-3.28736	4.59637
640	-2.88611	-3.30796	4.62037
641	-2.89871	-3.33003	4.64005
642	-2.91124	-3.35387	4.6564
643	-2.92379	-3.37979	4.67043
644	-2.93649	-3.4081	4.68316
645	-2.94944	-3.4391	4.69557
646	-2.96277	-3.47311	4.70869
647	-2.97659	-3.51043	4.72352
648	-2.99101	-3.55138	4.74106
649	-3.00615	-3.59626	4.76233
650	-3.02287	-3.64684	4.78618
651	-3.0416	-3.70394	4.81076
652	-3.06178	-3.76638	4.8361
653	-3.08285	-3.83299	4.86217
654	-3.10426	-3.90262	4.88899
655	-3.12547	-3.97409	4.91653
656	-3.14593	-4.04624	4.94479
657	-3.16508	-4.11789	4.97376
658	-3.18238	-4.18789	5.00341
659	-3.1973	-4.25505	5.03374
660	-3.20928	-4.3182	5.06472
661	-3.21779	-4.37619	5.09632
662	-3.22312	-4.43	5.12881
663	-3.22604	-4.48154	5.16235
664	-3.22674	-4.53102	5.19682
665	-3.22543	-4.57862	5.23208
666	-3.22229	-4.62454	5.26799
667	-3.21752	-4.66898	5.30443
668	-3.21132	-4.71213	5.34127
669	-3.20388	-4.7542	5.37837
670	-3.1954	-4.79538	5.41559
671	-3.18607	-4.83587	5.45281
672	-3.17608	-4.87587	5.4899
673	-3.16564	-4.91557	5.52672
674	-3.15369	-4.95557	5.56348
675	-3.13937	-4.99601	5.60043
676	-3.12313	-5.03646	5.63756
677	-3.10541	-5.07646	5.67483
678	-3.08665	-5.11557	5.71222
679	-3.06729	-5.15335	5.74971
680	-3.0478	-5.18934	5.78727
681	-3.0286	-5.22311	5.82488
682	-3.01015	-5.25422	5.86252
683	-2.99289	-5.2822	5.90016
684	-2.97728	-5.30664	5.93778
685	-2.96375	-5.32707	5.97535
686	-2.95236	-5.34243	6.0128
687	-2.94265	-5.3525	6.05009
688	-2.93432	-5.35817	6.08728
689	-2.92707	-5.36031	6.12445
690	-2.92058	-5.35979	6.16165
691	-2.91457	-5.35749	6.19894
692	-2.90871	-5.35426	6.23639
693	-2.9027	-5.351	6.27406
694	-2.89623	-5.34856	6.31202
695	-2.889	-5.34782	6.35033
696	-2.88069	-5.34964	6.38904
697	-2.87098	-5.3549	6.42824
698	-2.85969	-5.36296	6.46816
699	-2.84703	-5.37245	6.50889
700	-2.8333	-5.38319	6.55026
701	-2.8188	-5.39495	6.5921
702	-2.80383	-5.40752	6.63422
703	-2.78869	-5.42071	6.67646
704	-2.77368	-5.43429	6.71862
705	-2.75912	-5.44808	6.76054
706	-2.74529	-5.46185	6.80203
707	-2.7325	-5.47541	6.84292
708	-2.72105	-5.48854	6.88304
709	-2.71125	-5.50105	6.9222
710	-2.7025	-5.51343	6.96096
711	-2.69408	-5.52622	6.99987
712	-2.68613	-5.5393	7.03873
713	-2.67878	-5.5525	7.07735
714	-2.67217	-5.5657	7.11555
715	-2.66644	-5.57875	7.15314
716	-2.66173	-5.59151	7.18993
717	-2.65816	-5.60384	7.22572
718	-2.65587	-5.6156	7.26032
719	-2.65499	-5.62665	7.29355
720	-2.65567	-5.63685	7.32521
721	-2.65803	-5.64606	7.35512
722	-2.66207	-5.65376	7.38327
723	-2.66764	-5.65979	7.40987
724	-2.67464	-5.66451	7.43505
725	-2.68301	-5.66829	7.45891
726	-2.69265	-5.67151	7.48158
727	-2.70348	-5.67454	7.50318
728	-2.71542	-5.67774	7.52381
729	-2.72839	-5.68148	7.54361
730	-2.7423	-5.68615	7.56268
731	-2.75707	-5.6921	7.58116
732	-2.77261	-5.69972	7.59915
733	-2.78885	-5.70936	7.61679
734	-2.80599	-5.71989	7.63393
735	-2.82428	-5.73016	7.65034
736	-2.84363	-5.74056	7.66602
737	-2.86398	-5.7515	7.68099
738	-2.88527	-5.76336	7.69524
739	-2.90743	-5.77653	7.70878
740	-2.93039	-5.7914	7.7216
741	-2.95408	-5.80836	7.73372
742	-2.97843	-5.82782	7.74513
743	-3.00339	-5.85015	7.75585
744	-3.02887	-5.87575	7.76587
745	-3.05482	-5.90502	7.7752
746	-3.0819	-5.9384	7.78356
747	-3.11064	-5.97575	7.79075
748	-3.1407	-6.01659	7.79693
749	-3.17175	-6.0604	7.80227
750	-3.20346	-6.10671	7.80694
751	-3.2355	-6.15501	7.81108
752	-3.26754	-6.20481	7.81485
753	-3.29925	-6.25561	7.81842
754	-3.33031	-6.30691	7.82194
755	-3.36037	-6.35823	7.82558
756	-3.38911	-6.40907	7.82947
757	-3.41621	-6.45893	7.83378
758	-3.44241	-6.5087	7.83844
759	-3.46855	-6.55949	7.84325
760	-3.49444	-6.61113	7.84813
761	-3.51987	-6.66345	7.85303
762	-3.54463	-6.71628	7.85787
763	-3.56854	-6.76944	7.86259
764	-3.59138	-6.82278	7.86712
765	-3.61295	-6.8761	7.87139
766	-3.63305	-6.92925	7.87534
767	-3.65149	-6.98205	7.87891
768	-3.66805	-7.03434	7.88201
769	-3.68255	-7.08593	7.88459
770	-3.69497	-7.1377	7.88652
771	-3.70552	-7.19041	7.8878
772	-3.71434	-7.24367	7.88853
773	-3.72156	-7.29712	7.88882
774	-3.72732	-7.3504	7.88877
775	-3.73175	-7.40312	7.88848
776	-3.73497	-7.45493	7.88807
777	-3.73713	-7.50544	7.88764
778	-3.73836	-7.55431	7.8873
779	-3.73878	-7.60114	7.88715
780	-3.73854	-7.64559	7.8873
781	-3.73776	-7.68727	7.88787
782	-3.73586	-7.72676	7.88897
783	-3.73233	-7.76484	7.89057
784	-3.7274	-7.80142	7.89253
785	-3.7213	-7.83643	7.89472
786	-3.71427	-7.86978	7.89698
787	-3.70653	-7.90139	7.8992
788	-3.69833	-7.93119	7.90122
789	-3.68989	-7.95909	7.90292
790	-3.68146	-7.98501	7.90416
791	-3.67326	-8.00888	7.9048
792	-3.66552	-8.0306	7.90471
793	-3.65849	-8.05011	7.90375
794	-3.652	-8.06697	7.90224
795	-3.64568	-8.08096	7.90055
796	-3.63948	-8.0924	7.89858
797	-3.63334	-8.10156	7.89624
798	-3.6272	-8.10875	7.89345
799	-3.62101	-8.11426	7.89012
800	-3.61469	-8.11837	7.88615
801	-3.60821	-8.12139	7.88146
802	-3.60149	-8.12359	7.87595
803	-3.59449	-8.12528	7.86955
804	-3.58713	-8.12675	7.86216
805	-3.57937	-8.12828	7.85368
806	-3.57099	-8.12965	7.84308
807	-3.56195	-8.13037	7.82976
808	-3.55238	-8.13039	7.81437
809	-3.54243	-8.12966	7.79754
810	-3.53225	-8.12813	7.7799
811	-3.52199	-8.12574	7.76207
812	-3.5118	-8.12244	7.7447
813	-3.50181	-8.11818	7.72842
814	-3.49217	-8.1129	7.71384
815	-3.48304	-8.10654	7.70162
816	-3.47454	-8.09906	7.69238
817	-3.46684	-8.09039	7.68675
818	-3.45976	-8.0801	7.68465
819	-3.45301	-8.06798	7.68532
820	-3.4466	-8.05429	7.68842
821	-3.44055	-8.0393	7.69358
822	-3.43485	-8.02329	7.70047
823	-3.42951	-8.00652	7.70872
824	-3.42453	-7.98927	7.71799
825	-3.41993	-7.97181	7.72791
826	-3.41569	-7.9544	7.73814
827	-3.41184	-7.93733	7.74832
828	-3.40837	-7.92085	7.75811
829	-3.40528	-7.90525	7.76714
830	-3.40291	-7.88919	7.77647
831	-3.40145	-7.87155	7.78715
832	-3.40074	-7.85287	7.79883
833	-3.40059	-7.83371	7.81116
834	-3.40082	-7.8146	7.82379
835	-3.40125	-7.7961	7.83639
836	-3.40169	-7.77876	7.84859
837	-3.40197	-7.76312	7.86006
838	-3.4019	-7.74973	7.87045
839	-3.4013	-7.73914	7.87941
840	-3.39997	-7.73191	7.8866
841	-3.39773	-7.72856	7.89167
842	-3.39432	-7.72916	7.89489
843	-3.38974	-7.73313	7.89682
844	-3.38427	-7.74009	7.89752
845	-3.37817	-7.74969	7.89707
846	-3.37171	-7.76153	7.89554
847	-3.36516	-7.77525	7.893
848	-3.35877	-7.79048	7.88952
849	-3.35282	-7.80684	7.88517
850	-3.34758	-7.82395	7.88002
851	-3.34331	-7.84146	7.87414
852	-3.34027	-7.85897	7.86761
853	-3.33874	-7.87613	7.86049
854	-3.33873	-7.89384	7.85284
855	-3.33995	-7.91309	7.8446
856	-3.34223	-7.93361	7.8357
857	-3.34539	-7.95516	7.82607
858	-3.34926	-7.97747	7.81565
859	-3.35367	-8.00027	7.80436
860	-3.35843	-8.02331	7.79213
861	-3.36338	-8.04632	7.77889
862	-3.36833	-8.06905	7.76458
863	-3.37312	-8.09123	7.74912
864	-3.37756	-8.1126	7.73243
865	-3.38149	-8.13291	7.71446
866	-3.38537	-8.15218	7.69472
867	-3.38967	-8.17074	7.67297
868	-3.39426	-8.18871	7.64953
869	-3.39901	-8.20626	7.62471
870	-3.40377	-8.22352	7.5988
871	-3.40841	-8.24063	7.57213
872	-3.41279	-8.25774	7.545
873	-3.41677	-8.275	7.51771
874	-3.42022	-8.29256	7.49057
875	-3.42299	-8.31054	7.4639
876	-3.42496	-8.32911	7.438
877	-3.42597	-8.34841	7.41317
878	-3.42601	-8.36821	7.38893
879	-3.42524	-8.3882	7.36464
880	-3.42375	-8.40843	7.34037
881	-3.42163	-8.42891	7.31618
882	-3.41897	-8.44969	7.29214
883	-3.41588	-8.47079	7.26831
884	-3.41244	-8.49226	7.24477
885	-3.40876	-8.51411	7.22158
886	-3.40492	-8.53639	7.19881
887	-3.40102	-8.55913	7.17653
888	-3.39717	-8.58236	7.1548
889	-3.39344	-8.60611	7.13369
890	-3.38949	-8.63166	7.11296
891	-3.38497	-8.65979	7.09234
892	-3.38003	-8.68979	7.07195
893	-3.37481	-8.72093	7.05188
894	-3.36944	-8.7525	7.03222
895	-3.36407	-8.78377	7.01308
896	-3.35881	-8.81403	6.99455
897	-3.35382	-8.84257	6.97674
898	-3.34922	-8.86865	6.95973
899	-3.34514	-8.89156	6.94363
900	-3.34172	-8.91059	6.92854
901	-3.33909	-8.92501	6.91456
902	-3.33762	-8.93439	6.90141
903	-3.33739	-8.93924	6.8888
904	-3.33812	-8.94025	6.87682
905	-3.33951	-8.93811	6.86557
906	-3.34128	-8.93352	6.85513
907	-3.34313	-8.92718	6.8456
908	-3.34478	-8.91977	6.83708
909	-3.34593	-8.912	6.82964
910	-3.34629	-8.90454	6.82338
911	-3.34558	-8.89811	6.81839
912	-3.34351	-8.89339	6.81476
913	-3.33978	-8.89108	6.81258
914	-3.3342	-8.89048	6.81258
915	-3.32696	-8.89041	6.8151
916	-3.31836	-8.89078	6.81971
917	-3.30867	-8.89154	6.82594
918	-3.2982	-8.89263	6.83335
919	-3.28722	-8.89397	6.84149
920	-3.27604	-8.89551	6.8499
921	-3.26494	-8.89718	6.85813
922	-3.25422	-8.89892	6.86574
923	-3.24416	-8.90066	6.87227
924	-3.23506	-8.90234	6.87728
925	-3.22721	-8.90389	6.88031
926	-3.22023	-8.90517	6.8815
927	-3.21356	-8.90613	6.88143
928	-3.20724	-8.9069	6.88031
929	-3.20127	-8.90761	6.87836
930	-3.19567	-8.90838	6.87578
931	-3.19047	-8.90936	6.87279
932	-3.18569	-8.91066	6.8696
933	-3.18134	-8.91242	6.86642
934	-3.17745	-8.91476	6.86347
935	-3.17403	-8.91782	6.86095
936	-3.17111	-8.92171	6.85907
937	-3.16871	-8.92658	6.85806
938	-3.16703	-8.93236	6.85768
939	-3.1662	-8.93888	6.85756
940	-3.16607	-8.94609	6.85769
941	-3.16653	-8.95393	6.85806
942	-3.16744	-8.96236	6.85865
943	-3.16868	-8.97132	6.85946
944	-3.17012	-8.98076	6.86045
945	-3.17163	-8.99063	6.86163
946	-3.17308	-9.00088	6.86298
947	-3.17434	-9.01144	6.86449
948	-3.1753	-9.02228	6.86613
949	-3.17581	-9.03333	6.86791
950	-3.17618	-9.04524	6.8696
951	-3.17674	-9.05847	6.87111
952	-3.17742	-9.07271	6.87254
953	-3.17813	-9.08765	6.87402
954	-3.17877	-9.10295	6.87567
955	-3.17928	-9.11832	6.87762
956	-3.17956	-9.13343	6.87997
957	-3.17954	-9.14796	6.88285
958	-3.17912	-9.1616	6.88637
959	-3.17822	-9.17404	6.89067
960	-3.17676	-9.18495	6.89586
961	-3.17466	-9.19402	6.90206
962	-3.17197	-9.20156	6.90926
963	-3.16884	-9.20811	6.91734
964	-3.16526	-9.21369	6.92623
965	-3.16128	-9.21836	6.93584
966	-3.1569	-9.22213	6.94609
967	-3.15216	-9.22504	6.95692
968	-3.14706	-9.22713	6.96825
969	-3.14163	-9.22843	6.98
970	-3.13589	-9.22897	6.99209
971	-3.12987	-9.22879	7.00445
972	-3.12358	-9.22792	7.01701
973	-3.11704	-9.2264	7.02968
974	-3.10998	-9.2241	7.04283
975	-3.10221	-9.22091	7.05675
976	-3.09386	-9.21688	7.07131
977	-3.08508	-9.21205	7.08636
978	-3.07598	-9.20646	7.10175
979	-3.06671	-9.20016	7.11735
980	-3.05741	-9.19318	7.13301
981	-3.0482	-9.18557	7.14857
982	-3.03922	-9.17738	7.16391
983	-3.03061	-9.16864	7.17888
984	-3.0225	-9.1594	7.19332
985	-3.01502	-9.1497	7.2071
986	-3.00774	-9.13929	7.22092
987	-3.00023	-9.12796	7.23537
988	-2.99264	-9.11582	7.25019
989	-2.98514	-9.10298	7.26506
990	-2.97787	-9.08956	7.27969
991	-2.97098	-9.07565	7.29381
992	-2.96464	-9.06138	7.3071
993	-2.95898	-9.04685	7.31929
994	-2.95418	-9.03217	7.33008
995	-2.95037	-9.01746	7.33918
996	-2.94772	-9.00283	7.34629
997	-2.94636	-8.98838	7.35112
998	-2.94607	-8.97354	7.3533
999	-2.94651	-8.95781	7.3529
1000	-2.94772	-8.94144	7.3503
1001	-2.94974	-8.92467	7.34591
1002	-2.95259	-8.90777	7.34011
1003	-2.95631	-8.89097	7.3333
1004	-2.96093	-8.87453	7.32586
1005	-2.9665	-8.85869	7.3182
1006	-2.97305	-8.84371	7.31071
1007	-2.9806	-8.82984	7.30377
1008	-2.98921	-8.81732	7.29778
1009	-2.99891	-8.8064	7.29313
1010	-3.01047	-8.79666	7.28902
1011	-3.02435	-8.78755	7.28451
1012	-3.04009	-8.77915	7.27978
1013	-3.05726	-8.77153	7.27502
1014	-3.07541	-8.76477	7.27042
1015	-3.0941	-8.75893	7.26617
1016	-3.11288	-8.75409	7.26246
1017	-3.13131	-8.75033	7.25949
1018	-3.14894	-8.74771	7.25744
1019	-3.16533	-8.74631	7.2565
1020	-3.18004	-8.7462	7.25687
1021	-3.19261	-8.74747	7.25875
1022	-3.20343	-8.75077	7.26243
1023	-3.21322	-8.75646	7.26792
1024	-3.22205	-8.76413	7.27491
1025	-3.23	-8.77336	7.28313
1026	-3.23716	-8.78374	7.29229
1027	-3.2436	-8.79485	7.30208
1028	-3.24942	-8.80629	7.31223
1029	-3.25468	-8.81763	7.32245
1030	-3.25948	-8.82847	7.33244
1031	-3.26388	-8.83839	7.34191
1032	-3.26799	-8.84697	7.35057
1033	-3.27186	-8.85381	7.35814
1034	-3.2752	-8.85886	7.36475
1035	-3.27772	-8.86255	7.37079
1036	-3.27954	-8.86516	7.37638
1037	-3.28077	-8.86699	7.38163
1038	-3.28153	-8.8683	7.38665
1039	-3.28193	-8.8694	7.39156
1040	-3.28211	-8.87055	7.39647
1041	-3.28216	-8.87205	7.40149
1042	-3.28222	-8.87419	7.40674
1043	-3.28239	-8.87724	7.41232
1044	-3.2828	-8.88149	7.41836
1045	-3.28356	-8.88722	7.42496
1046	-3.28448	-8.89492	7.43188
1047	-3.28529	-8.90458	7.43885
1048	-3.28604	-8.91575	7.44592
1049	-3.28676	-8.92799	7.45316
1050	-3.28747	-8.94086	7.46063
1051	-3.28822	-8.95393	7.46839
1052	-3.28903	-8.96673	7.47649
1053	-3.28994	-8.97885	7.485
1054	-3.29098	-8.98982	7.49398
1055	-3.29218	-8.99921	7.50348
1056	-3.29359	-9.00659	7.51357
1057	-3.29522	-9.01149	7.5243
1058	-3.29608	-9.01431	7.53748
1059	-3.29548	-9.01577	7.55419
1060	-3.29394	-9.01594	7.5734
1061	-3.29202	-9.0149	7.59409
1062	-3.29023	-9.01272	7.61526
1063	-3.28911	-9.00946	7.63586
1064	-3.28919	-9.00522	7.65489
1065	-3.29101	-9.00007	7.67132
1066	-3.29508	-8.99407	7.68412
1067	-3.30194	-8.98731	7.69228
1068	-3.31212	-8.97986	7.69477
1069	-3.32614	-8.9718	7.69057
1070	-3.34447	-8.96109	7.67935
1071	-3.36682	-8.94636	7.66202
1072	-3.3926	-8.92865	7.6394
1073	-3.4212	-8.90904	7.61231
1074	-3.45202	-8.88856	7.58156
1075	-3.48448	-8.86829	7.54799
1076	-3.51797	-8.84928	7.51241
1077	-3.5519	-8.8326	7.47566
1078	-3.5857	-8.8193	7.43857
1079	-3.61877	-8.81045	7.40197
1080	-3.65054	-8.80712	7.36671
1081	-3.68042	-8.81038	7.33361
1082	-3.70945	-8.81946	7.30137
1083	-3.73892	-8.83271	7.26822
1084	-3.76864	-8.84988	7.23438
1085	-3.79844	-8.87071	7.20003
1086	-3.82814	-8.89493	7.16539
1087	-3.85756	-8.92228	7.13064
1088	-3.88652	-8.9525	7.096
1089	-3.91484	-8.98534	7.06167
1090	-3.94234	-9.02052	7.02783
1091	-3.96885	-9.05779	6.99468
1092	-3.99418	-9.09689	6.96244
1093	-4.01815	-9.13756	6.93128
1094	-4.04155	-9.1809	6.90038
1095	-4.06508	-9.22792	6.869
1096	-4.08843	-9.27817	6.83746
1097	-4.1113	-9.3312	6.80611
1098	-4.13337	-9.38659	6.77525
1099	-4.15433	-9.44388	6.74522
1100	-4.17388	-9.50265	6.71635
1101	-4.1917	-9.56244	6.68895
1102	-4.20747	-9.62282	6.66335
1103	-4.22089	-9.68335	6.63988
1104	-4.23162	-9.7436	6.61885
1105	-4.23936	-9.80312	6.60058
1106	-4.24406	-9.86372	6.58551
1107	-4.24603	-9.92703	6.57358
1108	-4.24549	-9.99234	6.56432
1109	-4.24266	-10.059	6.55727
1110	-4.23777	-10.1262	6.55196
1111	-4.23103	-10.1933	6.54795
1112	-4.22266	-10.2596	6.54476
1113	-4.21288	-10.3244	6.54195
1114	-4.20192	-10.387	6.53907
1115	-4.19001	-10.4467	6.53566
1116	-4.17735	-10.5028	6.53127
1117	-4.16419	-10.5545	6.52546
1118	-4.14952	-10.6023	6.51844
1119	-4.13248	-10.647	6.51085
1120	-4.11345	-10.6891	6.50285
1121	-4.09283	-10.7286	6.49461
1122	-4.07104	-10.7659	6.48628
1123	-4.04846	-10.8013	6.47805
1124	-4.02549	-10.8351	6.47008
1125	-4.00254	-10.8674	6.46253
1126	-3.97999	-10.8985	6.45559
1127	-3.95826	-10.9288	6.44942
1128	-3.93772	-10.9585	6.4442
1129	-3.9188	-10.9878	6.44009
1130	-3.90088	-11.0165	6.43719
1131	-3.88318	-11.0441	6.43537
1132	-3.86576	-11.0706	6.43449
1133	-3.84866	-11.096	6.43438
1134	-3.83197	-11.1203	6.43489
1135	-3.81574	-11.1434	6.43587
1136	-3.80003	-11.1653	6.43716
1137	-3.78491	-11.1859	6.43861
1138	-3.77044	-11.2054	6.44006
1139	-3.75669	-11.2236	6.44137
1140	-3.74373	-11.2404	6.44238
1141	-3.73161	-11.256	6.44294
1142	-3.72001	-11.2701	6.4432
1143	-3.70866	-11.2826	6.44343
1144	-3.69769	-11.2937	6.44364
1145	-3.68724	-11.3034	6.44387
1146	-3.67745	-11.3119	6.44411
1147	-3.66844	-11.3192	6.4444
1148	-3.66037	-11.3255	6.44474
1149	-3.65336	-11.3309	6.44515
1150	-3.64755	-11.3356	6.44565
1151	-3.64309	-11.3395	6.44625
1152	-3.6401	-11.3428	6.44698
1153	-3.63872	-11.3457	6.44785
1154	-3.63859	-11.3482	6.44927
1155	-3.63932	-11.3503	6.4515
1156	-3.64103	-11.3519	6.4543
1157	-3.64382	-11.3528	6.45744
1158	-3.64782	-11.3529	6.46066
1159	-3.65313	-11.3521	6.46374
1160	-3.65988	-11.3502	6.46642
1161	-3.66817	-11.3471	6.46848
1162	-3.67813	-11.3427	6.46966
1163	-3.68985	-11.3369	6.46973
1164	-3.70347	-11.3295	6.46845
1165	-3.71909	-11.3204	6.46557
1166	-3.73772	-11.3087	6.46082
1167	-3.75988	-11.294	6.45429
1168	-3.78495	-11.2769	6.44628
1169	-3.81229	-11.258	6.43707
1170	-3.84129	-11.2376	6.42696
1171	-3.87131	-11.2166	6.41626
1172	-3.90173	-11.1953	6.40525
1173	-3.93193	-11.1744	6.39426
1174	-3.96129	-11.1544	6.38357
1175	-3.98918	-11.1359	6.37351
1176	-4.01498	-11.1194	6.36436
1177	-4.03807	-11.1056	6.35646
1178	-4.05937	-11.0943	6.34916
1179	-4.08012	-11.085	6.34173
1180	-4.10022	-11.0772	6.33433
1181	-4.11959	-11.0708	6.32711
1182	-4.13813	-11.0652	6.32021
1183	-4.15572	-11.0603	6.31381
1184	-4.17228	-11.0556	6.30804
1185	-4.18772	-11.0508	6.30307
1186	-4.20192	-11.0456	6.29904
1187	-4.21479	-11.0396	6.29611
1188	-4.22624	-11.0325	6.29443
1189	-4.23616	-11.0239	6.29416
1190	-4.24482	-11.0139	6.29507
1191	-4.2525	-11.0029	6.29687
1192	-4.25912	-10.9909	6.29957
1193	-4.26459	-10.9783	6.3032
1194	-4.26884	-10.9653	6.30778
1195	-4.27178	-10.9521	6.31333
1196	-4.27333	-10.9389	6.31987
1197	-4.27341	-10.9259	6.32743
1198	-4.27194	-10.9134	6.33601
1199	-4.26884	-10.9016	6.34566
1200	-4.26402	-10.8906	6.35638
1201	-4.2574	-10.8808	6.36819
1202	-4.24764	-10.8719	6.38226
1203	-4.23395	-10.8634	6.39928
1204	-4.21712	-10.8555	6.41862
1205	-4.19795	-10.848	6.43964
1206	-4.17723	-10.8409	6.46169
1207	-4.15574	-10.8343	6.48414
1208	-4.13429	-10.8281	6.50633
1209	-4.11364	-10.8222	6.52763
1210	-4.09461	-10.8168	6.5474
1211	-4.07797	-10.8117	6.56499
1212	-4.06452	-10.8069	6.57977
1213	-4.05505	-10.8024	6.59109
1214	-4.04816	-10.7999	6.59993
1215	-4.04209	-10.8003	6.60762
1216	-4.03712	-10.8028	6.61404
1217	-4.03349	-10.8065	6.61904
1218	-4.03147	-10.8106	6.62251
1219	-4.03131	-10.8142	6.62432
1220	-4.03328	-10.8165	6.62435
1221	-4.03762	-10.8166	6.62247
1222	-4.04461	-10.8137	6.61854
1223	-4.0545	-10.8069	6.61245
1224	-4.06755	-10.7954	6.60407
1225	-4.084	-10.7783	6.59325
1226	-4.10605	-10.7539	6.57783
1227	-4.13478	-10.7218	6.55654
1228	-4.16884	-10.6837	6.53065
1229	-4.20687	-10.6409	6.50139
1230	-4.24748	-10.5952	6.47005
1231	-4.28934	-10.5478	6.43788
1232	-4.33108	-10.5005	6.40615
1233	-4.37136	-10.4547	6.37614
1234	-4.40884	-10.4119	6.34914
1235	-4.44217	-10.3737	6.32644
1236	-4.47003	-10.3416	6.30933
1237	-4.49107	-10.3171	6.29909
1238	-4.50613	-10.3	6.29665
1239	-4.51719	-10.2884	6.30117
1240	-4.52467	-10.2816	6.31135
1241	-4.52898	-10.2786	6.3259
1242	-4.53052	-10.2787	6.34351
1243	-4.52971	-10.281	6.36287
1244	-4.52697	-10.2848	6.38268
1245	-4.52269	-10.2892	6.40164
1246	-4.51728	-10.2934	6.41845
1247	-4.51117	-10.2966	6.4318
1248	-4.50477	-10.298	6.44038
1249	-4.49847	-10.2967	6.44289
1250	-4.4911	-10.2932	6.43983
1251	-4.48142	-10.2889	6.43292
1252	-4.46984	-10.2838	6.42272
1253	-4.45674	-10.2784	6.40981
1254	-4.44252	-10.2727	6.39475
1255	-4.42757	-10.2671	6.3781
1256	-4.41228	-10.2618	6.36043
1257	-4.39704	-10.257	6.3423
1258	-4.38225	-10.2529	6.32427
1259	-4.3683	-10.2499	6.3069
1260	-4.35559	-10.2481	6.29076
1261	-4.34451	-10.2478	6.27641
1262	-4.33534	-10.2488	6.26242
1263	-4.32782	-10.251	6.2473
1264	-4.32155	-10.2541	6.23144
1265	-4.31614	-10.2582	6.21526
1266	-4.31118	-10.263	6.19918
1267	-4.30629	-10.2684	6.18361
1268	-4.30106	-10.2743	6.16896
1269	-4.29509	-10.2807	6.15565
1270	-4.28799	-10.2873	6.14408
1271	-4.27935	-10.2941	6.13467
1272	-4.26878	-10.301	6.12784
1273	-4.25587	-10.3077	6.12399
1274	-4.24054	-10.3148	6.12426
1275	-4.22318	-10.3224	6.12891
1276	-4.20408	-10.3305	6.13705
1277	-4.18353	-10.339	6.14782
1278	-4.16183	-10.3478	6.16032
1279	-4.13928	-10.3568	6.17367
1280	-4.11617	-10.3658	6.187
1281	-4.09281	-10.3748	6.19942
1282	-4.06949	-10.3836	6.21005
1283	-4.04652	-10.3923	6.21801
1284	-4.02419	-10.4006	6.22243
1285	-4.00282	-10.4085	6.22243
1286	-3.98105	-10.4166	6.21805
1287	-3.9577	-10.4256	6.21028
1288	-3.93332	-10.435	6.19967
1289	-3.90844	-10.4446	6.18673
1290	-3.88363	-10.454	6.17201
1291	-3.85943	-10.4631	6.15604
1292	-3.83638	-10.4714	6.13936
1293	-3.81503	-10.4788	6.1225
1294	-3.79592	-10.4848	6.10601
1295	-3.77961	-10.4892	6.09042
1296	-3.76662	-10.4917	6.07626
1297	-3.75751	-10.492	6.06409
1298	-3.75251	-10.4897	6.05321
1299	-3.75118	-10.485	6.04262
1300	-3.75305	-10.4783	6.03234
1301	-3.75763	-10.4699	6.02241
1302	-3.76445	-10.4602	6.01285
1303	-3.77303	-10.4495	6.0037
1304	-3.78289	-10.4383	5.99497
1305	-3.79355	-10.4268	5.9867
1306	-3.80453	-10.4154	5.97892
1307	-3.81535	-10.4044	5.97166
1308	-3.82554	-10.3944	5.96494
1309	-3.83462	-10.3855	5.9588
1310	-3.84419	-10.377	5.95381
1311	-3.85578	-10.3679	5.95031
1312	-3.86883	-10.3585	5.94796
1313	-3.88277	-10.3491	5.94643
1314	-3.89704	-10.3397	5.94539
1315	-3.91105	-10.3307	5.94451
1316	-3.92426	-10.3222	5.94344
1317	-3.93608	-10.3145	5.94186
1318	-3.94595	-10.3078	5.93943
1319	-3.95332	-10.3024	5.93583
1320	-3.95759	-10.2984	5.93071
1321	-3.95822	-10.296	5.92375
1322	-3.95483	-10.2953	5.91479
1323	-3.9478	-10.296	5.90409
1324	-3.93769	-10.2981	5.89196
1325	-3.92507	-10.3013	5.87868
1326	-3.9105	-10.3054	5.86456
1327	-3.89455	-10.3105	5.84989
1328	-3.87778	-10.3163	5.83497
1329	-3.86076	-10.3226	5.8201
1330	-3.84405	-10.3294	5.80558
1331	-3.82822	-10.3365	5.79171
1332	-3.81383	-10.3437	5.77877
1333	-3.80145	-10.3509	5.76708
1334	-3.79069	-10.3583	5.75653
1335	-3.78068	-10.3663	5.74676
1336	-3.77127	-10.3748	5.73762
1337	-3.76232	-10.3837	5.72897
1338	-3.75369	-10.3931	5.72066
1339	-3.74522	-10.4029	5.71256
1340	-3.73677	-10.413	5.70453
1341	-3.72819	-10.4235	5.69641
1342	-3.71934	-10.4343	5.68807
1343	-3.71006	-10.4453	5.67936
1344	-3.70022	-10.4565	5.67015
1345	-3.68967	-10.4679	5.66029
1346	-3.67887	-10.4794	5.6492
1347	-3.6683	-10.4911	5.63667
1348	-3.65778	-10.5029	5.62311
1349	-3.64716	-10.515	5.60891
1350	-3.63627	-10.5273	5.59449
1351	-3.62494	-10.54	5.58025
1352	-3.613	-10.5532	5.5666
1353	-3.6003	-10.5667	5.55393
1354	-3.58667	-10.5808	5.54267
1355	-3.57194	-10.5955	5.53321
1356	-3.55594	-10.6108	5.52595
1357	-3.53851	-10.6268	5.52131
1358	-3.51951	-10.6439	5.51945
1359	-3.49903	-10.6623	5.52005
1360	-3.47726	-10.6817	5.52275
1361	-3.45436	-10.7018	5.52718
1362	-3.43053	-10.7225	5.53301
1363	-3.40594	-10.7434	5.53986
1364	-3.38077	-10.7644	5.54739
1365	-3.35521	-10.7851	5.55523
1366	-3.32942	-10.8053	5.56305
1367	-3.30361	-10.8248	5.57048
1368	-3.27794	-10.8433	5.57717
1369	-3.2526	-10.8605	5.58278
1370	-3.22672	-10.8775	5.58834
1371	-3.19954	-10.8952	5.5949
1372	-3.17141	-10.9131	5.60213
1373	-3.14271	-10.9309	5.60966
1374	-3.11379	-10.9482	5.61717
1375	-3.08502	-10.9646	5.6243
1376	-3.05676	-10.9798	5.63072
1377	-3.02937	-10.9934	5.63607
1378	-3.00321	-11.005	5.64003
1379	-2.97866	-11.0141	5.64225
1380	-2.95606	-11.0205	5.64238
1381	-2.93579	-11.0238	5.6401
1382	-2.91791	-11.0227	5.63405
1383	-2.90207	-11.0169	5.62374
1384	-2.88798	-11.0073	5.61014
1385	-2.8754	-10.9947	5.59419
1386	-2.86405	-10.9802	5.57686
1387	-2.85366	-10.9646	5.55911
1388	-2.84397	-10.9487	5.54188
1389	-2.83472	-10.9337	5.52613
1390	-2.82564	-10.9202	5.51281
1391	-2.81647	-10.9093	5.50289
1392	-2.80695	-10.9019	5.49731
1393	-2.79682	-10.8988	5.49704
1394	-2.78614	-10.8998	5.50145
1395	-2.77523	-10.9036	5.5091
1396	-2.76423	-10.9099	5.51973
1397	-2.75328	-10.9182	5.53306
1398	-2.74251	-10.9282	5.54883
1399	-2.73205	-10.9393	5.56676
1400	-2.72204	-10.9513	5.58658
1401	-2.71262	-10.9637	5.60802
1402	-2.70392	-10.976	5.63082
1403	-2.69608	-10.9879	5.65471
1404	-2.68923	-10.9989	5.67941
1405	-2.68352	-11.0087	5.70465
1406	-2.67958	-11.0192	5.73245
1407	-2.67767	-11.0321	5.7644
1408	-2.67736	-11.0467	5.79956
1409	-2.67822	-11.062	5.83701
1410	-2.6798	-11.0772	5.87581
1411	-2.68167	-11.0917	5.91504
1412	-2.68339	-11.1045	5.95376
1413	-2.68454	-11.1148	5.99105
1414	-2.68467	-11.1218	6.02598
1415	-2.68337	-11.1247	6.05761
1416	-2.68019	-11.1226	6.08501
1417	-2.6747	-11.1148	6.10725
1418	-2.66694	-11.0997	6.12367
1419	-2.65741	-11.0771	6.13484
1420	-2.64637	-11.0484	6.14174
1421	-2.63406	-11.0151	6.14533
1422	-2.62073	-10.9784	6.14657
1423	-2.60664	-10.9399	6.14643
1424	-2.59204	-10.9008	6.14586
1425	-2.57719	-10.8627	6.14583
1426	-2.56235	-10.8269	6.14729
1427	-2.54778	-10.7948	6.15119
1428	-2.53374	-10.7678	6.15849
1429	-2.52049	-10.7473	6.17014
1430	-2.50815	-10.733	6.1859
1431	-2.4965	-10.7233	6.20457
1432	-2.48532	-10.7174	6.22569
1433	-2.47438	-10.7146	6.24875
1434	-2.46347	-10.7141	6.27329
1435	-2.45236	-10.7151	6.29883
1436	-2.44083	-10.7169	6.32488
1437	-2.42866	-10.7187	6.35097
1438	-2.41563	-10.7198	6.37661
1439	-2.40151	-10.7195	6.40133
1440	-2.38609	-10.7169	6.42465
1441	-2.36914	-10.7114	6.44609
1442	-2.35023	-10.7019	6.46428
1443	-2.32936	-10.6886	6.47886
1444	-2.30687	-10.6726	6.49089
1445	-2.28315	-10.6548	6.50143
1446	-2.25856	-10.6363	6.51155
1447	-2.23348	-10.6182	6.52229
1448	-2.20827	-10.6013	6.53472
1449	-2.18332	-10.5868	6.54988
1450	-2.159	-10.5756	6.56884
1451	-2.13567	-10.5687	6.59265
1452	-2.11372	-10.5672	6.62235
1453	-2.09352	-10.5721	6.659
1454	-2.07337	-10.5854	6.70462
1455	-2.05179	-10.6074	6.75937
1456	-2.02944	-10.6362	6.82144
1457	-2.00702	-10.67	6.88907
1458	-1.98519	-10.7072	6.96046
1459	-1.96465	-10.746	7.03385
1460	-1.94609	-10.7845	7.10745
1461	-1.9302	-10.8211	7.17949
1462	-1.91767	-10.8539	7.24819
1463	-1.90922	-10.8812	7.3118
1464	-1.90556	-10.9013	7.36852
1465	-1.90738	-10.9124	7.41658
1466	-1.91591	-10.9155	7.4578
1467	-1.93116	-10.9131	7.49526
1468	-1.95204	-10.9059	7.5291
1469	-1.97743	-10.8945	7.55942
1470	-2.00623	-10.8793	7.58637
1471	-2.03734	-10.861	7.61006
1472	-2.06965	-10.8401	7.63063
1473	-2.10205	-10.8173	7.64821
1474	-2.13342	-10.7931	7.66295
1475	-2.16267	-10.768	7.67499
1476	-2.18867	-10.7427	7.68448
1477	-2.21032	-10.7178	7.69157
1478	-2.2288	-10.6905	7.69374
1479	-2.24606	-10.6586	7.6892
1480	-2.26213	-10.6231	7.67924
1481	-2.27708	-10.5851	7.66517
1482	-2.29095	-10.5458	7.64826
1483	-2.3038	-10.5061	7.62982
1484	-2.31568	-10.4672	7.61115
1485	-2.32667	-10.4302	7.59353
1486	-2.33683	-10.3961	7.57826
1487	-2.34624	-10.366	7.56666
1488	-2.35496	-10.3411	7.56001
1489	-2.36309	-10.3223	7.55961
1490	-2.36938	-10.3103	7.56524
1491	-2.37297	-10.3042	7.57534
1492	-2.37451	-10.3029	7.58923
1493	-2.37464	-10.3056	7.6062
1494	-2.37399	-10.3112	7.62557
1495	-2.3732	-10.3188	7.64664
1496	-2.3729	-10.3273	7.66872
1497	-2.37374	-10.3358	7.6911
1498	-2.37635	-10.3434	7.71308
1499	-2.38137	-10.3489	7.73396
1500	-2.38942	-10.3515	7.75304
1501	-2.40114	-10.3501	7.76961
1502	-2.41663	-10.3463	7.7851
1503	-2.43526	-10.342	7.8012
1504	-2.45659	-10.337	7.81754
1505	-2.48014	-10.3313	7.83379
1506	-2.50546	-10.3245	7.8496
1507	-2.53209	-10.3165	7.86462
1508	-2.55956	-10.3073	7.8785
1509	-2.58742	-10.2965	7.89091
1510	-2.6152	-10.284	7.90149
1511	-2.64244	-10.2696	7.90991
1512	-2.66867	-10.2533	7.91583
1513	-2.69341	-10.2347	7.91891
1514	-2.71866	-10.2139	7.91763
1515	-2.74616	-10.1912	7.9114
1516	-2.77511	-10.1667	7.90126
1517	-2.80471	-10.1404	7.88823
1518	-2.83418	-10.1124	7.87334
1519	-2.86273	-10.0828	7.85764
1520	-2.88957	-10.0517	7.84217
1521	-2.91392	-10.0191	7.82797
1522	-2.935	-9.98516	7.81609
1523	-2.95204	-9.94995	7.80759
1524	-2.96428	-9.91354	7.80352
1525	-2.97095	-9.87601	7.80494
1526	-2.96994	-9.83291	7.8118
1527	-2.96077	-9.78133	7.82292
1528	-2.94511	-9.72363	7.83771
1529	-2.92463	-9.66218	7.85557
1530	-2.90099	-9.59935	7.87587
1531	-2.87584	-9.53752	7.898
1532	-2.85084	-9.47906	7.92133
1533	-2.82762	-9.42635	7.94521
1534	-2.80784	-9.38176	7.96899
1535	-2.7931	-9.34768	7.99201
1536	-2.78505	-9.32649	8.01361
1537	-2.7853	-9.32057	8.03313
1538	-2.79173	-9.33301	8.05347
1539	-2.80121	-9.3632	8.0772
1540	-2.81384	-9.40792	8.10316
1541	-2.82973	-9.46399	8.13018
1542	-2.84899	-9.52819	8.1571
1543	-2.87173	-9.59733	8.18274
1544	-2.89805	-9.66821	8.20592
1545	-2.92807	-9.73763	8.22545
1546	-2.9619	-9.80238	8.24015
1547	-2.99965	-9.85928	8.24879
1548	-3.04143	-9.90512	8.25018
1549	-3.08733	-9.93669	8.24308
1550	-3.14087	-9.952	8.22524
1551	-3.20412	-9.95326	8.19651
1552	-3.27507	-9.94357	8.1588
1553	-3.3517	-9.92605	8.11406
1554	-3.43201	-9.9038	8.06424
1555	-3.514	-9.87995	8.01129
1556	-3.59569	-9.85762	7.95722
1557	-3.6751	-9.83993	7.90401
1558	-3.75028	-9.83005	7.8537
1559	-3.81927	-9.83111	7.80832
1560	-3.88015	-9.84627	7.76993
1561	-3.93098	-9.87868	7.74058
1562	-3.9739	-9.92492	7.71827
1563	-4.0124	-9.97935	7.69953
1564	-4.04658	-10.0419	7.68418
1565	-4.07654	-10.1124	7.67207
1566	-4.10236	-10.1907	7.66301
1567	-4.12415	-10.2769	7.65685
1568	-4.142	-10.3706	7.65341
1569	-4.15598	-10.4719	7.6525
1570	-4.1662	-10.5806	7.65396
1571	-4.17272	-10.6966	7.65761
1572	-4.17563	-10.8198	7.66325
1573	-4.17502	-10.9501	7.6707
1574	-4.17228	-11.0909	7.67891
1575	-4.16821	-11.2447	7.68739
1576	-4.16194	-11.4096	7.69679
1577	-4.15263	-11.5837	7.70776
1578	-4.13943	-11.7651	7.72096
1579	-4.12148	-11.9522	7.73703
1580	-4.09796	-12.143	7.75665
1581	-4.06804	-12.3356	7.78046
1582	-4.03088	-12.5283	7.80913
1583	-3.98568	-12.7191	7.84333
1584	-3.93162	-12.9063	7.88372
1585	-3.86789	-13.0879	7.93097
1586	-3.79021	-13.2681	7.98697
1587	-3.69674	-13.4516	8.05212
1588	-3.59034	-13.6371	8.12489
1589	-3.47383	-13.8236	8.20377
1590	-3.35008	-14.01	8.28725
1591	-3.22192	-14.1952	8.37385
1592	-3.0922	-14.3781	8.46209
1593	-2.96377	-14.5577	8.55052
1594	-2.83947	-14.7329	8.63768
1595	-2.72216	-14.9026	8.72216
1596	-2.61468	-15.0658	8.80254
1597	-2.5199	-15.2215	8.87744
1598	-2.43555	-15.3703	8.9513
1599	-2.35705	-15.5135	9.0285
1600	-2.28378	-15.6518	9.10755
1601	-2.21515	-15.7853	9.18699
1602	-2.15057	-15.9145	9.26535
1603	-2.08947	-16.0398	9.34114
1604	-2.0313	-16.1616	9.41291
1605	-1.97549	-16.2802	9.47917
1606	-1.92152	-16.396	9.53846
1607	-1.86885	-16.5095	9.58931
1608	-1.81697	-16.6209	9.63023
1609	-1.76536	-16.7307	9.65975
1610	-1.71555	-16.8381	9.67689
1611	-1.6691	-16.9422	9.68267
1612	-1.62562	-17.0432	9.67859
1613	-1.58467	-17.1412	9.66616
1614	-1.54584	-17.2366	9.64688
1615	-1.5087	-17.3294	9.62225
1616	-1.47281	-17.4198	9.59378
1617	-1.43772	-17.508	9.56296
1618	-1.40297	-17.5943	9.53128
1619	-1.36811	-17.6787	9.50025
1620	-1.33266	-17.7615	9.47134
1621	-1.29616	-17.8429	9.44606
1622	-1.25842	-17.9225	9.42245
1623	-1.21985	-18	9.39766
1624	-1.18085	-18.0754	9.37182
1625	-1.14179	-18.1488	9.34504
1626	-1.10306	-18.2202	9.31745
1627	-1.06505	-18.2897	9.28916
1628	-1.02812	-18.3573	9.26031
1629	-0.992676	-18.423	9.23101
1630	-0.959087	-18.4868	9.2014
1631	-0.927737	-18.5489	9.17159
1632	-0.899006	-18.6093	9.14171
1633	-0.873276	-18.668	9.11189
1634	-0.850384	-18.7245	9.08113
1635	-0.829811	-18.7787	9.04869
1636	-0.811402	-18.8305	9.01504
1637	-0.794997	-18.8804	8.98065
1638	-0.780439	-18.9284	8.946
1639	-0.767567	-18.9748	8.91156
1640	-0.756222	-19.0198	8.8778
1641	-0.746242	-19.0635	8.84519
1642	-0.737467	-19.1062	8.81422
1643	-0.729735	-19.1481	8.78534
1644	-0.722884	-19.1894	8.75903
1645	-0.716752	-19.2303	8.73577
1646	-0.712105	-19.2707	8.7153
1647	-0.709601	-19.3102	8.69696
1648	-0.708918	-19.3489	8.6806
1649	-0.709734	-19.3865	8.66606
1650	-0.711729	-19.4232	8.65316
1651	-0.714583	-19.4588	8.64175
1652	-0.717976	-19.4933	8.63167
1653	-0.721589	-19.5265	8.62275
1654	-0.725102	-19.5585	8.61483
1655	-0.728198	-19.5892	8.60774
1656	-0.730559	-19.6186	8.60132
1657	-0.731865	-19.6465	8.59541
1658	-0.732895	-19.6743	8.59031
1659	-0.734489	-19.7029	8.58638
1660	-0.736427	-19.7317	8.58357
1661	-0.738486	-19.76	8.58183
1662	-0.740445	-19.787	8.58108
1663	-0.742082	-19.812	8.58129
1664	-0.743175	-19.8344	8.58237
1665	-0.743502	-19.8535	8.58428
1666	-0.74284	-19.8685	8.58696
1667	-0.740968	-19.8789	8.59035
1668	-0.737664	-19.8838	8.59439
1669	-0.732706	-19.8826	8.59902
1670	-0.726685	-19.8751	8.60354
1671	-0.72022	-19.862	8.60757
1672	-0.71313	-19.8438	8.61154
1673	-0.705234	-19.8211	8.61586
1674	-0.696354	-19.7943	8.62096
1675	-0.686309	-19.764	8.62725
1676	-0.674922	-19.7308	8.63515
1677	-0.662014	-19.6951	8.6451
1678	-0.647408	-19.6576	8.6575
1679	-0.630929	-19.6186	8.67279
1680	-0.6124	-19.5789	8.69138
1681	-0.591648	-19.5388	8.71371
1682	-0.568638	-19.498	8.74086
1683	-0.54355	-19.4555	8.77305
1684	-0.516528	-19.4113	8.80944
1685	-0.487716	-19.3653	8.84917
1686	-0.457257	-19.3173	8.89141
1687	-0.425293	-19.2674	8.93529
1688	-0.391963	-19.2153	8.97998
1689	-0.357408	-19.1611	9.02462
1690	-0.321764	-19.1045	9.06835
1691	-0.285166	-19.0456	9.11035
1692	-0.247749	-18.9842	9.14975
1693	-0.209643	-18.9202	9.1857
1694	-0.170035	-18.8518	9.21959
1695	-0.128272	-18.7777	9.25322
1696	-0.0847206	-18.6991	9.28641
1697	-0.0397458	-18.6172	9.31896
1698	0.00629214	-18.5329	9.35069
1699	0.0530364	-18.4474	9.3814
1700	0.100134	-18.3619	9.41089
1701	0.147235	-18.2773	9.43895
1702	0.193995	-18.1949	9.46537
1703	0.24007	-18.1158	9.48996
1704	0.285121	-18.041	9.51249
1705	0.328811	-17.9716	9.53274
1706	0.370896	-17.9028	9.54983
1707	0.411606	-17.8302	9.56342
1708	0.451314	-17.7557	9.57414
1709	0.490391	-17.6813	9.58259
1710	0.529205	-17.6092	9.5894
1711	0.568123	-17.5411	9.59517
1712	0.607507	-17.4793	9.60052
1713	0.647717	-17.4256	9.60603
1714	0.689109	-17.3821	9.61233
1715	0.732038	-17.3507	9.62
1716	0.776859	-17.3334	9.62964
1717	0.823925	-17.3323	9.64183
1718	0.873346	-17.3491	9.65676
1719	0.924804	-17.3828	9.67388
1720	0.978014	-17.4312	9.69267
1721	1.03269	-17.492	9.71261
1722	1.08856	-17.5629	9.73317
1723	1.14533	-17.6417	9.75384
1724	1.20271	-17.7261	9.77413
1725	1.26043	-17.8139	9.79352
1726	1.31819	-17.9029	9.81152
1727	1.37571	-17.9908	9.82762
1728	1.4327	-18.0753	9.84136
1729	1.48887	-18.1543	9.85223
1730	1.54486	-18.2316	9.86018
1731	1.60137	-18.3125	9.86566
1732	1.65824	-18.396	9.86904
1733	1.71532	-18.4814	9.87066
1734	1.77243	-18.568	9.87086
1735	1.82942	-18.655	9.86999
1736	1.88611	-18.7417	9.86842
1737	1.94236	-18.8272	9.86648
1738	1.99801	-18.9108	9.86455
1739	2.05289	-18.9918	9.86298
1740	2.10684	-19.0693	9.86212
1741	2.15972	-19.1426	9.86233
1742	2.21238	-19.2121	9.8635
1743	2.26552	-19.2788	9.86515
1744	2.31878	-19.3429	9.86712
1745	2.37182	-19.4049	9.86925
1746	2.42426	-19.465	9.8714
1747	2.47575	-19.5235	9.8734
1748	2.52593	-19.5806	9.87511
1749	2.57442	-19.6367	9.87636
1750	2.62087	-19.6921	9.87702
1751	2.66492	-19.7471	9.87692
1752	2.70619	-19.802	9.87591
1753	2.74433	-19.857	9.87386
1754	2.77944	-19.9126	9.87131
1755	2.81201	-19.9684	9.86881
1756	2.84218	-20.0242	9.86615
1757	2.87014	-20.0797	9.86312
1758	2.89605	-20.1345	9.85954
1759	2.92006	-20.1882	9.85518
1760	2.94235	-20.2405	9.84986
1761	2.96309	-20.291	9.84337
1762	2.98243	-20.3393	9.83549
1763	3.00055	-20.3853	9.82604
1764	3.01761	-20.4284	9.81478
1765	3.03378	-20.4683	9.80153
1766	3.04877	-20.5047	9.78612
1767	3.06222	-20.5377	9.76869
1768	3.07418	-20.5677	9.74945
1769	3.08469	-20.5953	9.72862
1770	3.0938	-20.6207	9.70643
1771	3.10155	-20.6443	9.68308
1772	3.10799	-20.6667	9.65881
1773	3.11317	-20.6883	9.63383
1774	3.11714	-20.7093	9.60835
1775	3.11994	-20.7303	9.5826
1776	3.12161	-20.7517	9.5568
1777	3.12222	-20.7739	9.53117
1778	3.12151	-20.796	9.50555
1779	3.11927	-20.8172	9.47961
1780	3.11561	-20.8376	9.4533
1781	3.11063	-20.8573	9.42656
1782	3.10444	-20.8765	9.39934
1783	3.09715	-20.8955	9.37159
1784	3.08886	-20.9143	9.34324
1785	3.07967	-20.9332	9.31425
1786	3.0697	-20.9522	9.28455
1787	3.05904	-20.9717	9.2541
1788	3.04781	-20.9918	9.22284
1789	3.03609	-21.0125	9.19071
1790	3.02361	-21.0349	9.15713
1791	3.01006	-21.0594	9.12182
1792	2.99553	-21.0853	9.0851
1793	2.98011	-21.112	9.04735
1794	2.96389	-21.1389	9.00889
1795	2.94697	-21.1654	8.97009
1796	2.92944	-21.1909	8.93129
1797	2.91139	-21.2148	8.89284
1798	2.89293	-21.2364	8.85509
1799	2.87414	-21.2552	8.81839
1800	2.85512	-21.2706	8.78308
1801	2.83598	-21.282	8.74951
1802	2.81613	-21.2896	8.71755
1803	2.79509	-21.2944	8.68675
1804	2.77314	-21.2965	8.65695
1805	2.75053	-21.2962	8.628
1806	2.72752	-21.2937	8.59974
1807	2.70436	-21.2891	8.57202
1808	2.68133	-21.2828	8.54469
1809	2.65868	-21.2749	8.51759
1810	2.63666	-21.2655	8.49057
1811	2.61554	-21.255	8.46347
1812	2.59557	-21.2436	8.43614
1813	2.57702	-21.2313	8.40843
1814	2.55905	-21.2174	8.37968
1815	2.54086	-21.2009	8.34963
1816	2.52273	-21.1822	8.31875
1817	2.50497	-21.1617	8.28748
1818	2.48785	-21.1399	8.25628
1819	2.47167	-21.1171	8.22562
1820	2.45671	-21.0937	8.19593
1821	2.44326	-21.0701	8.16769
1822	2.4316	-21.0467	8.14135
1823	2.42203	-21.0239	8.11736
1824	2.41482	-21.0021	8.09618
1825	2.41027	-20.9817	8.07828
1826	2.40904	-20.962	8.06402
1827	2.41126	-20.9423	8.05315
1828	2.41638	-20.9225	8.04517
1829	2.42384	-20.9028	8.03959
1830	2.43309	-20.8834	8.03591
1831	2.44357	-20.8642	8.03363
1832	2.45473	-20.8455	8.03227
1833	2.46602	-20.8274	8.03131
1834	2.47688	-20.8099	8.03027
1835	2.48676	-20.7932	8.02865
1836	2.49511	-20.7774	8.02596
1837	2.50137	-20.7626	8.02168
1838	2.50586	-20.7485	8.01619
1839	2.50939	-20.7348	8.01026
1840	2.51213	-20.7215	8.00399
1841	2.51427	-20.7089	7.99752
1842	2.51597	-20.6968	7.99096
1843	2.51744	-20.6856	7.98443
1844	2.51883	-20.6752	7.97806
1845	2.52034	-20.6657	7.97197
1846	2.52214	-20.6573	7.96627
1847	2.52441	-20.6501	7.9611
1848	2.52733	-20.6441	7.95656
1849	2.53108	-20.6393	7.95279
1850	2.5356	-20.6361	7.94944
1851	2.54066	-20.6342	7.94619
1852	2.54617	-20.6336	7.94313
1853	2.55205	-20.6341	7.94036
1854	2.55822	-20.6357	7.93799
1855	2.5646	-20.6383	7.93612
1856	2.57111	-20.6416	7.93486
1857	2.57767	-20.6456	7.9343
1858	2.5842	-20.6502	7.93455
1859	2.59061	-20.6553	7.93572
1860	2.59683	-20.6607	7.93791
1861	2.60278	-20.6663	7.94122
1862	2.60909	-20.6739	7.94612
1863	2.61625	-20.6846	7.95279
1864	2.62397	-20.6976	7.96091
1865	2.63197	-20.712	7.97017
1866	2.63993	-20.727	7.98023
1867	2.64757	-20.7417	7.99079
1868	2.65459	-20.7553	8.00152
1869	2.6607	-20.7669	8.01209
1870	2.66559	-20.7756	8.0222
1871	2.66897	-20.7807	8.03152
1872	2.67054	-20.7813	8.03973
1873	2.67001	-20.7765	8.04651
1874	2.66605	-20.7645	8.05119
1875	2.65817	-20.7452	8.05369
1876	2.64726	-20.72	8.05457
1877	2.63424	-20.6905	8.05439
1878	2.62001	-20.6581	8.05374
1879	2.60548	-20.6244	8.05316
1880	2.59155	-20.5909	8.05325
1881	2.57912	-20.5592	8.05456
1882	2.5691	-20.5306	8.05769
1883	2.56239	-20.5068	8.0632
1884	2.55987	-20.4892	8.07169
1885	2.56246	-20.4793	8.08372
1886	2.57169	-20.4789	8.10018
1887	2.58756	-20.4875	8.12098
1888	2.60866	-20.503	8.14529
1889	2.63358	-20.5237	8.17225
1890	2.66091	-20.5476	8.20103
1891	2.68922	-20.5728	8.23079
1892	2.7171	-20.5973	8.26068
1893	2.74313	-20.6194	8.28988
1894	2.76588	-20.6371	8.31756
1895	2.78394	-20.6486	8.34287
1896	2.79588	-20.6518	8.365
1897	2.80028	-20.645	8.38311
1898	2.7979	-20.6283	8.3984
1899	2.79078	-20.604	8.41256
1900	2.77939	-20.5731	8.42545
1901	2.76423	-20.5368	8.43692
1902	2.7458	-20.4961	8.44682
1903	2.72457	-20.452	8.455
1904	2.70104	-20.4058	8.46134
1905	2.6757	-20.3585	8.46569
1906	2.64904	-20.3112	8.46792
1907	2.62155	-20.2649	8.46791
1908	2.59372	-20.2208	8.46553
1909	2.56605	-20.1799	8.46066
1910	2.5361	-20.14	8.45216
1911	2.50179	-20.0984	8.43942
1912	2.46415	-20.0558	8.42314
1913	2.4242	-20.0125	8.40403
1914	2.38295	-19.9692	8.3828
1915	2.34142	-19.9265	8.36016
1916	2.30063	-19.8848	8.33684
1917	2.26159	-19.8447	8.31355
1918	2.22531	-19.8067	8.29101
1919	2.1928	-19.7714	8.26996
1920	2.16508	-19.7394	8.25111
1921	2.14315	-19.7112	8.2352
1922	2.12679	-19.6861	8.22141
1923	2.11477	-19.6631	8.20843
1924	2.10656	-19.6423	8.19626
1925	2.10162	-19.6236	8.18491
1926	2.09942	-19.6071	8.17437
1927	2.09943	-19.5927	8.16463
1928	2.10111	-19.5805	8.1557
1929	2.10394	-19.5705	8.14757
1930	2.10738	-19.5628	8.14023
1931	2.11089	-19.5572	8.13367
1932	2.11396	-19.5539	8.12789
1933	2.11604	-19.5528	8.12287
1934	2.11805	-19.5553	8.11937
1935	2.12112	-19.5622	8.11786
1936	2.12512	-19.5727	8.11795
1937	2.12989	-19.5862	8.11922
1938	2.13527	-19.6018	8.12127
1939	2.14111	-19.619	8.1237
1940	2.14725	-19.6369	8.1261
1941	2.15354	-19.6549	8.12807
1942	2.15982	-19.6722	8.1292
1943	2.16593	-19.6881	8.12909
1944	2.17173	-19.7019	8.12734
1945	2.17705	-19.7129	8.12355
1946	2.18238	-19.7219	8.11811
1947	2.18823	-19.7302	8.11169
1948	2.19442	-19.7379	8.10435
1949	2.20077	-19.7449	8.09613
1950	2.2071	-19.7513	8.08708
1951	2.21323	-19.757	8.07724
1952	2.219	-19.762	8.06666
1953	2.22421	-19.7662	8.05539
1954	2.22871	-19.7698	8.04347
1955	2.23231	-19.7727	8.03095
1956	2.23483	-19.7748	8.01788
1957	2.2361	-19.7762	8.0043
1958	2.2366	-19.777	7.99008
1959	2.23682	-19.7774	7.9751
1960	2.2366	-19.7771	7.95939
1961	2.23581	-19.7763	7.943
1962	2.23429	-19.7747	7.92596
1963	2.2319	-19.7724	7.90833
1964	2.2285	-19.7691	7.89014
1965	2.22392	-19.765	7.87143
1966	2.21804	-19.7598	7.85226
1967	2.21071	-19.7536	7.83265
1968	2.20177	-19.7461	7.81267
1969	2.19109	-19.7374	7.79234
1970	2.1777	-19.7273	7.77141
1971	2.16115	-19.7155	7.74967
1972	2.14206	-19.7023	7.72724
1973	2.12105	-19.6879	7.70422
1974	2.09875	-19.6725	7.68073
1975	2.07576	-19.6562	7.65688
1976	2.05271	-19.6393	7.63279
1977	2.03022	-19.622	7.60856
1978	2.0089	-19.6043	7.5843
1979	1.98938	-19.5866	7.56014
1980	1.97227	-19.569	7.53618
1981	1.9582	-19.5517	7.51254
1982	1.94645	-19.5342	7.48903
1983	1.9359	-19.5158	7.46541
1984	1.92655	-19.4969	7.44171
1985	1.91839	-19.4774	7.41796
1986	1.91141	-19.4577	7.39419
1987	1.90561	-19.438	7.37042
1988	1.90098	-19.4183	7.34668
1989	1.89751	-19.3989	7.323
1990	1.89519	-19.38	7.29941
1991	1.89402	-19.3618	7.27595
1992	1.89398	-19.3444	7.25262
1993	1.89508	-19.328	7.22948
1994	1.89776	-19.3127	7.20666
1995	1.90235	-19.2984	7.18423
1996	1.90858	-19.2848	7.16209
1997	1.91621	-19.2718	7.14015
1998	1.92499	-19.2593	7.1183
[truncated: 44,943 more rows]

## Sheet: P1S0-005
Frame	T8_Head Lateral Bending	T8_Head Axial Bending	T8_Head Flexion/Extension
0	-2.90016	1.67852	-6.17173
1	-2.8958	1.65334	-6.14332
2	-2.89137	1.62648	-6.11384
3	-2.88688	1.59844	-6.08361
4	-2.88235	1.56972	-6.05295
5	-2.8778	1.54084	-6.02219
6	-2.87324	1.5123	-5.99164
7	-2.86869	1.4846	-5.96164
8	-2.86418	1.45826	-5.9325
9	-2.85971	1.43377	-5.90454
10	-2.85531	1.41165	-5.87808
11	-2.851	1.3924	-5.85345
12	-2.84681	1.37652	-5.83096
13	-2.84276	1.36452	-5.81094
14	-2.83844	1.35658	-5.79213
15	-2.83414	1.35365	-5.77594
16	-2.82987	1.35492	-5.76204
17	-2.82568	1.35956	-5.7501
18	-2.82159	1.36679	-5.7398
19	-2.81762	1.37577	-5.7308
20	-2.81381	1.38571	-5.72278
21	-2.81018	1.3958	-5.71541
22	-2.80675	1.40521	-5.70836
23	-2.80356	1.41315	-5.70129
24	-2.80062	1.4188	-5.69389
25	-2.79798	1.42136	-5.68581
26	-2.79562	1.42148	-5.67747
27	-2.79354	1.42049	-5.66946
28	-2.79171	1.41853	-5.66178
29	-2.79011	1.41575	-5.65442
30	-2.78871	1.4123	-5.64739
31	-2.78749	1.40834	-5.64067
32	-2.78643	1.404	-5.63425
33	-2.7855	1.39946	-5.62814
34	-2.78469	1.39484	-5.62232
35	-2.78396	1.39031	-5.6168
36	-2.78331	1.38601	-5.61155
37	-2.7827	1.3821	-5.60659
38	-2.78211	1.37847	-5.60189
39	-2.78158	1.37491	-5.59747
40	-2.78111	1.37137	-5.59334
41	-2.78072	1.36781	-5.58948
42	-2.78046	1.36418	-5.58593
43	-2.78032	1.36044	-5.58268
44	-2.78035	1.35655	-5.57974
45	-2.78056	1.35246	-5.57711
46	-2.78097	1.34812	-5.57481
47	-2.78161	1.3435	-5.57285
48	-2.78251	1.33855	-5.57122
49	-2.78367	1.33322	-5.56994
50	-2.78528	1.32733	-5.56921
51	-2.7874	1.32079	-5.56916
52	-2.78993	1.31374	-5.56966
53	-2.79278	1.30631	-5.57061
54	-2.79583	1.29864	-5.57188
55	-2.79898	1.29086	-5.57335
56	-2.80213	1.28311	-5.57492
57	-2.80517	1.27552	-5.57646
58	-2.808	1.26821	-5.57786
59	-2.81052	1.26134	-5.579
60	-2.81262	1.25502	-5.57976
61	-2.8142	1.2494	-5.58004
62	-2.81548	1.24472	-5.58005
63	-2.81671	1.241	-5.58007
64	-2.81785	1.23802	-5.58006
65	-2.81883	1.23555	-5.57996
66	-2.81961	1.23338	-5.57972
67	-2.82011	1.23127	-5.57928
68	-2.82029	1.22901	-5.57859
69	-2.8201	1.22638	-5.57761
70	-2.81947	1.22315	-5.57627
71	-2.81834	1.21911	-5.57454
72	-2.81667	1.21402	-5.57234
73	-2.8144	1.20768	-5.56964
74	-2.81138	1.20023	-5.56648
75	-2.8076	1.19205	-5.56293
76	-2.80315	1.18317	-5.55902
77	-2.79817	1.17364	-5.55474
78	-2.79274	1.16352	-5.55012
79	-2.78699	1.15285	-5.54515
80	-2.78102	1.14169	-5.53986
81	-2.77495	1.13008	-5.53425
82	-2.76888	1.11808	-5.52832
83	-2.76293	1.10573	-5.5221
84	-2.7572	1.09308	-5.51558
85	-2.7518	1.08018	-5.50879
86	-2.74648	1.0667	-5.50142
87	-2.74094	1.05236	-5.4933
88	-2.73525	1.03733	-5.48456
89	-2.72949	1.02175	-5.47536
90	-2.72374	1.00577	-5.46585
91	-2.71806	0.989546	-5.45618
92	-2.71253	0.973232	-5.4465
93	-2.70722	0.956979	-5.43697
94	-2.70222	0.940937	-5.42773
95	-2.69758	0.92526	-5.41894
96	-2.6934	0.9101	-5.41074
97	-2.68974	0.895607	-5.40329
98	-2.68636	0.881557	-5.39678
99	-2.68302	0.86764	-5.39116
100	-2.6798	0.853881	-5.38623
101	-2.67681	0.840308	-5.3818
102	-2.67411	0.826947	-5.37766
103	-2.67181	0.813823	-5.37362
104	-2.66997	0.800963	-5.36946
105	-2.66869	0.788394	-5.36499
106	-2.66806	0.776141	-5.36002
107	-2.66816	0.76423	-5.35433
108	-2.66908	0.752688	-5.34773
109	-2.6709	0.741541	-5.34002
110	-2.67402	0.731226	-5.33104
111	-2.67862	0.721993	-5.32091
112	-2.68442	0.713584	-5.30985
113	-2.69114	0.705746	-5.29807
114	-2.69851	0.698221	-5.28578
115	-2.70624	0.690755	-5.27318
116	-2.71406	0.683093	-5.2605
117	-2.72169	0.674978	-5.24793
118	-2.72887	0.666157	-5.23569
119	-2.7353	0.656375	-5.22399
120	-2.74071	0.645377	-5.21304
121	-2.74483	0.632908	-5.20306
122	-2.74801	0.619693	-5.19391
123	-2.75077	0.606468	-5.18528
124	-2.75309	0.593003	-5.17712
125	-2.75497	0.579065	-5.16935
126	-2.75638	0.564422	-5.16191
127	-2.75731	0.548843	-5.15473
128	-2.75775	0.532096	-5.14776
129	-2.75768	0.513948	-5.14093
130	-2.75708	0.494167	-5.13416
131	-2.75595	0.472523	-5.12741
132	-2.75427	0.448782	-5.1206
133	-2.75201	0.422713	-5.11366
134	-2.7487	0.393482	-5.10662
135	-2.74404	0.360812	-5.09953
136	-2.7383	0.325306	-5.09244
137	-2.73176	0.287566	-5.08539
138	-2.7247	0.248194	-5.07842
139	-2.71738	0.207795	-5.07157
140	-2.71008	0.166969	-5.06487
141	-2.70309	0.126319	-5.05838
142	-2.69666	0.0864469	-5.05212
143	-2.69109	0.0479553	-5.04613
144	-2.68664	0.0114459	-5.04045
145	-2.68359	-0.0224794	-5.03512
146	-2.68221	-0.0552687	-5.02972
147	-2.68238	-0.0885005	-5.02393
148	-2.68378	-0.121769	-5.01796
149	-2.68607	-0.154667	-5.01202
150	-2.68894	-0.186789	-5.00631
151	-2.69206	-0.217729	-5.00103
152	-2.69512	-0.247078	-4.99639
153	-2.69778	-0.274432	-4.99259
154	-2.69973	-0.299382	-4.98983
155	-2.70065	-0.321523	-4.98833
156	-2.70021	-0.340446	-4.98827
157	-2.6981	-0.355746	-4.98988
158	-2.69424	-0.367195	-4.99369
159	-2.68895	-0.375094	-4.99982
160	-2.68246	-0.379826	-5.00784
161	-2.67503	-0.381773	-5.01733
162	-2.66688	-0.381316	-5.02786
163	-2.65827	-0.37884	-5.03902
164	-2.64942	-0.374725	-5.05037
165	-2.64059	-0.369353	-5.06148
166	-2.63201	-0.363108	-5.07195
167	-2.62392	-0.356369	-5.08133
168	-2.61656	-0.34952	-5.08922
169	-2.61017	-0.342941	-5.09517
170	-2.60441	-0.335338	-5.09942
171	-2.59878	-0.325468	-5.10255
172	-2.59333	-0.313796	-5.10472
173	-2.58809	-0.300785	-5.10609
174	-2.5831	-0.286898	-5.1068
175	-2.5784	-0.272599	-5.10702
176	-2.57404	-0.258352	-5.10688
177	-2.57004	-0.24462	-5.10654
178	-2.56646	-0.231867	-5.10616
179	-2.56332	-0.220555	-5.10589
180	-2.56067	-0.21115	-5.10588
181	-2.55855	-0.204115	-5.10629
182	-2.55721	-0.199253	-5.10689
183	-2.55677	-0.195934	-5.10736
184	-2.55707	-0.193971	-5.10775
185	-2.55794	-0.193174	-5.10806
186	-2.55922	-0.193356	-5.10834
187	-2.56075	-0.194329	-5.10859
188	-2.56236	-0.195905	-5.10885
189	-2.56388	-0.197896	-5.10914
190	-2.56516	-0.200113	-5.10949
191	-2.56603	-0.202369	-5.10992
192	-2.56632	-0.204475	-5.11046
193	-2.56587	-0.206243	-5.11112
194	-2.56463	-0.208112	-5.11206
195	-2.56274	-0.210564	-5.11332
196	-2.56034	-0.213482	-5.11481
197	-2.55755	-0.216745	-5.11645
198	-2.55451	-0.220235	-5.11815
199	-2.55136	-0.223833	-5.11981
200	-2.54824	-0.227418	-5.12136
201	-2.54527	-0.230871	-5.12269
202	-2.5426	-0.234075	-5.12373
203	-2.54035	-0.236908	-5.12438
204	-2.53866	-0.239252	-5.12455
205	-2.53767	-0.240988	-5.12415
206	-2.53752	-0.242087	-5.12321
207	-2.53816	-0.24266	-5.12183
208	-2.53942	-0.2428	-5.12005
209	-2.54114	-0.242598	-5.11792
210	-2.54315	-0.242146	-5.1155
211	-2.54528	-0.241534	-5.11282
212	-2.54738	-0.240855	-5.10994
213	-2.54927	-0.240201	-5.10691
214	-2.5508	-0.239662	-5.10376
215	-2.55179	-0.239331	-5.10056
216	-2.55208	-0.239299	-5.09734
217	-2.55151	-0.239656	-5.09416
218	-2.54995	-0.240492	-5.09096
219	-2.54751	-0.24176	-5.08766
220	-2.54437	-0.243356	-5.08427
221	-2.54069	-0.245173	-5.08076
222	-2.53664	-0.247106	-5.07715
223	-2.53238	-0.249048	-5.07343
224	-2.5281	-0.250894	-5.06959
225	-2.52396	-0.252538	-5.06564
226	-2.52013	-0.253873	-5.06156
227	-2.51678	-0.254795	-5.05736
228	-2.51408	-0.255198	-5.05303
229	-2.51219	-0.254974	-5.04856
230	-2.5111	-0.254325	-5.04372
231	-2.51058	-0.253491	-5.03835
232	-2.51055	-0.252433	-5.03259
233	-2.51093	-0.251108	-5.02656
234	-2.51161	-0.249476	-5.02042
235	-2.51252	-0.247494	-5.01429
236	-2.51355	-0.245123	-5.00831
237	-2.51463	-0.24232	-5.00261
238	-2.51565	-0.239044	-4.99734
239	-2.51653	-0.235254	-4.99262
240	-2.51718	-0.230908	-4.98859
241	-2.51751	-0.225966	-4.98539
242	-2.51747	-0.220453	-4.9831
243	-2.51711	-0.214432	-4.98161
244	-2.51652	-0.207915	-4.9808
245	-2.51579	-0.200914	-4.98055
246	-2.51501	-0.19344	-4.98071
247	-2.51427	-0.185504	-4.98116
248	-2.51366	-0.177118	-4.98178
249	-2.51325	-0.168295	-4.98243
250	-2.51315	-0.159044	-4.98298
251	-2.51344	-0.149379	-4.98332
252	-2.51421	-0.13931	-4.9833
253	-2.51554	-0.128849	-4.98279
254	-2.51732	-0.117551	-4.982
255	-2.51939	-0.10512	-4.98118
256	-2.52176	-0.0917916	-4.98032
257	-2.52442	-0.0778012	-4.97938
258	-2.52738	-0.0633842	-4.97834
259	-2.53065	-0.0487762	-4.97719
260	-2.53424	-0.0342126	-4.97591
261	-2.53813	-0.0199289	-4.97446
262	-2.54235	-0.0061605	-4.97283
263	-2.54689	0.00685704	-4.97099
264	-2.55177	0.0188883	-4.96893
265	-2.55697	0.0296977	-4.96662
266	-2.56306	0.0394679	-4.96401
267	-2.57038	0.0485716	-4.9611
268	-2.57863	0.0570591	-4.95793
269	-2.5875	0.0649808	-4.95454
270	-2.5967	0.0723869	-4.95096
271	-2.6059	0.0793277	-4.94724
272	-2.61482	0.0858537	-4.94342
273	-2.62315	0.092015	-4.93953
274	-2.63059	0.0978622	-4.93562
275	-2.63683	0.103446	-4.93172
276	-2.64156	0.108816	-4.92787
277	-2.64449	0.114023	-4.92412
278	-2.64588	0.119162	-4.92028
279	-2.64624	0.124239	-4.91621
280	-2.64561	0.129169	-4.91198
281	-2.64403	0.133869	-4.90766
282	-2.64157	0.138255	-4.90331
283	-2.63825	0.142244	-4.89899
284	-2.63413	0.14575	-4.89479
285	-2.62926	0.148691	-4.89076
286	-2.62368	0.150983	-4.88698
287	-2.61744	0.152541	-4.88351
288	-2.61059	0.153283	-4.88043
289	-2.60317	0.153123	-4.87779
290	-2.5943	0.151532	-4.87581
291	-2.58337	0.148263	-4.87455
292	-2.57084	0.143658	-4.87383
293	-2.55715	0.138061	-4.87352
294	-2.54276	0.131814	-4.87346
295	-2.5281	0.125261	-4.87349
296	-2.51364	0.118744	-4.87346
297	-2.49981	0.112607	-4.87321
298	-2.48708	0.107192	-4.87258
299	-2.47589	0.102844	-4.87143
300	-2.46668	0.0999057	-4.86959
301	-2.45992	0.0987198	-4.8669
302	-2.45547	0.0985422	-4.86324
303	-2.45277	0.0985249	-4.85868
304	-2.45159	0.0988555	-4.85339
305	-2.45173	0.0997217	-4.84755
306	-2.45296	0.101311	-4.84133
307	-2.45506	0.103812	-4.83492
308	-2.45781	0.107411	-4.82848
309	-2.461	0.112297	-4.82219
310	-2.46439	0.118657	-4.81623
311	-2.46778	0.126679	-4.81077
312	-2.47095	0.13655	-4.80598
313	-2.47366	0.14846	-4.80205
314	-2.47604	0.162797	-4.79859
315	-2.4784	0.179607	-4.79519
316	-2.4808	0.198555	-4.79193
317	-2.48334	0.219311	-4.7889
318	-2.48608	0.241541	-4.78621
319	-2.48913	0.264913	-4.78393
320	-2.49254	0.289095	-4.78217
321	-2.49641	0.313753	-4.78102
322	-2.50082	0.338555	-4.78056
323	-2.50584	0.363169	-4.7809
324	-2.51155	0.387263	-4.78211
325	-2.51804	0.410503	-4.78431
326	-2.52573	0.435341	-4.78751
327	-2.5348	0.4637	-4.79164
328	-2.54498	0.494456	-4.79663
329	-2.55597	0.526482	-4.8024
330	-2.56749	0.558653	-4.80887
331	-2.57925	0.589844	-4.81597
332	-2.59097	0.61893	-4.82362
333	-2.60237	0.644785	-4.83174
334	-2.61317	0.666283	-4.84024
335	-2.62307	0.682298	-4.84906
336	-2.6318	0.691704	-4.85809
337	-2.63907	0.693376	-4.86728
338	-2.64545	0.685569	-4.87759
339	-2.65158	0.668399	-4.88976
340	-2.65736	0.643537	-4.90328
341	-2.66266	0.612651	-4.91767
342	-2.66737	0.577407	-4.93244
343	-2.67136	0.539476	-4.9471
344	-2.67452	0.500524	-4.96117
345	-2.67672	0.462219	-4.97414
346	-2.67784	0.426229	-4.98553
347	-2.67775	0.39422	-4.99486
348	-2.67633	0.36786	-5.00162
349	-2.67345	0.348816	-5.00534
350	-2.6685	0.336333	-5.00615
351	-2.66122	0.32811	-5.00466
352	-2.65201	0.323497	-5.00111
353	-2.6413	0.321847	-4.99575
354	-2.6295	0.322511	-4.9888
355	-2.61703	0.324839	-4.98052
356	-2.60429	0.328184	-4.97113
357	-2.59171	0.331895	-4.96087
358	-2.57969	0.335324	-4.94999
359	-2.56864	0.337821	-4.93873
360	-2.559	0.338738	-4.92732
361	-2.55115	0.337424	-4.916
362	-2.54574	0.335333	-4.90403
363	-2.5427	0.334098	-4.89066
364	-2.54143	0.33334	-4.87615
365	-2.54133	0.332678	-4.86076
366	-2.5418	0.331731	-4.84474
367	-2.54222	0.33012	-4.82836
368	-2.54201	0.327465	-4.81188
369	-2.54054	0.323387	-4.79554
370	-2.53723	0.317506	-4.77961
371	-2.53146	0.309444	-4.76436
372	-2.52263	0.298822	-4.75002
373	-2.51014	0.285262	-4.73688
374	-2.49296	0.268018	-4.72429
375	-2.4711	0.247028	-4.71155
376	-2.44551	0.222945	-4.69887
377	-2.41711	0.196417	-4.68643
378	-2.38686	0.168093	-4.67442
379	-2.35569	0.138623	-4.66303
380	-2.32455	0.108653	-4.65243
381	-2.29439	0.0788327	-4.64283
382	-2.26614	0.0498075	-4.63439
383	-2.24075	0.0222243	-4.6273
384	-2.21917	-0.00327086	-4.62173
385	-2.20233	-0.0260317	-4.61787
386	-2.19023	-0.0464457	-4.6163
387	-2.18184	-0.0654657	-4.61721
388	-2.17655	-0.0832929	-4.62016
389	-2.17378	-0.100128	-4.62469
390	-2.17293	-0.116173	-4.63037
391	-2.17341	-0.131627	-4.63676
392	-2.17462	-0.146692	-4.64341
393	-2.17598	-0.16157	-4.64989
394	-2.17688	-0.176462	-4.65575
395	-2.17674	-0.19157	-4.66055
396	-2.17496	-0.207095	-4.66386
397	-2.17095	-0.223241	-4.66523
398	-2.16549	-0.239576	-4.66488
399	-2.15973	-0.255608	-4.66343
400	-2.15363	-0.271443	-4.66106
401	-2.14712	-0.287186	-4.6579
402	-2.14016	-0.302945	-4.65414
403	-2.1327	-0.318826	-4.64991
404	-2.12467	-0.334933	-4.64539
405	-2.11604	-0.351375	-4.64074
406	-2.10674	-0.368257	-4.63611
407	-2.09672	-0.385685	-4.63167
408	-2.08593	-0.403765	-4.62757
409	-2.07432	-0.422604	-4.62398
410	-2.06129	-0.442796	-4.62057
411	-2.04653	-0.464606	-4.61694
412	-2.03037	-0.487639	-4.61318
413	-2.0132	-0.511504	-4.60937
414	-1.99536	-0.535808	-4.60559
415	-1.97721	-0.560159	-4.60192
416	-1.95912	-0.584164	-4.59844
417	-1.94144	-0.607432	-4.59523
418	-1.92453	-0.629569	-4.59236
419	-1.90876	-0.650185	-4.58992
420	-1.89447	-0.668887	-4.58799
421	-1.88204	-0.685283	-4.58663
422	-1.86994	-0.698129	-4.58562
423	-1.85681	-0.707059	-4.58472
424	-1.84326	-0.713002	-4.58401
425	-1.82988	-0.716889	-4.58356
426	-1.81727	-0.719647	-4.58346
427	-1.80604	-0.722206	-4.58376
428	-1.79678	-0.725495	-4.58456
429	-1.79009	-0.730442	-4.58593
430	-1.78657	-0.737976	-4.58794
431	-1.78682	-0.749026	-4.59067
432	-1.79144	-0.76452	-4.5942
433	-1.80103	-0.785385	-4.59861
434	-1.81855	-0.812823	-4.60476
435	-1.84524	-0.846583	-4.61315
436	-1.8791	-0.885414	-4.62323
437	-1.91813	-0.928068	-4.63446
438	-1.96035	-0.973294	-4.64631
439	-2.00375	-1.01985	-4.65824
440	-2.04634	-1.06648	-4.66974
441	-2.08611	-1.11196	-4.68028
442	-2.12106	-1.15503	-4.68933
443	-2.1492	-1.19446	-4.69639
444	-2.16852	-1.22901	-4.70093
445	-2.17701	-1.25743	-4.70244
446	-2.17556	-1.28155	-4.70231
447	-2.16689	-1.30387	-4.70201
448	-2.15181	-1.3242	-4.7011
449	-2.13111	-1.34233	-4.69916
450	-2.10558	-1.35807	-4.69578
451	-2.07602	-1.37121	-4.69051
452	-2.04322	-1.38156	-4.68294
453	-2.00798	-1.38892	-4.67264
454	-1.97109	-1.39309	-4.65918
455	-1.93334	-1.39387	-4.64212
456	-1.89555	-1.39105	-4.62104
457	-1.8585	-1.38443	-4.5955
458	-1.81792	-1.37204	-4.56252
459	-1.77024	-1.3528	-4.52062
460	-1.7173	-1.32792	-4.47172
461	-1.66093	-1.29859	-4.41769
462	-1.60296	-1.26602	-4.36044
463	-1.54522	-1.23141	-4.30189
464	-1.48953	-1.19598	-4.24393
465	-1.43769	-1.16095	-4.18849
466	-1.39154	-1.12755	-4.13748
467	-1.35287	-1.09701	-4.09284
468	-1.32348	-1.07057	-4.05648
469	-1.30517	-1.04946	-4.03035
470	-1.29915	-1.03399	-4.01473
471	-1.30421	-1.02302	-4.00773
472	-1.31852	-1.01561	-4.00797
473	-1.34027	-1.01082	-4.01407
474	-1.36764	-1.00771	-4.02467
475	-1.39883	-1.00534	-4.03837
476	-1.43202	-1.00275	-4.05381
477	-1.46539	-0.999018	-4.0696
478	-1.49714	-0.993198	-4.08437
479	-1.52545	-0.984355	-4.09675
480	-1.54851	-0.971554	-4.10535
481	-1.56449	-0.953861	-4.10881
482	-1.57486	-0.930978	-4.10764
483	-1.58251	-0.903739	-4.1037
484	-1.58779	-0.8729	-4.09756
485	-1.59109	-0.839222	-4.08982
486	-1.59276	-0.803461	-4.08107
487	-1.59318	-0.766378	-4.07188
488	-1.5927	-0.72873	-4.06286
489	-1.59169	-0.691278	-4.05459
490	-1.59053	-0.654781	-4.04765
491	-1.58957	-0.62	-4.04263
492	-1.58918	-0.587695	-4.04012
493	-1.58972	-0.558627	-4.0407
494	-1.59031	-0.532546	-4.04442
495	-1.58998	-0.508462	-4.05066
496	-1.58897	-0.486031	-4.05903
497	-1.58755	-0.464907	-4.06913
498	-1.58596	-0.444742	-4.08055
499	-1.58446	-0.425192	-4.0929
500	-1.58331	-0.40591	-4.10578
501	-1.58275	-0.386547	-4.1188
502	-1.58304	-0.366759	-4.13154
503	-1.58443	-0.346196	-4.14363
504	-1.58717	-0.324511	-4.15465
505	-1.59152	-0.301358	-4.1642
506	-1.59727	-0.276559	-4.17273
507	-1.60401	-0.25038	-4.18092
508	-1.61169	-0.223139	-4.1888
509	-1.62026	-0.19515	-4.1964
510	-1.62969	-0.166733	-4.20373
511	-1.63991	-0.138202	-4.21082
512	-1.65089	-0.109875	-4.2177
513	-1.66258	-0.0820691	-4.22437
514	-1.67494	-0.0551007	-4.23087
515	-1.68792	-0.0292869	-4.23722
516	-1.70146	-0.00494459	-4.24343
517	-1.71553	0.0176094	-4.24954
518	-1.73024	0.0389144	-4.2555
519	-1.74569	0.0596595	-4.26129
520	-1.76186	0.079752	-4.26689
521	-1.77872	0.0990995	-4.27232
522	-1.79625	0.117609	-4.27757
523	-1.81441	0.135189	-4.28265
524	-1.83318	0.151746	-4.28757
525	-1.85254	0.167187	-4.29231
526	-1.87245	0.18142	-4.2969
527	-1.89289	0.194353	-4.30132
528	-1.91383	0.205892	-4.30559
529	-1.93524	0.215945	-4.30969
530	-1.95702	0.223168	-4.31343
531	-1.97914	0.226809	-4.31667
532	-2.00167	0.227658	-4.31951
533	-2.02468	0.226506	-4.32207
534	-2.04826	0.224145	-4.32447
535	-2.07245	0.221366	-4.3268
536	-2.09735	0.218961	-4.32919
537	-2.12301	0.217722	-4.33175
538	-2.14952	0.21844	-4.3346
539	-2.17694	0.221908	-4.33785
540	-2.20534	0.228917	-4.34162
541	-2.23481	0.240259	-4.34603
542	-2.26566	0.255484	-4.35092
543	-2.29803	0.273438	-4.35609
544	-2.33171	0.293867	-4.36154
545	-2.36645	0.316512	-4.36729
546	-2.40203	0.341117	-4.37334
547	-2.43822	0.367427	-4.37972
548	-2.4748	0.395183	-4.38643
549	-2.51153	0.424129	-4.39348
550	-2.54818	0.454009	-4.40088
551	-2.58453	0.484565	-4.40864
552	-2.62035	0.51554	-4.41678
553	-2.6554	0.546679	-4.42529
554	-2.69039	0.579294	-4.43429
555	-2.72601	0.614502	-4.44385
556	-2.76202	0.651752	-4.4539
557	-2.79818	0.690491	-4.46437
558	-2.83426	0.730166	-4.47521
559	-2.87003	0.770224	-4.48635
560	-2.90524	0.810113	-4.49771
561	-2.93968	0.849278	-4.50923
562	-2.9731	0.887167	-4.52084
563	-3.00527	0.923225	-4.53247
564	-3.03596	0.956898	-4.54404
565	-3.06493	0.987633	-4.55549
566	-3.09215	1.01559	-4.56738
567	-3.11785	1.04147	-4.58015
568	-3.14219	1.06554	-4.59353
569	-3.16535	1.08806	-4.60724
570	-3.1875	1.1093	-4.62102
571	-3.20881	1.12953	-4.63459
572	-3.22944	1.14901	-4.64769
573	-3.24957	1.168	-4.66004
574	-3.26938	1.18678	-4.67138
575	-3.28902	1.2056	-4.68143
576	-3.30868	1.22472	-4.68993
577	-3.32852	1.24443	-4.69661
578	-3.34848	1.26459	-4.70113
579	-3.36835	1.28485	-4.70358
580	-3.38803	1.30511	-4.70431
581	-3.40747	1.32525	-4.70368
582	-3.42658	1.34516	-4.70202
583	-3.4453	1.36475	-4.6997
584	-3.46354	1.38389	-4.69707
585	-3.48123	1.40248	-4.69448
586	-3.4983	1.42043	-4.69228
587	-3.51466	1.43761	-4.69082
588	-3.53025	1.45392	-4.69045
589	-3.54499	1.46926	-4.69153
590	-3.55948	1.48404	-4.69324
591	-3.57418	1.49865	-4.69466
592	-3.58881	1.51292	-4.69601
593	-3.6031	1.52669	-4.69754
594	-3.61676	1.53981	-4.69945
595	-3.62951	1.55213	-4.70197
596	-3.64107	1.56347	-4.70532
597	-3.65117	1.57369	-4.70973
598	-3.65951	1.58262	-4.71543
599	-3.66584	1.5901	-4.72262
600	-3.66985	1.59599	-4.73154
601	-3.67128	1.6001	-4.74242
602	-3.66942	1.60207	-4.75586
603	-3.66415	1.60181	-4.77201
604	-3.65602	1.59963	-4.79041
605	-3.64559	1.59585	-4.81056
606	-3.63342	1.59077	-4.83199
607	-3.62006	1.58472	-4.85421
608	-3.60606	1.578	-4.87676
609	-3.592	1.57092	-4.89914
610	-3.57841	1.56381	-4.92088
611	-3.56586	1.55697	-4.9415
612	-3.5549	1.55072	-4.96051
613	-3.54609	1.54539	-4.97744
614	-3.53881	1.54043	-4.99289
615	-3.53208	1.53518	-5.00777
616	-3.52587	1.52972	-5.02205
617	-3.52016	1.52415	-5.03571
618	-3.51494	1.51854	-5.04872
619	-3.51016	1.51298	-5.06107
620	-3.50583	1.50756	-5.07273
621	-3.50191	1.50238	-5.08368
622	-3.49837	1.4975	-5.09389
623	-3.49521	1.49303	-5.10335
624	-3.4924	1.48905	-5.11202
625	-3.48992	1.48564	-5.11988
626	-3.48863	1.48263	-5.12683
627	-3.48911	1.47983	-5.13282
628	-3.4909	1.47725	-5.13792
629	-3.49354	1.47496	-5.14221
630	-3.49658	1.47298	-5.14577
631	-3.49955	1.47135	-5.14866
632	-3.50198	1.47012	-5.15097
633	-3.50343	1.46933	-5.15276
634	-3.50343	1.469	-5.15412
635	-3.50152	1.46919	-5.15511
636	-3.49724	1.46993	-5.15581
637	-3.49013	1.47126	-5.15629
638	-3.48042	1.47344	-5.15658
639	-3.46874	1.47659	-5.15661
640	-3.45528	1.48055	-5.15633
641	-3.44019	1.48515	-5.15567
642	-3.42366	1.49022	-5.15456
643	-3.40585	1.4956	-5.15296
644	-3.38693	1.50112	-5.15078
645	-3.36707	1.50661	-5.14798
646	-3.34644	1.51191	-5.14449
647	-3.32522	1.51685	-5.14025
648	-3.30357	1.52126	-5.1352
649	-3.28167	1.52498	-5.12928
650	-3.25882	1.52795	-5.1221
651	-3.23439	1.53033	-5.11349
652	-3.20864	1.53224	-5.10368
653	-3.18187	1.53383	-5.09294
654	-3.15433	1.53523	-5.08151
655	-3.12629	1.53658	-5.06963
656	-3.09803	1.53802	-5.05756
657	-3.06983	1.53968	-5.04554
658	-3.04194	1.5417	-5.03383
659	-3.01465	1.5442	-5.02266
660	-2.98822	1.54734	-5.01229
661	-2.96292	1.55123	-5.00296
662	-2.93835	1.55578	-4.99428
663	-2.91395	1.56075	-4.9857
664	-2.88978	1.56613	-4.97729
665	-2.86589	1.57189	-4.96911
666	-2.84231	1.578	-4.96123
667	-2.8191	1.58443	-4.95371
668	-2.79631	1.59117	-4.94662
669	-2.77398	1.59817	-4.94002
670	-2.75217	1.60542	-4.93398
671	-2.73091	1.61289	-4.92856
672	-2.71027	1.62055	-4.92382
673	-2.69029	1.62837	-4.91983
674	-2.67148	1.63669	-4.91685
675	-2.65412	1.64574	-4.91495
676	-2.6379	1.65535	-4.91398
677	-2.62251	1.66537	-4.91373
678	-2.60762	1.67563	-4.91405
679	-2.59294	1.68598	-4.91475
680	-2.57813	1.69624	-4.91565
681	-2.56289	1.70626	-4.91657
682	-2.54691	1.71588	-4.91734
683	-2.52986	1.72493	-4.91777
684	-2.51145	1.73326	-4.91769
685	-2.49134	1.7407	-4.91692
686	-2.4693	1.74794	-4.91581
687	-2.4455	1.7556	-4.9148
688	-2.42027	1.7634	-4.91379
689	-2.39396	1.77107	-4.9127
690	-2.36691	1.77834	-4.91146
691	-2.33945	1.78493	-4.90997
692	-2.31192	1.79057	-4.90816
693	-2.28467	1.79499	-4.90594
694	-2.25803	1.79792	-4.90325
695	-2.23233	1.79909	-4.89999
696	-2.20793	1.79822	-4.89609
697	-2.18516	1.79504	-4.89146
698	-2.16401	1.78844	-4.88615
699	-2.14411	1.77803	-4.88026
700	-2.12526	1.76458	-4.87384
701	-2.10723	1.74886	-4.8669
702	-2.08982	1.73165	-4.85949
703	-2.0728	1.71373	-4.85164
704	-2.05596	1.69587	-4.84339
705	-2.03909	1.67885	-4.83476
706	-2.02198	1.66344	-4.82579
707	-2.00441	1.65043	-4.81652
708	-1.98616	1.64058	-4.80696
709	-1.96703	1.63468	-4.79717
710	-1.94732	1.63249	-4.78685
711	-1.92746	1.633	-4.7758
712	-1.90742	1.63585	-4.76414
713	-1.88717	1.64069	-4.75201
714	-1.86668	1.64715	-4.73954
715	-1.84591	1.65486	-4.72685
716	-1.82483	1.66347	-4.71408
717	-1.80342	1.67261	-4.70135
718	-1.78163	1.68192	-4.68881
719	-1.75945	1.69103	-4.67657
720	-1.73683	1.69958	-4.66477
721	-1.71374	1.70722	-4.65354
722	-1.68993	1.71437	-4.6428
723	-1.66529	1.72173	-4.63236
724	-1.63996	1.72929	-4.62218
725	-1.6141	1.73702	-4.61222
726	-1.58787	1.74493	-4.60243
727	-1.56143	1.75298	-4.59279
728	-1.53493	1.76118	-4.58324
729	-1.50853	1.76951	-4.57375
730	-1.48238	1.77796	-4.56427
731	-1.45664	1.78651	-4.55477
732	-1.43147	1.79515	-4.54521
733	-1.40702	1.80387	-4.53554
734	-1.38316	1.81278	-4.52607
735	-1.35965	1.82198	-4.51704
736	-1.33644	1.83141	-4.50831
737	-1.31352	1.84102	-4.49974
738	-1.29085	1.85074	-4.49118
739	-1.26841	1.86051	-4.4825
740	-1.24616	1.87029	-4.47356
741	-1.22409	1.88002	-4.46421
742	-1.20216	1.88963	-4.45431
743	-1.18035	1.89908	-4.44373
744	-1.15862	1.90831	-4.43232
745	-1.13696	1.91727	-4.41994
746	-1.11542	1.92597	-4.40654
747	-1.0941	1.93449	-4.39225
748	-1.07296	1.94286	-4.37718
749	-1.05199	1.9511	-4.36145
750	-1.03116	1.95923	-4.34517
751	-1.01046	1.96728	-4.32845
752	-0.989871	1.97529	-4.31143
753	-0.969363	1.98326	-4.2942
754	-0.948919	1.99122	-4.27689
755	-0.928519	1.99921	-4.25961
756	-0.908141	2.00724	-4.24248
757	-0.887765	2.01533	-4.22562
758	-0.867293	2.02347	-4.20898
759	-0.846687	2.03159	-4.19239
760	-0.826011	2.0397	-4.17582
761	-0.805335	2.04781	-4.15922
762	-0.784723	2.05591	-4.14253
763	-0.764243	2.064	-4.1257
764	-0.743962	2.07209	-4.1087
765	-0.723947	2.08019	-4.09146
766	-0.704265	2.08828	-4.07395
767	-0.684982	2.09638	-4.05611
768	-0.666166	2.10448	-4.03789
769	-0.647885	2.11258	-4.01924
770	-0.630364	2.12015	-4.00005
771	-0.613677	2.12684	-3.98027
772	-0.597658	2.13294	-3.96001
773	-0.582141	2.13875	-3.93938
774	-0.566959	2.14456	-3.91846
775	-0.551947	2.15067	-3.89737
776	-0.536939	2.15737	-3.8762
777	-0.521769	2.16496	-3.85506
778	-0.506271	2.17374	-3.83404
779	-0.49028	2.18399	-3.81325
780	-0.473629	2.19602	-3.79278
781	-0.456153	2.21011	-3.77275
782	-0.437826	2.22672	-3.75305
783	-0.418816	2.24579	-3.73352
784	-0.399242	2.2669	-3.71415
785	-0.379224	2.28963	-3.69492
786	-0.358882	2.31354	-3.67581
787	-0.338335	2.3382	-3.65681
788	-0.317703	2.36319	-3.63789
789	-0.297105	2.38808	-3.61904
790	-0.27666	2.41243	-3.60025
791	-0.256485	2.43583	-3.5815
792	-0.2367	2.45784	-3.56277
793	-0.217422	2.47803	-3.54405
794	-0.198627	2.49666	-3.52559
795	-0.180167	2.51435	-3.50758
796	-0.161981	2.53124	-3.48989
797	-0.144005	2.54747	-3.47238
798	-0.126178	2.56316	-3.45493
799	-0.108437	2.57846	-3.43741
800	-0.0907212	2.59349	-3.41969
801	-0.0729676	2.6084	-3.40165
802	-0.055115	2.62332	-3.38314
803	-0.0371019	2.63839	-3.36405
804	-0.0188669	2.65374	-3.34425
805	-0.000348673	2.6695	-3.3236
806	0.0180786	2.68578	-3.30223
807	0.0361095	2.70248	-3.28037
808	0.0539087	2.71946	-3.25804
809	0.0716406	2.73659	-3.23523
810	0.0894698	2.75374	-3.21197
811	0.107561	2.77077	-3.18827
812	0.126078	2.78754	-3.16413
813	0.145187	2.80392	-3.13957
814	0.165051	2.81977	-3.11461
815	0.185836	2.83496	-3.08924
816	0.207706	2.84935	-3.06349
817	0.230826	2.86281	-3.03736
818	0.255235	2.87529	-3.01085
819	0.280781	2.88693	-2.98392
820	0.307336	2.89784	-2.95659
821	0.334773	2.90811	-2.92885
822	0.362968	2.91787	-2.9007
823	0.391791	2.9272	-2.87212
824	0.421118	2.93623	-2.84312
825	0.45082	2.94506	-2.8137
826	0.480771	2.9538	-2.78385
827	0.510844	2.96255	-2.75358
828	0.540911	2.97142	-2.72286
829	0.570846	2.98052	-2.69171
830	0.601147	2.9891	-2.65961
831	0.632271	2.99659	-2.62624
832	0.664027	3.00331	-2.59187
833	0.696221	3.0096	-2.55679
834	0.72866	3.01582	-2.52128
835	0.761151	3.02229	-2.48562
836	0.793502	3.02935	-2.45009
837	0.825519	3.03734	-2.41499
838	0.85701	3.0466	-2.38058
839	0.887782	3.05746	-2.34715
840	0.917642	3.07025	-2.31499
841	0.946398	3.08532	-2.28437
842	0.974308	3.1027	-2.25515
843	1.00175	3.12206	-2.22692
844	1.02869	3.14315	-2.19958
845	1.05513	3.16574	-2.17304
846	1.08105	3.18958	-2.1472
847	1.10642	3.21443	-2.12197
848	1.13123	3.24004	-2.09725
849	1.15546	3.26619	-2.07294
850	1.17909	3.29263	-2.04895
851	1.2021	3.31911	-2.02518
852	1.22448	3.3454	-2.00155
853	1.24621	3.37126	-1.97795
854	1.26686	3.39737	-1.95446
855	1.28618	3.42443	-1.93124
856	1.30441	3.45221	-1.90831
857	1.3218	3.4805	-1.88569
858	1.3386	3.50907	-1.8634
859	1.35504	3.53771	-1.84145
860	1.37137	3.56619	-1.81987
861	1.38784	3.5943	-1.79868
862	1.40469	3.62182	-1.77789
863	1.42217	3.64852	-1.75751
864	1.44051	3.67419	-1.73758
865	1.45997	3.6986	-1.7181
866	1.48037	3.72183	-1.69934
867	1.50133	3.74417	-1.68145
868	1.52279	3.7657	-1.66427
869	1.5447	3.78653	-1.64765
870	1.56699	3.80677	-1.63142
871	1.58961	3.8265	-1.61543
872	1.6125	3.84585	-1.59952
873	1.63559	3.86489	-1.58353
874	1.65884	3.88375	-1.5673
875	1.68217	3.90252	-1.55067
876	1.70554	3.92129	-1.53349
877	1.72887	3.94019	-1.51559
878	1.75231	3.9591	-1.4968
879	1.77601	3.97787	-1.47716
880	1.79992	3.99648	-1.45688
881	1.82402	4.01492	-1.43616
882	1.84826	4.03316	-1.4152
883	1.87261	4.05121	-1.3942
884	1.89703	4.06904	-1.37336
885	1.92148	4.08665	-1.35287
886	1.94593	4.10401	-1.33295
887	1.97034	4.12111	-1.31379
888	1.99468	4.13794	-1.29559
889	2.01891	4.15447	-1.27855
890	2.0433	4.17074	-1.26256
891	2.06807	4.18675	-1.24734
892	2.0931	4.20251	-1.23282
893	2.11826	4.21802	-1.21892
894	2.14341	4.23328	-1.20558
895	2.16845	4.2483	-1.19274
896	2.19324	4.26306	-1.18032
897	2.21765	4.27758	-1.16827
898	2.24157	4.29186	-1.1565
899	2.26485	4.30588	-1.14496
900	2.28739	4.31966	-1.13357
901	2.30905	4.3332	-1.12228
902	2.3297	4.34673	-1.1115
903	2.34939	4.36039	-1.10157
904	2.36828	4.37406	-1.09231
905	2.38652	4.3876	-1.08352
906	2.40426	4.4009	-1.07504
907	2.42166	4.41381	-1.06667
908	2.43887	4.42622	-1.05822
909	2.45604	4.43799	-1.04951
910	2.47332	4.449	-1.04036
911	2.49088	4.45912	-1.03058
912	2.50885	4.46822	-1.01999
913	2.5274	4.47618	-1.00839
914	2.54636	4.48281	-0.995998
915	2.56544	4.48816	-0.983132
916	2.58466	4.49239	-0.969805
917	2.60399	4.49568	-0.956027
918	2.62344	4.49822	-0.941806
919	2.643	4.50018	-0.927152
920	2.66267	4.50173	-0.912074
921	2.68244	4.50306	-0.896581
922	2.70231	4.50433	-0.880684
923	2.72226	4.50574	-0.86439
924	2.7423	4.50746	-0.847709
925	2.76242	4.50965	-0.83065
926	2.78243	4.51193	-0.81325
927	2.80222	4.51385	-0.795522
928	2.82189	4.5155	-0.777441
929	2.84155	4.51701	-0.758982
930	2.86131	4.51846	-0.740119
931	2.88127	4.51997	-0.720828
932	2.90154	4.52165	-0.701082
933	2.92223	4.52359	-0.680856
934	2.94343	4.52591	-0.660124
935	2.96527	4.5287	-0.63886
936	2.98784	4.53209	-0.617037
937	3.01125	4.53617	-0.59463
938	3.03551	4.54131	-0.571545
939	3.06052	4.5476	-0.547751
940	3.0862	4.55479	-0.523315
941	3.11247	4.56263	-0.498302
942	3.13926	4.57085	-0.472779
943	3.16649	4.57919	-0.446814
944	3.19409	4.58739	-0.420471
945	3.22198	4.5952	-0.39382
946	3.25008	4.60235	-0.366926
947	3.27832	4.60859	-0.339859
948	3.30663	4.61364	-0.312684
949	3.33493	4.61726	-0.285471
950	3.3633	4.61937	-0.25805
951	3.39187	4.62022	-0.23024
952	3.42064	4.62	-0.202091
953	3.44964	4.61892	-0.173654
954	3.47885	4.6172	-0.144979
955	3.50828	4.61502	-0.116116
956	3.53795	4.6126	-0.0871127
957	3.56786	4.61014	-0.0580197
958	3.598	4.60784	-0.0288857
959	3.62839	4.60592	0.000240573
960	3.65903	4.60457	0.0293106
961	3.68992	4.604	0.0582761
962	3.72127	4.60366	0.0873634
963	3.75322	4.60297	0.116771
964	3.78564	4.6021	0.146407
965	3.81842	4.60124	0.176181
966	3.85143	4.60055	0.206001
967	3.88456	4.6002	0.235777
968	3.91768	4.60036	0.265416
969	3.95069	4.60121	0.294828
970	3.98345	4.60291	0.32392
971	4.01585	4.60564	0.352601
972	4.04778	4.60957	0.380778
973	4.07911	4.61486	0.408359
974	4.11015	4.6213	0.435699
975	4.14121	4.62857	0.463124
976	4.17221	4.63667	0.490498
977	4.20306	4.64562	0.517687
978	4.23367	4.65541	0.544556
979	4.26394	4.66607	0.570969
980	4.29379	4.6776	0.596792
981	4.32313	4.69	0.621891
982	4.35187	4.70329	0.646129
983	4.37992	4.71747	0.669372
984	4.40718	4.73254	0.691486
985	4.43358	4.74852	0.712336
986	4.45893	4.767	0.731863
987	4.48325	4.78898	0.750181
988	4.50666	4.81359	0.767406
989	4.52931	4.83995	0.783654
990	4.55136	4.86718	0.799043
991	4.57296	4.89441	0.813688
992	4.59424	4.92076	0.827704
993	4.61537	4.94535	0.841208
994	4.63649	4.9673	0.854315
995	4.65776	4.98575	0.867138
996	4.67932	4.99982	0.879794
997	4.70134	5.00863	0.892397
998	4.72399	5.01048	0.903765
999	4.74724	5.00524	0.913018
1000	4.77089	4.99441	0.920725
1001	4.79475	4.97945	0.927452
1002	4.81861	4.96185	0.93377
1003	4.84229	4.9431	0.940247
1004	4.86559	4.92468	0.947454
1005	4.8883	4.90808	0.955963
1006	4.91023	4.89477	0.966345
1007	4.93119	4.88625	0.979174
1008	4.95096	4.88401	0.995021
1009	4.96936	4.88953	1.01446
1010	4.98579	4.90322	1.03786
1011	5.00007	4.9237	1.06481
1012	5.01266	4.94983	1.09477
1013	5.02399	4.98043	1.12716
1014	5.0345	5.01434	1.16143
1015	5.04464	5.05041	1.19702
1016	5.05485	5.08746	1.23337
1017	5.06558	5.12434	1.26991
1018	5.07729	5.15988	1.30609
1019	5.09042	5.19292	1.34136
1020	5.10544	5.22229	1.37516
1021	5.12281	5.24684	1.40692
1022	5.14238	5.26739	1.43787
1023	5.16356	5.28576	1.46938
1024	5.18616	5.30223	1.50116
1025	5.20997	5.31708	1.5329
1026	5.23477	5.33059	1.56428
1027	5.26036	5.34305	1.59501
1028	5.28654	5.35474	1.62478
1029	5.3131	5.36595	1.65327
1030	5.33982	5.37696	1.68018
1031	5.3665	5.38805	1.70521
1032	5.39293	5.3995	1.72805
1033	5.41891	5.41158	1.74839
1034	5.44477	5.42465	1.76577
1035	5.47096	5.43859	1.78022
1036	5.49742	5.45304	1.7922
1037	5.5241	5.46763	1.80216
1038	5.55096	5.48201	1.81054
1039	5.57794	5.49581	1.81778
1040	5.60499	5.50867	1.82435
1041	5.63206	5.52022	1.83068
1042	5.6591	5.5301	1.83722
1043	5.68606	5.53795	1.84442
1044	5.71288	5.54341	1.85273
1045	5.73952	5.54612	1.8626
1046	5.76637	5.54626	1.87333
1047	5.79374	5.54436	1.88402
1048	5.82145	5.54054	1.89474
1049	5.84932	5.53493	1.90558
1050	5.87716	5.52765	1.91664
1051	5.90478	5.51882	1.928
1052	5.932	5.50858	1.93975
1053	5.95863	5.49705	1.95197
1054	5.98449	5.48436	1.96477
1055	6.00939	5.47063	1.97822
1056	6.03315	5.45599	1.99242
1057	6.05558	5.44057	2.00744
1058	6.0772	5.42444	2.0246
1059	6.09855	5.40751	2.04463
1060	6.11945	5.38966	2.06675
1061	6.13976	5.37077	2.0902
1062	6.15929	5.35072	2.11421
1063	6.17789	5.32939	2.13802
1064	6.1954	5.30667	2.16086
1065	6.21164	5.28242	2.18197
1066	6.22646	5.25653	2.20057
1067	6.23969	5.22887	2.21589
1068	6.25116	5.19932	2.22718
1069	6.26071	5.16775	2.23366
1070	6.26752	5.13427	2.23561
1071	6.27125	5.09905	2.23404
1072	6.27245	5.06212	2.22929
1073	6.27167	5.02352	2.22169
1074	6.26946	4.98326	2.21159
1075	6.26637	4.94137	2.19932
1076	6.26294	4.89787	2.18521
1077	6.25974	4.8528	2.16961
1078	6.25731	4.80617	2.15285
1079	6.25619	4.75802	2.13526
1080	6.25695	4.70836	2.11719
1081	6.26013	4.65722	2.09895
1082	6.26579	4.60443	2.07972
1083	6.27334	4.54985	2.0586
1084	6.28242	4.49358	2.03582
1085	6.29264	4.43567	2.01162
1086	6.30362	4.3762	1.98623
1087	6.31498	4.31526	1.9599
1088	6.32634	4.25291	1.93285
1089	6.33732	4.18924	1.90532
1090	6.34754	4.12431	1.87755
1091	6.35661	4.05821	1.84979
1092	6.36417	3.99101	1.82227
1093	6.36982	3.92278	1.79523
1094	6.37382	3.8535	1.76794
1095	6.37674	3.78304	1.73967
1096	6.37867	3.71139	1.71066
1097	6.37972	3.63852	1.68117
1098	6.37999	3.5644	1.65144
1099	6.37957	3.48901	1.62172
1100	6.37857	3.41234	1.59227
1101	6.3771	3.33434	1.56332
1102	6.37525	3.25499	1.53513
1103	6.37314	3.17427	1.50795
1104	6.37087	3.09216	1.48202
1105	6.36854	3.00861	1.45761
1106	6.36548	2.92229	1.43431
1107	6.36115	2.83238	1.41161
1108	6.35583	2.73961	1.38958
1109	6.34985	2.64475	1.36825
1110	6.34349	2.54853	1.34769
1111	6.33706	2.45173	1.32794
1112	6.33087	2.35507	1.30906
1113	6.32524	2.25931	1.29109
1114	6.32045	2.1652	1.2741
1115	6.31683	2.07349	1.25814
1116	6.31469	1.98493	1.24324
1117	6.31434	1.90025	1.22947
1118	6.31594	1.81777	1.21713
1119	6.31926	1.73556	1.20639
1120	6.32403	1.65408	1.19702
1121	6.32997	1.57379	1.18882
1122	6.3368	1.49514	1.18159
1123	6.34423	1.41859	1.17512
1124	6.352	1.34459	1.16921
1125	6.35981	1.27359	1.16365
1126	6.36739	1.20605	1.15824
1127	6.37446	1.14243	1.15278
1128	6.38072	1.08317	1.14707
1129	6.38591	1.02875	1.1409
1130	6.39063	0.979317	1.13463
1131	6.39559	0.93449	1.12871
1132	6.40064	0.893888	1.12307
1133	6.40561	0.857129	1.11766
1134	6.41035	0.823832	1.11242
1135	6.41471	0.793617	1.10729
1136	6.41852	0.766102	1.10221
1137	6.42163	0.740906	1.09712
1138	6.42388	0.717648	1.09195
1139	6.42511	0.695948	1.08666
1140	6.42516	0.675423	1.08117
1141	6.42388	0.655693	1.07544
1142	6.42038	0.637756	1.06917
1143	6.41425	0.62266	1.06225
1144	6.40609	0.610107	1.05489
1145	6.39648	0.599793	1.04727
1146	6.38601	0.591419	1.03958
1147	6.37526	0.584683	1.03202
1148	6.36483	0.579284	1.02479
1149	6.35529	0.574919	1.01806
1150	6.34724	0.571288	1.01205
1151	6.34125	0.568088	1.00693
1152	6.33793	0.565017	1.0029
1153	6.33785	0.561774	1.00016
1154	6.34079	0.559075	0.998348
1155	6.34599	0.557704	0.997029
1156	6.35318	0.557463	0.996276
1157	6.36212	0.558153	0.996158
1158	6.37253	0.559577	0.996747
1159	6.38418	0.561535	0.998115
1160	6.39679	0.563831	1.00033
1161	6.41013	0.566265	1.00347
1162	6.42393	0.56864	1.00759
1163	6.43793	0.570756	1.01278
1164	6.45189	0.572415	1.0191
1165	6.46554	0.57342	1.02661
1166	6.47969	0.573265	1.03584
1167	6.49515	0.571848	1.04704
1168	6.51162	0.569572	1.05986
1169	6.52883	0.566838	1.074
1170	6.5465	0.564048	1.08913
1171	6.56436	0.561604	1.10493
1172	6.58213	0.559908	1.12107
1173	6.59952	0.55936	1.13722
1174	6.61627	0.560362	1.15307
1175	6.63208	0.563313	1.16829
1176	6.64669	0.568613	1.18255
1177	6.65981	0.576663	1.19554
1178	6.67165	0.587913	1.20754
1179	6.68263	0.602216	1.21909
1180	6.69283	0.619068	1.23024
1181	6.7023	0.637969	1.24103
1182	6.71113	0.658415	1.25152
1183	6.71936	0.679905	1.26175
1184	6.72708	0.701935	1.27177
1185	6.73435	0.724006	1.28163
1186	6.74124	0.745613	1.29138
1187	6.74781	0.766256	1.30106
1188	6.75413	0.785432	1.31073
1189	6.76027	0.802639	1.32044
1190	6.76661	0.8186	1.33053
1191	6.7733	0.834322	1.34117
1192	6.78011	0.84973	1.35214
1193	6.78678	0.86475	1.36322
1194	6.79307	0.879306	1.37419
1195	6.79873	0.893324	1.38483
1196	6.80351	0.906728	1.39492
1197	6.80717	0.919442	1.40423
1198	6.80945	0.931392	1.41255
1199	6.81012	0.942502	1.41966
1200	6.80892	0.952695	1.42533
1201	6.8056	0.961898	1.42934
1202	6.79973	0.969833	1.43142
1203	6.79129	0.976407	1.43162
1204	6.78069	0.981818	1.43024
1205	6.76832	0.986266	1.42757
1206	6.75458	0.989948	1.4239
1207	6.73987	0.993063	1.41953
1208	6.72458	0.995809	1.41476
1209	6.70912	0.998385	1.40987
1210	6.69388	1.00099	1.40516
1211	6.67925	1.00382	1.40093
1212	6.66565	1.00707	1.39746
1213	6.65346	1.01095	1.39505
1214	6.64208	1.01537	1.3934
1215	6.63071	1.02009	1.392
1216	6.61941	1.02501	1.39083
1217	6.60826	1.03004	1.38986
1218	6.59734	1.0351	1.38907
1219	6.5867	1.0401	1.38844
1220	6.57643	1.04495	1.38794
1221	6.56661	1.04956	1.38756
1222	6.55729	1.05385	1.38726
1223	6.54856	1.05773	1.38703
1224	6.54049	1.06111	1.38684
1225	6.53314	1.0639	1.38667
1226	6.52621	1.06595	1.38659
1227	6.51939	1.06725	1.38664
1228	6.51283	1.06794	1.38683
1229	6.50665	1.06817	1.38712
1230	6.50099	1.06808	1.3875
1231	6.49596	1.0678	1.38795
1232	6.49171	1.06748	1.38845
1233	6.48836	1.06726	1.38899
1234	6.48604	1.06728	1.38954
1235	6.48488	1.06768	1.39009
1236	6.48501	1.0686	1.39062
1237	6.48657	1.07019	1.39111
1238	6.49001	1.07277	1.39187
1239	6.49551	1.0764	1.39313
1240	6.50271	1.08081	1.39473
1241	6.51129	1.08574	1.39651
1242	6.5209	1.0909	1.39831
1243	6.5312	1.09603	1.39996
1244	6.54185	1.10087	1.4013
1245	6.55251	1.10513	1.40216
1246	6.56285	1.10855	1.4024
1247	6.57252	1.11086	1.40184
1248	6.58119	1.11179	1.40031
1249	6.58851	1.11106	1.39767
1250	6.59504	1.10829	1.39359
1251	6.6015	1.10353	1.38805
1252	6.60781	1.09716	1.38133
1253	6.61388	1.08956	1.3737
1254	6.61962	1.08112	1.36543
1255	6.62494	1.07222	1.3568
1256	6.62976	1.06325	1.34808
1257	6.63399	1.05459	1.33955
1258	6.63754	1.04662	1.33149
1259	6.64033	1.03973	1.32417
1260	6.64227	1.03431	1.31786
1261	6.64328	1.03074	1.31285
1262	6.64318	1.0288	1.30909
1263	6.64197	1.02792	1.30625
1264	6.6398	1.02799	1.30419
1265	6.63681	1.02888	1.30276
1266	6.63314	1.03046	1.30179
1267	6.62894	1.03261	1.30113
1268	6.62436	1.03522	1.30063
1269	6.61954	1.03815	1.30013
1270	6.61463	1.04128	1.29948
1271	6.60976	1.04449	1.29854
1272	6.6051	1.04766	1.29713
1273	6.60077	1.05066	1.29511
1274	6.59647	1.05367	1.29269
1275	6.59183	1.05696	1.29018
1276	6.58693	1.06048	1.28755
1277	6.58185	1.06423	1.28479
1278	6.57668	1.06819	1.28189
1279	6.5715	1.07232	1.27881
1280	6.56639	1.07662	1.27555
1281	6.56143	1.08105	1.27208
1282	6.55671	1.08561	1.26839
1283	6.55231	1.09025	1.26446
1284	6.5483	1.09498	1.26027
1285	6.54478	1.09975	1.2558
1286	6.54164	1.1044	1.25061
1287	6.53874	1.10882	1.24441
1288	6.53606	1.11313	1.23747
1289	6.53363	1.11744	1.23005
1290	6.53142	1.12187	1.22241
1291	6.52946	1.12653	1.21481
1292	6.52773	1.13154	1.2075
1293	6.52624	1.13701	1.20075
1294	6.52499	1.14306	1.19481
1295	6.52398	1.1498	1.18994
1296	6.52321	1.15734	1.18641
1297	6.52269	1.16579	1.18447
1298	6.52263	1.1752	1.18432
1299	6.52319	1.18543	1.18581
1300	6.52424	1.19642	1.18867
1301	6.52565	1.20806	1.19262
1302	6.5273	1.22028	1.19738
1303	6.52906	1.23299	1.20268
1304	6.53081	1.2461	1.20824
1305	6.53243	1.25953	1.21379
1306	6.53379	1.27318	1.21905
1307	6.53476	1.28697	1.22374
1308	6.53522	1.30081	1.22758
1309	6.53504	1.31463	1.23031
1310	6.53448	1.3291	1.23242
1311	6.53383	1.34476	1.23454
1312	6.53303	1.36129	1.23657
1313	6.53203	1.37837	1.23841
1314	6.53077	1.39567	1.23996
1315	6.52919	1.41289	1.24111
1316	6.52724	1.42968	1.24177
1317	6.52486	1.44574	1.24185
1318	6.52199	1.46074	1.24123
1319	6.51858	1.47436	1.23982
1320	6.51457	1.48628	1.23752
1321	6.5099	1.49617	1.23423
1322	6.50418	1.50407	1.22962
1323	6.49723	1.51034	1.22358
1324	6.48929	1.51518	1.21637
1325	6.48062	1.51877	1.20822
1326	6.47146	1.5213	1.19939
1327	6.46206	1.52296	1.1901
1328	6.45267	1.52395	1.18062
1329	6.44355	1.52445	1.17119
1330	6.43493	1.52466	1.16204
1331	6.42707	1.52475	1.15342
1332	6.42022	1.52493	1.14559
1333	6.41463	1.52537	1.13877
1334	6.41018	1.52574	1.13269
1335	6.40652	1.52562	1.1269
1336	6.40357	1.52507	1.1214
1337	6.40122	1.52415	1.11618
1338	6.39937	1.52293	1.11126
1339	6.39795	1.52148	1.10662
1340	6.39685	1.51986	1.10226
1341	6.39597	1.51813	1.09819
1342	6.39522	1.51636	1.09441
1343	6.39451	1.51462	1.09091
1344	6.39374	1.51296	1.08769
1345	6.39283	1.51146	1.08476
1346	6.39222	1.50937	1.082
1347	6.39234	1.50615	1.07935
1348	6.39298	1.50215	1.07686
1349	6.39394	1.49775	1.0746
1350	6.39504	1.49331	1.07262
1351	6.39608	1.4892	1.07099
1352	6.39685	1.48577	1.06976
1353	6.39718	1.48339	1.06899
1354	6.39685	1.48242	1.06875
1355	6.39569	1.48324	1.06909
1356	6.39348	1.4862	1.07008
1357	6.39005	1.49167	1.07177
1358	6.38529	1.50028	1.07438
1359	6.37938	1.51202	1.07798
1360	6.37249	1.52634	1.08241
1361	6.36478	1.54264	1.08753
1362	6.35641	1.56036	1.09316
1363	6.34757	1.57892	1.09916
1364	6.33842	1.59774	1.10537
1365	6.32913	1.61625	1.11164
1366	6.31987	1.63387	1.11781
1367	6.3108	1.65003	1.12373
1368	6.30211	1.66416	1.12923
1369	6.29395	1.67567	1.13418
1370	6.28602	1.68514	1.139
1371	6.27795	1.69356	1.14413
1372	6.26979	1.701	1.14944
1373	6.2616	1.7075	1.15479
1374	6.25344	1.7131	1.16004
1375	6.24536	1.71788	1.16506
1376	6.23744	1.72187	1.16971
1377	6.22971	1.72514	1.17385
1378	6.22225	1.72772	1.17734
1379	6.21512	1.72969	1.18005
1380	6.20836	1.73108	1.18184
1381	6.20204	1.73196	1.18257
1382	6.19641	1.73162	1.18209
1383	6.19157	1.72956	1.18044
1384	6.18734	1.72613	1.17781
1385	6.18355	1.72168	1.17435
1386	6.18003	1.71656	1.17025
1387	6.17659	1.7111	1.16568
1388	6.17306	1.70567	1.1608
1389	6.16928	1.70061	1.1558
1390	6.16505	1.69626	1.15083
1391	6.16022	1.69297	1.14608
1392	6.15459	1.6911	1.14171
1393	6.148	1.69099	1.1379
1394	6.14025	1.69288	1.13476
1395	6.1314	1.69658	1.13219
1396	6.12166	1.70171	1.13001
1397	6.11126	1.70791	1.12805
1398	6.10043	1.71483	1.12612
1399	6.08938	1.72211	1.12406
1400	6.07834	1.72938	1.12169
1401	6.06753	1.73628	1.11884
1402	6.05717	1.74246	1.11533
1403	6.04748	1.74756	1.11099
1404	6.03869	1.75122	1.10564
1405	6.03101	1.75307	1.09912
1406	6.02425	1.75341	1.09149
1407	6.01805	1.75283	1.08298
1408	6.01236	1.75139	1.07366
1409	6.00715	1.74916	1.06362
1410	6.00239	1.7462	1.05292
1411	5.99805	1.7426	1.04164
1412	5.99409	1.7384	1.02986
1413	5.99048	1.73369	1.01764
1414	5.98719	1.72853	1.00507
1415	5.98418	1.72299	0.992208
1416	5.98141	1.71714	0.97914
1417	5.97886	1.71104	0.965937
1418	5.97697	1.70451	0.952489
1419	5.97606	1.69736	0.938644
1420	5.9759	1.68964	0.924415
1421	5.97627	1.68141	0.909814
1422	5.97697	1.67274	0.894853
1423	5.97775	1.66367	0.879545
1424	5.97841	1.65428	0.863903
1425	5.97872	1.6446	0.84794
1426	5.97846	1.63472	0.831669
1427	5.97742	1.62467	0.815103
1428	5.97536	1.61453	0.798255
1429	5.97207	1.60435	0.781138
1430	5.96756	1.59435	0.763662
1431	5.96207	1.58463	0.745755
1432	5.95574	1.57502	0.727459
1433	5.94871	1.56535	0.708814
1434	5.94111	1.55547	0.689864
1435	5.93307	1.54522	0.67065
1436	5.92473	1.53443	0.651214
1437	5.91624	1.52294	0.631597
1438	5.90771	1.5106	0.611841
1439	5.8993	1.49725	0.591989
1440	5.89113	1.48271	0.57208
1441	5.88333	1.46683	0.552158
1442	5.87604	1.44927	0.532245
1443	5.86917	1.42999	0.512311
1444	5.86257	1.40927	0.492317
1445	5.8561	1.38741	0.472225
1446	5.84958	1.36469	0.451995
1447	5.84289	1.3414	0.431587
1448	5.83586	1.31783	0.410964
1449	5.82834	1.29427	0.390086
1450	5.82018	1.27101	0.368915
1451	5.81124	1.24834	0.347412
1452	5.80135	1.22655	0.325539
1453	5.79037	1.20593	0.303256
1454	5.77829	1.18633	0.28058
1455	5.76527	1.16734	0.257564
1456	5.7514	1.14886	0.234223
1457	5.7368	1.13079	0.210575
1458	5.72157	1.11303	0.186637
1459	5.70579	1.09546	0.162425
1460	5.68959	1.07799	0.137956
1461	5.67305	1.06052	0.113246
1462	5.65627	1.04294	0.0883128
1463	5.63937	1.02514	0.0631721
1464	5.62243	1.00703	0.037841
1465	5.60556	0.988503	0.0123359
1466	5.58854	0.969717	-0.0136512
1467	5.57111	0.950892	-0.0403343
1468	5.55333	0.932005	-0.0675557
1469	5.53526	0.913037	-0.0951572
1470	5.51695	0.893963	-0.122981
1471	5.49846	0.874763	-0.15087
1472	5.47985	0.855414	-0.178665
1473	5.46117	0.835894	-0.206208
1474	5.44249	0.816178	-0.233343
1475	5.42385	0.796245	-0.25991
1476	5.40532	0.77607	-0.285753
1477	5.38696	0.755631	-0.310712
1478	5.3686	0.734787	-0.335011
1479	5.35009	0.713475	-0.358964
1480	5.33148	0.691787	-0.382547
1481	5.31281	0.669811	-0.405741
1482	5.29413	0.647639	-0.428522
1483	5.27549	0.625359	-0.450871
1484	5.25693	0.603062	-0.472766
1485	5.23851	0.580837	-0.494185
1486	5.22027	0.558774	-0.515109
1487	5.20227	0.536964	-0.535517
1488	5.18454	0.515494	-0.555388
1489	5.16714	0.494455	-0.574702
1490	5.15005	0.473796	-0.593524
1491	5.1332	0.453387	-0.611917
1492	5.11657	0.433196	-0.629859
1493	5.10014	0.413194	-0.64733
1494	5.0839	0.393351	-0.664309
1495	5.06783	0.373635	-0.680774
1496	5.05192	0.354016	-0.696706
1497	5.03614	0.334464	-0.712082
1498	5.02049	0.314948	-0.726882
1499	5.00495	0.295438	-0.741085
1500	4.9895	0.275903	-0.754668
1501	4.97411	0.256313	-0.767611
1502	4.95878	0.236453	-0.779802
1503	4.9435	0.216219	-0.791191
1504	4.9283	0.195746	-0.801854
1505	4.91319	0.17517	-0.811866
1506	4.89821	0.154627	-0.821303
1507	4.88339	0.134252	-0.83024
1508	4.86874	0.114182	-0.838751
1509	4.85429	0.0945517	-0.846914
1510	4.84007	0.0754978	-0.854802
1511	4.82609	0.057156	-0.862492
1512	4.8124	0.0396624	-0.870058
1513	4.799	0.0231529	-0.877575
1514	4.78588	0.00767138	-0.884901
1515	4.773	-0.00690303	-0.891859
1516	4.76034	-0.0206813	-0.898481
1517	4.74792	-0.0337742	-0.9048
1518	4.73573	-0.0462927	-0.910845
1519	4.72376	-0.0583476	-0.916649
1520	4.71202	-0.0700498	-0.922243
1521	4.70049	-0.0815099	-0.927659
1522	4.68918	-0.0928389	-0.932926
1523	4.67807	-0.104147	-0.938078
1524	4.66718	-0.115546	-0.943145
1525	4.6565	-0.127146	-0.948158
1526	4.64612	-0.138757	-0.952967
1527	4.63611	-0.150138	-0.957442
1528	4.62643	-0.161322	-0.961646
1529	4.61702	-0.172343	-0.965642
1530	4.60782	-0.183233	-0.96949
1531	4.59879	-0.194027	-0.973255
1532	4.58986	-0.204756	-0.976998
1533	4.581	-0.215455	-0.980781
1534	4.57214	-0.226156	-0.984667
1535	4.56323	-0.236893	-0.988717
1536	4.55422	-0.247697	-0.992995
1537	4.54505	-0.258603	-0.997562
1538	4.5359	-0.269864	-1.00249
1539	4.52691	-0.281604	-1.00777
1540	4.51803	-0.293665	-1.01331
1541	4.50921	-0.305888	-1.01903
1542	4.5004	-0.318112	-1.02486
1543	4.49154	-0.330178	-1.03071
1544	4.48257	-0.341928	-1.03649
1545	4.47344	-0.353202	-1.04214
1546	4.4641	-0.363841	-1.04757
1547	4.45449	-0.373685	-1.05269
1548	4.44457	-0.382576	-1.05744
1549	4.43426	-0.390354	-1.06172
1550	4.42337	-0.396653	-1.06562
1551	4.41183	-0.401415	-1.0693
1552	4.39978	-0.40494	-1.07275
1553	4.38737	-0.40753	-1.07597
1554	4.37474	-0.409486	-1.07898
1555	4.36205	-0.411107	-1.08177
1556	4.34945	-0.412697	-1.08435
1557	4.33708	-0.414554	-1.08672
1558	4.32508	-0.416981	-1.08888
1559	4.31362	-0.420278	-1.09084
1560	4.30284	-0.424747	-1.0926
1561	4.29288	-0.430687	-1.09415
1562	4.28373	-0.438147	-1.09556
1563	4.27521	-0.446828	-1.09683
1564	4.26724	-0.456512	-1.09794
1565	4.25974	-0.466984	-1.09887
1566	4.25263	-0.478025	-1.09959
1567	4.2458	-0.489418	-1.10008
1568	4.23919	-0.500947	-1.10031
1569	4.23271	-0.512393	-1.10026
1570	4.22626	-0.523539	-1.09991
1571	4.21978	-0.534169	-1.09922
1572	4.21316	-0.544065	-1.09817
1573	4.20633	-0.55301	-1.09675
1574	4.19956	-0.561334	-1.09472
1575	4.1931	-0.569482	-1.09195
1576	4.18686	-0.577413	-1.0886
1577	4.18076	-0.585087	-1.0848
1578	4.1747	-0.592463	-1.0807
1579	4.1686	-0.599498	-1.07643
1580	4.16235	-0.606153	-1.07213
1581	4.15587	-0.612386	-1.06796
1582	4.14907	-0.618156	-1.06404
1583	4.14185	-0.623421	-1.06051
1584	4.13413	-0.628139	-1.05753
1585	4.12581	-0.632271	-1.05523
1586	4.1169	-0.635317	-1.05326
1587	4.10749	-0.637005	-1.05125
1588	4.09765	-0.637633	-1.0493
1589	4.08742	-0.637499	-1.04751
1590	4.07688	-0.636902	-1.04598
1591	4.06606	-0.636139	-1.0448
1592	4.05504	-0.635509	-1.04408
1593	4.04386	-0.635308	-1.04391
1594	4.03259	-0.635835	-1.0444
1595	4.02128	-0.637388	-1.04564
1596	4.01	-0.640263	-1.04772
1597	3.99878	-0.644759	-1.05076
1598	3.98759	-0.650806	-1.05497
1599	3.97631	-0.658035	-1.06042
1600	3.96494	-0.666293	-1.06689
1601	3.95349	-0.675427	-1.07421
1602	3.94193	-0.685286	-1.08219
1603	3.93028	-0.695717	-1.09062
1604	3.91851	-0.706568	-1.09931
1605	3.90664	-0.717688	-1.10808
1606	3.89466	-0.728924	-1.11674
1607	3.88255	-0.740124	-1.12508
1608	3.87033	-0.751138	-1.13293
1609	3.85797	-0.761813	-1.14008
1610	3.84554	-0.772223	-1.14668
1611	3.83307	-0.782577	-1.15305
1612	3.82054	-0.792935	-1.15922
1613	3.80791	-0.803352	-1.16523
1614	3.79517	-0.813886	-1.17113
1615	3.7823	-0.824594	-1.17694
1616	3.76926	-0.835534	-1.18272
1617	3.75603	-0.846762	-1.1885
1618	3.74259	-0.858335	-1.19432
1619	3.72892	-0.870311	-1.20023
1620	3.71498	-0.882746	-1.20626
1621	3.70077	-0.895698	-1.21245
1622	3.6862	-0.909235	-1.21893
1623	3.67126	-0.923339	-1.22573
1624	3.65601	-0.937936	-1.23275
1625	3.64049	-0.95295	-1.23991
1626	3.62476	-0.968309	-1.2471
1627	3.60887	-0.983938	-1.25425
1628	3.59287	-0.999763	-1.26125
1629	3.5768	-1.01571	-1.26801
1630	3.56074	-1.03171	-1.27444
1631	3.54472	-1.04768	-1.28045
1632	3.52879	-1.06355	-1.28594
1633	3.51302	-1.07925	-1.29082
1634	3.49732	-1.09476	-1.29495
1635	3.48159	-1.11015	-1.29833
1636	3.46584	-1.12548	-1.3011
1637	3.45008	-1.1408	-1.3034
1638	3.43431	-1.15618	-1.30537
1639	3.41855	-1.17166	-1.30715
1640	3.4028	-1.1873	-1.30888
1641	3.38708	-1.20317	-1.3107
1642	3.37138	-1.21932	-1.31276
1643	3.35571	-1.2358	-1.31518
1644	3.34009	-1.25268	-1.31811
1645	3.32452	-1.27	-1.3217
1646	3.30889	-1.2878	-1.32593
1647	3.29313	-1.30606	-1.33066
1648	3.27728	-1.32471	-1.3358
1649	3.26141	-1.34369	-1.34125
1650	3.24557	-1.36294	-1.34694
1651	3.2298	-1.38241	-1.35277
1652	3.21416	-1.40205	-1.35865
1653	3.19871	-1.42178	-1.36451
1654	3.18349	-1.44157	-1.37024
1655	3.16856	-1.46134	-1.37577
1656	3.15398	-1.48104	-1.38101
1657	3.13979	-1.50062	-1.38586
1658	3.12592	-1.52029	-1.39038
1659	3.11227	-1.54028	-1.39469
1660	3.09885	-1.56049	-1.39882
1661	3.08566	-1.58083	-1.4028
1662	3.07271	-1.60122	-1.40667
1663	3.06	-1.62157	-1.41045
1664	3.04754	-1.64179	-1.41418
1665	3.03533	-1.6618	-1.41788
1666	3.02338	-1.6815	-1.42159
1667	3.0117	-1.70082	-1.42534
1668	3.0003	-1.71966	-1.42916
1669	2.98917	-1.73794	-1.43308
1670	2.97835	-1.75598	-1.43714
1671	2.96786	-1.77408	-1.44135
1672	2.95767	-1.79212	-1.44565
1673	2.94776	-1.80997	-1.45
1674	2.93811	-1.82753	-1.45436
1675	2.9287	-1.84467	-1.45869
1676	2.91951	-1.86126	-1.46294
1677	2.91052	-1.87719	-1.46706
1678	2.9017	-1.89233	-1.47102
1679	2.89303	-1.90657	-1.47477
1680	2.8845	-1.91978	-1.47827
1681	2.87608	-1.93185	-1.48147
1682	2.86774	-1.94265	-1.4844
1683	2.85945	-1.95224	-1.48712
1684	2.85127	-1.96076	-1.48965
1685	2.84323	-1.96836	-1.492
1686	2.83537	-1.97517	-1.49419
1687	2.82772	-1.98135	-1.49622
1688	2.82033	-1.98702	-1.49811
1689	2.81322	-1.99235	-1.49988
1690	2.80645	-1.99746	-1.50154
1691	2.80004	-2.0025	-1.50309
1692	2.79403	-2.00761	-1.50457
1693	2.78847	-2.01294	-1.50597
1694	2.78324	-2.01836	-1.50743
1695	2.77825	-2.02364	-1.50902
1696	2.77353	-2.02874	-1.51066
1697	2.76911	-2.03365	-1.51227
1698	2.76502	-2.03835	-1.51377
1699	2.76128	-2.04282	-1.51507
1700	2.75794	-2.04703	-1.5161
1701	2.75501	-2.05098	-1.51678
1702	2.75253	-2.05462	-1.51703
1703	2.75054	-2.05796	-1.51676
1704	2.74905	-2.06096	-1.51589
1705	2.7481	-2.0636	-1.51435
1706	2.74787	-2.06573	-1.51195
1707	2.74842	-2.06729	-1.50866
1708	2.74965	-2.06835	-1.50465
1709	2.75143	-2.06903	-1.50004
1710	2.75367	-2.06942	-1.495
1711	2.75624	-2.06961	-1.48968
1712	2.75904	-2.06969	-1.48423
1713	2.76196	-2.06976	-1.47879
1714	2.76487	-2.06992	-1.47352
1715	2.76768	-2.07027	-1.46857
1716	2.77026	-2.07089	-1.46409
1717	2.77251	-2.07189	-1.46023
1718	2.77462	-2.07325	-1.45679
1719	2.77682	-2.07485	-1.4535
1720	2.77908	-2.07664	-1.45037
1721	2.78138	-2.07858	-1.44739
1722	2.78367	-2.0806	-1.44458
1723	2.78594	-2.08266	-1.44194
1724	2.78815	-2.0847	-1.43949
1725	2.79027	-2.08667	-1.43723
1726	2.79226	-2.08852	-1.43518
1727	2.7941	-2.09019	-1.43333
1728	2.79575	-2.09163	-1.43169
1729	2.79718	-2.0928	-1.43029
1730	2.79837	-2.09391	-1.42916
1731	2.79935	-2.09517	-1.42833
1732	2.80015	-2.09648	-1.42778
1733	2.80079	-2.09777	-1.42746
1734	2.8013	-2.09893	-1.42734
1735	2.80173	-2.09988	-1.42738
1736	2.80209	-2.10052	-1.42756
1737	2.80242	-2.10078	-1.42784
1738	2.80275	-2.10055	-1.42818
1739	2.80311	-2.09975	-1.42855
1740	2.80353	-2.09828	-1.42891
1741	2.80405	-2.09606	-1.42924
1742	2.80458	-2.09283	-1.42971
1743	2.80504	-2.08852	-1.4305
1744	2.80546	-2.08334	-1.4315
1745	2.80585	-2.07746	-1.43265
1746	2.80624	-2.07111	-1.43387
1747	2.80666	-2.06447	-1.43507
1748	2.80712	-2.05775	-1.43617
1749	2.80765	-2.05114	-1.43709
1750	2.80828	-2.04484	-1.43776
1751	2.80902	-2.03906	-1.43809
1752	2.80989	-2.03398	-1.43799
1753	2.81093	-2.02981	-1.4374
1754	2.8121	-2.02626	-1.43631
1755	2.81338	-2.02294	-1.43481
1756	2.81475	-2.01987	-1.43295
1757	2.81622	-2.01708	-1.43079
1758	2.81777	-2.0146	-1.42836
1759	2.81942	-2.01247	-1.42573
1760	2.82115	-2.0107	-1.42294
1761	2.82297	-2.00934	-1.42003
1762	2.82486	-2.0084	-1.41707
1763	2.82684	-2.00791	-1.4141
1764	2.8289	-2.00792	-1.41117
1765	2.83103	-2.00843	-1.40833
1766	2.83329	-2.00979	-1.40559
1767	2.83575	-2.01217	-1.40292
1768	2.83836	-2.01536	-1.40028
1769	2.84108	-2.01918	-1.39762
1770	2.84388	-2.02342	-1.3949
1771	2.84674	-2.0279	-1.39208
1772	2.8496	-2.03241	-1.38911
1773	2.85244	-2.03676	-1.38596
1774	2.85523	-2.04075	-1.38258
1775	2.85793	-2.0442	-1.37894
1776	2.8605	-2.04689	-1.37498
1777	2.86291	-2.04864	-1.37067
1778	2.86524	-2.04947	-1.36585
1779	2.86758	-2.04962	-1.36049
1780	2.86991	-2.04919	-1.35469
1781	2.87221	-2.0483	-1.34855
1782	2.87444	-2.04705	-1.34218
1783	2.87661	-2.04555	-1.33569
1784	2.87866	-2.04392	-1.32919
1785	2.8806	-2.04226	-1.32279
1786	2.88238	-2.04068	-1.31659
1787	2.884	-2.0393	-1.31069
1788	2.88543	-2.03821	-1.30522
1789	2.88664	-2.03754	-1.30027
1790	2.8875	-2.03724	-1.29584
1791	2.88794	-2.03718	-1.29179
1792	2.88806	-2.03731	-1.28807
1793	2.88794	-2.03756	-1.28462
1794	2.88768	-2.0379	-1.28137
1795	2.88736	-2.03827	-1.27827
1796	2.88707	-2.03862	-1.27523
1797	2.8869	-2.03891	-1.27222
1798	2.88695	-2.03907	-1.26915
1799	2.8873	-2.03907	-1.26597
1800	2.88804	-2.03884	-1.26262
1801	2.88927	-2.03834	-1.25904
1802	2.89107	-2.03741	-1.25526
1803	2.89343	-2.03599	-1.25138
1804	2.89623	-2.03421	-1.24742
1805	2.89936	-2.03219	-1.24339
1806	2.9027	-2.03006	-1.23931
1807	2.90613	-2.02792	-1.23521
1808	2.90956	-2.0259	-1.23108
1809	2.91285	-2.02413	-1.22696
1810	2.91591	-2.02272	-1.22287
1811	2.91861	-2.0218	-1.2188
1812	2.92085	-2.02148	-1.21479
1813	2.92251	-2.02189	-1.21085
1814	2.92381	-2.02334	-1.20723
1815	2.92503	-2.02589	-1.20404
1816	2.92611	-2.02929	-1.20117
1817	2.927	-2.03331	-1.19845
1818	2.92765	-2.03769	-1.19575
1819	2.92801	-2.04219	-1.19293
1820	2.92803	-2.04656	-1.18985
1821	2.92766	-2.05056	-1.18636
1822	2.92685	-2.05394	-1.18232
1823	2.92554	-2.05645	-1.17759
1824	2.92369	-2.05786	-1.17203
1825	2.92125	-2.05791	-1.1655
1826	2.91795	-2.05656	-1.15739
1827	2.91369	-2.05405	-1.14748
1828	2.90864	-2.05057	-1.13618
1829	2.90297	-2.04629	-1.12392
1830	2.89685	-2.04139	-1.11112
1831	2.89046	-2.03605	-1.09818
1832	2.88398	-2.03047	-1.08553
1833	2.87757	-2.02481	-1.07359
1834	2.87141	-2.01925	-1.06278
1835	2.86568	-2.01398	-1.05351
1836	2.86054	-2.00918	-1.0462
1837	2.85618	-2.00502	-1.04127
1838	2.85243	-2.00124	-1.03882
1839	2.849	-1.99749	-1.03845
1840	2.84586	-1.9938	-1.03984
1841	2.843	-1.99018	-1.04268
1842	2.84039	-1.98666	-1.04664
1843	2.83802	-1.98327	-1.05141
1844	2.83585	-1.98004	-1.05666
1845	2.83387	-1.97699	-1.06209
1846	2.83206	-1.97414	-1.06736
1847	2.83039	-1.97152	-1.07216
1848	2.82884	-1.96917	-1.07617
1849	2.8274	-1.96709	-1.07907
1850	2.82631	-1.96566	-1.08114
1851	2.82576	-1.96506	-1.08289
1852	2.82562	-1.96509	-1.08438
1853	2.82578	-1.96554	-1.08566
1854	2.82611	-1.9662	-1.08679
1855	2.82647	-1.96685	-1.08782
1856	2.82675	-1.96728	-1.08881
1857	2.82682	-1.96729	-1.08982
1858	2.82656	-1.96667	-1.0909
1859	2.82583	-1.96519	-1.09211
1860	2.82452	-1.96266	-1.09349
1861	2.8225	-1.95886	-1.09511
1862	2.8198	-1.95365	-1.09697
1863	2.81656	-1.94715	-1.09902
1864	2.81286	-1.93958	-1.10122
1865	2.80875	-1.93117	-1.10353
1866	2.80432	-1.92211	-1.10591
1867	2.79961	-1.91264	-1.10832
1868	2.7947	-1.90296	-1.11072
1869	2.78966	-1.89328	-1.11308
1870	2.78455	-1.88383	-1.11535
1871	2.77943	-1.87482	-1.1175
1872	2.77438	-1.86646	-1.11949
1873	2.76945	-1.85897	-1.12127
1874	2.76443	-1.852	-1.12273
1875	2.75912	-1.84507	-1.12382
1876	2.75357	-1.83826	-1.12465
1877	2.74788	-1.83161	-1.12529
1878	2.74212	-1.82519	-1.12585
1879	2.73637	-1.81905	-1.12642
1880	2.7307	-1.81324	-1.12709
1881	2.72519	-1.80783	-1.12795
1882	2.71992	-1.80287	-1.12909
1883	2.71496	-1.79842	-1.13061
1884	2.71039	-1.79454	-1.1326
1885	2.7063	-1.79127	-1.13516
1886	2.70251	-1.78884	-1.13836
1887	2.69885	-1.78733	-1.14216
1888	2.69534	-1.78657	-1.14647
1889	2.69204	-1.78643	-1.15116
1890	2.68898	-1.78673	-1.15614
1891	2.68619	-1.78733	-1.1613
1892	2.68371	-1.78807	-1.16653
1893	2.68159	-1.78879	-1.17172
1894	2.67986	-1.78935	-1.17677
1895	2.67855	-1.78958	-1.18157
1896	2.67771	-1.78934	-1.18602
1897	2.67737	-1.78846	-1.19
1898	2.67761	-1.78709	-1.19371
1899	2.67844	-1.78548	-1.19741
1900	2.67979	-1.78366	-1.20105
1901	2.68159	-1.78165	-1.20458
1902	2.68378	-1.77947	-1.20797
1903	2.6863	-1.77715	-1.21118
1904	2.68908	-1.7747	-1.21416
1905	2.69204	-1.77216	-1.21688
1906	2.69514	-1.76953	-1.21929
1907	2.69829	-1.76686	-1.22136
1908	2.70144	-1.76415	-1.22304
1909	2.70452	-1.76143	-1.2243
1910	2.70776	-1.75863	-1.22502
1911	2.71139	-1.75567	-1.2252
1912	2.71531	-1.75259	-1.2249
1913	2.71945	-1.7494	-1.22422
1914	2.72372	-1.74613	-1.22323
1915	2.72802	-1.74281	-1.22202
1916	2.73228	-1.73947	-1.22067
1917	2.73641	-1.73613	-1.21926
1918	2.74031	-1.73282	-1.21787
1919	2.74391	-1.72956	-1.21659
1920	2.74712	-1.72638	-1.21549
1921	2.74986	-1.7233	-1.21465
1922	2.75231	-1.72038	-1.21396
1923	2.75471	-1.7176	-1.21325
1924	2.75701	-1.71493	-1.21253
1925	2.75914	-1.71233	-1.21181
1926	2.76105	-1.70975	-1.21111
1927	2.76268	-1.70716	-1.21046
1928	2.76399	-1.70452	-1.20985
1929	2.76491	-1.70179	-1.20932
1930	2.7654	-1.69893	-1.20887
1931	2.76538	-1.69589	-1.20852
1932	2.76482	-1.69264	-1.20829
1933	2.76366	-1.68915	-1.2082
1934	2.76167	-1.68536	-1.20817
1935	2.75877	-1.68132	-1.20815
1936	2.75512	-1.67706	-1.20816
1937	2.75088	-1.67263	-1.20824
1938	2.7462	-1.66806	-1.2084
1939	2.74124	-1.66341	-1.20868
1940	2.73614	-1.65871	-1.20909
1941	2.73108	-1.654	-1.20966
1942	2.72619	-1.64934	-1.21043
1943	2.72165	-1.64476	-1.2114
1944	2.71759	-1.64031	-1.21262
1945	2.71419	-1.63603	-1.2141
1946	2.71109	-1.63157	-1.21593
1947	2.70792	-1.62666	-1.21814
1948	2.70475	-1.62147	-1.22067
1949	2.70168	-1.61616	-1.22345
1950	2.69879	-1.61089	-1.22642
1951	2.69617	-1.60582	-1.22951
1952	2.6939	-1.60111	-1.23266
1953	2.69209	-1.59693	-1.2358
1954	2.6908	-1.59344	-1.23888
1955	2.69013	-1.5908	-1.24182
1956	2.69017	-1.58917	-1.24456
1957	2.691	-1.58871	-1.24704
1958	2.6929	-1.58955	-1.24935
1959	2.69593	-1.59161	-1.25162
1960	2.69991	-1.59469	-1.25384
1961	2.70461	-1.59864	-1.256
1962	2.70985	-1.60328	-1.2581
1963	2.71541	-1.60843	-1.26011
1964	2.7211	-1.61392	-1.26204
1965	2.72672	-1.61958	-1.26387
1966	2.73206	-1.62524	-1.2656
1967	2.73692	-1.63072	-1.26721
1968	2.74109	-1.63585	-1.2687
1969	2.74438	-1.64045	-1.27005
1970	2.74688	-1.6449	-1.27124
1971	2.74887	-1.64964	-1.27224
1972	2.75042	-1.65456	-1.27309
1973	2.75162	-1.65957	-1.27382
1974	2.75254	-1.66458	-1.27443
1975	2.75326	-1.66948	-1.27496
1976	2.75386	-1.67419	-1.27543
1977	2.75441	-1.67862	-1.27587
1978	2.755	-1.68265	-1.2763
1979	2.7557	-1.68621	-1.27674
1980	2.75659	-1.68919	-1.27722
1981	2.75775	-1.69151	-1.27776
1982	2.75908	-1.69305	-1.27811
1983	2.76042	-1.69386	-1.27811
1984	2.76178	-1.69406	-1.27787
1985	2.76318	-1.69376	-1.27749
1986	2.7646	-1.69307	-1.27711
1987	2.76607	-1.69211	-1.27683
1988	2.76758	-1.691	-1.27678
1989	2.76915	-1.68985	-1.27706
1990	2.77077	-1.68878	-1.27779
1991	2.77246	-1.6879	-1.27909
1992	2.77423	-1.68733	-1.28108
1993	2.77606	-1.68719	-1.28388
1994	2.77812	-1.68748	-1.2878
1995	2.7805	-1.68807	-1.29294
1996	2.78311	-1.6889	-1.29903
1997	2.78586	-1.68989	-1.30584
1998	2.78866	-1.69095	-1.3131
[truncated: 39,124 more rows]

## Sheet: P1S0-006
Frame	T8_Head Lateral Bending	T8_Head Axial Bending	T8_Head Flexion/Extension
0	5.95274	0.767957	-0.778127
1	5.94478	0.771245	-0.744592
2	5.93622	0.774589	-0.709788
3	5.92727	0.77797	-0.674139
4	5.91812	0.781366	-0.638068
5	5.90897	0.784757	-0.601998
6	5.90001	0.788123	-0.566352
7	5.89144	0.791444	-0.531555
8	5.88346	0.7947	-0.498028
9	5.87626	0.797871	-0.466195
10	5.87003	0.800937	-0.43648
11	5.86498	0.803881	-0.409304
12	5.86131	0.806682	-0.385091
13	5.85914	0.809485	-0.363814
14	5.85835	0.812405	-0.344994
15	5.85875	0.815376	-0.328375
16	5.86013	0.818333	-0.313704
17	5.86229	0.82121	-0.300724
18	5.86504	0.823942	-0.289183
19	5.86817	0.826462	-0.278824
20	5.87149	0.828706	-0.269393
21	5.8748	0.830607	-0.260636
22	5.87789	0.832098	-0.252299
23	5.88057	0.833115	-0.244126
24	5.88265	0.83359	-0.235864
25	5.88434	0.833462	-0.227962
26	5.88603	0.832765	-0.220983
27	5.88772	0.831573	-0.214843
28	5.88939	0.829963	-0.209461
29	5.89105	0.828009	-0.204753
30	5.8927	0.825788	-0.200637
31	5.89433	0.823375	-0.197029
32	5.89594	0.820845	-0.193847
33	5.89753	0.818274	-0.191009
34	5.89911	0.815738	-0.18843
35	5.90065	0.813311	-0.186029
36	5.90218	0.81107	-0.183723
37	5.90337	0.809174	-0.181785
38	5.90403	0.807642	-0.180479
39	5.90434	0.806339	-0.17971
40	5.90446	0.80513	-0.179381
41	5.90456	0.80388	-0.179395
42	5.90481	0.802454	-0.179655
43	5.90538	0.800718	-0.180065
44	5.90644	0.798535	-0.180529
45	5.90815	0.795771	-0.180949
46	5.91068	0.792291	-0.181231
47	5.91421	0.78796	-0.181276
48	5.9189	0.782643	-0.180989
49	5.92459	0.77647	-0.180313
50	5.93101	0.76967	-0.179317
51	5.93814	0.762258	-0.178092
52	5.94594	0.754251	-0.176734
53	5.95439	0.745662	-0.175335
54	5.96348	0.736506	-0.173988
55	5.97318	0.7268	-0.172788
56	5.98346	0.716557	-0.171827
57	5.99431	0.705794	-0.171199
58	6.0057	0.694525	-0.170998
59	6.01761	0.682765	-0.171317
60	6.03001	0.67053	-0.172249
61	6.04365	0.657334	-0.173905
62	6.05903	0.642854	-0.176254
63	6.07576	0.627344	-0.179179
64	6.09345	0.611057	-0.182561
65	6.1117	0.594249	-0.186283
66	6.13012	0.577175	-0.190226
67	6.14832	0.560087	-0.194269
68	6.1659	0.543242	-0.198293
69	6.18248	0.526894	-0.202178
70	6.19765	0.511297	-0.205801
71	6.21103	0.496706	-0.209041
72	6.22222	0.483376	-0.211777
73	6.23164	0.470971	-0.213642
74	6.23997	0.459002	-0.214534
75	6.24724	0.447488	-0.214729
76	6.25347	0.436451	-0.214501
77	6.2587	0.425911	-0.214126
78	6.26294	0.415889	-0.213879
79	6.26623	0.406405	-0.214036
80	6.26858	0.397481	-0.21487
81	6.27004	0.389137	-0.216658
82	6.27061	0.381395	-0.219676
83	6.27033	0.374275	-0.224197
84	6.26923	0.367799	-0.230498
85	6.2679	0.361294	-0.238591
86	6.2667	0.35431	-0.248183
87	6.26529	0.347202	-0.259092
88	6.26332	0.340322	-0.271135
89	6.26044	0.334024	-0.28413
90	6.25631	0.328662	-0.297894
91	6.25058	0.32459	-0.312244
92	6.24292	0.322162	-0.326998
93	6.23297	0.321733	-0.341974
94	6.22039	0.323656	-0.356988
95	6.20483	0.328286	-0.37186
96	6.18596	0.335977	-0.386409
97	6.16306	0.346826	-0.4012
98	6.13606	0.360507	-0.416794
99	6.10555	0.376747	-0.433002
100	6.07216	0.395269	-0.449634
101	6.03649	0.415797	-0.466502
102	5.99915	0.438056	-0.483415
103	5.96076	0.46177	-0.500183
104	5.92191	0.486659	-0.516616
105	5.88323	0.512448	-0.532521
106	5.84533	0.538856	-0.547707
107	5.8088	0.565607	-0.561981
108	5.77425	0.59242	-0.575147
109	5.73999	0.620814	-0.586944
110	5.70425	0.652059	-0.59742
111	5.66759	0.685502	-0.606844
112	5.63054	0.720489	-0.615484
113	5.59366	0.756368	-0.623607
114	5.55748	0.792487	-0.631479
115	5.52255	0.828192	-0.639362
116	5.48941	0.862832	-0.64752
117	5.45861	0.895755	-0.656213
118	5.4307	0.926309	-0.6657
119	5.40622	0.953843	-0.676241
120	5.38571	0.977705	-0.688093
121	5.36885	0.998217	-0.701937
122	5.35482	1.0163	-0.717921
123	5.34348	1.03218	-0.735502
124	5.33463	1.04611	-0.754138
125	5.32813	1.05832	-0.773285
126	5.3238	1.06905	-0.792403
127	5.32147	1.07854	-0.810949
128	5.32098	1.08701	-0.828382
129	5.32215	1.09472	-0.844162
130	5.32481	1.1019	-0.857745
131	5.32881	1.10878	-0.868593
132	5.33397	1.11561	-0.876163
133	5.34121	1.12197	-0.88032
134	5.35131	1.12735	-0.881569
135	5.36388	1.13182	-0.880325
136	5.3785	1.13544	-0.877007
137	5.39479	1.13829	-0.872033
138	5.41234	1.14045	-0.86582
139	5.43074	1.14198	-0.858787
140	5.44961	1.14295	-0.851351
141	5.46853	1.14344	-0.84393
142	5.48712	1.14352	-0.836942
143	5.50496	1.14326	-0.830806
144	5.52167	1.14272	-0.82594
145	5.53801	1.14117	-0.821777
146	5.55493	1.13804	-0.817503
147	5.57225	1.13369	-0.813161
148	5.58981	1.12849	-0.808794
149	5.60742	1.12281	-0.804446
150	5.62492	1.11701	-0.800159
151	5.64214	1.11145	-0.795975
152	5.6589	1.10651	-0.791937
153	5.67504	1.10255	-0.788086
154	5.69039	1.09993	-0.784465
155	5.70476	1.09902	-0.781115
156	5.718	1.10019	-0.778076
157	5.73042	1.10405	-0.775154
158	5.74244	1.11061	-0.772178
159	5.75397	1.11929	-0.769227
160	5.76495	1.12953	-0.766379
161	5.7753	1.14074	-0.763714
162	5.78495	1.15236	-0.761311
163	5.79384	1.16381	-0.759252
164	5.80189	1.17453	-0.757615
165	5.80903	1.18393	-0.756482
166	5.81519	1.19145	-0.755934
167	5.8203	1.19652	-0.756051
168	5.82429	1.19855	-0.756914
169	5.82644	1.19738	-0.758682
170	5.82639	1.19354	-0.761367
171	5.82456	1.18747	-0.764833
172	5.82139	1.17963	-0.768942
173	5.81731	1.17048	-0.773557
174	5.81276	1.16047	-0.778542
175	5.80816	1.15007	-0.783759
176	5.80396	1.13972	-0.789073
177	5.80058	1.12989	-0.794345
178	5.79846	1.12102	-0.799441
179	5.79803	1.11358	-0.804224
180	5.79974	1.10802	-0.808557
181	5.80373	1.10395	-0.81251
182	5.80966	1.10065	-0.816278
183	5.81714	1.09802	-0.819907
184	5.82582	1.09599	-0.823448
185	5.83532	1.09446	-0.826948
186	5.84529	1.09337	-0.830456
187	5.85534	1.09262	-0.834021
188	5.86513	1.09213	-0.837691
189	5.87427	1.09183	-0.841516
190	5.8824	1.09162	-0.845545
191	5.88916	1.09144	-0.849826
192	5.89418	1.09119	-0.854409
193	5.89747	1.0909	-0.859295
194	5.89941	1.09069	-0.864431
195	5.90026	1.09059	-0.869785
196	5.90023	1.09064	-0.875326
197	5.89956	1.09087	-0.881022
198	5.89848	1.09132	-0.886841
199	5.89722	1.09203	-0.892751
200	5.89602	1.09303	-0.89872
201	5.8951	1.09436	-0.904717
202	5.8947	1.09606	-0.91071
203	5.89505	1.09816	-0.916666
204	5.89638	1.10069	-0.922555
205	5.89871	1.10354	-0.928877
206	5.90178	1.10657	-0.935985
207	5.90545	1.10982	-0.943628
208	5.90956	1.11336	-0.951552
209	5.91395	1.11722	-0.959505
210	5.91847	1.12147	-0.967233
211	5.92297	1.12614	-0.974484
212	5.92728	1.13128	-0.981005
213	5.93126	1.13695	-0.986541
214	5.93474	1.1432	-0.990841
215	5.93758	1.15007	-0.99365
216	5.93962	1.15761	-0.994716
217	5.94084	1.16619	-0.993692
218	5.9414	1.176	-0.990634
219	5.94141	1.1868	-0.985893
220	5.94098	1.19835	-0.979819
221	5.94021	1.21044	-0.972761
222	5.93922	1.22282	-0.96507
223	5.93811	1.23525	-0.957096
224	5.937	1.24752	-0.949188
225	5.93598	1.25938	-0.941695
226	5.93517	1.2706	-0.934968
227	5.93469	1.28095	-0.929356
228	5.93462	1.29019	-0.925207
229	5.93515	1.29842	-0.922067
230	5.93626	1.30595	-0.919265
231	5.93779	1.31289	-0.916825
232	5.93957	1.31932	-0.914775
233	5.94145	1.32534	-0.913138
234	5.94328	1.33106	-0.911941
235	5.94488	1.33656	-0.91121
236	5.94611	1.34195	-0.910971
237	5.9468	1.34732	-0.911249
238	5.94679	1.35276	-0.91207
239	5.94592	1.35838	-0.91346
240	5.94404	1.36426	-0.915447
241	5.94029	1.37033	-0.918505
242	5.93432	1.3764	-0.922912
243	5.92668	1.38248	-0.92839
244	5.91794	1.38855	-0.934665
245	5.90866	1.3946	-0.941458
246	5.89941	1.40062	-0.948495
247	5.89075	1.4066	-0.955498
248	5.88324	1.41253	-0.96219
249	5.87746	1.41839	-0.968293
250	5.87395	1.42418	-0.973531
251	5.87329	1.42989	-0.977626
252	5.87603	1.4355	-0.980299
253	5.88234	1.44099	-0.981351
254	5.89169	1.44636	-0.980959
255	5.90365	1.45164	-0.979406
256	5.91776	1.45684	-0.976975
257	5.93359	1.46198	-0.97395
258	5.95069	1.46708	-0.970616
259	5.96862	1.47215	-0.967257
260	5.98694	1.47721	-0.964157
261	6.00521	1.48228	-0.961603
262	6.02298	1.48738	-0.959878
263	6.03981	1.49253	-0.959268
264	6.05525	1.49774	-0.96006
265	6.07017	1.50315	-0.962331
266	6.08558	1.50886	-0.965823
267	6.10129	1.51476	-0.970311
268	6.11713	1.52077	-0.975571
269	6.13292	1.52678	-0.981378
270	6.14847	1.5327	-0.987508
271	6.16361	1.53844	-0.993737
272	6.17814	1.54392	-0.999841
273	6.1919	1.54902	-1.0056
274	6.2047	1.55367	-1.01078
275	6.21635	1.55776	-1.01516
276	6.22668	1.56121	-1.01852
277	6.2362	1.5637	-1.02097
278	6.24545	1.56512	-1.02283
279	6.25425	1.56571	-1.02419
280	6.26244	1.5657	-1.02511
281	6.26985	1.56533	-1.02569
282	6.27632	1.56482	-1.026
283	6.28167	1.56442	-1.02612
284	6.28573	1.56435	-1.02613
285	6.28835	1.56484	-1.02612
286	6.28934	1.56613	-1.02615
287	6.28855	1.56846	-1.02632
288	6.28581	1.57205	-1.0267
289	6.28058	1.57689	-1.02701
290	6.2727	1.58272	-1.02697
291	6.26257	1.58941	-1.02669
292	6.25059	1.5968	-1.02628
293	6.23716	1.60475	-1.02585
294	6.22268	1.61313	-1.02549
295	6.20754	1.62178	-1.02532
296	6.19215	1.63058	-1.02543
297	6.1769	1.63938	-1.02595
298	6.16219	1.64803	-1.02696
299	6.14843	1.6564	-1.02858
300	6.136	1.66434	-1.03091
301	6.12435	1.67251	-1.0344
302	6.11271	1.68148	-1.03922
303	6.1011	1.69097	-1.04507
304	6.08959	1.70073	-1.05162
305	6.07823	1.7105	-1.05857
306	6.06706	1.71999	-1.0656
307	6.05613	1.72896	-1.0724
308	6.0455	1.73714	-1.07865
309	6.03521	1.74425	-1.08405
310	6.02531	1.75004	-1.08828
311	6.01585	1.75423	-1.09103
312	6.00688	1.75657	-1.09198
313	5.99848	1.75608	-1.09103
314	5.99067	1.75243	-1.08844
315	5.98335	1.74631	-1.08447
316	5.97646	1.73844	-1.07939
317	5.96991	1.7295	-1.07346
318	5.96361	1.72019	-1.06693
319	5.9575	1.71123	-1.06006
320	5.95149	1.70329	-1.05311
321	5.94551	1.6971	-1.04634
322	5.93947	1.69334	-1.04001
323	5.9333	1.69271	-1.03438
324	5.92691	1.69591	-1.02971
325	5.91999	1.70357	-1.02569
326	5.91243	1.71529	-1.02184
327	5.90444	1.7303	-1.01817
328	5.89625	1.74782	-1.01468
329	5.88808	1.76708	-1.01136
330	5.88015	1.7873	-1.00823
331	5.87269	1.8077	-1.00528
332	5.86593	1.8275	-1.00251
333	5.86008	1.84592	-0.999933
334	5.85537	1.86219	-0.997544
335	5.85203	1.87553	-0.995346
336	5.85028	1.88516	-0.99334
337	5.85053	1.89125	-0.991608
338	5.8528	1.89477	-0.990201
339	5.85672	1.89611	-0.989072
340	5.86193	1.89567	-0.988176
341	5.86806	1.89385	-0.987467
342	5.87475	1.89107	-0.986901
343	5.88161	1.88771	-0.98643
344	5.88829	1.88419	-0.98601
345	5.89442	1.8809	-0.985595
346	5.89963	1.87825	-0.985138
347	5.90355	1.87663	-0.984593
348	5.90581	1.87645	-0.983913
349	5.90651	1.87745	-0.983023
350	5.90609	1.87902	-0.981924
351	5.90475	1.88105	-0.980687
352	5.90267	1.88343	-0.979384
353	5.90004	1.88604	-0.978084
354	5.89704	1.88877	-0.976859
355	5.89386	1.89151	-0.97578
356	5.89069	1.89414	-0.974917
357	5.88771	1.89655	-0.974342
358	5.88511	1.89863	-0.974126
359	5.88308	1.90026	-0.974338
360	5.88181	1.90134	-0.975051
361	5.88122	1.90174	-0.976204
362	5.88106	1.90151	-0.977683
363	5.88125	1.90079	-0.979474
364	5.88172	1.89972	-0.981564
365	5.88238	1.89843	-0.983943
366	5.88316	1.89705	-0.986596
367	5.88397	1.89573	-0.989511
368	5.88474	1.89459	-0.992677
369	5.88538	1.89378	-0.996079
370	5.88582	1.89343	-0.999707
371	5.88598	1.89367	-1.00355
372	5.88577	1.89465	-1.00759
373	5.8856	1.89635	-1.01188
374	5.88578	1.8986	-1.01647
375	5.88617	1.90133	-1.02135
376	5.88659	1.90446	-1.02648
377	5.88689	1.90792	-1.03185
378	5.88691	1.91163	-1.03744
379	5.88647	1.9155	-1.04322
380	5.88543	1.91947	-1.04917
381	5.88361	1.92344	-1.05528
382	5.88086	1.92736	-1.06151
383	5.87701	1.93113	-1.06786
384	5.8719	1.93469	-1.07429
385	5.86503	1.93846	-1.08107
386	5.85627	1.94281	-1.08839
387	5.84599	1.94755	-1.09613
388	5.83457	1.9525	-1.10415
389	5.82237	1.95746	-1.11232
390	5.80978	1.96225	-1.12051
391	5.79715	1.96668	-1.1286
392	5.78488	1.97056	-1.13645
393	5.77333	1.9737	-1.14393
394	5.76287	1.97591	-1.15092
395	5.75388	1.977	-1.15728
396	5.74673	1.97679	-1.16289
397	5.74133	1.97499	-1.1678
398	5.73724	1.97164	-1.1722
399	5.73426	1.96702	-1.17615
400	5.73219	1.96138	-1.17967
401	5.73083	1.955	-1.18284
402	5.73001	1.94815	-1.18568
403	5.72951	1.9411	-1.18824
404	5.72916	1.93411	-1.19059
405	5.72875	1.92746	-1.19275
406	5.72809	1.92142	-1.19478
407	5.727	1.91625	-1.19673
408	5.72526	1.91222	-1.19864
409	5.72311	1.90915	-1.20033
410	5.72089	1.90663	-1.20162
411	5.71861	1.90459	-1.20259
412	5.71627	1.90294	-1.20332
413	5.71387	1.90164	-1.20386
414	5.71142	1.9006	-1.2043
415	5.70893	1.89976	-1.2047
416	5.7064	1.89905	-1.20514
417	5.70384	1.89839	-1.20568
418	5.70125	1.89773	-1.20641
419	5.69863	1.89698	-1.20738
420	5.696	1.89608	-1.20867
421	5.69336	1.89544	-1.21011
422	5.69072	1.89537	-1.2115
423	5.68807	1.89571	-1.21288
424	5.6854	1.89628	-1.21432
425	5.68269	1.89691	-1.21587
426	5.67993	1.89742	-1.21758
427	5.67712	1.89765	-1.2195
428	5.67425	1.89741	-1.22169
429	5.6713	1.89653	-1.22419
430	5.66826	1.89484	-1.22707
431	5.66513	1.89217	-1.23038
432	5.66188	1.88834	-1.23416
433	5.65837	1.88284	-1.23888
434	5.65451	1.87556	-1.24478
435	5.65038	1.86687	-1.25157
436	5.64609	1.85717	-1.25897
437	5.64171	1.84682	-1.26668
438	5.63735	1.83622	-1.27442
439	5.6331	1.82575	-1.28191
440	5.62905	1.8158	-1.28886
441	5.62529	1.80674	-1.29498
442	5.62191	1.79897	-1.29999
443	5.61902	1.79287	-1.3036
444	5.61669	1.78881	-1.30552
445	5.61503	1.7874	-1.30573
446	5.61398	1.7886	-1.30452
447	5.61344	1.79183	-1.30208
448	5.61329	1.79653	-1.29862
449	5.61345	1.80212	-1.29434
450	5.61378	1.80805	-1.28942
451	5.6142	1.81374	-1.28408
452	5.61459	1.81862	-1.27851
453	5.61484	1.82212	-1.27291
454	5.61486	1.82368	-1.26748
455	5.61452	1.82273	-1.26242
456	5.61373	1.8187	-1.25793
457	5.61221	1.8115	-1.2536
458	5.6099	1.8017	-1.24899
459	5.60702	1.7897	-1.24417
460	5.60379	1.77593	-1.23924
461	5.60043	1.76077	-1.23427
462	5.59715	1.74465	-1.22936
463	5.59417	1.72797	-1.22459
464	5.59172	1.71114	-1.22006
465	5.59001	1.69457	-1.21584
466	5.58925	1.67866	-1.21202
467	5.58967	1.66383	-1.20871
468	5.59148	1.65048	-1.20597
469	5.59512	1.63751	-1.20436
470	5.60064	1.62379	-1.20415
471	5.60764	1.60965	-1.20497
472	5.61577	1.59543	-1.20646
473	5.62463	1.58147	-1.20828
474	5.63385	1.5681	-1.21006
475	5.64305	1.55567	-1.21145
476	5.65187	1.5445	-1.2121
477	5.65991	1.53495	-1.21164
478	5.6668	1.52734	-1.20972
479	5.67217	1.52202	-1.20598
480	5.67563	1.51932	-1.20007
481	5.67759	1.51924	-1.19201
482	5.67871	1.52142	-1.18222
483	5.67901	1.52563	-1.1709
484	5.67852	1.53166	-1.15827
485	5.67725	1.53931	-1.14453
486	5.67524	1.54834	-1.1299
487	5.6725	1.55856	-1.11458
488	5.66906	1.56975	-1.09879
489	5.66494	1.58169	-1.08273
490	5.66016	1.59418	-1.06662
491	5.65475	1.60699	-1.05067
492	5.64874	1.61991	-1.03509
493	5.64143	1.63409	-1.01846
494	5.63235	1.65048	-0.999678
495	5.62188	1.66861	-0.979364
496	5.61036	1.68797	-0.958157
497	5.59815	1.70809	-0.936691
498	5.58563	1.72846	-0.915601
499	5.57313	1.74861	-0.89552
500	5.56104	1.76805	-0.877081
501	5.54971	1.78628	-0.860916
502	5.5395	1.80283	-0.847659
503	5.53078	1.8172	-0.83794
504	5.52391	1.82891	-0.832391
505	5.51908	1.83761	-0.831592
506	5.51603	1.84359	-0.83522
507	5.51441	1.84737	-0.842556
508	5.5139	1.84944	-0.85288
509	5.51416	1.85032	-0.865473
510	5.51485	1.8505	-0.879617
511	5.51564	1.8505	-0.894591
512	5.51619	1.85082	-0.909678
513	5.51617	1.85195	-0.924158
514	5.51523	1.85442	-0.937313
515	5.51306	1.85872	-0.948424
516	5.5093	1.86536	-0.956772
517	5.50394	1.87423	-0.963152
518	5.49734	1.88473	-0.968852
519	5.48971	1.89658	-0.973899
520	5.48128	1.90952	-0.978317
521	5.47228	1.92328	-0.982131
522	5.46293	1.9376	-0.985368
523	5.45345	1.95221	-0.98805
524	5.44407	1.96685	-0.990204
525	5.43502	1.98125	-0.991854
526	5.42652	1.99515	-0.993023
527	5.41879	2.00828	-0.993736
528	5.41206	2.02037	-0.994016
529	5.40609	2.03205	-0.9936
530	5.40049	2.04401	-0.992294
531	5.39524	2.05608	-0.990226
532	5.39034	2.06809	-0.987524
533	5.38576	2.07985	-0.984316
534	5.38149	2.09121	-0.980729
535	5.37751	2.10197	-0.976891
536	5.37381	2.11198	-0.97293
537	5.37036	2.12106	-0.968974
538	5.36717	2.12904	-0.965151
539	5.3642	2.13573	-0.961588
540	5.36145	2.14098	-0.958412
541	5.35903	2.1446	-0.955371
542	5.35702	2.14669	-0.952164
543	5.35538	2.14743	-0.948848
544	5.35406	2.14705	-0.945479
545	5.35299	2.14573	-0.942113
546	5.35214	2.14368	-0.938806
547	5.35144	2.14111	-0.935615
548	5.35084	2.13821	-0.932596
549	5.3503	2.13519	-0.929807
550	5.34976	2.13225	-0.927303
551	5.34916	2.12959	-0.925141
552	5.34846	2.12742	-0.923377
553	5.34776	2.12538	-0.922004
554	5.34719	2.12303	-0.920956
555	5.34673	2.12042	-0.920201
556	5.34635	2.11763	-0.919706
557	5.34601	2.11472	-0.919441
558	5.34571	2.11175	-0.919373
559	5.3454	2.10878	-0.91947
560	5.34506	2.10589	-0.919701
561	5.34467	2.10313	-0.920034
562	5.3442	2.10057	-0.920437
563	5.34362	2.09827	-0.920879
564	5.3429	2.0963	-0.921326
565	5.34187	2.09493	-0.922062
566	5.34045	2.09428	-0.9233
567	5.33874	2.09414	-0.924908
568	5.33687	2.09434	-0.926751
569	5.33493	2.09466	-0.928695
570	5.33306	2.09493	-0.930608
571	5.33136	2.09495	-0.932356
572	5.32995	2.09453	-0.933804
573	5.32894	2.09347	-0.934821
574	5.32844	2.09158	-0.935271
575	5.32857	2.08867	-0.935022
576	5.32945	2.08454	-0.933941
577	5.33114	2.07879	-0.931711
578	5.33357	2.07138	-0.928279
579	5.33663	2.06263	-0.923901
580	5.3402	2.05291	-0.918835
581	5.34418	2.04255	-0.913337
582	5.34844	2.0319	-0.907665
583	5.35288	2.0213	-0.902074
584	5.35737	2.0111	-0.896822
585	5.36181	2.00164	-0.892165
586	5.36609	1.99327	-0.88836
587	5.37008	1.98632	-0.885664
588	5.37368	1.98116	-0.884332
589	5.37701	1.9779	-0.884675
590	5.38029	1.97627	-0.886613
591	5.38352	1.97597	-0.889811
592	5.38669	1.9767	-0.893937
593	5.3898	1.97817	-0.898657
594	5.39287	1.98009	-0.903638
595	5.39588	1.98217	-0.908548
596	5.39884	1.9841	-0.913053
597	5.40174	1.9856	-0.916819
598	5.40459	1.98637	-0.919515
599	5.40739	1.98612	-0.920807
600	5.41014	1.98455	-0.920362
601	5.41283	1.9817	-0.917976
602	5.41545	1.97793	-0.913884
603	5.41801	1.97339	-0.908407
604	5.42052	1.96826	-0.901871
605	5.42297	1.96269	-0.894596
606	5.42537	1.95685	-0.886907
607	5.42773	1.9509	-0.879126
608	5.43005	1.94502	-0.871577
609	5.43232	1.93936	-0.864582
610	5.43457	1.93408	-0.858464
611	5.43679	1.92936	-0.853547
612	5.43898	1.92536	-0.850154
613	5.4412	1.92194	-0.848253
614	5.44349	1.91883	-0.847473
615	5.44582	1.91601	-0.847626
616	5.44814	1.91343	-0.848522
617	5.45043	1.91109	-0.849972
618	5.45264	1.90893	-0.851787
619	5.45474	1.90694	-0.853779
620	5.4567	1.90509	-0.855759
621	5.45848	1.90333	-0.857537
622	5.46004	1.90166	-0.858925
623	5.46136	1.90003	-0.859733
624	5.46238	1.89841	-0.859774
625	5.46304	1.89697	-0.859038
626	5.46332	1.89584	-0.857727
627	5.46329	1.89495	-0.855965
628	5.46302	1.89423	-0.853877
629	5.46256	1.89362	-0.851587
630	5.46199	1.89304	-0.849221
631	5.46137	1.89244	-0.846903
632	5.46077	1.89173	-0.844758
633	5.46024	1.89085	-0.84291
634	5.45986	1.88974	-0.841483
635	5.4597	1.88832	-0.840604
636	5.4598	1.88654	-0.840395
637	5.46029	1.88441	-0.84084
638	5.46115	1.88205	-0.841791
639	5.46228	1.87947	-0.843179
640	5.46359	1.87669	-0.844935
641	5.46499	1.87375	-0.846987
642	5.46636	1.87067	-0.849267
643	5.46762	1.86746	-0.851705
644	5.46867	1.86416	-0.854231
645	5.4694	1.86079	-0.856776
646	5.46973	1.85736	-0.859269
647	5.46955	1.85391	-0.861641
648	5.46877	1.85046	-0.863822
649	5.46706	1.84697	-0.866099
650	5.46429	1.84341	-0.868729
651	5.46074	1.83977	-0.871601
652	5.45662	1.83606	-0.874602
653	5.4522	1.83227	-0.877622
654	5.4477	1.82841	-0.880547
655	5.44339	1.82449	-0.883267
656	5.4395	1.82049	-0.885669
657	5.43627	1.81642	-0.887642
658	5.43396	1.81229	-0.889075
659	5.4328	1.80809	-0.889854
660	5.43304	1.80383	-0.88987
661	5.4349	1.79927	-0.888927
662	5.43825	1.79425	-0.887026
663	5.44282	1.78891	-0.884342
664	5.44833	1.78338	-0.881052
665	5.45451	1.77777	-0.877335
666	5.46108	1.77223	-0.873366
667	5.46777	1.76688	-0.869323
668	5.47429	1.76184	-0.865382
669	5.48038	1.75724	-0.861721
670	5.48576	1.75322	-0.858515
671	5.49015	1.74989	-0.855941
672	5.49327	1.74739	-0.854176
673	5.49527	1.7458	-0.853106
674	5.49653	1.74504	-0.852462
675	5.49715	1.74497	-0.852197
676	5.49724	1.74548	-0.85226
677	5.4969	1.74642	-0.852601
678	5.49621	1.74769	-0.853172
679	5.49529	1.74914	-0.853921
680	5.49423	1.75065	-0.8548
681	5.49312	1.7521	-0.855758
682	5.49208	1.75336	-0.856747
683	5.4912	1.75429	-0.857715
684	5.49058	1.75478	-0.858614
685	5.49009	1.755	-0.859445
686	5.48956	1.75519	-0.860261
687	5.48899	1.75535	-0.861094
688	5.48837	1.75546	-0.861976
689	5.48772	1.7555	-0.862938
690	5.48703	1.75546	-0.86401
691	5.4863	1.75533	-0.865225
692	5.48554	1.75509	-0.866613
693	5.48475	1.75473	-0.868205
694	5.48393	1.75424	-0.870034
695	5.48308	1.7536	-0.87213
696	5.48221	1.75279	-0.874524
697	5.48137	1.75157	-0.87746
698	5.4806	1.7498	-0.881058
699	5.47987	1.74762	-0.885165
700	5.47915	1.74517	-0.88963
701	5.47839	1.7426	-0.8943
702	5.47757	1.74006	-0.899022
703	5.47665	1.73768	-0.903643
704	5.47559	1.73562	-0.908012
705	5.47437	1.73402	-0.911975
706	5.47295	1.73302	-0.915381
707	5.4713	1.73277	-0.918077
708	5.46938	1.73341	-0.91991
709	5.46706	1.73503	-0.920968
710	5.46429	1.73752	-0.921475
711	5.46117	1.74075	-0.921479
712	5.45779	1.74457	-0.921029
713	5.45424	1.74885	-0.920174
714	5.45062	1.75345	-0.918963
715	5.44702	1.75823	-0.917446
716	5.44354	1.76307	-0.91567
717	5.44026	1.76781	-0.913685
718	5.43727	1.77232	-0.911539
719	5.43468	1.77647	-0.909282
720	5.43258	1.78012	-0.906961
721	5.43088	1.78352	-0.904334
722	5.42942	1.78699	-0.901193
723	5.42819	1.79048	-0.897639
724	5.42717	1.79394	-0.893773
725	5.42637	1.7973	-0.889698
726	5.42576	1.80052	-0.885514
727	5.42533	1.80354	-0.881324
728	5.42506	1.80631	-0.877229
729	5.42496	1.80878	-0.87333
730	5.425	1.81089	-0.86973
731	5.42517	1.81259	-0.866529
732	5.42545	1.81383	-0.863829
733	5.42606	1.81442	-0.861502
734	5.42711	1.81433	-0.859357
735	5.42851	1.81367	-0.857398
736	5.43017	1.81258	-0.85563
737	5.43198	1.81119	-0.854059
738	5.43386	1.80962	-0.852689
739	5.43569	1.80801	-0.851526
740	5.43739	1.80648	-0.850575
741	5.43886	1.80517	-0.84984
742	5.43999	1.8042	-0.849326
743	5.4407	1.80371	-0.84904
744	5.44087	1.80382	-0.848984
745	5.44042	1.80458	-0.849312
746	5.43939	1.80587	-0.850114
747	5.43788	1.80758	-0.851304
748	5.43602	1.80961	-0.852797
749	5.43393	1.81185	-0.854506
750	5.43172	1.81421	-0.856346
751	5.42951	1.81657	-0.858231
752	5.42743	1.81884	-0.860075
753	5.42558	1.8209	-0.861792
754	5.42409	1.82265	-0.863297
755	5.42307	1.82399	-0.864503
756	5.42264	1.82482	-0.865325
757	5.42281	1.82513	-0.865762
758	5.42346	1.82504	-0.865908
759	5.42451	1.82461	-0.865817
760	5.42587	1.82392	-0.865545
761	5.42748	1.82302	-0.865145
762	5.42924	1.82198	-0.864674
763	5.43108	1.82088	-0.864186
764	5.43291	1.81977	-0.863735
765	5.43467	1.81872	-0.863377
766	5.43626	1.81779	-0.863166
767	5.4376	1.81706	-0.863158
768	5.43863	1.81659	-0.863407
769	5.43932	1.81633	-0.863965
770	5.43976	1.81619	-0.864806
771	5.44	1.81616	-0.865867
772	5.44011	1.81621	-0.867084
773	5.44013	1.81631	-0.868393
774	5.44012	1.81646	-0.869732
775	5.44015	1.81663	-0.871036
776	5.44026	1.81679	-0.872242
777	5.44052	1.81694	-0.873286
778	5.44099	1.81705	-0.874106
779	5.44172	1.8171	-0.874637
780	5.44276	1.81707	-0.874816
781	5.44422	1.817	-0.874558
782	5.44611	1.81695	-0.87388
783	5.44833	1.81689	-0.872867
784	5.45079	1.81683	-0.871606
785	5.45339	1.81675	-0.870183
786	5.45605	1.81664	-0.868686
787	5.45867	1.81648	-0.8672
788	5.46115	1.81628	-0.865812
789	5.46341	1.81601	-0.864609
790	5.46536	1.81567	-0.863676
791	5.46689	1.81525	-0.863102
792	5.46792	1.81473	-0.862972
793	5.46842	1.81413	-0.863353
794	5.46848	1.81348	-0.864195
795	5.46816	1.81276	-0.865406
796	5.46755	1.81199	-0.866893
797	5.46671	1.81115	-0.868565
798	5.46572	1.81025	-0.87033
799	5.46465	1.80928	-0.872095
800	5.46358	1.80825	-0.873769
801	5.46258	1.80715	-0.875259
802	5.46172	1.80597	-0.876474
803	5.46108	1.80473	-0.877322
804	5.46073	1.80341	-0.87771
805	5.4607	1.80189	-0.87755
806	5.46094	1.80009	-0.876887
807	5.46137	1.79809	-0.875827
808	5.46194	1.79594	-0.874477
809	5.46258	1.79372	-0.872943
810	5.46322	1.79151	-0.871333
811	5.46381	1.78937	-0.869753
812	5.46427	1.78737	-0.868309
813	5.46454	1.78558	-0.867109
814	5.46456	1.78408	-0.866259
815	5.46426	1.78293	-0.865865
816	5.46358	1.7822	-0.866035
817	5.4625	1.78193	-0.866789
818	5.46106	1.78206	-0.868025
819	5.45934	1.78252	-0.869663
820	5.45736	1.78325	-0.871624
821	5.4552	1.7842	-0.873829
822	5.45291	1.7853	-0.876197
823	5.45053	1.78649	-0.87865
824	5.44813	1.78772	-0.881107
825	5.44575	1.78891	-0.883491
826	5.44345	1.79001	-0.88572
827	5.44128	1.79096	-0.887716
828	5.4393	1.79169	-0.889399
829	5.43727	1.79248	-0.890827
830	5.43498	1.79357	-0.892123
831	5.43253	1.79483	-0.893306
832	5.43001	1.79618	-0.894396
833	5.42751	1.79749	-0.895411
834	5.42513	1.79867	-0.896371
835	5.42297	1.7996	-0.897295
836	5.42112	1.80018	-0.898201
837	5.41967	1.8003	-0.89911
838	5.41871	1.79985	-0.900041
839	5.41835	1.79873	-0.901011
840	5.41867	1.79683	-0.902041
841	5.41988	1.79396	-0.903181
842	5.422	1.79011	-0.904442
843	5.42488	1.78546	-0.905784
844	5.42833	1.78018	-0.907168
845	5.43218	1.77443	-0.908554
846	5.43626	1.7684	-0.909904
847	5.4404	1.76226	-0.911177
848	5.44443	1.75617	-0.912335
849	5.44817	1.75032	-0.913336
850	5.45145	1.74487	-0.914142
851	5.4541	1.73999	-0.914713
852	5.45595	1.73587	-0.915008
853	5.4569	1.73253	-0.914968
854	5.4571	1.72982	-0.914596
855	5.4567	1.7276	-0.913951
856	5.45585	1.72574	-0.913091
857	5.45472	1.72411	-0.912075
858	5.45346	1.72258	-0.910961
859	5.45223	1.72102	-0.909807
860	5.45118	1.71931	-0.908672
861	5.45047	1.7173	-0.907615
862	5.45027	1.71488	-0.906693
863	5.45072	1.71191	-0.905964
864	5.45199	1.70827	-0.905489
865	5.45422	1.70385	-0.905302
866	5.45734	1.69874	-0.905361
867	5.46118	1.69307	-0.905612
868	5.46553	1.68698	-0.905997
869	5.47024	1.6806	-0.906459
870	5.4751	1.67407	-0.906943
871	5.47993	1.66752	-0.907392
872	5.48456	1.66108	-0.907749
873	5.4888	1.65489	-0.907957
874	5.49247	1.64909	-0.90796
875	5.49538	1.6438	-0.907701
876	5.49736	1.63917	-0.907123
877	5.49834	1.63506	-0.906148
878	5.4985	1.63126	-0.904786
879	5.49798	1.62775	-0.903116
880	5.49692	1.62451	-0.901219
881	5.49547	1.62152	-0.899172
882	5.49378	1.61875	-0.897055
883	5.49199	1.6162	-0.894947
884	5.49025	1.61383	-0.892927
885	5.4887	1.61164	-0.891074
886	5.48749	1.6096	-0.889467
887	5.48675	1.60769	-0.888185
888	5.48665	1.60589	-0.887307
889	5.48724	1.60429	-0.886777
890	5.48843	1.60296	-0.886475
891	5.49007	1.60187	-0.886379
892	5.49204	1.60099	-0.886471
893	5.4942	1.60028	-0.886729
894	5.49641	1.5997	-0.887135
895	5.49855	1.59923	-0.887668
896	5.50049	1.59882	-0.888308
897	5.50209	1.59845	-0.889036
898	5.50321	1.59807	-0.889832
899	5.50373	1.59766	-0.890675
900	5.50351	1.59719	-0.891546
901	5.50244	1.59655	-0.892674
902	5.50062	1.59575	-0.894224
903	5.49818	1.59484	-0.896086
904	5.49525	1.5939	-0.898147
905	5.49198	1.59299	-0.900295
906	5.48852	1.59218	-0.902419
907	5.485	1.59154	-0.904407
908	5.48156	1.59114	-0.906146
909	5.47834	1.59104	-0.907525
910	5.47549	1.59132	-0.908432
911	5.47314	1.59204	-0.908755
912	5.47144	1.59327	-0.908383
913	5.47029	1.59518	-0.907175
914	5.46947	1.59781	-0.905166
915	5.46896	1.60101	-0.902501
916	5.4687	1.60466	-0.89933
917	5.46867	1.60862	-0.895798
918	5.46883	1.61274	-0.892054
919	5.46913	1.61689	-0.888243
920	5.46953	1.62094	-0.884514
921	5.47001	1.62476	-0.881014
922	5.47053	1.62819	-0.87789
923	5.47103	1.63111	-0.875288
924	5.4715	1.63338	-0.873357
925	5.47211	1.63514	-0.871934
926	5.47304	1.63665	-0.870752
927	5.4742	1.63789	-0.869808
928	5.47551	1.63889	-0.869097
929	5.47689	1.63965	-0.868614
930	5.47826	1.64018	-0.868356
931	5.47954	1.64048	-0.868318
932	5.48065	1.64056	-0.868495
933	5.48151	1.64043	-0.868883
934	5.48204	1.64009	-0.869477
935	5.48216	1.63956	-0.870274
936	5.48179	1.63884	-0.871267
937	5.48078	1.63772	-0.872806
938	5.47915	1.63607	-0.875114
939	5.47702	1.63399	-0.878006
940	5.47451	1.63159	-0.881295
941	5.47176	1.62898	-0.884795
942	5.46887	1.62626	-0.88832
943	5.46599	1.62356	-0.891682
944	5.46323	1.62096	-0.894696
945	5.46072	1.61858	-0.897176
946	5.45858	1.61653	-0.898934
947	5.45694	1.61492	-0.899784
948	5.45594	1.61385	-0.89954
949	5.45531	1.61333	-0.898253
950	5.4548	1.61326	-0.896159
951	5.45443	1.61355	-0.893349
952	5.45427	1.61414	-0.889912
953	5.45435	1.61494	-0.885941
954	5.45473	1.6159	-0.881526
955	5.45547	1.61692	-0.876758
956	5.45659	1.61795	-0.871728
957	5.45817	1.61889	-0.866525
958	5.46024	1.61969	-0.861243
959	5.46285	1.62027	-0.85597
960	5.46606	1.62055	-0.850798
961	5.47019	1.62038	-0.845254
962	5.4754	1.61976	-0.838939
963	5.48148	1.61881	-0.832052
964	5.48822	1.61766	-0.824793
965	5.4954	1.61644	-0.817363
966	5.50282	1.61526	-0.809962
967	5.51027	1.61427	-0.80279
968	5.51752	1.61358	-0.796046
969	5.52438	1.61333	-0.789932
970	5.53062	1.61364	-0.784647
971	5.53604	1.61463	-0.78039
972	5.54043	1.61644	-0.777362
973	5.54391	1.61916	-0.775733
974	5.54678	1.62272	-0.775394
975	5.54912	1.62698	-0.776124
976	5.551	1.63181	-0.777703
977	5.55248	1.63707	-0.779911
978	5.55362	1.64263	-0.782528
979	5.5545	1.64836	-0.785333
980	5.55518	1.6541	-0.788106
981	5.55573	1.65974	-0.790627
982	5.55622	1.66514	-0.792675
983	5.55671	1.67016	-0.794031
984	5.55726	1.67466	-0.794473
985	5.55778	1.6786	-0.794395
986	5.55812	1.68209	-0.794287
987	5.5583	1.68525	-0.794074
988	5.55833	1.68819	-0.793683
989	5.55822	1.69102	-0.79304
990	5.558	1.69385	-0.792071
991	5.55769	1.69681	-0.790702
992	5.55728	1.69999	-0.788859
993	5.55681	1.70351	-0.786468
994	5.55629	1.7075	-0.783456
995	5.55574	1.71205	-0.779749
996	5.55516	1.71728	-0.775272
997	5.55467	1.723	-0.769587
998	5.5543	1.72896	-0.762497
999	5.55399	1.73518	-0.754286
1000	5.55368	1.74172	-0.745241
1001	5.5533	1.7486	-0.735649
1002	5.55278	1.75586	-0.725796
1003	5.55206	1.76354	-0.715968
1004	5.55108	1.77166	-0.706452
1005	5.54977	1.78027	-0.697534
1006	5.54806	1.7894	-0.689501
1007	5.5459	1.79909	-0.68264
1008	5.54321	1.80937	-0.677237
1009	5.53966	1.82067	-0.673323
1010	5.5351	1.83322	-0.670606
1011	5.52976	1.84677	-0.668888
1012	5.52387	1.86106	-0.66797
1013	5.51764	1.87583	-0.667656
1014	5.51132	1.89083	-0.667745
1015	5.50513	1.90581	-0.668039
1016	5.4993	1.9205	-0.668339
1017	5.49404	1.93465	-0.668445
1018	5.48961	1.94801	-0.668157
1019	5.48621	1.96033	-0.667275
1020	5.48407	1.97133	-0.665598
1021	5.48359	1.98122	-0.663192
1022	5.48476	1.99038	-0.660315
1023	5.48723	1.99888	-0.657059
1024	5.49064	2.00677	-0.653512
1025	5.49463	2.01414	-0.649766
1026	5.49885	2.02102	-0.645911
1027	5.50294	2.0275	-0.642038
1028	5.50654	2.03362	-0.638238
1029	5.5093	2.03945	-0.634603
1030	5.51086	2.04506	-0.631222
1031	5.51086	2.0505	-0.628189
1032	5.50896	2.05584	-0.625595
1033	5.50504	2.06119	-0.623536
1034	5.49943	2.06655	-0.621974
1035	5.49241	2.07182	-0.620799
1036	5.48428	2.07691	-0.6199
1037	5.4753	2.08171	-0.619169
1038	5.46576	2.08611	-0.618494
1039	5.45594	2.09003	-0.617765
1040	5.44613	2.09335	-0.616872
1041	5.43661	2.09597	-0.615702
1042	5.42765	2.0978	-0.614147
1043	5.41955	2.09873	-0.612094
1044	5.41258	2.09865	-0.609433
1045	5.4062	2.09778	-0.605577
1046	5.39975	2.09635	-0.600272
1047	5.39335	2.09431	-0.593908
1048	5.38713	2.09162	-0.586877
1049	5.38119	2.08824	-0.579569
1050	5.37565	2.08411	-0.572375
1051	5.37064	2.0792	-0.565684
1052	5.36627	2.07345	-0.559888
1053	5.36266	2.06684	-0.555378
1054	5.35992	2.0593	-0.552542
1055	5.35818	2.0508	-0.551773
1056	5.35755	2.0413	-0.553461
1057	5.35823	2.03048	-0.558127
1058	5.36021	2.01819	-0.565675
1059	5.36331	2.00464	-0.575574
1060	5.36735	1.99001	-0.587291
1061	5.37215	1.97451	-0.600296
1062	5.37752	1.95833	-0.614056
1063	5.38327	1.94167	-0.628039
1064	5.38923	1.92473	-0.641712
1065	5.39522	1.90771	-0.654543
1066	5.40105	1.89079	-0.666
1067	5.40654	1.8742	-0.675551
1068	5.41151	1.85811	-0.682661
1069	5.41625	1.84231	-0.687978
1070	5.42113	1.82644	-0.692495
1071	5.42612	1.8105	-0.696198
1072	5.43118	1.79448	-0.699074
1073	5.43627	1.77838	-0.701109
1074	5.44135	1.76219	-0.702289
1075	5.44638	1.74591	-0.7026
1076	5.45131	1.72953	-0.702029
1077	5.45613	1.71305	-0.700561
1078	5.46077	1.69646	-0.698183
1079	5.46521	1.67976	-0.694879
1080	5.4694	1.66294	-0.690636
1081	5.47354	1.64585	-0.684802
1082	5.4778	1.62837	-0.676975
1083	5.4821	1.61062	-0.667521
1084	5.48635	1.59266	-0.656804
1085	5.49048	1.57461	-0.645189
1086	5.49441	1.55655	-0.63304
1087	5.49804	1.53857	-0.620723
1088	5.5013	1.52077	-0.608601
1089	5.50411	1.50323	-0.59704
1090	5.50638	1.48604	-0.586404
1091	5.50804	1.4693	-0.577058
1092	5.50899	1.45311	-0.569367
1093	5.50946	1.43728	-0.562876
1094	5.50965	1.42161	-0.556897
1095	5.50951	1.40613	-0.551446
1096	5.50897	1.39088	-0.54654
1097	5.50799	1.37589	-0.542193
1098	5.50648	1.36121	-0.538423
1099	5.5044	1.34686	-0.535244
1100	5.50168	1.33288	-0.532672
1101	5.49825	1.3193	-0.530723
1102	5.49406	1.30617	-0.529413
1103	5.48905	1.29352	-0.528757
1104	5.48315	1.28138	-0.528771
1105	5.47588	1.26987	-0.529941
1106	5.467	1.25904	-0.53256
1107	5.45681	1.2488	-0.536352
1108	5.44562	1.23906	-0.54104
1109	5.43373	1.22972	-0.546349
1110	5.42143	1.2207	-0.552003
1111	5.40903	1.21192	-0.557728
1112	5.39683	1.20328	-0.563247
1113	5.38514	1.19468	-0.568285
1114	5.37424	1.18605	-0.572568
1115	5.36445	1.17729	-0.57582
1116	5.35606	1.16831	-0.577767
1117	5.34877	1.15955	-0.578636
1118	5.34204	1.15138	-0.578874
1119	5.33585	1.14363	-0.57853
1120	5.33018	1.1361	-0.577658
1121	5.32502	1.12862	-0.576307
1122	5.32033	1.12101	-0.574528
1123	5.31611	1.11309	-0.572373
1124	5.31233	1.10466	-0.569892
1125	5.30897	1.09556	-0.567137
1126	5.30601	1.0856	-0.564158
1127	5.30342	1.0746	-0.561007
1128	5.3012	1.06238	-0.557734
1129	5.29936	1.04888	-0.553891
1130	5.29792	1.03429	-0.549139
1131	5.2969	1.01874	-0.543688
1132	5.29629	1.00237	-0.537751
1133	5.29611	0.985325	-0.53154
1134	5.29635	0.967739	-0.525268
1135	5.29702	0.949754	-0.519146
1136	5.29813	0.93151	-0.513386
1137	5.29967	0.913148	-0.508201
1138	5.30165	0.894806	-0.503802
1139	5.30407	0.876626	-0.500402
1140	5.30693	0.858748	-0.498211
1141	5.31044	0.840875	-0.497473
1142	5.31471	0.822669	-0.498108
1143	5.31962	0.8042	-0.499852
1144	5.32508	0.785541	-0.502436
1145	5.33097	0.766764	-0.505596
1146	5.33719	0.747939	-0.509063
1147	5.34363	0.72914	-0.512573
1148	5.35017	0.710437	-0.515857
1149	5.35673	0.691904	-0.518649
1150	5.36318	0.673611	-0.520682
1151	5.36941	0.655632	-0.52169
1152	5.37534	0.638038	-0.521405
1153	5.38111	0.620973	-0.519767
1154	5.38697	0.604449	-0.517031
1155	5.39288	0.588343	-0.513397
1156	5.39882	0.572532	-0.509067
1157	5.40477	0.55689	-0.504244
1158	5.41069	0.541294	-0.49913
1159	5.41657	0.525621	-0.493926
1160	5.42239	0.509745	-0.488835
1161	5.4281	0.493543	-0.484059
1162	5.4337	0.476891	-0.4798
1163	5.43914	0.459663	-0.476262
1164	5.44442	0.441735	-0.473646
1165	5.44966	0.422752	-0.471851
1166	5.45497	0.40262	-0.470593
1167	5.46029	0.381615	-0.469798
1168	5.46558	0.360009	-0.469394
1169	5.47077	0.338075	-0.469308
1170	5.47581	0.316087	-0.469466
1171	5.48063	0.294319	-0.469797
1172	5.48519	0.273044	-0.470225
1173	5.48942	0.252534	-0.470677
1174	5.49327	0.233065	-0.471081
1175	5.49668	0.214909	-0.471361
1176	5.4996	0.19834	-0.471443
1177	5.50206	0.183293	-0.471196
1178	5.50417	0.169428	-0.470614
1179	5.50592	0.156607	-0.469817
1180	5.50734	0.144691	-0.468923
1181	5.50844	0.133541	-0.468051
1182	5.50922	0.123019	-0.467321
1183	5.50971	0.112987	-0.466852
1184	5.5099	0.103306	-0.466763
1185	5.50981	0.093837	-0.467173
1186	5.50947	0.0844419	-0.468201
1187	5.50886	0.0749822	-0.469966
1188	5.50802	0.0653195	-0.472588
1189	5.50685	0.0562926	-0.476804
1190	5.50528	0.0485865	-0.482952
1191	5.50336	0.0418323	-0.490555
1192	5.50112	0.0356608	-0.499134
1193	5.4986	0.0297028	-0.50821
1194	5.49585	0.0235891	-0.517307
1195	5.49289	0.0169505	-0.525946
1196	5.48978	0.0094175	-0.533649
1197	5.48654	0.000620776	-0.539939
1198	5.48323	-0.00980932	-0.544338
1199	5.47987	-0.0222426	-0.546369
1200	5.47651	-0.0370493	-0.545555
1201	5.4727	-0.0546425	-0.542049
1202	5.46812	-0.0748823	-0.536468
1203	5.46299	-0.0973099	-0.529035
1204	5.45752	-0.121466	-0.519973
1205	5.45194	-0.146893	-0.509504
1206	5.44645	-0.173129	-0.497848
1207	5.44129	-0.199717	-0.485229
1208	5.43666	-0.226195	-0.471866
1209	5.43279	-0.252105	-0.457981
1210	5.4299	-0.276984	-0.443795
1211	5.4282	-0.300373	-0.429528
1212	5.42791	-0.321808	-0.4154
1213	5.42941	-0.342412	-0.399397
1214	5.4327	-0.3634	-0.379999
1215	5.43743	-0.384453	-0.358164
1216	5.44328	-0.405253	-0.334852
1217	5.44989	-0.425482	-0.311021
1218	5.45693	-0.444819	-0.287627
1219	5.46405	-0.462947	-0.265629
1220	5.47091	-0.479547	-0.245983
1221	5.47716	-0.494299	-0.229643
1222	5.48245	-0.506885	-0.217566
1223	5.48643	-0.516986	-0.210705
1224	5.48876	-0.524283	-0.210016
1225	5.4889	-0.528737	-0.217081
1226	5.48691	-0.530667	-0.231864
1227	5.48327	-0.530296	-0.252891
1228	5.4785	-0.527845	-0.278686
1229	5.47309	-0.523539	-0.307775
1230	5.46754	-0.5176	-0.338687
1231	5.46237	-0.510255	-0.369947
1232	5.45807	-0.501729	-0.400085
1233	5.45516	-0.492249	-0.427629
1234	5.45414	-0.482045	-0.451108
1235	5.45553	-0.471343	-0.469051
1236	5.45983	-0.460372	-0.479987
1237	5.46731	-0.448361	-0.484685
1238	5.4776	-0.434571	-0.485237
1239	5.49022	-0.419279	-0.482164
1240	5.5047	-0.402761	-0.475982
1241	5.52059	-0.385292	-0.46721
1242	5.5374	-0.36715	-0.456365
1243	5.55468	-0.348609	-0.443967
1244	5.57195	-0.329947	-0.430534
1245	5.58875	-0.311439	-0.416584
1246	5.6046	-0.293363	-0.402638
1247	5.61904	-0.275997	-0.389213
1248	5.6316	-0.259618	-0.37683
1249	5.64362	-0.24441	-0.363488
1250	5.65646	-0.23018	-0.34735
1251	5.6697	-0.216651	-0.329174
1252	5.6829	-0.203547	-0.309723
1253	5.69561	-0.190589	-0.289758
1254	5.70742	-0.177505	-0.27004
1255	5.71788	-0.16402	-0.25133
1256	5.72655	-0.149863	-0.23439
1257	5.73302	-0.134762	-0.219983
1258	5.73684	-0.118447	-0.208871
1259	5.73757	-0.100649	-0.201815
1260	5.73479	-0.0810963	-0.199577
1261	5.72835	-0.0596349	-0.202216
1262	5.71861	-0.0364628	-0.20894
1263	5.70593	-0.0118385	-0.21923
1264	5.69068	0.0139799	-0.232566
1265	5.67321	0.0407347	-0.248429
1266	5.65388	0.0681682	-0.266302
1267	5.63304	0.0960223	-0.285665
1268	5.61107	0.124039	-0.306001
1269	5.58831	0.151959	-0.326795
1270	5.56513	0.179522	-0.347531
1271	5.54189	0.20647	-0.367695
1272	5.51895	0.23254	-0.386771
1273	5.49436	0.258847	-0.406148
1274	5.46646	0.286383	-0.427271
1275	5.4361	0.314709	-0.449714
1276	5.40412	0.343385	-0.473054
1277	5.37138	0.371968	-0.496865
1278	5.3387	0.400017	-0.52072
1279	5.30695	0.427089	-0.544191
1280	5.27695	0.452741	-0.566849
1281	5.24955	0.476528	-0.588265
1282	5.2256	0.498005	-0.608008
1283	5.20593	0.516726	-0.625647
1284	5.19138	0.532247	-0.640749
1285	5.18261	0.5452	-0.652859
1286	5.17911	0.556469	-0.662156
1287	5.17999	0.565992	-0.669159
1288	5.18436	0.573704	-0.674388
1289	5.19132	0.579541	-0.678365
1290	5.2	0.583441	-0.68161
1291	5.20948	0.58534	-0.684644
1292	5.2189	0.585174	-0.687989
1293	5.22734	0.582879	-0.692168
1294	5.23392	0.578392	-0.697703
1295	5.23775	0.571648	-0.705116
1296	5.23793	0.562585	-0.714926
1297	5.23523	0.549586	-0.726925
1298	5.2311	0.531693	-0.740411
1299	5.2257	0.509827	-0.755157
1300	5.21916	0.48491	-0.77094
1301	5.21163	0.457865	-0.787536
1302	5.20325	0.429614	-0.804724
1303	5.19418	0.401078	-0.822282
1304	5.18455	0.37318	-0.839992
1305	5.17452	0.346843	-0.857637
1306	5.16425	0.322988	-0.875002
1307	5.15388	0.30254	-0.891874
1308	5.14358	0.286419	-0.908041
1309	5.13306	0.274327	-0.924415
1310	5.12197	0.26507	-0.941814
1311	5.11037	0.258225	-0.959879
1312	5.09834	0.253368	-0.978253
1313	5.08592	0.250076	-0.996579
1314	5.07317	0.247927	-1.0145
1315	5.06017	0.246495	-1.03165
1316	5.04697	0.245358	-1.04768
1317	5.03362	0.244092	-1.06223
1318	5.0202	0.242271	-1.07494
1319	5.00675	0.239471	-1.08545
1320	4.99335	0.235266	-1.0934
1321	4.97942	0.230802	-1.09821
1322	4.96454	0.227269	-1.0999
1323	4.94899	0.224311	-1.09901
1324	4.93303	0.221574	-1.09609
1325	4.91695	0.218701	-1.09169
1326	4.901	0.215339	-1.08637
1327	4.88545	0.211131	-1.08065
1328	4.87058	0.205726	-1.0751
1329	4.85666	0.198767	-1.07026
1330	4.84395	0.189902	-1.06667
1331	4.83273	0.178777	-1.06488
1332	4.82326	0.16504	-1.06543
1333	4.81578	0.148822	-1.06788
1334	4.81012	0.130593	-1.07132
1335	4.806	0.110508	-1.07566
1336	4.80311	0.0887174	-1.08082
1337	4.80117	0.0653764	-1.08668
1338	4.79987	0.0406376	-1.09316
1339	4.79892	0.0146545	-1.10016
1340	4.79803	-0.0124196	-1.10758
1341	4.79689	-0.0404309	-1.11533
1342	4.79521	-0.069226	-1.12331
1343	4.79269	-0.0986509	-1.13143
1344	4.78905	-0.128552	-1.13958
1345	4.78516	-0.15976	-1.14812
1346	4.78192	-0.192971	-1.15736
1347	4.77902	-0.227831	-1.16718
1348	4.77618	-0.263981	-1.17746
1349	4.77309	-0.301066	-1.18808
1350	4.76945	-0.338729	-1.1989
1351	4.76497	-0.376614	-1.20981
1352	4.75935	-0.414364	-1.22067
1353	4.7523	-0.451623	-1.23137
1354	4.74351	-0.488033	-1.24177
1355	4.7327	-0.523239	-1.25174
1356	4.71956	-0.556883	-1.26115
1357	4.70261	-0.589555	-1.27025
1358	4.68122	-0.622015	-1.2793
1359	4.6564	-0.654168	-1.28827
1360	4.62914	-0.685922	-1.29711
1361	4.60046	-0.717182	-1.30576
1362	4.57135	-0.747855	-1.31418
1363	4.54281	-0.777848	-1.32234
1364	4.51586	-0.807067	-1.33018
1365	4.49148	-0.835421	-1.33765
1366	4.47069	-0.862815	-1.34473
1367	4.45449	-0.889159	-1.35136
1368	4.44387	-0.914358	-1.3575
1369	4.43834	-0.938569	-1.36426
1370	4.43647	-0.961994	-1.3724
1371	4.4379	-0.984606	-1.38133
1372	4.44227	-1.00638	-1.3905
1373	4.44923	-1.0273	-1.39931
1374	4.45841	-1.04733	-1.40719
1375	4.46945	-1.06645	-1.41355
1376	4.48199	-1.08464	-1.41783
1377	4.49567	-1.10186	-1.41945
1378	4.51014	-1.11811	-1.41782
1379	4.52502	-1.13334	-1.41236
1380	4.53996	-1.14754	-1.4025
1381	4.55648	-1.16019	-1.38703
1382	4.57596	-1.17099	-1.36579
1383	4.59779	-1.18023	-1.33982
1384	4.62134	-1.1882	-1.31014
1385	4.64602	-1.19521	-1.27778
1386	4.67121	-1.20153	-1.24376
1387	4.69631	-1.20747	-1.20912
1388	4.72071	-1.21332	-1.17487
1389	4.74382	-1.21939	-1.14207
1390	4.76502	-1.22596	-1.11173
1391	4.78372	-1.23334	-1.0849
1392	4.79932	-1.24183	-1.06261
1393	4.81232	-1.25102	-1.04334
1394	4.82369	-1.26031	-1.02503
1395	4.83355	-1.26975	-1.00783
1396	4.842	-1.27937	-0.991912
1397	4.84918	-1.2892	-0.97744
1398	4.85518	-1.2993	-0.96458
1399	4.86014	-1.30969	-0.953499
1400	4.86415	-1.32042	-0.944362
1401	4.86734	-1.33153	-0.937336
1402	4.86982	-1.34304	-0.932586
1403	4.8717	-1.35502	-0.930278
1404	4.8731	-1.36748	-0.930579
1405	4.87337	-1.38012	-0.934146
1406	4.87197	-1.39269	-0.941214
1407	4.86917	-1.40535	-0.95132
1408	4.86527	-1.41824	-0.964
1409	4.86054	-1.4315	-0.978791
1410	4.85526	-1.44529	-0.995228
1411	4.84972	-1.45976	-1.01285
1412	4.8442	-1.47505	-1.03119
1413	4.83897	-1.49131	-1.04979
1414	4.83433	-1.5087	-1.06818
1415	4.83056	-1.52735	-1.0859
1416	4.82793	-1.54743	-1.1025
1417	4.82606	-1.56961	-1.11879
1418	4.82437	-1.59419	-1.13584
1419	4.8229	-1.62068	-1.15346
1420	4.82169	-1.64861	-1.17151
1421	4.82077	-1.67752	-1.18981
1422	4.8202	-1.70693	-1.20822
1423	4.82	-1.73636	-1.22656
1424	4.82021	-1.76535	-1.24469
1425	4.82088	-1.79342	-1.26243
1426	4.82204	-1.82011	-1.27962
1427	4.82375	-1.84493	-1.29611
1428	4.82603	-1.86742	-1.31173
1429	4.82972	-1.88843	-1.32669
1430	4.83529	-1.90903	-1.34131
1431	4.84228	-1.92904	-1.35558
1432	4.85021	-1.9483	-1.36948
1433	4.8586	-1.96665	-1.38299
1434	4.86698	-1.98392	-1.39611
1435	4.87487	-1.99994	-1.40881
1436	4.8818	-2.01455	-1.42109
1437	4.88729	-2.02758	-1.43292
1438	4.89087	-2.03886	-1.4443
1439	4.89206	-2.04822	-1.45522
1440	4.89039	-2.0555	-1.46565
1441	4.88577	-2.05915	-1.47631
1442	4.87868	-2.05838	-1.48766
1443	4.86945	-2.05412	-1.49934
1444	4.85845	-2.04732	-1.51097
1445	4.84602	-2.03895	-1.52215
1446	4.8325	-2.02994	-1.53253
1447	4.81824	-2.02124	-1.54172
1448	4.80359	-2.01382	-1.54933
1449	4.78889	-2.0086	-1.555
1450	4.77448	-2.00656	-1.55833
1451	4.76072	-2.00863	-1.55894
1452	4.74794	-2.01577	-1.55645
1453	4.73535	-2.02808	-1.55014
1454	4.72207	-2.04461	-1.53996
1455	4.7083	-2.06469	-1.52654
1456	4.69427	-2.08766	-1.51053
1457	4.68019	-2.11286	-1.49256
1458	4.66627	-2.13961	-1.47327
1459	4.65272	-2.16725	-1.45329
1460	4.63976	-2.19512	-1.43327
1461	4.62761	-2.22255	-1.41383
1462	4.61646	-2.24887	-1.39561
1463	4.60654	-2.27342	-1.37926
1464	4.59805	-2.29552	-1.36541
1465	4.59133	-2.31605	-1.35279
1466	4.58636	-2.33629	-1.33991
1467	4.58282	-2.35619	-1.32705
1468	4.5804	-2.37569	-1.31449
1469	4.57877	-2.39475	-1.30253
1470	4.57764	-2.41331	-1.29143
1471	4.57667	-2.43131	-1.28148
1472	4.57555	-2.44871	-1.27296
1473	4.57397	-2.46546	-1.26616
1474	4.5716	-2.4815	-1.26135
1475	4.56813	-2.49678	-1.25883
1476	4.56324	-2.51124	-1.25886
1477	4.55735	-2.52558	-1.26175
1478	4.55106	-2.54029	-1.26736
1479	4.54435	-2.55502	-1.27535
1480	4.53719	-2.56944	-1.2854
1481	4.52956	-2.58319	-1.29716
1482	4.52143	-2.59595	-1.31031
1483	4.51279	-2.60736	-1.32449
1484	4.50361	-2.6171	-1.33938
1485	4.49387	-2.62481	-1.35465
1486	4.48355	-2.63015	-1.36995
1487	4.47262	-2.6328	-1.38496
1488	4.46107	-2.63239	-1.39934
1489	4.44819	-2.62888	-1.41416
1490	4.43356	-2.6226	-1.43049
1491	4.41758	-2.61379	-1.44794
1492	4.40067	-2.6027	-1.46616
1493	4.38321	-2.5896	-1.48478
1494	4.36561	-2.57472	-1.50342
1495	4.34827	-2.55833	-1.5217
1496	4.33159	-2.54067	-1.53927
1497	4.31597	-2.52199	-1.55574
1498	4.3018	-2.50256	-1.57073
1499	4.28947	-2.48262	-1.58387
1500	4.27939	-2.46242	-1.59478
1501	4.27179	-2.44083	-1.60266
1502	4.26638	-2.41687	-1.60739
1503	4.26277	-2.39097	-1.60966
1504	4.26058	-2.36361	-1.61014
1505	4.25942	-2.33523	-1.6095
1506	4.25892	-2.3063	-1.60843
1507	4.25869	-2.27728	-1.60761
1508	4.25836	-2.24861	-1.6077
1509	4.25755	-2.22076	-1.6094
1510	4.25588	-2.19419	-1.61338
1511	4.25299	-2.16935	-1.62032
1512	4.24849	-2.1467	-1.6309
1513	4.24288	-2.12455	-1.64689
1514	4.23689	-2.1013	-1.66865
1515	4.2305	-2.0776	-1.69481
1516	4.22369	-2.0541	-1.72396
1517	4.21644	-2.03142	-1.75473
1518	4.20874	-2.01021	-1.78573
1519	4.20053	-1.9911	-1.81557
1520	4.1918	-1.97472	-1.84285
1521	4.18249	-1.96171	-1.86618
1522	4.17258	-1.95271	-1.88418
1523	4.16201	-1.94834	-1.89544
1524	4.15074	-1.94923	-1.89857
1525	4.13893	-1.9572	-1.89326
1526	4.12669	-1.97271	-1.88082
1527	4.11396	-1.99437	-1.86231
1528	4.10068	-2.02079	-1.83878
1529	4.08677	-2.05057	-1.81129
1530	4.07218	-2.08233	-1.78089
1531	4.05684	-2.11468	-1.74866
1532	4.04069	-2.14623	-1.71564
1533	4.02365	-2.17558	-1.6829
1534	4.00567	-2.20134	-1.65148
1535	3.98669	-2.22212	-1.62246
1536	3.96663	-2.23651	-1.59688
1537	3.94407	-2.24553	-1.57253
1538	3.91818	-2.25132	-1.54683
1539	3.88978	-2.25425	-1.52032
1540	3.85968	-2.25465	-1.49356
1541	3.8287	-2.25285	-1.46708
1542	3.79766	-2.24921	-1.44142
1543	3.76737	-2.24407	-1.41713
1544	3.73866	-2.23775	-1.39475
1545	3.71234	-2.23059	-1.37481
1546	3.68922	-2.22293	-1.35786
1547	3.67014	-2.2151	-1.34444
1548	3.65591	-2.20743	-1.33508
1549	3.64779	-2.19814	-1.32945
1550	3.64569	-2.18575	-1.32673
1551	3.64841	-2.17099	-1.32676
1552	3.65475	-2.15462	-1.32936
1553	3.6635	-2.13739	-1.33437
1554	3.67348	-2.12007	-1.34164
1555	3.68346	-2.10339	-1.351
1556	3.69226	-2.08811	-1.3623
1557	3.69867	-2.07499	-1.37538
1558	3.70147	-2.06477	-1.39011
1559	3.69947	-2.0582	-1.40634
1560	3.69144	-2.05603	-1.42393
1561	3.67882	-2.05822	-1.44451
1562	3.6638	-2.06391	-1.46929
1563	3.64641	-2.07266	-1.49749
1564	3.62662	-2.08399	-1.5283
1565	3.60445	-2.09745	-1.56095
1566	3.57988	-2.11258	-1.59462
1567	3.55293	-2.12892	-1.62854
1568	3.52358	-2.14602	-1.66191
1569	3.49183	-2.1634	-1.69395
1570	3.45768	-2.18063	-1.72386
1571	3.42113	-2.19723	-1.75086
1572	3.38217	-2.21276	-1.77416
1573	3.33943	-2.2271	-1.79537
1574	3.29203	-2.24066	-1.81639
1575	3.24073	-2.25379	-1.83685
1576	3.18628	-2.26685	-1.85639
1577	3.12942	-2.28021	-1.87466
1578	3.07092	-2.29422	-1.89128
1579	3.01151	-2.30924	-1.90589
1580	2.95195	-2.32565	-1.9181
1581	2.89297	-2.3438	-1.92755
1582	2.83533	-2.36408	-1.93385
1583	2.77975	-2.38683	-1.93662
1584	2.727	-2.41245	-1.93546
1585	2.67552	-2.43981	-1.9299
1586	2.6235	-2.46783	-1.92005
1587	2.57132	-2.4969	-1.90642
1588	2.51933	-2.5274	-1.88949
1589	2.4679	-2.55972	-1.86977
1590	2.4174	-2.59422	-1.84773
1591	2.36819	-2.6313	-1.82388
1592	2.32065	-2.67132	-1.7987
1593	2.27514	-2.71466	-1.77268
1594	2.23205	-2.7617	-1.74629
1595	2.19175	-2.81279	-1.72004
1596	2.1546	-2.86831	-1.6944
1597	2.12107	-2.93038	-1.66809
1598	2.09105	-2.99993	-1.6398
1599	2.06406	-3.07559	-1.60987
1600	2.03965	-3.15595	-1.57869
1601	2.01734	-3.23962	-1.54664
1602	1.99666	-3.3252	-1.51408
1603	1.97713	-3.4113	-1.4814
1604	1.95828	-3.49653	-1.44896
1605	1.93962	-3.57948	-1.41714
1606	1.92065	-3.65876	-1.3863
1607	1.9009	-3.73299	-1.35682
1608	1.87987	-3.80075	-1.32905
1609	1.85639	-3.86375	-1.30204
1610	1.83025	-3.9246	-1.27475
1611	1.80239	-3.98325	-1.24747
1612	1.77376	-4.03967	-1.22048
1613	1.7453	-4.0938	-1.19407
1614	1.71794	-4.14562	-1.16855
1615	1.69263	-4.19506	-1.1442
1616	1.6703	-4.2421	-1.12132
1617	1.65189	-4.28667	-1.10022
1618	1.63834	-4.32873	-1.0812
1619	1.63057	-4.36824	-1.06457
1620	1.62953	-4.40515	-1.05062
1621	1.63473	-4.43929	-1.03885
1622	1.64484	-4.47061	-1.02859
1623	1.65952	-4.49922	-1.01995
1624	1.67844	-4.52525	-1.01302
1625	1.70124	-4.54879	-1.00791
1626	1.72759	-4.56996	-1.00472
1627	1.75714	-4.58887	-1.00355
1628	1.78956	-4.60565	-1.00449
1629	1.8245	-4.6204	-1.00765
1630	1.86161	-4.63324	-1.01311
1631	1.90057	-4.64429	-1.02097
1632	1.94102	-4.65367	-1.03133
1633	1.98661	-4.66213	-1.04551
1634	2.04001	-4.67004	-1.06422
1635	2.09944	-4.67694	-1.08671
1636	2.16316	-4.68234	-1.11219
1637	2.22938	-4.68578	-1.13988
1638	2.29634	-4.68677	-1.169
1639	2.36229	-4.68482	-1.19876
1640	2.42547	-4.67945	-1.22837
1641	2.48411	-4.67016	-1.25704
1642	2.53645	-4.65644	-1.28398
1643	2.58075	-4.63781	-1.30839
1644	2.61523	-4.61373	-1.3295
1645	2.64111	-4.58141	-1.34799
1646	2.66106	-4.5396	-1.36517
1647	2.67557	-4.49014	-1.38118
1648	2.68511	-4.43486	-1.39613
1649	2.69014	-4.37562	-1.41016
1650	2.69113	-4.31426	-1.42339
1651	2.68855	-4.25261	-1.43595
1652	2.68287	-4.19252	-1.44796
1653	2.67456	-4.13584	-1.45954
1654	2.66408	-4.0844	-1.47078
1655	2.65189	-4.04005	-1.4818
1656	2.63847	-4.00463	-1.4927
1657	2.62097	-3.97519	-1.50347
1658	2.59707	-3.94783	-1.51399
1659	2.56804	-3.92299	-1.52421
1660	2.5351	-3.9011	-1.53405
1661	2.49952	-3.8826	-1.54345
1662	2.46254	-3.86793	-1.55233
1663	2.42541	-3.85753	-1.56061
1664	2.38937	-3.85184	-1.5682
1665	2.35568	-3.85128	-1.57503
1666	2.32558	-3.85631	-1.58099
1667	2.30031	-3.86736	-1.58601
1668	2.28113	-3.88487	-1.58999
1669	2.26736	-3.91085	-1.59354
1670	2.25723	-3.9461	-1.59715
1671	2.2503	-3.98925	-1.60051
1672	2.24613	-4.03891	-1.60336
1673	2.24429	-4.09372	-1.6054
1674	2.24436	-4.1523	-1.60636
1675	2.2459	-4.21329	-1.60595
1676	2.24848	-4.27529	-1.6039
1677	2.25167	-4.33695	-1.59992
1678	2.25505	-4.39689	-1.59372
1679	2.25818	-4.45373	-1.58502
1680	2.26064	-4.50611	-1.57352
1681	2.26365	-4.55695	-1.5589
1682	2.26846	-4.60964	-1.54128
1683	2.27469	-4.66343	-1.52103
1684	2.28195	-4.71761	-1.4985
1685	2.28986	-4.77145	-1.47406
1686	2.29801	-4.82422	-1.44806
1687	2.30602	-4.87518	-1.42086
1688	2.3135	-4.92361	-1.39283
1689	2.32005	-4.96878	-1.3643
1690	2.32526	-5.00997	-1.33564
1691	2.32875	-5.04643	-1.30718
1692	2.33012	-5.07745	-1.27929
1693	2.32839	-5.1022	-1.25115
1694	2.3234	-5.12094	-1.22184
1695	2.31591	-5.1346	-1.19158
1696	2.30668	-5.14409	-1.1606
1697	2.29651	-5.15032	-1.12909
1698	2.28615	-5.1542	-1.0973
1699	2.27639	-5.15666	-1.06542
1700	2.268	-5.15859	-1.03369
1701	2.26174	-5.16093	-1.00232
1702	2.25841	-5.16457	-0.971521
1703	2.25876	-5.17043	-0.941522
1704	2.26359	-5.17943	-0.912539
1705	2.27245	-5.19123	-0.882813
1706	2.28422	-5.20464	-0.850984
1707	2.29864	-5.21926	-0.817879
1708	2.31547	-5.23467	-0.78432
1709	2.33444	-5.25046	-0.751133
1710	2.35532	-5.26622	-0.71914
1711	2.37783	-5.28156	-0.689164
1712	2.40173	-5.29605	-0.662027
1713	2.42676	-5.30929	-0.63855
1714	2.45266	-5.32088	-0.619555
1715	2.47918	-5.33041	-0.605861
1716	2.50605	-5.33749	-0.59829
1717	2.53406	-5.34286	-0.596928
1718	2.56397	-5.34748	-0.600939
1719	2.59553	-5.35119	-0.609753
1720	2.62847	-5.35384	-0.622802
1721	2.66251	-5.35526	-0.639515
1722	2.6974	-5.35533	-0.659323
1723	2.73287	-5.35386	-0.681652
1724	2.76866	-5.35072	-0.705932
1725	2.8045	-5.34575	-0.731588
1726	2.84013	-5.33877	-0.758047
1727	2.8753	-5.32964	-0.784734
1728	2.90975	-5.3182	-0.811074
1729	2.94391	-5.30301	-0.838607
1730	2.97837	-5.28336	-0.868937
1731	3.01304	-5.26014	-0.901587
1732	3.04787	-5.23421	-0.936078
1733	3.08277	-5.20646	-0.971933
1734	3.11768	-5.17776	-1.00867
1735	3.15251	-5.14899	-1.04582
1736	3.1872	-5.12103	-1.08291
1737	3.22167	-5.09474	-1.11945
1738	3.25582	-5.07099	-1.15496
1739	3.2896	-5.05066	-1.18899
1740	3.32291	-5.03462	-1.22104
1741	3.3564	-5.02216	-1.25207
1742	3.39059	-5.01187	-1.28322
1743	3.42515	-5.0036	-1.31426
1744	3.45979	-4.99715	-1.34497
1745	3.49419	-4.99237	-1.37515
1746	3.52803	-4.98909	-1.40456
1747	3.56102	-4.98712	-1.43299
1748	3.59284	-4.9863	-1.46023
1749	3.62318	-4.98645	-1.48606
1750	3.65173	-4.98739	-1.51025
1751	3.67819	-4.98896	-1.5326
1752	3.70223	-4.99097	-1.55288
1753	3.72316	-4.99359	-1.57056
1754	3.74086	-4.99712	-1.58553
1755	3.75592	-5.00157	-1.59822
1756	3.7689	-5.00695	-1.60906
1757	3.78041	-5.01328	-1.61848
1758	3.79102	-5.02057	-1.62692
1759	3.80132	-5.02883	-1.63482
1760	3.81188	-5.03809	-1.64259
1761	3.8233	-5.04835	-1.65069
1762	3.83614	-5.05964	-1.65954
1763	3.851	-5.07197	-1.66958
1764	3.86845	-5.08536	-1.68125
1765	3.88838	-5.10082	-1.69568
1766	3.91005	-5.11897	-1.71313
1767	3.93318	-5.13925	-1.7327
1768	3.95744	-5.16111	-1.75351
1769	3.98254	-5.18397	-1.77467
1770	4.00818	-5.20727	-1.79528
1771	4.03405	-5.23046	-1.81446
1772	4.05985	-5.25296	-1.83132
1773	4.08528	-5.27423	-1.84494
1774	4.11006	-5.29368	-1.85443
1775	4.13388	-5.31077	-1.8589
1776	4.15646	-5.32493	-1.85744
1777	4.17837	-5.33567	-1.849
1778	4.20032	-5.34331	-1.83392
1779	4.22218	-5.34845	-1.81332
1780	4.24383	-5.35172	-1.78834
1781	4.26515	-5.35372	-1.76011
1782	4.28602	-5.35508	-1.72976
1783	4.30631	-5.35642	-1.69843
1784	4.32589	-5.35836	-1.66726
1785	4.34464	-5.36152	-1.63737
1786	4.36243	-5.36653	-1.6099
1787	4.37915	-5.374	-1.586
1788	4.39464	-5.38457	-1.56679
1789	4.40985	-5.39886	-1.55122
1790	4.42549	-5.41658	-1.5374
1791	4.44113	-5.437	-1.52516
1792	4.45637	-5.45938	-1.51437
1793	4.47076	-5.483	-1.50487
1794	4.48388	-5.50713	-1.49651
1795	4.49532	-5.53102	-1.48913
1796	4.50465	-5.55396	-1.48259
1797	4.51143	-5.5752	-1.47673
1798	4.51526	-5.59402	-1.47139
1799	4.5157	-5.60968	-1.46641
1800	4.51234	-5.62145	-1.46165
1801	4.50455	-5.62964	-1.45771
1802	4.4924	-5.63525	-1.45516
1803	4.47648	-5.63857	-1.45374
1804	4.45742	-5.63991	-1.45321
1805	4.43581	-5.63955	-1.45334
1806	4.41227	-5.6378	-1.45389
1807	4.38739	-5.63496	-1.45461
1808	4.36179	-5.63133	-1.45527
1809	4.33608	-5.62719	-1.45562
1810	4.31085	-5.62285	-1.45544
1811	4.28673	-5.61861	-1.45449
1812	4.26432	-5.61477	-1.45253
1813	4.24301	-5.60997	-1.44988
1814	4.22175	-5.60303	-1.44702
1815	4.20049	-5.59449	-1.44391
1816	4.17917	-5.58491	-1.44053
1817	4.15773	-5.57484	-1.43687
1818	4.13613	-5.56481	-1.43291
1819	4.11429	-5.55538	-1.42861
1820	4.09217	-5.5471	-1.42395
1821	4.0697	-5.54052	-1.41892
1822	4.04684	-5.53617	-1.41349
1823	4.02353	-5.53462	-1.40764
1824	3.99971	-5.53641	-1.40134
1825	3.97567	-5.54163	-1.39463
1826	3.95164	-5.54975	-1.38758
1827	3.92751	-5.56036	-1.38017
1828	3.90316	-5.57307	-1.3724
1829	3.87847	-5.58747	-1.36425
1830	3.85332	-5.60318	-1.35571
1831	3.8276	-5.61978	-1.34678
1832	3.80118	-5.63688	-1.33744
1833	3.77395	-5.65409	-1.32769
1834	3.74578	-5.671	-1.31752
1835	3.71656	-5.68721	-1.30692
1836	3.68617	-5.70234	-1.29587
1837	3.65345	-5.71558	-1.28463
1838	3.61778	-5.72688	-1.27335
1839	3.57987	-5.73691	-1.26192
1840	3.54043	-5.74637	-1.2502
1841	3.50018	-5.75594	-1.23809
1842	3.45982	-5.76632	-1.22546
1843	3.42006	-5.77818	-1.21217
1844	3.38162	-5.79222	-1.19811
1845	3.34521	-5.80912	-1.18314
1846	3.31154	-5.82957	-1.16714
1847	3.28132	-5.85425	-1.14998
1848	3.25528	-5.88385	-1.13152
1849	3.233	-5.92016	-1.11177
1850	3.21348	-5.96359	-1.09088
1851	3.19647	-6.01272	-1.06892
1852	3.18175	-6.06613	-1.04598
1853	3.1691	-6.1224	-1.02213
1854	3.15827	-6.18011	-0.99745
1855	3.14903	-6.23783	-0.972025
1856	3.14115	-6.29416	-0.945927
1857	3.13438	-6.34766	-0.919231
1858	3.12849	-6.39692	-0.892009
1859	3.12323	-6.44051	-0.864333
1860	3.11835	-6.47701	-0.836274
1861	3.11331	-6.50742	-0.805206
1862	3.10801	-6.53392	-0.769378
1863	3.10292	-6.55686	-0.730172
1864	3.09847	-6.57661	-0.688968
1865	3.09511	-6.59352	-0.647149
1866	3.0933	-6.60795	-0.606099
1867	3.09349	-6.62026	-0.5672
1868	3.09611	-6.6308	-0.531837
1869	3.10162	-6.63994	-0.501395
1870	3.11047	-6.64804	-0.477257
1871	3.12309	-6.65545	-0.460808
1872	3.13994	-6.66254	-0.453432
1873	3.16199	-6.66948	-0.45577
1874	3.18939	-6.67598	-0.466722
1875	3.2213	-6.68174	-0.485056
1876	3.25692	-6.68643	-0.509542
1877	3.29541	-6.68974	-0.538947
1878	3.33596	-6.69136	-0.572039
1879	3.37775	-6.69097	-0.607584
1880	3.41997	-6.68824	-0.64435
1881	3.46179	-6.68286	-0.681103
1882	3.5024	-6.6745	-0.716609
1883	3.54097	-6.66283	-0.749636
1884	3.57669	-6.64752	-0.778951
1885	3.6115	-6.62758	-0.806389
1886	3.64753	-6.60272	-0.834459
1887	3.68426	-6.57369	-0.86294
1888	3.72114	-6.54126	-0.89161
1889	3.75764	-6.50616	-0.920253
1890	3.79323	-6.46916	-0.948651
1891	3.82737	-6.431	-0.97659
1892	3.85953	-6.39243	-1.00386
1893	3.88916	-6.35419	-1.03024
1894	3.91573	-6.31705	-1.05552
1895	3.9387	-6.28174	-1.0795
1896	3.95753	-6.24901	-1.10196
1897	3.97176	-6.21646	-1.12316
1898	3.98168	-6.18172	-1.14351
1899	3.98789	-6.14565	-1.163
1900	3.99098	-6.10907	-1.18164
1901	3.99153	-6.07281	-1.19944
1902	3.99015	-6.03772	-1.21639
1903	3.98742	-6.00461	-1.23248
1904	3.98393	-5.97433	-1.24772
1905	3.98026	-5.94772	-1.26209
1906	3.97702	-5.92559	-1.27558
1907	3.97477	-5.90879	-1.28819
1908	3.97412	-5.89816	-1.29989
1909	3.97416	-5.89524	-1.31049
1910	3.97368	-5.90014	-1.31984
1911	3.97278	-5.91147	-1.32807
1912	3.97157	-5.92783	-1.33529
1913	3.97019	-5.94784	-1.34162
1914	3.96873	-5.97011	-1.34718
1915	3.96731	-5.99327	-1.35208
1916	3.96605	-6.01591	-1.35644
1917	3.96506	-6.03667	-1.36038
1918	3.96446	-6.05415	-1.36402
1919	3.96436	-6.06697	-1.36748
1920	3.96488	-6.07374	-1.37089
1921	3.96593	-6.07491	-1.3738
1922	3.96731	-6.07226	-1.37582
1923	3.96901	-6.06644	-1.37711
1924	3.971	-6.05809	-1.37782
1925	3.97326	-6.04784	-1.37812
1926	3.97577	-6.03635	-1.37816
1927	3.97852	-6.02424	-1.3781
1928	3.98147	-6.01216	-1.37809
1929	3.98461	-6.00075	-1.3783
1930	3.98793	-5.99065	-1.37889
1931	3.99139	-5.98249	-1.38001
1932	3.99499	-5.97693	-1.38182
1933	3.99912	-5.97401	-1.38411
1934	4.00406	-5.97306	-1.38657
1935	4.00961	-5.97365	-1.38921
1936	4.01555	-5.97534	-1.39205
1937	4.02168	-5.9777	-1.39511
1938	4.02781	-5.9803	-1.3984
1939	4.03371	-5.98269	-1.40195
1940	4.03919	-5.98446	-1.40576
1941	4.04404	-5.98515	-1.40986
1942	4.04806	-5.98435	-1.41426
1943	4.05104	-5.9816	-1.41898
1944	4.05278	-5.97649	-1.42405
1945	4.0532	-5.96942	-1.42987
1946	4.0525	-5.96114	-1.43669
1947	4.05083	-5.95168	-1.44429
1948	4.04837	-5.94111	-1.45242
1949	4.04529	-5.92948	-1.46084
1950	4.04175	-5.91683	-1.46931
1951	4.03793	-5.90321	-1.4776
1952	4.03398	-5.88868	-1.48547
1953	4.03009	-5.87328	-1.49268
1954	4.02641	-5.85706	-1.49898
1955	4.02311	-5.84007	-1.50415
1956	4.02035	-5.82237	-1.50793
1957	4.01813	-5.80265	-1.51007
1958	4.01625	-5.78003	-1.51067
1959	4.01461	-5.7552	-1.51002
1960	4.0131	-5.72882	-1.50842
1961	4.01164	-5.70157	-1.50615
1962	4.01011	-5.67413	-1.50352
1963	4.00842	-5.64717	-1.50081
1964	4.00648	-5.62137	-1.49832
1965	4.00418	-5.5974	-1.49634
1966	4.00143	-5.57593	-1.49517
1967	3.99813	-5.55765	-1.49509
1968	3.99418	-5.54323	-1.49639
1969	3.98941	-5.53248	-1.49874
1970	3.98381	-5.52455	-1.50157
1971	3.97754	-5.51912	-1.5049
1972	3.97076	-5.51585	-1.50873
1973	3.96362	-5.51441	-1.51307
1974	3.9563	-5.51447	-1.51792
1975	3.94894	-5.51571	-1.52327
1976	3.94171	-5.51778	-1.52915
1977	3.93476	-5.52037	-1.53554
1978	3.92826	-5.52314	-1.54247
1979	3.92237	-5.52576	-1.54992
1980	3.91725	-5.5279	-1.55791
1981	3.91245	-5.53022	-1.56714
1982	3.90753	-5.5335	-1.57805
1983	3.90262	-5.53758	-1.59026
1984	3.89786	-5.54232	-1.60337
1985	3.89339	-5.54757	-1.617
1986	3.88935	-5.55319	-1.63076
1987	3.88587	-5.55903	-1.64427
1988	3.88309	-5.56494	-1.65715
1989	3.88115	-5.57077	-1.669
1990	3.88018	-5.57637	-1.67945
1991	3.88032	-5.5816	-1.68809
1992	3.88171	-5.58631	-1.69456
1993	3.88514	-5.59093	-1.69855
1994	3.89095	-5.59589	-1.70032
1995	3.89862	-5.60105	-1.70027
1996	3.90765	-5.60627	-1.69878
1997	3.91752	-5.61141	-1.69628
1998	3.9277	-5.61633	-1.69315
[truncated: 34,467 more rows]

## Sheet: P1S0-007
Frame	T8_Head Lateral Bending	T8_Head Axial Bending	T8_Head Flexion/Extension
0	-0.865349	-5.19274	3.65364
1	-0.86823	-5.18329	3.6679
2	-0.87095	-5.17386	3.68276
3	-0.873565	-5.16445	3.69802
4	-0.876127	-5.15505	3.71348
5	-0.878689	-5.14564	3.72895
6	-0.881304	-5.13623	3.74421
7	-0.884025	-5.12681	3.75907
8	-0.886906	-5.11737	3.77333
9	-0.889998	-5.1079	3.78679
10	-0.893356	-5.09839	3.79925
11	-0.897032	-5.08884	3.81051
12	-0.901079	-5.07924	3.82036
13	-0.905815	-5.06935	3.82874
14	-0.911384	-5.05903	3.83581
15	-0.917579	-5.04841	3.84173
16	-0.924193	-5.03762	3.84668
17	-0.931019	-5.02681	3.85083
18	-0.93785	-5.0161	3.85435
19	-0.944478	-5.00563	3.8574
20	-0.950696	-4.99553	3.86016
21	-0.956298	-4.98595	3.86279
22	-0.961076	-4.97701	3.86546
23	-0.964823	-4.96884	3.86835
24	-0.967332	-4.96159	3.87162
25	-0.968535	-4.9554	3.87515
26	-0.968615	-4.95023	3.87865
27	-0.967742	-4.9459	3.8821
28	-0.966084	-4.94225	3.88546
29	-0.963808	-4.93911	3.88869
30	-0.961085	-4.93631	3.89177
31	-0.958083	-4.93369	3.89465
32	-0.95497	-4.93106	3.89731
33	-0.951915	-4.92828	3.8997
34	-0.949087	-4.92516	3.9018
35	-0.946654	-4.92155	3.90357
36	-0.944785	-4.91726	3.90497
37	-0.943392	-4.91235	3.90587
38	-0.942235	-4.90702	3.90623
39	-0.941255	-4.90135	3.90614
40	-0.940391	-4.89544	3.90569
41	-0.939586	-4.88936	3.90498
42	-0.938779	-4.8832	3.9041
43	-0.937911	-4.87706	3.90315
44	-0.936923	-4.871	3.90222
45	-0.935756	-4.86513	3.9014
46	-0.934351	-4.85952	3.90078
47	-0.932648	-4.85427	3.90047
48	-0.930589	-4.84945	3.90055
49	-0.927992	-4.84494	3.90105
50	-0.924807	-4.84055	3.90191
51	-0.921172	-4.8363	3.90303
52	-0.917221	-4.83221	3.90434
53	-0.913092	-4.82831	3.90576
54	-0.908919	-4.8246	3.90722
55	-0.904841	-4.82111	3.90864
56	-0.900991	-4.81786	3.90993
57	-0.897508	-4.81486	3.91103
58	-0.894526	-4.81213	3.91185
59	-0.892183	-4.80969	3.91231
60	-0.890613	-4.80756	3.91234
61	-0.889579	-4.80603	3.91201
62	-0.888778	-4.80524	3.91145
63	-0.888255	-4.80504	3.91065
64	-0.888054	-4.80527	3.90965
65	-0.888218	-4.80574	3.90845
66	-0.888793	-4.80631	3.90706
67	-0.889821	-4.80679	3.9055
68	-0.891347	-4.80703	3.90378
69	-0.893415	-4.80686	3.90191
70	-0.896068	-4.8061	3.8999
71	-0.899351	-4.8046	3.89776
72	-0.903307	-4.80219	3.89552
73	-0.908373	-4.79897	3.89308
74	-0.914777	-4.79517	3.89038
75	-0.922255	-4.79086	3.88744
76	-0.930539	-4.78608	3.88432
77	-0.939365	-4.78089	3.88106
78	-0.948467	-4.77534	3.87767
79	-0.957578	-4.76948	3.87422
80	-0.966434	-4.76336	3.87073
81	-0.974768	-4.75704	3.86725
82	-0.982315	-4.75057	3.8638
83	-0.988809	-4.74399	3.86044
84	-0.993984	-4.73737	3.8572
85	-0.998286	-4.73003	3.8539
86	-1.00229	-4.72149	3.85042
87	-1.00592	-4.71208	3.84681
88	-1.0091	-4.70213	3.84313
89	-1.01176	-4.69198	3.83946
90	-1.01382	-4.68195	3.83585
91	-1.01521	-4.67239	3.83239
92	-1.01586	-4.66362	3.82913
93	-1.01569	-4.65598	3.82613
94	-1.01463	-4.6498	3.82348
95	-1.0126	-4.6454	3.82122
96	-1.00954	-4.64314	3.81944
97	-1.00529	-4.6432	3.81829
98	-0.99987	-4.64534	3.8178
99	-0.993385	-4.64925	3.81785
100	-0.985961	-4.6546	3.8183
101	-0.97772	-4.66108	3.81902
102	-0.968783	-4.66837	3.81988
103	-0.959273	-4.67615	3.82074
104	-0.94931	-4.68409	3.82147
105	-0.939017	-4.69189	3.82194
106	-0.928515	-4.69921	3.82202
107	-0.917926	-4.70575	3.82158
108	-0.907372	-4.71118	3.82049
109	-0.89636	-4.71587	3.81883
110	-0.884446	-4.72043	3.81682
111	-0.87182	-4.72483	3.81448
112	-0.858673	-4.7291	3.81185
113	-0.845196	-4.73321	3.80897
114	-0.83158	-4.73717	3.80585
115	-0.818015	-4.74098	3.80254
116	-0.804694	-4.74463	3.79907
117	-0.791806	-4.74812	3.79547
118	-0.779542	-4.75145	3.79177
119	-0.768094	-4.75461	3.78801
120	-0.757651	-4.75761	3.78422
121	-0.748139	-4.76048	3.78017
122	-0.7393	-4.76323	3.7757
123	-0.731054	-4.76586	3.77089
124	-0.723322	-4.76835	3.76586
125	-0.716023	-4.77067	3.7607
126	-0.709078	-4.77282	3.75551
127	-0.702406	-4.77478	3.75039
128	-0.695928	-4.77653	3.74545
129	-0.689563	-4.77806	3.74078
130	-0.683231	-4.77934	3.73648
131	-0.676853	-4.78036	3.73266
132	-0.670347	-4.78111	3.72941
133	-0.66384	-4.78146	3.72683
134	-0.657498	-4.78134	3.72487
135	-0.651304	-4.78084	3.7234
136	-0.645239	-4.78003	3.72232
137	-0.639288	-4.779	3.72151
138	-0.633432	-4.77782	3.72087
139	-0.627654	-4.77657	3.72027
140	-0.621938	-4.77533	3.71961
141	-0.616265	-4.77419	3.71876
142	-0.610619	-4.77322	3.71763
143	-0.604983	-4.7725	3.71609
144	-0.599339	-4.77211	3.71403
145	-0.593853	-4.77179	3.71146
146	-0.588649	-4.7713	3.70851
147	-0.583649	-4.77072	3.70525
148	-0.578773	-4.77015	3.70174
149	-0.573941	-4.76966	3.69804
150	-0.569073	-4.76936	3.69424
151	-0.56409	-4.76933	3.6904
152	-0.558912	-4.76966	3.68658
153	-0.553461	-4.77043	3.68285
154	-0.547655	-4.77175	3.67928
155	-0.541416	-4.77369	3.67594
156	-0.534664	-4.77635	3.67289
157	-0.527273	-4.77992	3.67025
158	-0.519249	-4.78444	3.66802
159	-0.510712	-4.78975	3.66608
160	-0.501782	-4.79567	3.66433
161	-0.492577	-4.80204	3.66268
162	-0.483218	-4.80869	3.66101
163	-0.473824	-4.81546	3.65923
164	-0.464516	-4.82217	3.65723
165	-0.455412	-4.82867	3.65491
166	-0.446632	-4.83479	3.65216
167	-0.438296	-4.84035	3.64889
168	-0.430523	-4.8452	3.64498
169	-0.423167	-4.84948	3.64048
170	-0.416004	-4.85348	3.6355
171	-0.409037	-4.8572	3.63011
172	-0.40227	-4.86069	3.62434
173	-0.395708	-4.86396	3.61825
174	-0.389355	-4.86704	3.6119
175	-0.383215	-4.86995	3.60531
176	-0.377291	-4.87271	3.59856
177	-0.371588	-4.87536	3.59168
178	-0.36611	-4.8779	3.58473
179	-0.360862	-4.88037	3.57776
180	-0.355847	-4.8828	3.5708
181	-0.350892	-4.88523	3.56358
182	-0.345885	-4.88769	3.55583
183	-0.340916	-4.89013	3.5477
184	-0.336076	-4.8925	3.53931
185	-0.331458	-4.89474	3.5308
186	-0.327152	-4.89681	3.5223
187	-0.32325	-4.89867	3.51394
188	-0.319844	-4.90026	3.50585
189	-0.317024	-4.90153	3.49816
190	-0.314883	-4.90243	3.49101
191	-0.31351	-4.90292	3.48452
192	-0.312998	-4.90295	3.47884
193	-0.313056	-4.90267	3.47422
194	-0.313401	-4.90224	3.4707
195	-0.314132	-4.90159	3.46803
196	-0.31535	-4.90069	3.46601
197	-0.317154	-4.89946	3.46438
198	-0.319643	-4.89786	3.46294
199	-0.322917	-4.89584	3.46143
200	-0.327077	-4.89335	3.45964
201	-0.332222	-4.89031	3.45734
202	-0.338451	-4.8867	3.45429
203	-0.345865	-4.88244	3.45027
204	-0.354562	-4.87749	3.44505
205	-0.364992	-4.87153	3.4384
206	-0.37733	-4.86443	3.43046
207	-0.391267	-4.85638	3.42147
208	-0.406496	-4.8476	3.4117
209	-0.422707	-4.83829	3.40141
210	-0.439593	-4.82864	3.39086
211	-0.456846	-4.81887	3.38032
212	-0.474156	-4.80917	3.37005
213	-0.491218	-4.79974	3.36032
214	-0.507722	-4.7908	3.35138
215	-0.523362	-4.78255	3.3435
216	-0.53783	-4.77519	3.33694
217	-0.551966	-4.76849	3.33169
218	-0.566641	-4.76207	3.32745
219	-0.581593	-4.75593	3.32406
220	-0.59656	-4.75008	3.32136
221	-0.611278	-4.74451	3.31919
222	-0.625486	-4.73921	3.3174
223	-0.638922	-4.7342	3.31583
224	-0.651324	-4.72945	3.31432
225	-0.662428	-4.72498	3.31272
226	-0.671972	-4.72078	3.31086
227	-0.679694	-4.71685	3.30859
228	-0.685332	-4.71319	3.30575
229	-0.688758	-4.70973	3.3026
230	-0.690176	-4.70646	3.29947
231	-0.689823	-4.7034	3.29633
232	-0.687937	-4.70058	3.29313
233	-0.684753	-4.69803	3.28984
234	-0.68051	-4.69579	3.28642
235	-0.675442	-4.69389	3.28283
236	-0.669788	-4.69235	3.27902
237	-0.663783	-4.69122	3.27496
238	-0.657665	-4.69051	3.27062
239	-0.651671	-4.69027	3.26594
240	-0.646036	-4.69053	3.26089
241	-0.640364	-4.69108	3.25523
242	-0.63414	-4.69176	3.24886
243	-0.627433	-4.69267	3.24192
244	-0.620309	-4.6939	3.23458
245	-0.612835	-4.69552	3.22699
246	-0.605078	-4.69764	3.2193
247	-0.597105	-4.70033	3.21167
248	-0.588984	-4.70368	3.20425
249	-0.580782	-4.70779	3.1972
250	-0.572567	-4.71273	3.19067
251	-0.564406	-4.71861	3.18481
252	-0.556367	-4.7255	3.17978
253	-0.548659	-4.73332	3.17565
254	-0.541342	-4.74194	3.17229
255	-0.53426	-4.75134	3.16957
256	-0.527256	-4.7615	3.16734
257	-0.520173	-4.77241	3.16548
258	-0.512854	-4.78406	3.16384
259	-0.505143	-4.79644	3.1623
260	-0.496883	-4.80952	3.16071
261	-0.487918	-4.82331	3.15894
262	-0.478091	-4.83778	3.15685
263	-0.467246	-4.85291	3.15431
264	-0.455226	-4.86871	3.15118
265	-0.441736	-4.88591	3.14793
266	-0.426757	-4.905	3.14501
267	-0.410552	-4.92558	3.14224
268	-0.393381	-4.94726	3.13945
269	-0.375507	-4.96963	3.13647
270	-0.357192	-4.99231	3.13313
271	-0.338699	-5.0149	3.12925
272	-0.32029	-5.03699	3.12468
273	-0.302227	-5.0582	3.11922
274	-0.284773	-5.07812	3.11273
275	-0.268191	-5.09636	3.10502
276	-0.252744	-5.11253	3.09593
277	-0.238038	-5.12723	3.08464
278	-0.223538	-5.14129	3.0708
279	-0.209294	-5.15463	3.05498
280	-0.195357	-5.16717	3.03773
281	-0.181778	-5.17883	3.01962
282	-0.168603	-5.18953	3.00119
283	-0.155881	-5.19918	2.98301
284	-0.143659	-5.2077	2.96564
285	-0.131981	-5.21501	2.94963
286	-0.120893	-5.22103	2.93555
287	-0.110439	-5.22566	2.92395
288	-0.100662	-5.22883	2.9154
289	-0.0911496	-5.23025	2.91002
290	-0.081589	-5.2298	2.90732
291	-0.0721716	-5.22772	2.90685
292	-0.0630898	-5.22421	2.90817
293	-0.0545363	-5.21947	2.91087
294	-0.0467045	-5.21373	2.91451
295	-0.0397882	-5.20718	2.91865
296	-0.0339818	-5.20005	2.92287
297	-0.02948	-5.19255	2.92673
298	-0.0264778	-5.18488	2.9298
299	-0.0251705	-5.17726	2.93166
300	-0.0257536	-5.16991	2.93187
301	-0.029084	-5.16172	2.93068
302	-0.0354943	-5.15177	2.92872
303	-0.0443935	-5.14053	2.92614
304	-0.0551905	-5.12846	2.92307
305	-0.067294	-5.11601	2.91964
306	-0.0801129	-5.10364	2.916
307	-0.0930562	-5.09182	2.91228
308	-0.105533	-5.08101	2.90862
309	-0.116952	-5.07166	2.90516
310	-0.126722	-5.06424	2.90203
311	-0.134254	-5.05921	2.89938
312	-0.138955	-5.05704	2.89735
313	-0.140161	-5.05763	2.89597
314	-0.138094	-5.06045	2.89514
315	-0.133492	-5.06524	2.89473
316	-0.127094	-5.07174	2.89463
317	-0.119639	-5.07972	2.89472
318	-0.111865	-5.08891	2.8949
319	-0.104513	-5.09907	2.89505
320	-0.0983196	-5.10994	2.89506
321	-0.0940248	-5.12128	2.89481
322	-0.0923673	-5.13282	2.89419
323	-0.094086	-5.14432	2.89308
324	-0.0999199	-5.15553	2.89138
325	-0.109913	-5.16723	2.88995
326	-0.123288	-5.18019	2.88944
327	-0.13955	-5.19414	2.88947
328	-0.158205	-5.20883	2.88964
329	-0.178759	-5.22397	2.88956
330	-0.200717	-5.23931	2.88883
331	-0.223586	-5.25457	2.88706
332	-0.246873	-5.26948	2.88386
333	-0.270084	-5.28378	2.87883
334	-0.292725	-5.2972	2.87157
335	-0.314304	-5.30947	2.8617
336	-0.334327	-5.32032	2.84881
337	-0.354951	-5.33016	2.83187
338	-0.378088	-5.33958	2.81066
339	-0.402877	-5.34849	2.78599
340	-0.428455	-5.35683	2.75868
341	-0.45396	-5.36455	2.72953
342	-0.478529	-5.37157	2.69937
343	-0.501297	-5.37785	2.66901
344	-0.5214	-5.38332	2.63926
345	-0.537975	-5.38792	2.61094
346	-0.550156	-5.39161	2.58487
347	-0.557079	-5.39433	2.56185
348	-0.557879	-5.39603	2.5427
349	-0.551598	-5.39659	2.52648
350	-0.538568	-5.396	2.51168
351	-0.519859	-5.39436	2.49831
352	-0.496543	-5.39178	2.48638
353	-0.469693	-5.38836	2.47588
354	-0.44038	-5.3842	2.46682
355	-0.409677	-5.3794	2.4592
356	-0.378657	-5.37407	2.45303
357	-0.348392	-5.3683	2.44829
358	-0.319955	-5.3622	2.44499
359	-0.294418	-5.35587	2.44313
360	-0.272853	-5.34941	2.4427
361	-0.253578	-5.34225	2.44416
362	-0.234351	-5.33393	2.44779
363	-0.215409	-5.32469	2.45336
364	-0.196991	-5.31476	2.46061
365	-0.179333	-5.30439	2.46929
366	-0.162673	-5.29382	2.47916
367	-0.147248	-5.28329	2.48997
368	-0.133295	-5.27305	2.50147
369	-0.121049	-5.26332	2.51341
370	-0.110748	-5.25437	2.52553
371	-0.102627	-5.24642	2.5376
372	-0.0969206	-5.23972	2.54935
373	-0.0941028	-5.23414	2.56161
374	-0.0942165	-5.22932	2.57518
375	-0.0968523	-5.22519	2.58977
376	-0.101601	-5.22167	2.60508
377	-0.108053	-5.21868	2.62082
378	-0.115799	-5.21613	2.63671
379	-0.124431	-5.21396	2.65245
380	-0.13354	-5.21207	2.66775
381	-0.142717	-5.21039	2.68233
382	-0.151554	-5.20885	2.6959
383	-0.159643	-5.20735	2.70816
384	-0.166576	-5.20581	2.71882
385	-0.173318	-5.20428	2.72816
386	-0.180928	-5.20287	2.73669
387	-0.189139	-5.20161	2.74442
388	-0.197685	-5.20053	2.7514
389	-0.206299	-5.19965	2.75765
390	-0.214717	-5.19902	2.76321
391	-0.222672	-5.19865	2.76811
392	-0.229897	-5.19858	2.77238
393	-0.236126	-5.19884	2.77605
394	-0.241094	-5.19945	2.77915
395	-0.244534	-5.20046	2.78171
396	-0.246181	-5.20188	2.78377
397	-0.245908	-5.20379	2.78492
398	-0.243924	-5.2062	2.78486
399	-0.240468	-5.20906	2.78379
400	-0.23578	-5.2123	2.78192
401	-0.230098	-5.21587	2.77944
402	-0.22366	-5.21971	2.77657
403	-0.216706	-5.22375	2.7735
404	-0.209472	-5.22796	2.77044
405	-0.202199	-5.23225	2.76758
406	-0.195124	-5.23659	2.76514
407	-0.188486	-5.2409	2.76332
408	-0.182523	-5.24514	2.76231
409	-0.176634	-5.25049	2.76158
410	-0.170177	-5.25778	2.76058
411	-0.163329	-5.26639	2.75945
412	-0.156265	-5.27572	2.75837
413	-0.149162	-5.28514	2.75749
414	-0.142195	-5.29404	2.75699
415	-0.135539	-5.30181	2.75703
416	-0.129369	-5.30782	2.75777
417	-0.123862	-5.31148	2.75938
418	-0.119192	-5.31215	2.76202
419	-0.115534	-5.30922	2.76585
420	-0.113066	-5.30208	2.77105
421	-0.112103	-5.29032	2.77805
422	-0.11266	-5.27433	2.78696
423	-0.114452	-5.25475	2.79742
424	-0.117197	-5.23219	2.8091
425	-0.120613	-5.20726	2.82164
426	-0.124415	-5.18058	2.83471
427	-0.12832	-5.15277	2.84794
428	-0.132041	-5.12444	2.861
429	-0.135294	-5.09622	2.87355
430	-0.13779	-5.06872	2.88523
431	-0.139243	-5.04255	2.8957
432	-0.139363	-5.01834	2.90462
433	-0.138632	-4.99497	2.91247
434	-0.137669	-4.97107	2.91992
435	-0.136392	-4.94686	2.92693
436	-0.13472	-4.92254	2.93346
437	-0.132572	-4.89832	2.93948
438	-0.129868	-4.87441	2.94495
439	-0.126525	-4.85103	2.94983
440	-0.122463	-4.82837	2.95408
441	-0.117601	-4.80665	2.95766
442	-0.111856	-4.78608	2.96055
443	-0.105149	-4.76687	2.96269
444	-0.097398	-4.74922	2.96405
445	-0.088035	-4.73321	2.96442
446	-0.0767865	-4.71866	2.96369
447	-0.0640126	-4.70538	2.96203
448	-0.050074	-4.69322	2.95955
449	-0.035331	-4.682	2.95642
450	-0.0201444	-4.67154	2.95277
451	-0.004875	-4.66169	2.94875
452	0.0101164	-4.65226	2.94449
453	0.0244686	-4.64309	2.94014
454	0.0378207	-4.634	2.93584
455	0.0498114	-4.62483	2.93172
456	0.0600794	-4.61541	2.92794
457	0.0690582	-4.60587	2.9239
458	0.0774178	-4.5965	2.91906
459	0.0851517	-4.58734	2.91365
460	0.092253	-4.5784	2.90792
461	0.0987147	-4.56972	2.90208
462	0.10453	-4.56132	2.89638
463	0.109692	-4.55324	2.89104
464	0.114193	-4.54551	2.88631
465	0.118026	-4.53814	2.8824
466	0.121184	-4.53118	2.87955
467	0.12366	-4.52465	2.87801
468	0.125446	-4.51857	2.87799
469	0.12635	-4.51279	2.87948
470	0.126257	-4.50717	2.88223
471	0.125276	-4.50178	2.8861
472	0.123516	-4.49669	2.89093
473	0.121088	-4.49197	2.8966
474	0.1181	-4.4877	2.90295
475	0.114662	-4.48393	2.90985
476	0.110883	-4.48074	2.91716
477	0.106873	-4.4782	2.92474
478	0.102743	-4.47638	2.93244
479	0.0986007	-4.47535	2.94012
480	0.0945566	-4.47518	2.94765
481	0.0904639	-4.47584	2.95565
482	0.0861099	-4.47726	2.96468
483	0.0815054	-4.47939	2.97449
484	0.0766608	-4.4822	2.98481
485	0.0715868	-4.48567	2.9954
486	0.0662939	-4.48975	3.00601
487	0.0607925	-4.49442	3.01638
488	0.055093	-4.49963	3.02625
489	0.0492059	-4.50536	3.03537
490	0.0431413	-4.51157	3.0435
491	0.0369096	-4.51822	3.05037
492	0.0305209	-4.52529	3.05573
493	0.0238174	-4.53332	3.05951
494	0.0166875	-4.54271	3.06197
495	0.00921034	-4.55318	3.06328
496	0.00146511	-4.56443	3.06365
497	-0.00646902	-4.57621	3.06328
498	-0.0145128	-4.58821	3.06235
499	-0.0225869	-4.60017	3.06107
500	-0.0306119	-4.6118	3.05963
501	-0.0385082	-4.62283	3.05822
502	-0.0461963	-4.63296	3.05705
503	-0.0535964	-4.64192	3.0563
504	-0.0606289	-4.64944	3.05617
505	-0.0673874	-4.65581	3.05644
506	-0.0740185	-4.66152	3.05675
507	-0.0805217	-4.6666	3.0571
508	-0.0868965	-4.67106	3.05749
509	-0.0931424	-4.67491	3.05791
510	-0.0992589	-4.67817	3.05837
511	-0.105246	-4.68085	3.05885
512	-0.111102	-4.68296	3.05935
513	-0.116827	-4.68452	3.05988
514	-0.122421	-4.68554	3.06042
515	-0.127883	-4.68603	3.06097
516	-0.133213	-4.68602	3.06154
517	-0.138533	-4.68443	3.06186
518	-0.143923	-4.6806	3.06178
519	-0.149316	-4.67508	3.06143
520	-0.154646	-4.66843	3.06097
521	-0.159845	-4.66124	3.06053
522	-0.164849	-4.65406	3.06024
523	-0.169589	-4.64747	3.06026
524	-0.173999	-4.64202	3.06072
525	-0.178011	-4.63829	3.06176
526	-0.181559	-4.63685	3.06352
527	-0.184575	-4.63826	3.06615
528	-0.186991	-4.64309	3.06979
529	-0.18877	-4.65193	3.07463
530	-0.189961	-4.66453	3.08066
531	-0.190625	-4.68022	3.08766
532	-0.190824	-4.69831	3.09545
533	-0.190619	-4.71811	3.10383
534	-0.190072	-4.73895	3.11258
535	-0.189246	-4.76014	3.12152
536	-0.188203	-4.78099	3.13045
537	-0.187006	-4.80084	3.13916
538	-0.185719	-4.81898	3.14745
539	-0.184406	-4.83474	3.15514
540	-0.183131	-4.84744	3.16202
541	-0.181663	-4.85761	3.16789
542	-0.179786	-4.86637	3.17285
543	-0.177586	-4.87384	3.17714
544	-0.175151	-4.88015	3.18098
545	-0.172566	-4.88545	3.18461
546	-0.169918	-4.88987	3.18826
547	-0.167293	-4.89355	3.19215
548	-0.164777	-4.89662	3.19653
549	-0.162455	-4.89922	3.20162
550	-0.160415	-4.90148	3.20765
551	-0.15874	-4.90354	3.21486
552	-0.157517	-4.90554	3.22348
553	-0.156942	-4.90739	3.23378
554	-0.157044	-4.90886	3.24567
555	-0.157662	-4.90994	3.25885
556	-0.158635	-4.91059	3.27305
557	-0.159804	-4.91076	3.28796
558	-0.161008	-4.91043	3.30329
559	-0.162086	-4.90955	3.31874
560	-0.162879	-4.90811	3.33404
561	-0.163225	-4.90604	3.34888
562	-0.162964	-4.90334	3.36298
563	-0.161937	-4.89995	3.37603
564	-0.159982	-4.89584	3.38775
565	-0.156911	-4.89099	3.39883
566	-0.152779	-4.88542	3.41002
567	-0.147791	-4.87918	3.42113
568	-0.142156	-4.87229	3.43197
569	-0.136077	-4.86479	3.44236
570	-0.129763	-4.85671	3.45211
571	-0.123417	-4.84807	3.46104
572	-0.117245	-4.83893	3.46894
573	-0.111453	-4.8293	3.47564
574	-0.106246	-4.81923	3.48094
575	-0.101828	-4.80874	3.48466
576	-0.0984029	-4.79788	3.48661
577	-0.0955694	-4.786	3.48609
578	-0.0928465	-4.77266	3.48284
579	-0.0903213	-4.7582	3.47738
580	-0.0880815	-4.74293	3.47021
581	-0.0862149	-4.72719	3.46183
582	-0.0848097	-4.71129	3.45275
583	-0.0839545	-4.69555	3.44347
584	-0.0837386	-4.68032	3.43449
585	-0.0842514	-4.6659	3.42632
586	-0.085583	-4.65262	3.41945
587	-0.0878236	-4.64082	3.4144
588	-0.0910638	-4.6308	3.41166
589	-0.0957986	-4.62267	3.41127
590	-0.102245	-4.61612	3.41269
591	-0.110077	-4.6109	3.41559
592	-0.118969	-4.60676	3.41963
593	-0.128593	-4.60343	3.42447
594	-0.138623	-4.60067	3.42979
595	-0.148732	-4.59822	3.43523
596	-0.158594	-4.59582	3.44046
597	-0.167882	-4.59323	3.44516
598	-0.17627	-4.59017	3.44897
599	-0.183431	-4.5864	3.45157
600	-0.189038	-4.58167	3.45261
601	-0.193214	-4.57562	3.45202
602	-0.196394	-4.56832	3.45013
603	-0.198718	-4.56011	3.44719
604	-0.200326	-4.55135	3.44345
605	-0.201359	-4.54239	3.43917
606	-0.201958	-4.53358	3.4346
607	-0.202262	-4.52527	3.43
608	-0.202413	-4.51781	3.42562
609	-0.202551	-4.51155	3.42171
610	-0.202818	-4.50685	3.41853
611	-0.203354	-4.50405	3.41634
612	-0.204301	-4.50351	3.41538
613	-0.205116	-4.50543	3.41558
614	-0.2053	-4.50957	3.41661
615	-0.205058	-4.51558	3.41836
616	-0.204598	-4.52312	3.4207
617	-0.204127	-4.53188	3.42352
618	-0.20385	-4.54149	3.42669
619	-0.203974	-4.55164	3.4301
620	-0.204706	-4.56199	3.43363
621	-0.206252	-4.57219	3.43715
622	-0.208818	-4.58192	3.44056
623	-0.212613	-4.59083	3.44373
624	-0.217841	-4.5986	3.44655
625	-0.224668	-4.60524	3.44901
626	-0.232975	-4.61111	3.45125
627	-0.242539	-4.61643	3.45336
628	-0.253138	-4.62141	3.45539
629	-0.264552	-4.62624	3.45742
630	-0.276558	-4.63115	3.45953
631	-0.288935	-4.63632	3.46179
632	-0.30146	-4.64198	3.46426
633	-0.313912	-4.64832	3.46702
634	-0.326069	-4.65555	3.47015
635	-0.337708	-4.66388	3.47372
636	-0.348609	-4.67351	3.47779
637	-0.359027	-4.68478	3.48253
638	-0.369368	-4.69766	3.48797
639	-0.379631	-4.71185	3.49397
640	-0.389818	-4.72704	3.5004
641	-0.399929	-4.74291	3.50712
642	-0.409965	-4.75916	3.514
643	-0.419927	-4.77547	3.52091
644	-0.429816	-4.79153	3.52771
645	-0.439634	-4.80704	3.53426
646	-0.449382	-4.82168	3.54044
647	-0.459061	-4.83514	3.54611
648	-0.468675	-4.8471	3.55113
649	-0.478804	-4.85797	3.5557
650	-0.489817	-4.86831	3.56011
651	-0.501397	-4.87812	3.56433
652	-0.513224	-4.88739	3.56832
653	-0.524982	-4.8961	3.57208
654	-0.536353	-4.90423	3.57556
655	-0.54702	-4.91179	3.57875
656	-0.556663	-4.91875	3.58161
657	-0.564966	-4.9251	3.58413
658	-0.571612	-4.93083	3.58627
659	-0.576282	-4.93592	3.58801
660	-0.578658	-4.94037	3.58932
661	-0.57829	-4.94417	3.59023
662	-0.575237	-4.94734	3.59077
663	-0.569946	-4.94988	3.59094
664	-0.562868	-4.95181	3.59077
665	-0.554451	-4.95313	3.59024
666	-0.545143	-4.95385	3.58936
667	-0.535394	-4.95397	3.58814
668	-0.525652	-4.9535	3.58659
669	-0.516366	-4.95245	3.5847
670	-0.507985	-4.95083	3.58248
671	-0.500957	-4.94864	3.57994
672	-0.495731	-4.94589	3.57708
673	-0.492051	-4.94244	3.57364
674	-0.489267	-4.9382	3.56944
675	-0.487231	-4.93324	3.56464
676	-0.485797	-4.92762	3.55936
677	-0.484817	-4.92143	3.55375
678	-0.484146	-4.91472	3.54794
679	-0.483636	-4.90757	3.54209
680	-0.483142	-4.90006	3.53632
681	-0.482517	-4.89224	3.53078
682	-0.481614	-4.8842	3.5256
683	-0.480288	-4.87599	3.52094
684	-0.478392	-4.8677	3.51692
685	-0.476414	-4.85903	3.51344
686	-0.474821	-4.84972	3.51026
687	-0.473442	-4.83988	3.50736
688	-0.472105	-4.82963	3.50471
689	-0.470637	-4.81908	3.5023
690	-0.468867	-4.80835	3.50008
691	-0.466622	-4.79754	3.49804
692	-0.46373	-4.78677	3.49615
693	-0.460018	-4.77617	3.49438
694	-0.455315	-4.76583	3.49271
695	-0.449448	-4.75587	3.49112
696	-0.442246	-4.74641	3.48958
697	-0.433848	-4.7374	3.48814
698	-0.424533	-4.72869	3.48687
699	-0.414333	-4.72024	3.48575
700	-0.403282	-4.71198	3.48478
701	-0.391411	-4.70388	3.48393
702	-0.378755	-4.69589	3.4832
703	-0.365345	-4.68796	3.48257
704	-0.351215	-4.68005	3.48202
705	-0.336398	-4.67209	3.48156
706	-0.320926	-4.66406	3.48115
707	-0.304832	-4.65589	3.4808
708	-0.28815	-4.64755	3.48048
709	-0.269793	-4.63907	3.48021
710	-0.249032	-4.63055	3.48001
711	-0.22644	-4.62198	3.47989
712	-0.202589	-4.61338	3.47985
713	-0.178052	-4.60473	3.47989
714	-0.153401	-4.59605	3.48001
715	-0.129208	-4.58734	3.48022
716	-0.106046	-4.5786	3.48052
717	-0.084487	-4.56984	3.4809
718	-0.0651029	-4.56105	3.48136
719	-0.0484659	-4.55225	3.48192
720	-0.0351483	-4.54344	3.48255
721	-0.0246552	-4.53459	3.48316
722	-0.0160474	-4.52569	3.48368
723	-0.00923076	-4.51674	3.48416
724	-0.00411112	-4.50776	3.48466
725	-0.000594317	-4.49876	3.48523
726	0.0014138	-4.48975	3.48594
727	0.00200734	-4.48074	3.48684
728	0.00128041	-4.47174	3.48798
729	-0.00067289	-4.46276	3.48943
730	-0.00375849	-4.45381	3.49125
731	-0.0078823	-4.4449	3.49348
732	-0.0129503	-4.43605	3.49619
733	-0.019713	-4.42729	3.49982
734	-0.0287509	-4.41864	3.5046
735	-0.0397148	-4.41007	3.51025
736	-0.0522552	-4.40156	3.51648
737	-0.0660224	-4.39307	3.52301
738	-0.080667	-4.38457	3.52956
739	-0.0958392	-4.37604	3.53585
740	-0.111189	-4.36744	3.54159
741	-0.126367	-4.35875	3.54651
742	-0.141023	-4.34992	3.55033
743	-0.154808	-4.34095	3.55277
744	-0.16737	-4.33178	3.55353
745	-0.179354	-4.3221	3.55244
746	-0.19155	-4.31172	3.54966
747	-0.203829	-4.30085	3.5455
748	-0.216063	-4.28968	3.54022
749	-0.228121	-4.27842	3.53412
750	-0.239876	-4.26725	3.52749
751	-0.251199	-4.25637	3.5206
752	-0.261962	-4.246	3.51375
753	-0.272036	-4.23631	3.50723
754	-0.281292	-4.22752	3.50131
755	-0.289604	-4.21983	3.49629
756	-0.296842	-4.21342	3.49244
757	-0.302676	-4.20852	3.48952
758	-0.307037	-4.20504	3.48703
759	-0.310185	-4.20274	3.48494
760	-0.312384	-4.20138	3.48321
761	-0.313894	-4.20072	3.4818
762	-0.314979	-4.2005	3.48068
763	-0.315901	-4.20051	3.47981
764	-0.316921	-4.20048	3.47915
765	-0.318301	-4.20018	3.47867
766	-0.320304	-4.19936	3.47833
767	-0.323192	-4.19779	3.47809
768	-0.327226	-4.19523	3.47792
769	-0.332299	-4.19191	3.47803
770	-0.338057	-4.18827	3.47859
771	-0.344392	-4.18432	3.47952
772	-0.351196	-4.18009	3.48071
773	-0.358361	-4.17558	3.48208
774	-0.365777	-4.17082	3.48354
775	-0.373338	-4.16582	3.48498
776	-0.380935	-4.16061	3.48632
777	-0.38846	-4.15519	3.48746
778	-0.395803	-4.1496	3.48832
779	-0.402859	-4.14384	3.48879
780	-0.409517	-4.13794	3.48878
781	-0.415998	-4.13167	3.48837
782	-0.422562	-4.12489	3.4877
783	-0.429156	-4.11769	3.48679
784	-0.435729	-4.11018	3.48566
785	-0.442229	-4.10247	3.48434
786	-0.448605	-4.09468	3.48284
787	-0.454806	-4.08689	3.48118
788	-0.460781	-4.07923	3.47939
789	-0.466477	-4.07179	3.47748
790	-0.471843	-4.06469	3.47548
791	-0.476828	-4.05804	3.47341
792	-0.48138	-4.05193	3.47128
793	-0.485375	-4.04638	3.46896
794	-0.488788	-4.04128	3.46634
795	-0.49172	-4.03656	3.46349
796	-0.494273	-4.03213	3.46045
797	-0.496548	-4.02793	3.45731
798	-0.498645	-4.02389	3.45411
799	-0.500665	-4.01994	3.45091
800	-0.502711	-4.01599	3.44779
801	-0.504882	-4.01198	3.4448
802	-0.50728	-4.00783	3.44201
803	-0.510006	-4.00348	3.43947
804	-0.51316	-3.99884	3.43725
805	-0.516728	-3.99403	3.43525
806	-0.520586	-3.9892	3.43335
807	-0.524681	-3.98433	3.43155
808	-0.528957	-3.9794	3.42988
809	-0.533359	-3.97441	3.42834
810	-0.537832	-3.96935	3.42695
811	-0.54232	-3.9642	3.4257
812	-0.546769	-3.95896	3.42463
813	-0.551124	-3.95359	3.42373
814	-0.555328	-3.94811	3.42302
815	-0.559327	-3.94249	3.4225
816	-0.563066	-3.93672	3.42221
817	-0.566486	-3.9308	3.4223
818	-0.569608	-3.92476	3.42288
819	-0.572501	-3.91859	3.42385
820	-0.575233	-3.9123	3.42511
821	-0.57787	-3.9059	3.42654
822	-0.58048	-3.8994	3.42805
823	-0.583131	-3.89279	3.42952
824	-0.585891	-3.88609	3.43085
825	-0.588827	-3.87931	3.43194
826	-0.592005	-3.87243	3.43268
827	-0.595494	-3.86548	3.43296
828	-0.599361	-3.85846	3.43269
829	-0.603678	-3.8513	3.43186
830	-0.608418	-3.84397	3.43062
831	-0.613499	-3.8365	3.429
832	-0.618837	-3.8289	3.42708
833	-0.62435	-3.82122	3.42492
834	-0.629956	-3.81347	3.42257
835	-0.63557	-3.8057	3.4201
836	-0.641111	-3.79791	3.41756
837	-0.646496	-3.79015	3.41502
838	-0.651641	-3.78245	3.41254
839	-0.656466	-3.77482	3.41018
840	-0.660886	-3.7673	3.408
841	-0.66519	-3.75953	3.40585
842	-0.669651	-3.75123	3.40354
843	-0.674165	-3.74259	3.40114
844	-0.678627	-3.73379	3.39869
845	-0.682933	-3.72502	3.39624
846	-0.686978	-3.71645	3.39384
847	-0.69066	-3.70827	3.39153
848	-0.693873	-3.70067	3.38936
849	-0.696513	-3.69381	3.38738
850	-0.698476	-3.68789	3.38564
851	-0.699658	-3.68309	3.38419
852	-0.699955	-3.67958	3.38307
853	-0.699529	-3.67763	3.38234
854	-0.698597	-3.67719	3.382
855	-0.697137	-3.678	3.38198
856	-0.695127	-3.67982	3.38221
857	-0.692544	-3.6824	3.38263
858	-0.689367	-3.68547	3.38318
859	-0.685573	-3.68879	3.38379
860	-0.68114	-3.69211	3.3844
861	-0.676046	-3.69517	3.38493
862	-0.670269	-3.69772	3.38534
863	-0.663787	-3.69951	3.38554
864	-0.656578	-3.70028	3.38549
865	-0.648403	-3.70034	3.38511
866	-0.639134	-3.70015	3.38444
867	-0.628915	-3.69971	3.38355
868	-0.617891	-3.69902	3.38252
869	-0.606206	-3.69806	3.38142
870	-0.594005	-3.69685	3.38032
871	-0.581432	-3.69538	3.37931
872	-0.568631	-3.69365	3.37845
873	-0.555747	-3.69165	3.37783
874	-0.542923	-3.68938	3.37751
875	-0.530306	-3.68684	3.37756
876	-0.518038	-3.68402	3.37808
877	-0.505494	-3.6808	3.37904
878	-0.492117	-3.6771	3.38037
879	-0.478157	-3.67298	3.38203
880	-0.463864	-3.66852	3.38396
881	-0.449488	-3.6638	3.38613
882	-0.435279	-3.65887	3.38848
883	-0.421487	-3.65383	3.39097
884	-0.408361	-3.64873	3.39355
885	-0.396151	-3.64366	3.39618
886	-0.385108	-3.63868	3.39881
887	-0.375481	-3.63387	3.40139
888	-0.36752	-3.6293	3.40389
889	-0.361014	-3.62484	3.40639
890	-0.355558	-3.62032	3.40902
891	-0.351107	-3.61578	3.41174
892	-0.347618	-3.61123	3.41454
893	-0.345044	-3.60671	3.41738
894	-0.343343	-3.60223	3.42024
895	-0.342471	-3.59783	3.4231
896	-0.342381	-3.59353	3.42593
897	-0.343031	-3.58936	3.42871
898	-0.344376	-3.58533	3.4314
899	-0.346372	-3.58149	3.43399
900	-0.348973	-3.57785	3.43645
901	-0.352689	-3.57435	3.43888
902	-0.35789	-3.57092	3.44139
903	-0.364328	-3.56759	3.44393
904	-0.371753	-3.56437	3.44646
905	-0.379917	-3.56127	3.44893
906	-0.388572	-3.55832	3.4513
907	-0.397468	-3.55553	3.45354
908	-0.406356	-3.55292	3.45559
909	-0.414988	-3.5505	3.45741
910	-0.423115	-3.54829	3.45896
911	-0.430487	-3.54631	3.46021
912	-0.436857	-3.54457	3.46109
913	-0.442393	-3.54316	3.46146
914	-0.447474	-3.54211	3.46123
915	-0.452168	-3.54137	3.46053
916	-0.456538	-3.54087	3.45949
917	-0.460652	-3.54057	3.45822
918	-0.464575	-3.5404	3.45685
919	-0.468373	-3.54032	3.45549
920	-0.472112	-3.54026	3.45427
921	-0.475859	-3.54018	3.4533
922	-0.479678	-3.54001	3.45271
923	-0.483637	-3.5397	3.45263
924	-0.487801	-3.5392	3.45316
925	-0.492183	-3.53855	3.45431
926	-0.496719	-3.53783	3.45596
927	-0.50136	-3.53707	3.45802
928	-0.506058	-3.53627	3.46042
929	-0.510763	-3.53544	3.46308
930	-0.515428	-3.53459	3.46591
931	-0.520002	-3.53374	3.46884
932	-0.524437	-3.53289	3.4718
933	-0.528685	-3.53206	3.4747
934	-0.532697	-3.53126	3.47746
935	-0.536423	-3.5305	3.48001
936	-0.539815	-3.52978	3.48226
937	-0.542903	-3.52907	3.48436
938	-0.545763	-3.52831	3.48646
939	-0.548406	-3.52753	3.48855
940	-0.550848	-3.52674	3.4906
941	-0.553102	-3.52597	3.4926
942	-0.555182	-3.52524	3.49452
943	-0.557101	-3.52457	3.49634
944	-0.558875	-3.52397	3.49804
945	-0.560515	-3.52347	3.4996
946	-0.562037	-3.5231	3.50099
947	-0.563454	-3.52287	3.5022
948	-0.564781	-3.52279	3.5032
949	-0.565902	-3.523	3.504
950	-0.56673	-3.52355	3.50461
951	-0.567319	-3.52436	3.50505
952	-0.567722	-3.52535	3.50534
953	-0.567993	-3.52643	3.50548
954	-0.568184	-3.52754	3.50549
955	-0.56835	-3.52859	3.50539
956	-0.568543	-3.52949	3.50519
957	-0.568818	-3.53018	3.5049
958	-0.569227	-3.53057	3.50454
959	-0.569824	-3.53058	3.50411
960	-0.570663	-3.53014	3.50364
961	-0.571764	-3.52917	3.50306
962	-0.573082	-3.52771	3.50231
963	-0.574571	-3.52586	3.50143
964	-0.576187	-3.52371	3.50042
965	-0.577884	-3.52133	3.49933
966	-0.579618	-3.51882	3.49818
967	-0.581341	-3.51627	3.49699
968	-0.583011	-3.51377	3.4958
969	-0.58458	-3.5114	3.49463
970	-0.586004	-3.50925	3.49351
971	-0.587238	-3.50742	3.49245
972	-0.588236	-3.50598	3.4915
973	-0.588989	-3.50489	3.49066
974	-0.589542	-3.50404	3.48991
975	-0.589928	-3.50339	3.48922
976	-0.590179	-3.5029	3.48858
977	-0.590331	-3.50254	3.48795
978	-0.590417	-3.50229	3.48732
979	-0.590471	-3.50211	3.48667
980	-0.590525	-3.50196	3.48597
981	-0.590614	-3.50182	3.4852
982	-0.590771	-3.50164	3.48433
983	-0.591031	-3.50141	3.48336
984	-0.591426	-3.50109	3.48224
985	-0.591949	-3.50079	3.48101
986	-0.592559	-3.50063	3.47969
987	-0.593237	-3.50056	3.4783
988	-0.593967	-3.50055	3.47683
989	-0.594732	-3.50053	3.47529
990	-0.595515	-3.50048	3.47369
991	-0.596298	-3.50034	3.47202
992	-0.597064	-3.50007	3.4703
993	-0.597795	-3.49963	3.46853
994	-0.598476	-3.49896	3.46671
995	-0.599088	-3.49803	3.46484
996	-0.599614	-3.49679	3.46294
997	-0.60011	-3.49508	3.46103
998	-0.600631	-3.49285	3.45914
999	-0.601156	-3.49022	3.45723
1000	-0.601666	-3.4873	3.45529
1001	-0.602143	-3.48421	3.4533
1002	-0.602565	-3.48105	3.45124
1003	-0.602915	-3.47794	3.44909
1004	-0.603171	-3.475	3.44682
1005	-0.603316	-3.47235	3.44441
1006	-0.603329	-3.47008	3.44185
1007	-0.603191	-3.46833	3.43912
1008	-0.602882	-3.4672	3.43619
1009	-0.602302	-3.4667	3.43288
1010	-0.601406	-3.46671	3.4291
1011	-0.600262	-3.46715	3.42497
1012	-0.598939	-3.46794	3.4206
1013	-0.597504	-3.46902	3.41609
1014	-0.596024	-3.4703	3.41156
1015	-0.594569	-3.47171	3.40711
1016	-0.593205	-3.47318	3.40286
1017	-0.592001	-3.47463	3.39891
1018	-0.591024	-3.47598	3.39538
1019	-0.590343	-3.47717	3.39238
1020	-0.590024	-3.47811	3.39001
1021	-0.589914	-3.47899	3.38834
1022	-0.589841	-3.48	3.38728
1023	-0.589846	-3.48109	3.38672
1024	-0.589969	-3.48221	3.38657
1025	-0.590252	-3.48331	3.38673
1026	-0.590735	-3.48434	3.38709
1027	-0.591459	-3.48525	3.38756
1028	-0.592465	-3.48599	3.38803
1029	-0.593795	-3.48652	3.3884
1030	-0.595488	-3.48678	3.38858
1031	-0.597587	-3.48672	3.38845
1032	-0.600131	-3.4863	3.38793
1033	-0.603237	-3.48544	3.38706
1034	-0.606934	-3.48416	3.38601
1035	-0.611132	-3.48253	3.38479
1036	-0.615743	-3.48061	3.38345
1037	-0.620676	-3.47847	3.38201
1038	-0.625844	-3.47618	3.3805
1039	-0.631156	-3.47382	3.37896
1040	-0.636525	-3.47143	3.37741
1041	-0.641859	-3.4691	3.37589
1042	-0.647071	-3.46689	3.37443
1043	-0.652072	-3.46486	3.37306
1044	-0.656771	-3.4631	3.3718
1045	-0.661414	-3.46148	3.37065
1046	-0.666255	-3.45987	3.36953
1047	-0.671215	-3.45828	3.36845
1048	-0.676219	-3.45673	3.36741
1049	-0.681189	-3.45524	3.36639
1050	-0.686048	-3.45381	3.3654
1051	-0.690721	-3.45247	3.36442
1052	-0.69513	-3.45122	3.36345
1053	-0.699199	-3.45008	3.36249
1054	-0.70285	-3.44907	3.36153
1055	-0.706007	-3.4482	3.36057
1056	-0.708593	-3.44748	3.3596
1057	-0.71045	-3.44701	3.35861
1058	-0.711563	-3.44684	3.3576
1059	-0.712065	-3.4469	3.35659
1060	-0.712093	-3.44714	3.35557
1061	-0.711779	-3.44748	3.35456
1062	-0.71126	-3.44788	3.35357
1063	-0.71067	-3.44827	3.3526
1064	-0.710143	-3.44858	3.35166
1065	-0.709815	-3.44876	3.35076
1066	-0.709819	-3.44875	3.3499
1067	-0.710292	-3.44848	3.34911
1068	-0.711367	-3.4479	3.34837
1069	-0.713055	-3.44703	3.3478
1070	-0.715216	-3.44596	3.34744
1071	-0.717759	-3.44472	3.34723
1072	-0.720592	-3.44331	3.34712
1073	-0.723623	-3.44178	3.34705
1074	-0.726761	-3.44014	3.34697
1075	-0.729914	-3.4384	3.3468
1076	-0.73299	-3.43661	3.3465
1077	-0.735898	-3.43477	3.34602
1078	-0.738546	-3.43292	3.34528
1079	-0.740843	-3.43107	3.34424
1080	-0.742696	-3.42925	3.34283
1081	-0.744119	-3.42738	3.34093
1082	-0.745219	-3.4254	3.3385
1083	-0.746049	-3.42334	3.33566
1084	-0.746658	-3.42121	3.33252
1085	-0.747099	-3.41904	3.3292
1086	-0.747423	-3.41685	3.32579
1087	-0.747682	-3.41466	3.32241
1088	-0.747925	-3.41251	3.31917
1089	-0.748206	-3.41041	3.31618
1090	-0.748576	-3.40839	3.31354
1091	-0.749085	-3.40647	3.31138
1092	-0.749786	-3.40467	3.3098
1093	-0.750757	-3.40288	3.3088
1094	-0.751994	-3.40098	3.30826
1095	-0.75342	-3.39904	3.30811
1096	-0.75496	-3.39711	3.30828
1097	-0.756536	-3.39522	3.3087
1098	-0.758074	-3.39345	3.3093
1099	-0.759497	-3.39182	3.31001
1100	-0.760729	-3.3904	3.31075
1101	-0.761694	-3.38924	3.31147
1102	-0.762316	-3.38838	3.31209
1103	-0.762518	-3.38787	3.31253
1104	-0.762226	-3.38778	3.31274
1105	-0.761353	-3.38812	3.31277
1106	-0.759929	-3.38888	3.31274
1107	-0.758049	-3.39	3.31267
1108	-0.755808	-3.39142	3.31255
1109	-0.753299	-3.39309	3.3124
1110	-0.750618	-3.39498	3.31224
1111	-0.747859	-3.39701	3.31206
1112	-0.745117	-3.39914	3.31187
1113	-0.742486	-3.40132	3.3117
1114	-0.740061	-3.4035	3.31154
1115	-0.737937	-3.40562	3.3114
1116	-0.736209	-3.40764	3.3113
1117	-0.734671	-3.40978	3.31118
1118	-0.733092	-3.41223	3.311
1119	-0.731522	-3.41491	3.31077
1120	-0.730012	-3.41773	3.31053
1121	-0.728614	-3.4206	3.3103
1122	-0.727378	-3.42343	3.31009
1123	-0.726356	-3.42613	3.30994
1124	-0.725598	-3.4286	3.30987
1125	-0.725157	-3.43077	3.3099
1126	-0.725082	-3.43253	3.31005
1127	-0.725426	-3.4338	3.31035
1128	-0.726238	-3.43449	3.31083
1129	-0.727686	-3.43454	3.31151
1130	-0.729819	-3.43399	3.31239
1131	-0.732513	-3.43296	3.31344
1132	-0.735646	-3.43151	3.31462
1133	-0.739096	-3.42976	3.3159
1134	-0.742738	-3.42779	3.31726
1135	-0.746449	-3.42569	3.31864
1136	-0.750108	-3.42355	3.32003
1137	-0.75359	-3.42148	3.32139
1138	-0.756773	-3.41955	3.32269
1139	-0.759534	-3.41786	3.32389
1140	-0.761749	-3.41651	3.32497
1141	-0.763554	-3.41529	3.32594
1142	-0.76517	-3.41395	3.32685
1143	-0.766601	-3.41256	3.32773
1144	-0.767851	-3.41118	3.32856
1145	-0.768925	-3.40985	3.32936
1146	-0.769826	-3.40863	3.33015
1147	-0.770561	-3.40758	3.33091
1148	-0.771132	-3.40676	3.33167
1149	-0.771545	-3.40622	3.33243
1150	-0.771803	-3.40601	3.3332
1151	-0.771911	-3.4062	3.33398
1152	-0.771874	-3.40683	3.33478
1153	-0.771621	-3.40814	3.33564
1154	-0.771104	-3.41021	3.33656
1155	-0.770358	-3.41288	3.33753
1156	-0.769419	-3.41599	3.33852
1157	-0.76832	-3.41938	3.33951
1158	-0.767098	-3.42289	3.34048
1159	-0.765787	-3.42636	3.3414
1160	-0.764423	-3.42963	3.34225
1161	-0.76304	-3.43255	3.34302
1162	-0.761675	-3.43494	3.34367
1163	-0.760362	-3.43665	3.34419
1164	-0.759136	-3.43753	3.34455
1165	-0.757879	-3.43753	3.34475
1166	-0.756475	-3.43679	3.34481
1167	-0.754968	-3.43545	3.34475
1168	-0.7534	-3.43362	3.34459
1169	-0.751814	-3.43144	3.34433
1170	-0.750253	-3.42902	3.344
1171	-0.748759	-3.42648	3.34361
1172	-0.747375	-3.42397	3.34318
1173	-0.746144	-3.42159	3.34273
1174	-0.745109	-3.41947	3.34226
1175	-0.744312	-3.41774	3.3418
1176	-0.743797	-3.41652	3.34136
1177	-0.743545	-3.41562	3.34092
1178	-0.743498	-3.4148	3.34046
1179	-0.743638	-3.41407	3.33999
1180	-0.74395	-3.41346	3.33948
1181	-0.744414	-3.41299	3.33895
1182	-0.745013	-3.41267	3.33839
1183	-0.745731	-3.41254	3.33781
1184	-0.746549	-3.41261	3.33719
1185	-0.747451	-3.4129	3.33653
1186	-0.748418	-3.41344	3.33584
1187	-0.749433	-3.41425	3.33511
1188	-0.75048	-3.41534	3.33435
1189	-0.75166	-3.41682	3.33345
1190	-0.753057	-3.41871	3.33236
1191	-0.754628	-3.42094	3.33113
1192	-0.756326	-3.42347	3.32982
1193	-0.758108	-3.42622	3.32847
1194	-0.759929	-3.42913	3.32715
1195	-0.761743	-3.43214	3.32589
1196	-0.763506	-3.43519	3.32475
1197	-0.765173	-3.4382	3.32379
1198	-0.766699	-3.44112	3.32306
1199	-0.768039	-3.44389	3.3226
1200	-0.769149	-3.44644	3.32248
1201	-0.770155	-3.44889	3.32268
1202	-0.771187	-3.45138	3.32315
1203	-0.772205	-3.45389	3.32386
1204	-0.773167	-3.4564	3.32478
1205	-0.774033	-3.45888	3.32587
1206	-0.774762	-3.46131	3.32711
1207	-0.775313	-3.46366	3.32845
1208	-0.775645	-3.4659	3.32987
1209	-0.775718	-3.46802	3.33134
1210	-0.775491	-3.46999	3.33282
1211	-0.774923	-3.47178	3.33429
1212	-0.773973	-3.47337	3.3357
1213	-0.772589	-3.4747	3.33709
1214	-0.770784	-3.47576	3.33849
1215	-0.768611	-3.47659	3.33993
1216	-0.766125	-3.47725	3.34141
1217	-0.763379	-3.47778	3.34293
1218	-0.760428	-3.47824	3.3445
1219	-0.757325	-3.47866	3.34614
1220	-0.754126	-3.4791	3.34785
1221	-0.750883	-3.4796	3.34963
1222	-0.747652	-3.48022	3.35151
1223	-0.744486	-3.48101	3.35347
1224	-0.741439	-3.482	3.35554
1225	-0.738282	-3.48322	3.3577
1226	-0.734813	-3.48464	3.35992
1227	-0.73112	-3.48621	3.36221
1228	-0.727294	-3.48789	3.36457
1229	-0.723424	-3.48963	3.36701
1230	-0.719602	-3.4914	3.36954
1231	-0.715916	-3.49314	3.37215
1232	-0.712458	-3.49483	3.37485
1233	-0.709316	-3.49641	3.37765
1234	-0.706582	-3.49784	3.38056
1235	-0.704345	-3.49908	3.38356
1236	-0.702695	-3.50009	3.38668
1237	-0.701692	-3.50092	3.39005
1238	-0.701273	-3.50163	3.39375
1239	-0.701349	-3.50224	3.39771
1240	-0.701832	-3.50275	3.40185
1241	-0.702632	-3.50315	3.40608
1242	-0.70366	-3.50344	3.41033
1243	-0.704827	-3.50364	3.41452
1244	-0.706044	-3.50373	3.41856
1245	-0.707221	-3.50373	3.42238
1246	-0.708269	-3.50362	3.4259
1247	-0.7091	-3.50342	3.42904
1248	-0.709624	-3.50313	3.43171
1249	-0.709819	-3.50265	3.43386
1250	-0.709765	-3.50192	3.43552
1251	-0.709534	-3.501	3.43679
1252	-0.709194	-3.49993	3.43775
1253	-0.708815	-3.49875	3.43849
1254	-0.708466	-3.49753	3.43909
1255	-0.708217	-3.49631	3.43964
1256	-0.708137	-3.49514	3.44022
1257	-0.708295	-3.49406	3.44093
1258	-0.70876	-3.49312	3.44183
1259	-0.709603	-3.49239	3.44303
1260	-0.710892	-3.49189	3.44461
1261	-0.712745	-3.49159	3.44659
1262	-0.715163	-3.4914	3.44891
1263	-0.718036	-3.49131	3.4515
1264	-0.721256	-3.49132	3.45427
1265	-0.724713	-3.49142	3.45717
1266	-0.728301	-3.49163	3.46011
1267	-0.731909	-3.49192	3.46303
1268	-0.73543	-3.49229	3.46585
1269	-0.738754	-3.49275	3.46851
1270	-0.741774	-3.49328	3.47092
1271	-0.74438	-3.49389	3.47303
1272	-0.746463	-3.49457	3.47475
1273	-0.748102	-3.49535	3.47609
1274	-0.749461	-3.49626	3.47712
1275	-0.750569	-3.49727	3.47789
1276	-0.751454	-3.49838	3.47845
1277	-0.752143	-3.49957	3.47884
1278	-0.752662	-3.50083	3.47911
1279	-0.753041	-3.50214	3.47931
1280	-0.753306	-3.50349	3.47947
1281	-0.753484	-3.50487	3.47965
1282	-0.753603	-3.50625	3.47989
1283	-0.753691	-3.50763	3.48023
1284	-0.753774	-3.50899	3.48073
1285	-0.753646	-3.51037	3.48139
1286	-0.753143	-3.51181	3.48217
1287	-0.752363	-3.51331	3.48302
1288	-0.751399	-3.51484	3.48393
1289	-0.75035	-3.51639	3.48485
1290	-0.74931	-3.51796	3.48575
1291	-0.748375	-3.51952	3.4866
1292	-0.747641	-3.52107	3.48737
1293	-0.747205	-3.52259	3.48801
1294	-0.747162	-3.52406	3.48851
1295	-0.747608	-3.52548	3.48882
1296	-0.748639	-3.52682	3.48892
1297	-0.750347	-3.52806	3.48877
1298	-0.752686	-3.52919	3.48838
1299	-0.755545	-3.53022	3.48779
1300	-0.758812	-3.5312	3.48705
1301	-0.762377	-3.53215	3.48619
1302	-0.766128	-3.53309	3.48525
1303	-0.769953	-3.53407	3.48428
1304	-0.773743	-3.5351	3.4833
1305	-0.777385	-3.53622	3.48237
1306	-0.780768	-3.53745	3.48151
1307	-0.783782	-3.53883	3.48077
1308	-0.786314	-3.54038	3.48018
[truncated: 45,833 more rows]

## Sheet: P1S0-008
Frame	T8_Head Lateral Bending	T8_Head Axial Bending	T8_Head Flexion/Extension
[truncated: 39,662 more rows]

[truncated: 1 more sheets: P1S0-009]
