# Supplementary material for: Comparison of different techniques for prehospital cervical spine immobilization: Biomechanical measurements with a wireless motion capture system
Source: PLoS One. 2023 Nov 28;18(11):e0292300. doi: 10.1371/journal.pone.0292300 (PMC10683997; doi:10.1371/journal.pone.0292300)
Supplement: S2 Dataset — (XLSX) [file pone.0292300.s007.xlsx]

## Sheet: P1S1-001
Frame	T8_Head Lateral Bending	T8_Head Axial Bending	T8_Head Flexion/Extension
0	4.62553	4.50078	18.4668
1	4.64337	4.48291	18.4502
2	4.662	4.46413	18.4328
3	4.68117	4.44469	18.4147
4	4.70065	4.42489	18.3962
5	4.72021	4.405	18.3776
6	4.7396	4.38528	18.3592
7	4.7586	4.36602	18.3413
8	4.77697	4.3475	18.324
9	4.79446	4.32998	18.3077
10	4.81086	4.31375	18.2926
11	4.82593	4.29908	18.279
12	4.83943	4.28625	18.2672
13	4.85112	4.27554	18.2574
14	4.86167	4.26657	18.2494
15	4.87027	4.26016	18.2438
16	4.87716	4.25592	18.2404
17	4.88261	4.25347	18.2387
18	4.88687	4.25242	18.2383
19	4.89019	4.25239	18.2389
20	4.89281	4.253	18.2401
21	4.895	4.25387	18.2415
22	4.897	4.2546	18.2427
23	4.89908	4.25483	18.2433
24	4.90147	4.25417	18.243
25	4.90443	4.25222	18.2413
26	4.90725	4.24972	18.239
27	4.9092	4.24753	18.2368
28	4.91051	4.24551	18.2346
29	4.9114	4.2435	18.2323
30	4.91211	4.24137	18.2299
31	4.91286	4.23896	18.2272
32	4.91389	4.23614	18.224
33	4.91541	4.23274	18.2204
34	4.91767	4.22863	18.2161
35	4.92089	4.22367	18.2111
36	4.9253	4.21769	18.2053
37	4.93113	4.21056	18.1985
38	4.9386	4.20196	18.19
39	4.9476	4.19182	18.1794
40	4.95786	4.18043	18.1672
41	4.96912	4.16805	18.1538
42	4.98111	4.15496	18.1398
43	4.99357	4.14142	18.1257
44	5.00622	4.12771	18.112
45	5.0188	4.1141	18.0992
46	5.03104	4.10086	18.0877
47	5.04268	4.08826	18.0781
48	5.05346	4.07657	18.0709
49	5.06309	4.06607	18.0666
50	5.07217	4.05589	18.065
51	5.08135	4.04517	18.0653
52	5.0905	4.03423	18.0674
53	5.09945	4.02336	18.071
54	5.10808	4.01286	18.0761
55	5.11622	4.00303	18.0823
56	5.12374	3.99418	18.0895
57	5.13048	3.9866	18.0976
58	5.1363	3.9806	18.1062
59	5.14105	3.97646	18.1153
60	5.14459	3.97451	18.1245
61	5.14677	3.97502	18.1338
62	5.14722	3.97883	18.1439
63	5.14589	3.98613	18.1553
64	5.14306	3.99629	18.1679
65	5.13901	4.00866	18.1813
66	5.13404	4.0226	18.1954
67	5.12843	4.03747	18.2098
68	5.12247	4.05263	18.2243
69	5.11645	4.06743	18.2386
70	5.11066	4.08125	18.2524
71	5.10538	4.09343	18.2655
72	5.10091	4.10334	18.2776
73	5.09752	4.11033	18.2884
74	5.09511	4.11485	18.2983
75	5.09329	4.11786	18.3077
76	5.09192	4.11955	18.3167
77	5.0909	4.12007	18.3252
78	5.09012	4.1196	18.3333
79	5.08944	4.11831	18.3409
80	5.08876	4.11637	18.348
81	5.08795	4.11394	18.3547
82	5.0869	4.11121	18.3609
83	5.08549	4.10833	18.3666
84	5.0836	4.10548	18.3719
85	5.08112	4.10283	18.3766
86	5.078	4.09977	18.3809
87	5.07435	4.09573	18.3846
88	5.07026	4.09093	18.3877
89	5.06583	4.08561	18.3904
90	5.06116	4.07997	18.3926
91	5.05634	4.07424	18.3944
92	5.05147	4.06865	18.3957
93	5.04666	4.06341	18.3967
94	5.04199	4.05876	18.3972
95	5.03756	4.0549	18.3975
96	5.03348	4.05208	18.3974
97	5.02984	4.0505	18.397
98	5.02617	4.05039	18.3962
99	5.02205	4.05166	18.3949
100	5.01769	4.05404	18.3932
101	5.01328	4.05727	18.391
102	5.00903	4.06108	18.3884
103	5.00511	4.0652	18.3856
104	5.00174	4.06937	18.3824
105	4.9991	4.07333	18.3791
106	4.99739	4.0768	18.3755
107	4.99681	4.07953	18.3719
108	4.99756	4.08124	18.3682
109	4.99982	4.08167	18.3644
110	5.00405	4.08071	18.3603
111	5.01032	4.07857	18.3557
112	5.01826	4.07547	18.3505
113	5.0275	4.07166	18.3451
114	5.03767	4.06736	18.3395
115	5.0484	4.06282	18.3338
116	5.05932	4.05825	18.3283
117	5.07007	4.05391	18.3231
118	5.08026	4.05001	18.3182
119	5.08954	4.04679	18.3139
120	5.09754	4.04449	18.3103
121	5.10387	4.04335	18.3075
122	5.10871	4.04337	18.3059
123	5.11255	4.04431	18.3055
124	5.11554	4.04602	18.3061
125	5.11783	4.04835	18.3074
126	5.11957	4.05112	18.3091
127	5.12092	4.05419	18.3109
128	5.12202	4.05739	18.3126
129	5.12302	4.06057	18.3138
130	5.12409	4.06357	18.3143
131	5.12535	4.06623	18.3137
132	5.12698	4.0684	18.3119
133	5.12911	4.06991	18.3086
134	5.13152	4.07109	18.3036
135	5.13388	4.07231	18.2972
136	5.13623	4.0735	18.2897
137	5.13861	4.07459	18.2813
138	5.14104	4.07549	18.2721
139	5.14355	4.07614	18.2624
140	5.1462	4.07646	18.2524
141	5.14899	4.07637	18.2424
142	5.15197	4.07581	18.2324
143	5.15517	4.07469	18.2228
144	5.15863	4.07295	18.2138
145	5.16237	4.07051	18.2055
146	5.16649	4.06702	18.1975
147	5.17101	4.06234	18.1894
148	5.17585	4.05671	18.1811
149	5.18096	4.05037	18.1729
150	5.18625	4.04356	18.1648
151	5.19165	4.03649	18.157
152	5.1971	4.02943	18.1494
153	5.20252	4.02259	18.1423
154	5.20784	4.01621	18.1358
155	5.213	4.01054	18.1298
156	5.21791	4.0058	18.1246
157	5.22252	4.00223	18.1202
158	5.22683	3.99991	18.1171
159	5.23094	3.9986	18.1151
160	5.23488	3.99814	18.1142
161	5.23869	3.99833	18.1141
162	5.24241	3.99898	18.1145
163	5.24606	3.99991	18.1152
164	5.24969	4.00093	18.1159
165	5.25333	4.00185	18.1165
166	5.25701	4.0025	18.1166
167	5.26078	4.00267	18.116
168	5.26467	4.00218	18.1144
169	5.26871	4.00085	18.1117
170	5.27299	3.99865	18.1078
171	5.27753	3.99575	18.103
172	5.28226	3.9923	18.0975
173	5.28711	3.98843	18.0913
174	5.292	3.98428	18.0847
175	5.29687	3.97997	18.0778
176	5.30164	3.97566	18.0708
177	5.30625	3.97147	18.0638
178	5.31061	3.96753	18.0569
179	5.31467	3.964	18.0504
180	5.31834	3.961	18.0443
181	5.32156	3.95866	18.0389
182	5.32435	3.95693	18.0341
183	5.32679	3.95563	18.0298
184	5.32892	3.95468	18.026
185	5.33078	3.95406	18.0224
186	5.3324	3.95369	18.019
187	5.33382	3.95353	18.0156
188	5.33507	3.95352	18.0122
189	5.33619	3.95362	18.0085
190	5.33721	3.95377	18.0046
191	5.33817	3.95391	18.0003
192	5.33912	3.95399	17.9954
193	5.34007	3.95396	17.9899
194	5.34087	3.95402	17.9838
195	5.34135	3.95434	17.9773
196	5.3416	3.95485	17.9704
197	5.34168	3.95549	17.9632
198	5.34167	3.95617	17.9557
199	5.34163	3.95683	17.9479
200	5.34164	3.9574	17.9399
201	5.34177	3.9578	17.9318
202	5.34209	3.95795	17.9234
203	5.34266	3.95779	17.915
204	5.34357	3.95725	17.9064
205	5.34488	3.95625	17.8979
206	5.34674	3.95441	17.889
207	5.3492	3.95157	17.8798
208	5.35211	3.94799	17.8703
209	5.35534	3.9439	17.8605
210	5.35875	3.93958	17.8505
211	5.36222	3.93527	17.8405
212	5.36562	3.93122	17.8305
213	5.3688	3.9277	17.8207
214	5.37163	3.92494	17.811
215	5.37399	3.92321	17.8016
216	5.37574	3.92275	17.7925
217	5.37675	3.92383	17.784
218	5.37688	3.92663	17.7759
219	5.37616	3.93101	17.7685
220	5.37477	3.93669	17.7614
221	5.37288	3.94342	17.7546
222	5.37064	3.95091	17.748
223	5.36822	3.95891	17.7415
224	5.36579	3.96714	17.735
225	5.36352	3.97535	17.7284
226	5.36156	3.98325	17.7215
227	5.36008	3.99059	17.7142
228	5.35925	3.9971	17.7064
229	5.35923	4.0025	17.6981
230	5.36013	4.00696	17.689
231	5.36185	4.01089	17.6793
232	5.36421	4.01435	17.669
233	5.36705	4.01744	17.6583
234	5.37021	4.02022	17.6473
235	5.37352	4.02279	17.6363
236	5.37682	4.02522	17.6253
237	5.37994	4.02758	17.6144
238	5.38272	4.02997	17.604
239	5.38498	4.03246	17.594
240	5.38658	4.03514	17.5846
241	5.38733	4.03807	17.5761
242	5.38713	4.04126	17.5683
243	5.38607	4.0446	17.5611
244	5.38434	4.04805	17.5544
245	5.38209	4.05157	17.5482
246	5.3795	4.05511	17.5422
247	5.37674	4.05863	17.5366
248	5.37397	4.06208	17.5311
249	5.37136	4.06543	17.5257
250	5.36908	4.06861	17.5203
251	5.36731	4.0716	17.5149
252	5.3662	4.07435	17.5092
253	5.36594	4.0768	17.5033
254	5.36639	4.07914	17.4973
255	5.36729	4.08151	17.4913
256	5.3686	4.08385	17.4853
257	5.37029	4.0861	17.4793
258	5.37231	4.08819	17.4733
259	5.37462	4.09007	17.4672
260	5.37718	4.09167	17.4612
261	5.37995	4.09292	17.4552
262	5.38289	4.09377	17.4492
263	5.38596	4.09415	17.4431
264	5.38912	4.094	17.437
265	5.39233	4.09325	17.4309
266	5.39567	4.09181	17.4246
267	5.39924	4.08968	17.4183
268	5.40302	4.08696	17.4118
269	5.40699	4.08373	17.4052
270	5.41112	4.08009	17.3987
271	5.41541	4.07615	17.3921
272	5.41983	4.07199	17.3856
273	5.42435	4.06771	17.3793
274	5.42897	4.06341	17.373
275	5.43366	4.05918	17.367
276	5.4384	4.05512	17.3612
277	5.44317	4.05132	17.3557
278	5.44815	4.04756	17.3505
279	5.45345	4.0436	17.3455
280	5.459	4.03949	17.3407
281	5.46472	4.03529	17.336
282	5.47054	4.03108	17.3315
283	5.47636	4.0269	17.3272
284	5.48212	4.02282	17.3229
285	5.48773	4.0189	17.3187
286	5.49311	4.0152	17.3146
287	5.49818	4.01178	17.3105
288	5.50287	4.0087	17.3063
289	5.5071	4.00603	17.3022
290	5.51088	4.00384	17.298
291	5.51433	4.00211	17.2941
292	5.51748	4.00076	17.2902
293	5.52036	3.99971	17.2865
294	5.52302	3.99889	17.2828
295	5.52549	3.9982	17.2791
296	5.5278	3.99758	17.2753
297	5.53	3.99693	17.2715
298	5.53212	3.99619	17.2676
299	5.53419	3.99528	17.2636
300	5.53625	3.99411	17.2593
301	5.53834	3.9926	17.2549
302	5.54039	3.99074	17.2501
303	5.54232	3.98862	17.245
304	5.54414	3.98629	17.2396
305	5.54586	3.9838	17.234
306	5.5475	3.98122	17.2283
307	5.54907	3.9786	17.2226
308	5.55059	3.97599	17.2169
309	5.55208	3.97346	17.2114
310	5.55354	3.97105	17.2062
311	5.55499	3.96883	17.2013
312	5.55645	3.96685	17.1969
313	5.55793	3.96517	17.1929
314	5.5594	3.96377	17.1897
315	5.56083	3.96257	17.1871
316	5.56222	3.96155	17.185
317	5.56358	3.96068	17.1833
318	5.56491	3.95994	17.1819
319	5.56623	3.95931	17.1806
320	5.56755	3.95876	17.1793
321	5.56886	3.95826	17.1777
322	5.57017	3.95779	17.1759
323	5.5715	3.95733	17.1737
324	5.57285	3.95686	17.1709
325	5.57423	3.95634	17.1673
326	5.57569	3.95582	17.1631
327	5.57729	3.95535	17.1585
328	5.57897	3.95494	17.1536
329	5.58069	3.95456	17.1482
330	5.58242	3.95421	17.1426
331	5.58412	3.95389	17.1367
332	5.58574	3.95358	17.1306
333	5.58724	3.95327	17.1243
334	5.58859	3.95297	17.1178
335	5.58975	3.95265	17.1113
336	5.59066	3.95231	17.1046
337	5.5913	3.95194	17.0979
338	5.5915	3.95163	17.0909
339	5.59118	3.95144	17.0835
340	5.59047	3.95132	17.0758
341	5.58948	3.95124	17.0679
342	5.58834	3.95116	17.0598
343	5.58717	3.95104	17.0516
344	5.58607	3.95083	17.0435
345	5.58518	3.9505	17.0354
346	5.5846	3.95001	17.0276
347	5.58446	3.94931	17.0199
348	5.58487	3.94837	17.0127
349	5.58596	3.94714	17.0059
350	5.5878	3.94553	16.9993
351	5.59031	3.94352	16.9928
352	5.59337	3.94119	16.9863
353	5.59687	3.93861	16.98
354	5.60068	3.93587	16.9739
355	5.60469	3.93304	16.968
356	5.60879	3.93021	16.9624
357	5.61286	3.92745	16.9571
358	5.61678	3.92485	16.9522
359	5.62043	3.92248	16.9477
360	5.62369	3.92042	16.9436
361	5.62646	3.91875	16.9401
362	5.62884	3.91743	16.9371
363	5.63103	3.91632	16.9346
364	5.63304	3.91542	16.9325
365	5.63489	3.91469	16.9309
366	5.63658	3.91412	16.9297
367	5.63815	3.91368	16.9287
368	5.63959	3.91334	16.9281
369	5.64092	3.91309	16.9277
370	5.64216	3.91291	16.9274
371	5.64332	3.91277	16.9273
372	5.64441	3.91264	16.9273
373	5.64544	3.91251	16.9273
374	5.64626	3.91252	16.9275
375	5.64674	3.91277	16.928
376	5.64697	3.9132	16.9288
377	5.64702	3.91376	16.9298
378	5.64697	3.91439	16.931
379	5.64691	3.91502	16.9323
380	5.64692	3.91558	16.9337
381	5.64708	3.91603	16.9352
382	5.64746	3.9163	16.9366
383	5.64815	3.91632	16.9379
384	5.64923	3.91605	16.9392
385	5.65078	3.91541	16.9403
386	5.65287	3.91433	16.9414
387	5.65546	3.91286	16.9427
388	5.65846	3.91105	16.9441
389	5.66177	3.90898	16.9456
390	5.66532	3.90674	16.9471
391	5.669	3.90439	16.9485
392	5.67273	3.902	16.9497
393	5.67642	3.89967	16.9507
394	5.67997	3.89745	16.9514
395	5.6833	3.89543	16.9518
396	5.68633	3.89368	16.9518
397	5.68894	3.89227	16.9512
398	5.69128	3.89121	16.9502
399	5.6935	3.89041	16.9489
400	5.69561	3.88983	16.9474
401	5.69759	3.88942	16.9455
402	5.69945	3.88912	16.9433
403	5.70116	3.8889	16.9409
404	5.70272	3.8887	16.9381
405	5.70413	3.88847	16.9351
406	5.70538	3.88817	16.9319
407	5.70646	3.88775	16.9283
408	5.70736	3.88716	16.9245
409	5.70808	3.88634	16.9205
410	5.7086	3.88524	16.916
411	5.7089	3.88384	16.9109
412	5.709	3.88223	16.9053
413	5.70892	3.88047	16.8994
414	5.70868	3.87863	16.8931
415	5.7083	3.8768	16.8868
416	5.70779	3.87503	16.8803
417	5.70717	3.8734	16.8739
418	5.70646	3.87198	16.8677
419	5.70568	3.87085	16.8617
420	5.70484	3.87006	16.8561
421	5.70396	3.86971	16.8509
422	5.70298	3.86974	16.8461
423	5.70184	3.87008	16.8415
424	5.70057	3.87068	16.837
425	5.69918	3.87152	16.8328
426	5.6977	3.87258	16.8286
427	5.69616	3.87381	16.8246
428	5.69456	3.8752	16.8208
429	5.69294	3.87671	16.817
430	5.69132	3.87832	16.8134
431	5.68971	3.88	16.8098
432	5.68815	3.88171	16.8064
433	5.68664	3.88344	16.803
434	5.68504	3.88537	16.7996
435	5.68319	3.88766	16.7961
436	5.68119	3.89023	16.7926
437	5.6791	3.89298	16.7892
438	5.67702	3.89583	16.7859
439	5.675	3.89869	16.7828
440	5.67314	3.90146	16.7798
441	5.6715	3.90406	16.7772
442	5.67017	3.9064	16.7748
443	5.66922	3.90839	16.7728
444	5.66873	3.90993	16.7713
445	5.66878	3.91095	16.7702
446	5.66942	3.91141	16.7697
447	5.67061	3.91139	16.77
448	5.67226	3.91097	16.7709
449	5.67429	3.91021	16.7723
450	5.67663	3.9092	16.7739
451	5.6792	3.90799	16.7758
452	5.68191	3.90666	16.7776
453	5.68468	3.90529	16.7794
454	5.68744	3.90393	16.781
455	5.6901	3.90267	16.7822
456	5.69258	3.90158	16.7829
457	5.6948	3.90072	16.783
458	5.697	3.89997	16.7824
459	5.69939	3.89915	16.7816
460	5.70191	3.8983	16.7803
461	5.70449	3.89744	16.7788
462	5.70705	3.89661	16.7771
463	5.70953	3.89582	16.7752
464	5.71184	3.89512	16.7732
465	5.71391	3.89452	16.7711
466	5.71568	3.89406	16.769
467	5.71706	3.89377	16.7668
468	5.71799	3.89366	16.7648
469	5.71839	3.89378	16.7629
470	5.7182	3.89417	16.7611
471	5.71746	3.89483	16.7595
472	5.71626	3.89571	16.7579
473	5.71466	3.89678	16.7564
474	5.71276	3.89798	16.7548
475	5.71063	3.89927	16.7532
476	5.70835	3.90061	16.7514
477	5.706	3.90195	16.7494
478	5.70366	3.90325	16.7473
479	5.70141	3.90446	16.7448
480	5.69932	3.90554	16.742
481	5.69749	3.90644	16.7387
482	5.69571	3.90722	16.735
483	5.69379	3.90798	16.7306
484	5.69176	3.9087	16.7257
485	5.68969	3.90939	16.7204
486	5.68764	3.91003	16.7149
487	5.68564	3.91063	16.7093
488	5.68376	3.91117	16.7037
489	5.68205	3.91165	16.6983
490	5.68057	3.91207	16.6932
491	5.67935	3.91243	16.6885
492	5.67847	3.91271	16.6843
493	5.67797	3.91291	16.6809
494	5.67787	3.91297	16.678
495	5.67815	3.91283	16.6756
496	5.67874	3.91255	16.6736
497	5.67961	3.91217	16.6719
498	5.6807	3.91172	16.6705
499	5.68196	3.91125	16.6694
500	5.68334	3.9108	16.6684
501	5.68481	3.91041	16.6676
502	5.68629	3.91013	16.6668
503	5.68776	3.91	16.6661
504	5.68915	3.91006	16.6653
505	5.69043	3.91035	16.6645
506	5.69169	3.91088	16.6638
507	5.69306	3.91164	16.6632
508	5.69451	3.91257	16.6629
509	5.69601	3.91365	16.6627
510	5.69753	3.91483	16.6626
511	5.69906	3.91608	16.6625
512	5.70056	3.91736	16.6624
513	5.70201	3.91864	16.6622
514	5.70338	3.91987	16.6619
515	5.70464	3.92102	16.6614
516	5.70577	3.92206	16.6607
517	5.70674	3.92294	16.6598
518	5.70754	3.92366	16.6585
519	5.70818	3.92426	16.657
520	5.70869	3.92477	16.6553
521	5.70909	3.92521	16.6534
522	5.70941	3.92561	16.6515
523	5.70968	3.92599	16.6494
524	5.70992	3.92637	16.6473
525	5.71016	3.9268	16.6451
526	5.71043	3.92728	16.643
527	5.71075	3.92785	16.641
528	5.71115	3.92853	16.639
529	5.71166	3.92935	16.6372
530	5.7123	3.93029	16.6355
531	5.71309	3.93132	16.6339
532	5.71397	3.93243	16.6324
533	5.71491	3.93361	16.6309
534	5.71588	3.93484	16.6295
535	5.71684	3.93613	16.6281
536	5.71775	3.93746	16.6266
537	5.71858	3.93883	16.6251
538	5.7193	3.94022	16.6234
539	5.71986	3.94162	16.6217
540	5.72023	3.94303	16.6197
541	5.72037	3.94444	16.6176
542	5.72028	3.94593	16.6156
543	5.71999	3.94756	16.6137
544	5.71953	3.94928	16.6119
545	5.71893	3.95108	16.6102
546	5.7182	3.95289	16.6083
547	5.71739	3.95469	16.6062
548	5.71651	3.95644	16.6039
549	5.7156	3.9581	16.6011
550	5.71467	3.95963	16.5979
551	5.71377	3.961	16.594
552	5.71291	3.96216	16.5894
553	5.71212	3.96307	16.5841
554	5.71115	3.96373	16.5777
555	5.70981	3.96417	16.5704
556	5.70822	3.96442	16.5623
557	5.7065	3.96452	16.5535
558	5.70477	3.96448	16.5443
559	5.70315	3.96435	16.5346
560	5.70176	3.96415	16.5248
561	5.70073	3.96391	16.515
562	5.70017	3.96367	16.5053
563	5.7002	3.96346	16.4959
564	5.70095	3.9633	16.4869
565	5.70253	3.96323	16.4785
566	5.70521	3.96322	16.4704
567	5.70903	3.96323	16.4621
568	5.71378	3.96325	16.4537
569	5.71922	3.96327	16.4454
570	5.72513	3.96328	16.4372
571	5.73129	3.96328	16.4293
572	5.73747	3.96325	16.4216
573	5.74346	3.96321	16.4144
574	5.74903	3.96313	16.4076
575	5.75396	3.96301	16.4014
576	5.75802	3.96285	16.3959
577	5.76099	3.96264	16.3912
578	5.76292	3.96235	16.3872
579	5.76408	3.96197	16.3838
580	5.76458	3.96152	16.3811
581	5.76456	3.96103	16.3788
582	5.76411	3.9605	16.3771
583	5.76335	3.95996	16.3758
584	5.76241	3.95942	16.3749
585	5.7614	3.95891	16.3743
586	5.76043	3.95845	16.374
587	5.75963	3.95805	16.374
588	5.7591	3.95772	16.3741
589	5.75896	3.9575	16.3744
590	5.759	3.95738	16.3749
591	5.75894	3.95734	16.3759
592	5.75885	3.95737	16.3772
593	5.75875	3.95746	16.3789
594	5.75869	3.95759	16.3809
595	5.75873	3.95775	16.3831
596	5.7589	3.95793	16.3855
597	5.75925	3.95812	16.388
598	5.75982	3.9583	16.3906
599	5.76066	3.95846	16.3932
600	5.76182	3.95858	16.3959
601	5.76334	3.95866	16.3984
602	5.76527	3.95881	16.4014
603	5.76762	3.95909	16.4052
604	5.7703	3.95947	16.4096
605	5.77328	3.95989	16.4144
606	5.77648	3.96031	16.4192
607	5.77984	3.96067	16.4239
608	5.7833	3.96092	16.4281
609	5.78681	3.96101	16.4317
610	5.79029	3.9609	16.4343
611	5.7937	3.96053	16.4358
612	5.79697	3.95986	16.4359
613	5.80003	3.95882	16.4343
614	5.80302	3.95726	16.4308
615	5.80608	3.95511	16.4253
616	5.80917	3.95249	16.4183
617	5.81228	3.94954	16.41
618	5.81536	3.94638	16.4008
619	5.81839	3.94315	16.391
620	5.82135	3.93996	16.381
621	5.8242	3.93694	16.371
622	5.82692	3.93423	16.3615
623	5.82948	3.93195	16.3527
624	5.83184	3.93023	16.345
625	5.83398	3.9292	16.3387
626	5.83584	3.92887	16.3335
627	5.83741	3.92914	16.3288
628	5.83873	3.9299	16.3245
629	5.83988	3.93105	16.3207
630	5.84088	3.93251	16.3174
631	5.84181	3.93418	16.3144
632	5.84271	3.93596	16.3117
633	5.84363	3.93777	16.3094
634	5.84463	3.9395	16.3074
635	5.84576	3.94107	16.3056
636	5.84708	3.94237	16.3041
637	5.84863	3.94332	16.3028
638	5.85048	3.94399	16.3021
639	5.85263	3.94455	16.3021
640	5.855	3.94502	16.3028
641	5.85752	3.94539	16.3039
642	5.86012	3.9457	16.3054
643	5.86272	3.94594	16.307
644	5.86525	3.94614	16.3085
645	5.86765	3.9463	16.3098
646	5.86984	3.94644	16.3108
647	5.87175	3.94657	16.3113
648	5.8733	3.94671	16.3111
649	5.87443	3.94687	16.31
650	5.87503	3.94714	16.3082
651	5.87514	3.94757	16.306
652	5.87485	3.94811	16.3032
653	5.87426	3.94869	16.3001
654	5.87345	3.94924	16.2966
655	5.87253	3.94972	16.2929
656	5.87159	3.95005	16.2888
657	5.87073	3.95017	16.2845
658	5.87004	3.95003	16.28
659	5.86962	3.94956	16.2754
660	5.86957	3.9487	16.2708
661	5.86999	3.94739	16.266
662	5.87082	3.94557	16.2614
663	5.87196	3.94325	16.2569
664	5.87335	3.94051	16.2525
665	5.87496	3.93743	16.248
666	5.87675	3.93408	16.2434
667	5.87866	3.93054	16.2384
668	5.88066	3.92689	16.2331
669	5.88272	3.92319	16.2272
670	5.88478	3.91953	16.2207
671	5.88681	3.91598	16.2134
672	5.88876	3.91262	16.2052
673	5.8906	3.90951	16.196
674	5.89234	3.9067	16.1859
675	5.89405	3.90409	16.1749
676	5.89574	3.90165	16.1632
677	5.89742	3.8993	16.1507
678	5.89912	3.89698	16.1376
679	5.90083	3.89464	16.1239
680	5.90258	3.89221	16.1097
681	5.90437	3.88964	16.0951
682	5.90622	3.88685	16.0801
683	5.90815	3.8838	16.0647
684	5.91016	3.88041	16.0491
685	5.91227	3.87664	16.0334
686	5.9145	3.87226	16.0168
687	5.91685	3.8672	15.9989
688	5.9193	3.86162	15.9799
689	5.92182	3.85568	15.9603
690	5.9244	3.84952	15.9403
691	5.92702	3.84332	15.9203
692	5.92965	3.83721	15.9005
693	5.93229	3.83137	15.8812
694	5.93491	3.82594	15.8628
695	5.93749	3.82108	15.8456
696	5.94001	3.81694	15.8299
697	5.94246	3.81369	15.816
698	5.94496	3.81139	15.8036
699	5.94763	3.80992	15.7921
700	5.9504	3.80915	15.7817
701	5.95321	3.80893	15.7721
702	5.95601	3.80913	15.7634
703	5.95874	3.8096	15.7556
704	5.96132	3.81021	15.7485
705	5.96372	3.81082	15.7422
706	5.96585	3.81128	15.7366
707	5.96768	3.81147	15.7316
708	5.96913	3.81124	15.7273
709	5.97014	3.81045	15.7236
710	5.97074	3.80898	15.7208
711	5.97098	3.80689	15.7192
712	5.97092	3.80436	15.7185
713	5.97057	3.80152	15.7187
714	5.96996	3.79854	15.7196
715	5.96913	3.79558	15.7211
716	5.96811	3.7928	15.723
717	5.96692	3.79035	15.7252
718	5.9656	3.78838	15.7275
719	5.96418	3.78706	15.7299
720	5.96269	3.78655	15.7321
721	5.96116	3.78699	15.734
722	5.9596	3.78843	15.7359
723	5.95799	3.7907	15.738
724	5.95631	3.79369	15.7403
725	5.95453	3.79729	15.7428
726	5.95261	3.80137	15.7454
727	5.95053	3.80583	15.7481
728	5.94826	3.81055	15.7509
729	5.94577	3.8154	15.7538
730	5.94303	3.82028	15.7568
731	5.94001	3.82506	15.7597
732	5.93669	3.82964	15.7626
733	5.93303	3.83389	15.7655
734	5.929	3.83791	15.7685
735	5.9246	3.84189	15.7717
736	5.91988	3.84585	15.7752
737	5.91487	3.84981	15.7788
738	5.90961	3.8538	15.7824
739	5.90415	3.85783	15.786
740	5.89851	3.86192	15.7895
741	5.89274	3.86611	15.7927
742	5.88688	3.8704	15.7956
743	5.88097	3.87483	15.7982
744	5.87504	3.87941	15.8004
745	5.86914	3.88416	15.802
746	5.86322	3.88918	15.8031
747	5.8572	3.89447	15.804
748	5.85109	3.9	15.8046
749	5.84489	3.90569	15.805
750	5.83859	3.9115	15.805
751	5.83221	3.91735	15.8047
752	5.82573	3.9232	15.8042
753	5.81917	3.92899	15.8033
754	5.81252	3.93465	15.8022
755	5.80578	3.94013	15.8007
756	5.79896	3.94537	15.799
757	5.79205	3.95032	15.797
758	5.78502	3.95489	15.7947
759	5.77785	3.95912	15.7922
760	5.77054	3.96307	15.7894
761	5.76314	3.96682	15.7864
762	5.75564	3.97045	15.7831
763	5.74808	3.97404	15.7795
764	5.74047	3.97765	15.7755
765	5.73283	3.98137	15.7711
766	5.72518	3.98528	15.7663
767	5.71754	3.98944	15.7611
768	5.70993	3.99393	15.7555
769	5.70237	3.99884	15.7494
770	5.69491	4.00438	15.7423
771	5.68759	4.01062	15.734
772	5.68034	4.01739	15.7249
773	5.67313	4.02451	15.7151
774	5.66591	4.03182	15.7048
775	5.65863	4.03914	15.6945
776	5.65126	4.04629	15.6842
777	5.64374	4.05312	15.6743
778	5.63603	4.05944	15.665
779	5.62809	4.06508	15.6566
780	5.61986	4.06987	15.6494
781	5.61131	4.07364	15.6435
782	5.60263	4.07577	15.6392
783	5.59397	4.07605	15.6362
784	5.58528	4.07492	15.6344
785	5.57647	4.07285	15.6334
786	5.56747	4.07026	15.633
787	5.55821	4.06762	15.633
788	5.5486	4.06537	15.6332
789	5.53858	4.06395	15.6333
790	5.52807	4.06381	15.633
791	5.517	4.06541	15.6321
792	5.50528	4.06918	15.6304
793	5.49284	4.07558	15.6277
794	5.47897	4.08379	15.6239
795	5.46327	4.09281	15.6194
796	5.44619	4.10279	15.6143
797	5.42818	4.11389	15.6087
798	5.40968	4.12628	15.6027
799	5.39113	4.14011	15.5966
800	5.37298	4.15555	15.5903
801	5.35567	4.17275	15.5841
802	5.33964	4.19187	15.5781
803	5.32534	4.21308	15.5723
804	5.3132	4.23652	15.567
805	5.30368	4.26237	15.5622
806	5.29643	4.29166	15.5577
807	5.29073	4.32487	15.5529
808	5.28651	4.36134	15.5481
809	5.28366	4.4004	15.5434
810	5.2821	4.44138	15.5388
811	5.28173	4.48361	15.5345
812	5.28246	4.52644	15.5306
813	5.28419	4.56919	15.5273
814	5.28683	4.6112	15.5245
815	5.29029	4.65179	15.5225
816	5.29446	4.69031	15.5213
817	5.29927	4.72608	15.521
818	5.30654	4.75928	15.5211
819	5.31756	4.79072	15.5209
820	5.33139	4.82075	15.5207
821	5.34707	4.8497	15.5208
822	5.36366	4.87791	15.5216
823	5.3802	4.90571	15.5232
824	5.39575	4.93345	15.5261
825	5.40936	4.96145	15.5306
826	5.42007	4.99005	15.5368
827	5.42695	5.01958	15.5451
828	5.42903	5.05039	15.5559
829	5.42537	5.0828	15.5693
830	5.41595	5.116	15.5871
831	5.40177	5.14912	15.6099
832	5.38346	5.18238	15.6367
833	5.36163	5.21599	15.6664
834	5.33688	5.25019	15.6978
835	5.30983	5.28519	15.73
836	5.28111	5.32122	15.7617
837	5.25132	5.3585	15.792
838	5.22108	5.39726	15.8196
839	5.19101	5.43774	15.8436
840	5.16174	5.48016	15.8629
841	5.13387	5.52475	15.8762
842	5.10639	5.57248	15.8832
843	5.07799	5.62369	15.8846
844	5.04882	5.67774	15.8814
845	5.01907	5.73395	15.8745
846	4.98889	5.79165	15.8651
847	4.95845	5.85019	15.8541
848	4.92792	5.90889	15.8425
849	4.89746	5.96708	15.8313
850	4.86723	6.02411	15.8214
851	4.83739	6.0793	15.814
852	4.8081	6.13198	15.8099
853	4.77952	6.18148	15.8103
854	4.75132	6.22939	15.8138
855	4.72314	6.27743	15.8184
856	4.69504	6.32516	15.8243
857	4.66709	6.37215	15.8315
858	4.63936	6.41797	15.8402
859	4.6119	6.46217	15.8503
860	4.5848	6.50432	15.8619
861	4.5581	6.54399	15.8753
862	4.53189	6.58074	15.8903
863	4.50623	6.61413	15.9071
864	4.48119	6.64373	15.9259
865	4.45683	6.66911	15.9466
866	4.43343	6.68977	15.9694
867	4.41107	6.70591	15.9943
868	4.38958	6.71806	16.0212
869	4.36876	6.72675	16.0501
870	4.34845	6.73252	16.0806
871	4.32845	6.7359	16.1128
872	4.30858	6.73743	16.1465
873	4.28866	6.73764	16.1815
874	4.26851	6.73708	16.2178
875	4.24793	6.73627	16.2551
876	4.22674	6.73575	16.2934
877	4.20475	6.73605	16.3325
878	4.18265	6.73521	16.3728
879	4.16106	6.73139	16.4145
880	4.13975	6.72531	16.4575
881	4.11847	6.71772	16.5019
882	4.09696	6.70934	16.5475
883	4.07496	6.70091	16.5942
884	4.05224	6.69314	16.6421
885	4.02852	6.68677	16.6909
886	4.00356	6.68253	16.7406
887	3.97709	6.68114	16.7911
888	3.94886	6.68334	16.8424
889	3.91861	6.68984	16.8944
890	3.88528	6.70097	16.9468
891	3.8485	6.71614	16.9997
892	3.80898	6.7347	17.0532
893	3.76745	6.756	17.1074
894	3.72463	6.77939	17.1626
895	3.68125	6.80424	17.2187
896	3.63804	6.82989	17.276
897	3.59573	6.8557	17.3347
898	3.55505	6.88105	17.3948
899	3.51674	6.90528	17.4566
900	3.48152	6.92777	17.5201
901	3.45014	6.94787	17.5855
902	3.42168	6.96636	17.6538
903	3.39477	6.98439	17.7252
904	3.36944	7.00198	17.7992
905	3.34572	7.01912	17.8752
906	3.32363	7.0358	17.9527
907	3.30321	7.05203	18.0312
908	3.2845	7.06781	18.11
909	3.26751	7.08314	18.1887
910	3.25229	7.09802	18.2666
911	3.23886	7.11246	18.3432
912	3.22726	7.12644	18.4181
913	3.21751	7.13998	18.4905
914	3.21063	7.15288	18.5616
915	3.20723	7.16502	18.6328
916	3.20673	7.1765	18.7037
917	3.20858	7.18747	18.7742
918	3.2122	7.19802	18.8439
919	3.21702	7.20828	18.9127
920	3.22248	7.21835	18.9802
921	3.228	7.22835	19.0463
922	3.23301	7.2384	19.1107
923	3.23694	7.24859	19.1731
924	3.23923	7.25903	19.2332
925	3.2393	7.26983	19.2909
926	3.23741	7.28051	19.3465
927	3.23435	7.29064	19.4007
928	3.23035	7.30042	19.4532
929	3.22562	7.31002	19.5041
930	3.22039	7.31964	19.5532
931	3.21488	7.32948	19.6006
932	3.2093	7.33973	19.6461
933	3.20388	7.35058	19.6896
934	3.19884	7.36221	19.7312
935	3.1944	7.37484	19.7707
936	3.19078	7.38864	19.808
937	3.18819	7.40383	19.8432
938	3.18652	7.42086	19.876
939	3.18544	7.43984	19.9066
940	3.18488	7.46039	19.9351
941	3.18477	7.48212	19.9614
942	3.18504	7.50465	19.9858
943	3.1856	7.5276	20.0082
944	3.18639	7.55058	20.0288
945	3.18734	7.57321	20.0477
946	3.18837	7.59511	20.0649
947	3.18942	7.61589	20.0806
948	3.1904	7.63517	20.0948
949	3.19126	7.65257	20.1076
950	3.19242	7.66816	20.1188
951	3.19422	7.6824	20.1281
952	3.19648	7.69551	20.1356
953	3.19902	7.70767	20.1413
954	3.20165	7.7191	20.1454
955	3.2042	7.73	20.1479
956	3.20647	7.74058	20.149
957	3.20829	7.75104	20.1486
958	3.20946	7.76159	20.147
959	3.2098	7.77242	20.1441
960	3.20913	7.78375	20.1401
961	3.20727	7.79577	20.1351
962	3.20379	7.8086	20.1284
963	3.19865	7.82209	20.1195
964	3.19219	7.83604	20.1088
965	3.18474	7.85027	20.0965
966	3.17666	7.86459	20.0829
967	3.16827	7.8788	20.0682
968	3.15993	7.89271	20.0529
969	3.15197	7.90614	20.037
970	3.14475	7.91889	20.021
971	3.13858	7.93078	20.0052
972	3.13383	7.9416	19.9897
973	3.13083	7.95118	19.9749
974	3.12979	7.95941	19.9599
975	3.13049	7.96646	19.9437
976	3.13258	7.97248	19.9267
977	3.13572	7.97765	19.9091
978	3.1396	7.98214	19.8915
979	3.14386	7.98612	19.8739
980	3.14819	7.98977	19.8569
981	3.15223	7.99325	19.8408
982	3.15565	7.99673	19.8258
983	3.15813	8.00038	19.8123
984	3.15932	8.00438	19.8006
985	3.1589	8.0089	19.7912
986	3.15707	8.01437	19.7841
987	3.15433	8.02086	19.7794
988	3.1508	8.02805	19.7765
989	3.14655	8.03558	19.7752
990	3.14169	8.04311	19.775
991	3.1363	8.05031	19.7757
992	3.1305	8.05683	19.7768
993	3.12436	8.06232	19.778
994	3.11798	8.06645	19.7789
995	3.11147	8.06888	19.7792
996	3.10491	8.06925	19.7785
997	3.0984	8.06724	19.7764
998	3.0919	8.06141	19.773
999	3.08528	8.05123	19.7687
1000	3.0785	8.03769	19.7636
1001	3.07153	8.0218	19.758
1002	3.06432	8.00453	19.7522
1003	3.05685	7.9869	19.7463
1004	3.04906	7.9699	19.7407
1005	3.04092	7.95452	19.7354
1006	3.0324	7.94175	19.7308
1007	3.02346	7.9326	19.727
1008	3.01405	7.92807	19.7243
1009	3.00414	7.92914	19.723
1010	2.99331	7.93586	19.723
1011	2.98133	7.94716	19.7243
1012	2.96845	7.9624	19.7266
1013	2.95494	7.98091	19.7298
1014	2.94104	8.00204	19.7335
1015	2.927	8.02514	19.7377
1016	2.91309	8.04955	19.7421
1017	2.89954	8.07461	19.7466
1018	2.88662	8.09966	19.7509
1019	2.87459	8.12406	19.7548
1020	2.86369	8.14714	19.7581
1021	2.85417	8.16825	19.7607
1022	2.84553	8.18915	19.7628
1023	2.83715	8.21167	19.7648
1024	2.82916	8.23528	19.7667
1025	2.82168	8.25943	19.7685
1026	2.81482	8.28358	19.7701
1027	2.80873	8.30718	19.7715
1028	2.8035	8.3297	19.7727
1029	2.79927	8.35058	19.7737
1030	2.79616	8.36929	19.7744
1031	2.79428	8.38527	19.7749
1032	2.79376	8.398	19.7752
1033	2.79472	8.40692	19.7751
1034	2.79755	8.41171	19.7756
1035	2.8024	8.41274	19.7772
1036	2.80896	8.41055	19.7794
1037	2.81692	8.40565	19.7818
1038	2.826	8.39858	19.784
1039	2.8359	8.38986	19.7855
1040	2.8463	8.38002	19.7859
1041	2.85693	8.36957	19.7847
1042	2.86746	8.35905	19.7816
1043	2.87761	8.34898	19.776
1044	2.88707	8.33987	19.7675
1045	2.89555	8.33227	19.7557
1046	2.90346	8.3253	19.7406
1047	2.91139	8.31786	19.7228
1048	2.91932	8.31006	19.7024
1049	2.92719	8.30205	19.6798
1050	2.93497	8.29396	19.6552
1051	2.94261	8.28592	19.6288
1052	2.95008	8.27807	19.601
1053	2.95734	8.27054	19.5719
1054	2.96434	8.26346	19.5419
1055	2.97106	8.25697	19.5112
1056	2.97744	8.25121	19.48
1057	2.98346	8.24631	19.4486
1058	2.98889	8.24241	19.4154
1059	2.99363	8.23948	19.379
1060	2.99782	8.23734	19.3402
1061	3.00162	8.23582	19.2997
1062	3.00518	8.23477	19.2582
1063	3.00864	8.23401	19.2165
1064	3.01215	8.23338	19.1753
1065	3.01586	8.23271	19.1354
1066	3.01991	8.23184	19.0975
1067	3.02446	8.23059	19.0623
1068	3.02964	8.2288	19.0306
1069	3.03561	8.2263	19.0031
1070	3.0426	8.22286	18.9793
1071	3.05061	8.2185	18.9579
1072	3.0594	8.21347	18.9388
1073	3.06877	8.208	18.9219
1074	3.07848	8.20231	18.9069
1075	3.0883	8.19665	18.8938
1076	3.09803	8.19124	18.8824
1077	3.10743	8.18632	18.8726
1078	3.11628	8.18212	18.8641
1079	3.12437	8.17887	18.8569
1080	3.13146	8.17681	18.8508
1081	3.13733	8.17618	18.8456
1082	3.14181	8.1772	18.8418
1083	3.14502	8.17978	18.8398
1084	3.14722	8.18364	18.8395
1085	3.14862	8.1885	18.8408
1086	3.14948	8.19409	18.8434
1087	3.15004	8.20012	18.8473
1088	3.15052	8.20632	18.8523
1089	3.15118	8.21241	18.8583
1090	3.15225	8.21811	18.8651
1091	3.15397	8.22315	18.8726
1092	3.15657	8.22724	18.8807
1093	3.16031	8.23012	18.8892
1094	3.16526	8.23231	18.8984
1095	3.17124	8.23447	18.9087
1096	3.17802	8.23647	18.9199
1097	3.18543	8.23821	18.9321
1098	3.19324	8.23957	18.9451
1099	3.20126	8.24042	18.9589
1100	3.20929	8.24065	18.9734
1101	3.21713	8.24014	18.9885
1102	3.22458	8.23878	19.0041
1103	3.23143	8.23644	19.0202
1104	3.23748	8.23301	19.0366
1105	3.24253	8.22837	19.0534
1106	3.24688	8.22191	19.071
1107	3.25093	8.21334	19.0899
1108	3.25466	8.2031	19.1097
1109	3.25803	8.19158	19.1304
1110	3.261	8.1792	19.1515
1111	3.26356	8.16638	19.173
1112	3.26566	8.15352	19.1945
1113	3.26727	8.14104	19.2159
1114	3.26835	8.12935	19.2369
1115	3.26888	8.11887	19.2572
1116	3.26882	8.10999	19.2767
1117	3.26813	8.10315	19.295
1118	3.26611	8.09821	19.3131
1119	3.26237	8.09466	19.3315
1120	3.2573	8.09229	19.35
1121	3.2513	8.09091	19.3684
1122	3.24477	8.09032	19.3864
1123	3.23811	8.09032	19.4038
1124	3.23173	8.09071	19.4202
1125	3.22601	8.09129	19.4354
1126	3.22138	8.09187	19.4492
1127	3.21822	8.09224	19.4612
1128	3.21694	8.09222	19.4713
1129	3.21794	8.09161	19.4791
1130	3.22128	8.09043	19.4845
1131	3.22654	8.08892	19.4877
1132	3.23345	8.0872	19.4889
1133	3.24172	8.08536	19.4884
1134	3.25107	8.08353	19.4864
1135	3.26121	8.0818	19.4832
1136	3.27185	8.0803	19.4791
1137	3.28272	8.07912	19.4744
1138	3.29353	8.07837	19.4691
1139	3.30398	8.07817	19.4637
1140	3.31381	8.07862	19.4584
1141	3.32272	8.07984	19.4534
1142	3.33145	8.08203	19.4485
1143	3.34081	8.08523	19.4433
1144	3.35055	8.08925	19.4378
1145	3.36046	8.09389	19.4318
1146	3.37031	8.09895	19.4254
1147	3.37986	8.10427	19.4185
1148	3.3889	8.10963	19.4111
1149	3.3972	8.11486	19.4032
1150	3.40454	8.11976	19.3947
1151	3.41067	8.12415	19.3856
1152	3.41539	8.12783	19.3759
1153	3.41846	8.13062	19.3654
1154	3.41987	8.13263	19.3536
1155	3.41987	8.13415	19.3401
1156	3.41861	8.13522	19.3253
1157	3.41623	8.13592	19.3095
1158	3.41288	8.13629	19.2931
1159	3.4087	8.13639	19.2765
1160	3.40386	8.13628	19.2601
1161	3.39848	8.13603	19.2443
1162	3.39273	8.13568	19.2294
1163	3.38675	8.1353	19.2159
1164	3.38069	8.13494	19.2041
1165	3.37469	8.13466	19.1943
1166	3.36832	8.13458	19.1858
1167	3.36113	8.13473	19.1775
1168	3.35327	8.135	19.1696
1169	3.34488	8.13527	19.1625
1170	3.33612	8.13546	19.1562
1171	3.32712	8.13544	19.1512
1172	3.31804	8.13512	19.1477
1173	3.30903	8.13439	19.1458
1174	3.30022	8.13315	19.1458
1175	3.29177	8.13129	19.1481
1176	3.28382	8.1287	19.1528
1177	3.27653	8.12527	19.1601
1178	3.26981	8.12047	19.1709
1179	3.26346	8.11404	19.1852
1180	3.25742	8.10636	19.2024
1181	3.25166	8.09779	19.2222
1182	3.24611	8.0887	19.2439
1183	3.24072	8.07947	19.267
1184	3.23545	8.07046	19.291
1185	3.23024	8.06203	19.3153
1186	3.22503	8.05457	19.3394
1187	3.21978	8.04843	19.3628
1188	3.21443	8.04399	19.3849
1189	3.20892	8.04161	19.4052
1190	3.20317	8.0408	19.4245
1191	3.19717	8.04083	19.4439
1192	3.191	8.04175	19.4633
1193	3.18474	8.0436	19.4826
1194	3.17849	8.0464	19.5017
1195	3.17233	8.0502	19.5205
1196	3.16633	8.05503	19.5388
1197	3.16059	8.06093	19.5567
1198	3.15518	8.06793	19.5739
1199	3.15019	8.07608	19.5904
1200	3.14571	8.08541	19.606
1201	3.14181	8.09595	19.6207
1202	3.13809	8.10845	19.6341
1203	3.13418	8.12334	19.646
1204	3.13025	8.14019	19.6567
1205	3.12649	8.15857	19.6665
1206	3.12305	8.17806	19.6757
1207	3.12013	8.19823	19.6845
1208	3.11789	8.21865	19.6932
1209	3.1165	8.2389	19.7022
1210	3.11615	8.25855	19.7116
1211	3.117	8.27717	19.7218
1212	3.11923	8.29434	19.733
1213	3.12301	8.30962	19.7455
1214	3.12836	8.32337	19.7596
1215	3.13509	8.33625	19.7753
1216	3.14309	8.34836	19.7921
1217	3.15223	8.35978	19.8098
1218	3.16241	8.37061	19.828
1219	3.1735	8.38092	19.8463
1220	3.18538	8.39082	19.8644
1221	3.19794	8.40038	19.8818
1222	3.21105	8.40969	19.8984
1223	3.22462	8.41883	19.9136
1224	3.2385	8.42791	19.9271
1225	3.2526	8.437	19.9386
1226	3.26811	8.44582	19.9483
1227	3.28593	8.45409	19.9567
1228	3.30548	8.46192	19.964
1229	3.32617	8.4694	19.9701
1230	3.34742	8.47663	19.9753
1231	3.36865	8.48371	19.9797
1232	3.38929	8.49075	19.9833
1233	3.40874	8.49783	19.9864
1234	3.42643	8.50506	19.989
1235	3.44177	8.51253	19.9912
1236	3.45418	8.52035	19.9931
1237	3.46309	8.52861	19.995
1238	3.46862	8.53757	19.9964
1239	3.47149	8.54731	19.9971
1240	3.472	8.55761	19.9973
1241	3.47045	8.56827	19.9968
1242	3.46714	8.57907	19.9959
1243	3.46236	8.5898	19.9946
1244	3.45642	8.60027	19.9929
1245	3.44961	8.61024	19.9909
1246	3.44223	8.61953	19.9888
1247	3.43457	8.62792	19.9865
1248	3.42695	8.63519	19.9841
1249	3.41964	8.64114	19.9818
1250	3.41198	8.64583	19.9792
1251	3.40319	8.64949	19.9761
1252	3.39345	8.65225	19.9725
1253	3.38296	8.65421	19.9687
1254	3.3719	8.65548	19.9646
1255	3.36046	8.65616	19.9604
1256	3.34881	8.65636	19.9563
1257	3.33715	8.65618	19.9523
1258	3.32565	8.65575	19.9486
1259	3.31451	8.65515	19.9452
1260	3.30392	8.6545	19.9423
1261	3.29404	8.65392	19.94
1262	3.28442	8.65297	19.9384
1263	3.27456	8.65127	19.9375
1264	3.2646	8.649	19.9371
1265	3.25466	8.6463	19.9371
1266	3.2449	8.64333	19.9374
1267	3.23544	8.64027	19.9378
1268	3.22643	8.63726	19.9381
1269	3.218	8.63447	19.9383
1270	3.21029	8.63206	19.9381
1271	3.20343	8.63019	19.9375
1272	3.19756	8.62901	19.9363
1273	3.19283	8.6287	19.9343
1274	3.18938	8.62945	19.9323
1275	3.18719	8.63121	19.9309
1276	3.18606	8.63378	19.9297
1277	3.18583	8.63694	19.9286
1278	3.18631	8.64048	19.9271
1279	3.18734	8.64418	19.9249
1280	3.18874	8.64783	19.9219
1281	3.19033	8.65122	19.9177
1282	3.19194	8.65413	19.9119
1283	3.19339	8.65635	19.9043
1284	3.1945	8.65766	19.8947
1285	3.1951	8.65785	19.8826
1286	3.19559	8.65686	19.8676
1287	3.1964	8.65486	19.8496
1288	3.19744	8.65203	19.829
1289	3.1986	8.64855	19.8065
1290	3.19977	8.64458	19.7825
1291	3.20085	8.64032	19.7575
1292	3.20173	8.63592	19.7319
1293	3.20232	8.63157	19.7063
1294	3.20251	8.62744	19.6812
1295	3.2022	8.62371	19.657
1296	3.20128	8.62056	19.6342
1297	3.19965	8.61815	19.6134
1298	3.19725	8.61591	19.5942
1299	3.19414	8.61328	19.5756
1300	3.19044	8.61047	19.5578
1301	3.18623	8.60767	19.5405
1302	3.18163	8.6051	19.5237
1303	3.17672	8.60296	19.5072
1304	3.17161	8.60145	19.491
1305	3.1664	8.60079	19.4749
1306	3.16119	8.60118	19.4589
1307	3.15608	8.60282	19.4428
1308	3.15118	8.60591	19.4266
1309	3.14657	8.61067	19.4101
1310	3.1418	8.6176	19.3931
1311	3.13647	8.62679	19.3753
1312	3.13075	8.63785	19.3572
1313	3.12485	8.65035	19.3389
1314	3.11895	8.66391	19.3206
1315	3.11325	8.6781	19.3026
1316	3.10794	8.69253	19.2851
1317	3.10321	8.7068	19.2684
1318	3.09926	8.72049	19.2527
1319	3.09626	8.73319	19.2381
1320	3.09441	8.74451	19.2251
1321	3.0939	8.75403	19.2137
1322	3.09509	8.76267	19.2041
1323	3.098	8.77145	19.1959
1324	3.10231	8.78013	19.1891
1325	3.1077	8.78847	19.1834
1326	3.11386	8.79623	19.1787
1327	3.12046	8.80317	19.1748
1328	3.1272	8.80907	19.1716
1329	3.13376	8.81366	19.1689
1330	3.13981	8.81673	19.1666
1331	3.14505	8.81803	19.1644
1332	3.14915	8.81732	19.1623
1333	3.15179	8.81435	19.1601
1334	3.1535	8.80834	19.1581
1335	3.15494	8.79902	19.1568
1336	3.15603	8.78699	19.1562
1337	3.15669	8.77283	19.1559
1338	3.15686	8.75715	19.1561
1339	3.15645	8.74052	19.1564
1340	3.15539	8.72354	19.1569
1341	3.1536	8.70681	19.1574
1342	3.15101	8.6909	19.1578
1343	3.14753	8.67642	19.158
1344	3.1431	8.66395	19.1578
1345	3.13762	8.65408	19.1571
1346	3.13016	8.64665	19.1552
1347	3.12019	8.64088	19.1519
1348	3.10829	8.6365	19.1474
1349	3.09501	8.63323	19.1424
1350	3.08092	8.63078	19.1372
1351	3.06659	8.62889	19.1325
1352	3.05258	8.62727	19.1285
1353	3.03946	8.62564	19.1259
1354	3.02781	8.62373	19.125
1355	3.01817	8.62124	19.1264
1356	3.01113	8.61791	19.1305
1357	3.00725	8.61346	19.1378
1358	3.00685	8.60765	19.1492
1359	3.00954	8.60064	19.165
1360	3.01477	8.59275	19.1842
1361	3.02199	8.58427	19.2061
1362	3.03068	8.57551	19.2297
1363	3.04028	8.56678	19.2542
1364	3.05027	8.55838	19.2789
1365	3.06009	8.55062	19.3028
1366	3.0692	8.54379	19.3251
1367	3.07708	8.53819	19.3449
1368	3.08317	8.53413	19.3615
1369	3.08693	8.53191	19.374
1370	3.08782	8.5314	19.3822
1371	3.08608	8.53218	19.3869
1372	3.08236	8.53413	19.3889
1373	3.07729	8.53712	19.3885
1374	3.07151	8.54105	19.3866
1375	3.06567	8.54577	19.3838
1376	3.0604	8.55118	19.3806
1377	3.05635	8.55716	19.3776
1378	3.05415	8.56358	19.3756
1379	3.05445	8.57032	19.3751
1380	3.05789	8.57726	19.3768
1381	3.06511	8.58428	19.3812
1382	3.07719	8.59236	19.3884
1383	3.09412	8.60225	19.3977
1384	3.11489	8.61351	19.4088
1385	3.13852	8.62566	19.4211
1386	3.16401	8.63827	19.4344
1387	3.19036	8.65087	19.4482
1388	3.21657	8.66301	19.462
1389	3.24166	8.67423	19.4756
1390	3.26461	8.68409	19.4884
1391	3.28445	8.69211	19.5001
1392	3.30017	8.69785	19.5103
1393	3.31077	8.70084	19.5186
1394	3.3169	8.70057	19.5257
1395	3.32007	8.69717	19.5327
1396	3.32055	8.69124	19.5393
1397	3.31863	8.68336	19.5454
1398	3.31458	8.67409	19.5508
1399	3.30868	8.66402	19.5552
1400	3.30123	8.65373	19.5586
1401	3.29249	8.6438	19.5607
1402	3.28275	8.63481	19.5614
1403	3.27228	8.62734	19.5605
1404	3.26138	8.62196	19.5577
1405	3.25031	8.61926	19.5529
1406	3.23798	8.61911	19.5453
1407	3.2234	8.62079	19.5345
1408	3.20697	8.62401	19.5211
1409	3.18911	8.62847	19.5057
1410	3.17025	8.63388	19.4888
1411	3.1508	8.63992	19.4711
1412	3.13119	8.64631	19.4531
1413	3.11183	8.65274	19.4353
1414	3.09313	8.65892	19.4185
1415	3.07553	8.66456	19.4031
1416	3.05944	8.66934	19.3898
1417	3.04529	8.67297	19.379
1418	3.03256	8.67582	19.3705
1419	3.0205	8.67844	19.3633
1420	3.0091	8.68082	19.3572
1421	2.99838	8.68295	19.3521
1422	2.98833	8.68483	19.3479
1423	2.97895	8.68645	19.3444
1424	2.97026	8.68781	19.3416
1425	2.96225	8.68888	19.3392
1426	2.95493	8.68967	19.3371
1427	2.9483	8.69017	19.3352
1428	2.94237	8.69037	19.3334
1429	2.93713	8.69026	19.3314
1430	2.93396	8.69051	19.3305
1431	2.9337	8.69157	19.3315
1432	2.93563	8.69307	19.3338
1433	2.93899	8.69465	19.3369
1434	2.94304	8.69594	19.3404
1435	2.94702	8.69659	19.3436
1436	2.95021	8.69622	19.3462
1437	2.95185	8.69448	19.3476
1438	2.95119	8.691	19.3472
1439	2.9475	8.68541	19.3446
1440	2.94002	8.67736	19.3392
1441	2.92801	8.66648	19.3306
1442	2.91082	8.65137	19.318
1443	2.88884	8.63157	19.3018
1444	2.8629	8.60805	19.2825
1445	2.83381	8.58181	19.2608
1446	2.80241	8.55384	19.2374
1447	2.76952	8.52513	19.213
1448	2.73597	8.49667	19.1883
1449	2.7026	8.46945	19.1639
1450	2.67024	8.44446	19.1404
1451	2.63973	8.42268	19.1186
1452	2.6119	8.40509	19.0991
1453	2.5876	8.39269	19.0826
1454	2.56541	8.38478	19.0683
1455	2.54352	8.37984	19.0549
1456	2.52218	8.37761	19.0426
1457	2.50163	8.37786	19.0313
1458	2.48211	8.38032	19.0209
1459	2.46386	8.38475	19.0114
1460	2.44714	8.3909	19.0028
1461	2.43218	8.39852	18.995
1462	2.41923	8.40735	18.9882
1463	2.40852	8.41715	18.9821
1464	2.40031	8.42767	18.9768
1465	2.39483	8.43865	18.9723
1466	2.39248	8.45103	18.969
1467	2.39326	8.46567	18.967
1468	2.39679	8.48224	18.9662
1469	2.4027	8.50036	18.9664
1470	2.41061	8.5197	18.9675
1471	2.42016	8.5399	18.9692
1472	2.43098	8.56061	18.9715
1473	2.44269	8.58149	18.9741
1474	2.45491	8.60217	18.9768
1475	2.46729	8.62231	18.9795
1476	2.47944	8.64156	18.982
1477	2.491	8.65957	18.9842
1478	2.50312	8.67704	18.9864
1479	2.51692	8.69482	18.9892
1480	2.53203	8.71273	18.9924
1481	2.54804	8.73062	18.9959
1482	2.56457	8.74832	18.9996
1483	2.58123	8.76567	19.0032
1484	2.59762	8.78251	19.0068
1485	2.61337	8.79866	19.0101
1486	2.62806	8.81398	19.0129
1487	2.64133	8.82828	19.0152
1488	2.65277	8.84141	19.0168
1489	2.66201	8.8532	19.0175
1490	2.66907	8.86402	19.018
1491	2.67443	8.87426	19.0186
1492	2.67829	8.88383	19.0193
1493	2.68089	8.89265	19.0197
1494	2.68245	8.90063	19.0197
1495	2.68319	8.90767	19.0191
1496	2.68334	8.91368	19.0176
1497	2.68312	8.91857	19.015
1498	2.68276	8.92226	19.0112
1499	2.68248	8.92464	19.0059
1500	2.68249	8.92563	18.999
1501	2.68304	8.92514	18.9901
1502	2.68396	8.9227	18.9786
1503	2.68494	8.91811	18.9643
1504	2.68589	8.91168	18.9476
1505	2.68677	8.90372	18.9291
1506	2.68749	8.89456	18.9093
1507	2.688	8.88449	18.8888
1508	2.68822	8.87384	18.8681
1509	2.6881	8.86292	18.8478
1510	2.68757	8.85205	18.8283
1511	2.68656	8.84153	18.8102
1512	2.68502	8.83168	18.7941
1513	2.68287	8.82282	18.7805
1514	2.67927	8.81356	18.7681
1515	2.67377	8.80268	18.7555
1516	2.66686	8.79074	18.7431
1517	2.65904	8.77829	18.7312
1518	2.65081	8.76589	18.7202
1519	2.64267	8.75408	18.7104
1520	2.63511	8.74344	18.7022
1521	2.62864	8.7345	18.696
1522	2.62377	8.72782	18.6921
1523	2.62098	8.72396	18.6908
1524	2.6208	8.72347	18.6925
1525	2.6237	8.72691	18.6975
1526	2.63044	8.73574	18.7071
1527	2.64094	8.75029	18.7215
1528	2.65448	8.76942	18.7399
1529	2.67033	8.79197	18.7614
1530	2.68776	8.81678	18.7853
1531	2.70604	8.84271	18.8106
1532	2.72446	8.86861	18.8365
1533	2.74229	8.89331	18.8622
1534	2.75882	8.91566	18.8868
1535	2.77332	8.9345	18.9094
1536	2.78508	8.94868	18.9292
1537	2.79339	8.95704	18.9454
1538	2.79907	8.95915	18.9592
1539	2.80342	8.95599	18.9723
1540	2.80645	8.94853	18.9846
1541	2.80818	8.93774	18.996
1542	2.80862	8.92459	19.0062
1543	2.80778	8.91006	19.0152
1544	2.80569	8.89511	19.0228
1545	2.80234	8.88073	19.0289
1546	2.79775	8.86787	19.0332
1547	2.79193	8.85751	19.0356
1548	2.78488	8.85062	19.0361
1549	2.77663	8.84818	19.0344
1550	2.7666	8.84969	19.0305
1551	2.7544	8.85379	19.0246
1552	2.74035	8.86012	19.0167
1553	2.72474	8.86833	19.0071
1554	2.70789	8.87807	18.9957
1555	2.69011	8.889	18.9827
1556	2.67169	8.90075	18.9683
1557	2.65294	8.91299	18.9524
1558	2.63417	8.92536	18.9353
1559	2.61569	8.93752	18.917
1560	2.5978	8.9491	18.8976
1561	2.58081	8.95976	18.8773
1562	2.56386	8.97018	18.854
1563	2.54609	8.98117	18.8262
1564	2.52777	8.99259	18.7951
1565	2.50916	9.00429	18.7617
1566	2.49053	9.01613	18.7269
1567	2.47216	9.02797	18.692
1568	2.45432	9.03965	18.6578
1569	2.43725	9.05104	18.6256
1570	2.42124	9.06197	18.5962
1571	2.40655	9.0723	18.5709
1572	2.39345	9.08188	18.5505
1573	2.38219	9.09056	18.5363
1574	2.37295	9.09798	18.5283
1575	2.36554	9.10409	18.5256
1576	2.35969	9.10915	18.5272
1577	2.35515	9.11347	18.5326
1578	2.35165	9.11732	18.5409
1579	2.34894	9.121	18.5514
1580	2.34676	9.12478	18.5633
1581	2.34485	9.12897	18.5758
1582	2.34294	9.13383	18.5882
1583	2.34078	9.13967	18.5998
1584	2.3381	9.14676	18.6097
1585	2.33464	9.15541	18.6172
1586	2.33048	9.166	18.6233
1587	2.32594	9.17848	18.6294
1588	2.32115	9.19246	18.6355
1589	2.31624	9.20753	18.6416
1590	2.31133	9.22328	18.6475
1591	2.30655	9.23932	18.6533
1592	2.30205	9.25523	18.6588
1593	2.29793	9.27062	18.6642
1594	2.29433	9.28509	18.6692
1595	2.29139	9.29822	18.6739
1596	2.28922	9.30962	18.6783
1597	2.28796	9.31889	18.6823
1598	2.28762	9.32618	18.6856
1599	2.28806	9.33205	18.6881
1600	2.28919	9.33665	18.6901
1601	2.29094	9.34017	18.6916
1602	2.29321	9.34275	18.6928
1603	2.29591	9.34458	18.6939
1604	2.29896	9.34581	18.6951
1605	2.30226	9.34661	18.6964
1606	2.30574	9.34716	18.6982
1607	2.30931	9.34761	18.7004
1608	2.31287	9.34813	18.7034
1609	2.31634	9.3489	18.7072
1610	2.32029	9.34942	18.7118
1611	2.32518	9.3492	18.7169
1612	2.33075	9.3484	18.7224
1613	2.33674	9.34719	18.7283
1614	2.34291	9.34571	18.7346
1615	2.34899	9.34414	18.7412
1616	2.35473	9.34262	18.7481
1617	2.35988	9.34131	18.7553
1618	2.36418	9.34038	18.7628
1619	2.36737	9.33998	18.7704
1620	2.36921	9.34028	18.7782
1621	2.36944	9.34142	18.7861
1622	2.3681	9.34317	18.7944
1623	2.36552	9.34517	18.8033
1624	2.36183	9.34748	18.8127
1625	2.35716	9.35012	18.8225
1626	2.35164	9.35313	18.8325
1627	2.3454	9.35656	18.8426
1628	2.33858	9.36044	18.8527
1629	2.3313	9.36482	18.8626
1630	2.3237	9.36971	18.8722
1631	2.31591	9.37518	18.8815
1632	2.30806	9.38125	18.8902
1633	2.30028	9.38795	18.8983
1634	2.29188	9.39613	18.9055
1635	2.28226	9.40626	18.912
1636	2.27173	9.41786	18.9179
1637	2.26058	9.43046	18.9233
1638	2.24911	9.44359	18.9284
1639	2.23761	9.45677	18.9334
1640	2.22638	9.46953	18.9385
1641	2.21572	9.4814	18.9438
1642	2.20592	9.49189	18.9495
1643	2.19728	9.50055	18.9558
1644	2.1901	9.50688	18.9628
1645	2.18467	9.51043	18.9707
1646	2.18134	9.51103	18.9792
1647	2.18	9.50911	18.9881
1648	2.18028	9.50506	18.9974
1649	2.1818	9.49925	19.007
1650	2.18419	9.49207	19.0171
1651	2.18706	9.48391	19.0275
1652	2.19005	9.47515	19.0384
1653	2.19277	9.46617	19.0498
1654	2.19486	9.45736	19.0616
1655	2.19592	9.44911	19.074
1656	2.1956	9.44178	19.0869
1657	2.1935	9.43578	19.1003
1658	2.18994	9.42997	19.1146
1659	2.18551	9.42322	19.1297
1660	2.1803	9.41589	19.1456
1661	2.17437	9.40837	19.1622
1662	2.1678	9.401	19.1792
1663	2.16066	9.39417	19.1966
1664	2.15303	9.38825	19.2142
1665	2.14499	9.38359	19.2318
1666	2.1366	9.38056	19.2494
1667	2.12794	9.37955	19.2667
1668	2.11907	9.38091	19.2837
1669	2.11009	9.38502	19.3002
1670	2.10034	9.3925	19.3159
1671	2.08935	9.40335	19.3307
1672	2.07742	9.41699	19.3449
1673	2.06484	9.43285	19.3587
1674	2.05191	9.45035	19.3725
1675	2.03894	9.46891	19.3864
1676	2.02621	9.48796	19.4008
1677	2.01402	9.50692	19.4159
1678	2.00269	9.52522	19.432
1679	1.99249	9.54227	19.4493
1680	1.98374	9.5575	19.468
1681	1.97672	9.57034	19.4886
1682	1.97113	9.58225	19.5125
1683	1.96642	9.5948	19.5405
1684	1.96258	9.60754	19.5715
1685	1.95961	9.62006	19.6044
1686	1.95747	9.63191	19.6384
1687	1.95616	9.64266	19.6723
1688	1.95567	9.65189	19.7052
1689	1.95597	9.65915	19.7359
1690	1.95706	9.66402	19.7635
1691	1.95893	9.66605	19.7869
1692	1.96157	9.66483	19.8051
1693	1.96495	9.65991	19.8171
1694	1.97047	9.64966	19.8219
1695	1.97902	9.63352	19.82
1696	1.98985	9.61264	19.8127
1697	2.00222	9.58821	19.8011
1698	2.01538	9.56137	19.7863
1699	2.02858	9.5333	19.7695
1700	2.04108	9.50517	19.7519
1701	2.05214	9.47814	19.7347
1702	2.061	9.45338	19.719
1703	2.06693	9.43206	19.706
1704	2.06918	9.41535	19.6968
1705	2.06701	9.40441	19.6927
1706	2.05994	9.39887	19.6929
1707	2.04848	9.39723	19.6957
1708	2.03337	9.39895	19.7006
1709	2.01534	9.40347	19.7075
1710	1.99512	9.41027	19.7159
1711	1.97343	9.41879	19.7254
1712	1.95103	9.42849	19.7358
1713	1.92863	9.43883	19.7467
1714	1.90698	9.44928	19.7577
1715	1.8868	9.45928	19.7685
1716	1.86883	9.4683	19.7787
1717	1.85381	9.4758	19.7881
1718	1.841	9.48302	19.7973
1719	1.82911	9.49133	19.8071
1720	1.8181	9.50041	19.8174
1721	1.80789	9.50993	19.8279
1722	1.79843	9.51955	19.8386
1723	1.78965	9.52894	19.8493
1724	1.78149	9.53778	19.8598
1725	1.77389	9.54572	19.8701
1726	1.76679	9.55243	19.8798
1727	1.76012	9.5576	19.8889
1728	1.75383	9.56087	19.8972
1729	1.74785	9.56192	19.9046
1730	1.74211	9.56035	19.9111
1731	1.73663	9.55626	19.9169
1732	1.73151	9.55008	19.9221
1733	1.7268	9.54224	19.9268
1734	1.72259	9.53318	19.9309
1735	1.71896	9.52333	19.9347
1736	1.71598	9.51312	19.9382
1737	1.71373	9.50298	19.9413
1738	1.71228	9.49335	19.9443
1739	1.71172	9.48467	19.9472
1740	1.71211	9.47735	19.95
1741	1.71354	9.47184	19.9529
1742	1.71627	9.46735	19.9552
1743	1.72039	9.4629	19.9566
1744	1.72569	9.45864	19.9573
1745	1.732	9.45473	19.9576
1746	1.73911	9.45134	19.9577
1747	1.74683	9.4486	19.9578
1748	1.75496	9.44669	19.9582
1749	1.76332	9.44575	19.9593
1750	1.7717	9.44594	19.9611
1751	1.77992	9.44743	19.964
1752	1.78778	9.45035	19.9682
1753	1.79509	9.45488	19.974
1754	1.80245	9.46163	19.9814
1755	1.81048	9.47084	19.9903
1756	1.81895	9.48206	20.0003
1757	1.82766	9.49485	20.0114
1758	1.8364	9.50877	20.0232
1759	1.84496	9.52339	20.0357
1760	1.85312	9.53825	20.0487
1761	1.86069	9.55292	20.0619
1762	1.86743	9.56696	20.0751
1763	1.87315	9.57992	20.0882
1764	1.87763	9.59137	20.1009
1765	1.88067	9.60086	20.1132
1766	1.88238	9.60959	20.1254
1767	1.88308	9.6188	20.1381
1768	1.88284	9.62812	20.1512
1769	1.88171	9.63717	20.1645
1770	1.87977	9.6456	20.1778
1771	1.87707	9.65302	20.191
1772	1.87369	9.65907	20.204
1773	1.86968	9.66338	20.2165
1774	1.86512	9.66557	20.2284
1775	1.86007	9.66529	20.2396
1776	1.85459	9.66215	20.2499
1777	1.84876	9.65579	20.2591
1778	1.84257	9.64506	20.2678
1779	1.83593	9.62961	20.2764
1780	1.82883	9.61032	20.2848
1781	1.82121	9.58805	20.2928
1782	1.81305	9.56367	20.3001
1783	1.80429	9.53805	20.3068
1784	1.79491	9.51204	20.3125
1785	1.78486	9.48652	20.3171
1786	1.77411	9.46235	20.3204
1787	1.76261	9.4404	20.3224
1788	1.75033	9.42153	20.3227
1789	1.73722	9.40661	20.3212
1790	1.72245	9.39438	20.3169
1791	1.70553	9.38308	20.3094
1792	1.68695	9.37286	20.2992
1793	1.66718	9.36385	20.2872
1794	1.6467	9.35619	20.2738
1795	1.62598	9.35001	20.2599
1796	1.60551	9.34546	20.246
1797	1.58575	9.34267	20.2329
1798	1.5672	9.34179	20.2212
1799	1.55033	9.34294	20.2115
1800	1.53561	9.34626	20.2045
1801	1.52354	9.35191	20.2009
1802	1.51436	9.36038	20.2004
1803	1.50772	9.37186	20.2021
1804	1.50318	9.38596	20.2057
1805	1.50028	9.40234	20.211
1806	1.49858	9.42062	20.2176
1807	1.49765	9.44044	20.2254
1808	1.49702	9.46143	20.234
1809	1.49627	9.48323	20.2432
1810	1.49493	9.50548	20.2526
1811	1.49258	9.5278	20.2621
1812	1.48876	9.54984	20.2713
1813	1.48302	9.57122	20.2799
1814	1.47538	9.59219	20.2888
1815	1.46633	9.61328	20.2989
1816	1.45614	9.63461	20.3098
1817	1.44508	9.65628	20.3212
1818	1.43345	9.67839	20.3329
1819	1.42151	9.70103	20.3447
1820	1.40955	9.72433	20.3561
1821	1.39784	9.74837	20.367
1822	1.38666	9.77326	20.377
1823	1.37629	9.79912	20.3859
1824	1.36701	9.82603	20.3934
1825	1.35911	9.85412	20.3993
1826	1.35256	9.88461	20.4039
1827	1.34704	9.91818	20.4078
1828	1.3424	9.95408	20.4111
1829	1.33846	9.99158	20.4136
1830	1.33507	10.0299	20.4153
1831	1.33204	10.0684	20.4161
1832	1.32921	10.1063	20.4159
1833	1.32643	10.1428	20.4146
1834	1.32352	10.1772	20.4121
1835	1.32031	10.2087	20.4085
1836	1.31663	10.2367	20.4035
1837	1.31233	10.2604	20.3972
1838	1.30752	10.28	20.3888
1839	1.30247	10.2964	20.3781
1840	1.29721	10.3101	20.3655
1841	1.29179	10.3214	20.3512
1842	1.28624	10.3305	20.3359
1843	1.2806	10.3379	20.3198
1844	1.2749	10.3439	20.3033
1845	1.26918	10.3488	20.287
1846	1.26349	10.3529	20.2711
1847	1.25786	10.3567	20.2561
1848	1.25233	10.3604	20.2424
1849	1.24693	10.3644	20.2304
1850	1.24169	10.368	20.2197
1851	1.23657	10.3706	20.2094
1852	1.23155	10.3722	20.1997
1853	1.22657	10.3729	20.1904
1854	1.22163	10.3729	20.1817
1855	1.21666	10.3722	20.1734
1856	1.21165	10.3711	20.1655
1857	1.20656	10.3696	20.1581
1858	1.20136	10.3678	20.1512
1859	1.196	10.3658	20.1446
1860	1.19046	10.3639	20.1385
1861	1.18471	10.362	20.1328
1862	1.17904	10.3604	20.128
1863	1.1737	10.3591	20.1246
1864	1.16855	10.3578	20.1223
1865	1.16342	10.3565	20.1207
1866	1.15818	10.355	20.1195
1867	1.15268	10.353	20.1185
1868	1.14677	10.3503	20.1172
1869	1.1403	10.3469	20.1155
1870	1.13314	10.3424	20.113
1871	1.12512	10.3367	20.1093
1872	1.1161	10.3297	20.1043
1873	1.10594	10.3211	20.0975
1874	1.09462	10.3096	20.0884
1875	1.08226	10.2946	20.0772
1876	1.06899	10.2769	20.0643
1877	1.0549	10.2573	20.0501
1878	1.0401	10.2368	20.035
1879	1.02471	10.2161	20.0197
1880	1.00883	10.196	20.0045
1881	0.992566	10.1775	19.9899
1882	0.97603	10.1614	19.9763
1883	0.959332	10.1484	19.9643
1884	0.94258	10.1396	19.9543
1885	0.925884	10.1356	19.9467
1886	0.908842	10.1367	19.9414
1887	0.89108	10.1419	19.9378
1888	0.872748	10.1508	19.9357
1889	0.853995	10.1626	19.9348
1890	0.83497	10.1769	19.9349
1891	0.815823	10.1928	19.9359
1892	0.796703	10.2099	19.9376
1893	0.77776	10.2276	19.9396
1894	0.759145	10.2451	19.9419
1895	0.741009	10.2619	19.9442
1896	0.723501	10.2775	19.9463
1897	0.706773	10.2911	19.948
1898	0.69032	10.3043	19.9508
1899	0.673657	10.3186	19.9559
1900	0.656963	10.3337	19.9625
1901	0.640415	10.3492	19.9701
1902	0.624194	10.3646	19.9778
1903	0.60848	10.3794	19.9851
1904	0.593453	10.3933	19.9913
1905	0.579296	10.4059	19.9956
1906	0.566189	10.4167	19.9975
1907	0.554315	10.4253	19.9961
1908	0.543854	10.4312	19.9909
1909	0.534988	10.4342	19.9812
1910	0.528154	10.4335	19.9664
1911	0.523431	10.4294	19.9471
1912	0.520465	10.4223	19.9239
1913	0.518898	10.4129	19.8975
1914	0.518377	10.4018	19.8686
1915	0.518545	10.3894	19.8379
1916	0.51905	10.3764	19.8061
1917	0.519538	10.3633	19.7739
1918	0.519658	10.3508	19.7419
1919	0.519059	10.3394	19.7108
1920	0.517391	10.3296	19.6814
1921	0.514306	10.322	19.6542
1922	0.510219	10.3162	19.6281
1923	0.505777	10.3112	19.6012
1924	0.50098	10.3069	19.574
1925	0.495824	10.3032	19.5467
1926	0.490309	10.3	19.5196
1927	0.484433	10.2973	19.4931
1928	0.478193	10.2949	19.4675
1929	0.471588	10.2927	19.4432
1930	0.464616	10.2906	19.4203
1931	0.457274	10.2886	19.3992
1932	0.449561	10.2866	19.3803
1933	0.441473	10.2844	19.3639
1934	0.432984	10.2823	19.3501
1935	0.424079	10.2804	19.3389
1936	0.414775	10.2788	19.3297
1937	0.405089	10.2774	19.3224
1938	0.395035	10.2761	19.3167
1939	0.384632	10.2749	19.3121
1940	0.373895	10.2737	19.3084
1941	0.36284	10.2726	19.3052
1942	0.351484	10.2713	19.3023
1943	0.339843	10.27	19.2993
1944	0.327934	10.2685	19.2959
1945	0.315773	10.2667	19.2918
1946	0.303076	10.2646	19.288
1947	0.289647	10.2618	19.2854
1948	0.275629	10.2588	19.2838
1949	0.261165	10.2554	19.2827
1950	0.2464	10.2521	19.2818
1951	0.231477	10.2488	19.2808
1952	0.21654	10.2458	19.2795
1953	0.201733	10.2431	19.2773
1954	0.187199	10.2411	19.2741
1955	0.173083	10.2397	19.2695
1956	0.159527	10.2393	19.263
1957	0.146675	10.2399	19.2545
1958	0.134559	10.2414	19.2436
1959	0.123044	10.2434	19.2304
1960	0.112018	10.2461	19.2153
1961	0.101373	10.2493	19.1987
1962	0.0909969	10.2531	19.1811
1963	0.0807812	10.2575	19.1627
1964	0.0706163	10.2624	19.144
1965	0.0603931	10.2679	19.1255
1966	0.0500031	10.2739	19.1074
1967	0.0393378	10.2805	19.0902
1968	0.0282889	10.2875	19.0743
1969	0.0167485	10.2951	19.06
1970	0.00459434	10.3038	19.0468
1971	-0.00813262	10.314	19.0338
1972	-0.0212962	10.3254	19.021
1973	-0.0347603	10.3376	19.0086
1974	-0.0483887	10.3504	18.9967
1975	-0.0620455	10.3633	18.9854
1976	-0.0755945	10.3762	18.9748
1977	-0.0888997	10.3887	18.965
1978	-0.101825	10.4004	18.9561
1979	-0.114235	10.411	18.9482
1980	-0.125992	10.4202	18.9415
1981	-0.136961	10.4277	18.936
1982	-0.14702	10.4333	18.9327
1983	-0.156243	10.4371	18.9321
1984	-0.164781	10.4394	18.9336
1985	-0.172785	10.4407	18.9366
1986	-0.180409	10.4412	18.9405
1987	-0.187804	10.4413	18.9448
1988	-0.195123	10.4413	18.9487
1989	-0.202518	10.4415	18.9518
1990	-0.210143	10.4424	18.9534
1991	-0.218148	10.4442	18.953
1992	-0.226687	10.4474	18.9498
1993	-0.235912	10.4521	18.9434
1994	-0.245414	10.4578	18.9333
1995	-0.254765	10.4636	18.9199
1996	-0.26409	10.4697	18.9037
1997	-0.273517	10.4762	18.8854
1998	-0.283171	10.4834	18.8657
[truncated: 42,276 more rows]

## Sheet: P1S1-002
Frame	T8_Head Lateral Bending	T8_Head Axial Bending	T8_Head Flexion/Extension
0	3.98469	6.72934	10.812
1	3.97407	6.73403	10.8366
2	3.96308	6.73868	10.8622
3	3.95184	6.7433	10.8887
4	3.94044	6.74791	10.9156
5	3.92901	6.7525	10.9426
6	3.91765	6.75709	10.9694
7	3.90647	6.7617	10.9956
8	3.89558	6.76632	11.0209
9	3.88508	6.77098	11.045
10	3.87509	6.77568	11.0676
11	3.86571	6.78044	11.0882
12	3.85706	6.78526	11.1066
13	3.84925	6.79017	11.1225
14	3.8417	6.79574	11.1367
15	3.83496	6.80167	11.1483
16	3.82894	6.80786	11.1575
17	3.82357	6.81421	11.1647
18	3.81874	6.82061	11.1701
19	3.81439	6.82697	11.1743
20	3.81042	6.83317	11.1773
21	3.80675	6.83912	11.1797
22	3.8033	6.84472	11.1816
23	3.79999	6.84985	11.1834
24	3.79672	6.85442	11.1855
25	3.79342	6.85832	11.1881
26	3.79026	6.86157	11.1909
27	3.78745	6.86427	11.1933
28	3.78495	6.86649	11.1952
29	3.78272	6.8683	11.1967
30	3.78069	6.86974	11.1978
31	3.77885	6.87089	11.1985
32	3.77713	6.87181	11.1988
33	3.77549	6.87256	11.1987
34	3.7739	6.8732	11.1983
35	3.7723	6.87378	11.1976
36	3.77065	6.87438	11.1965
37	3.76891	6.87506	11.1951
38	3.76717	6.87572	11.1933
39	3.76555	6.87622	11.191
40	3.76401	6.87659	11.1883
41	3.76254	6.87684	11.1853
42	3.7611	6.87697	11.1819
43	3.75969	6.87701	11.1781
44	3.75826	6.87697	11.1741
45	3.7568	6.87685	11.1698
46	3.75529	6.87668	11.1653
47	3.75369	6.87646	11.1606
48	3.75199	6.87621	11.1557
49	3.75016	6.87594	11.1507
50	3.74804	6.87568	11.1454
51	3.74557	6.87545	11.1396
52	3.74284	6.87522	11.1334
53	3.73995	6.87495	11.1269
54	3.73701	6.87462	11.1202
55	3.73411	6.87422	11.1134
56	3.73135	6.87369	11.1064
57	3.72884	6.87303	11.0995
58	3.72667	6.87221	11.0927
59	3.72495	6.87119	11.0861
60	3.72376	6.86995	11.0797
61	3.72323	6.86846	11.0736
62	3.72339	6.86665	11.0676
63	3.72418	6.86451	11.0613
64	3.72551	6.86208	11.055
65	3.72728	6.85943	11.0487
66	3.72939	6.85662	11.0425
67	3.73175	6.85369	11.0364
68	3.73427	6.85072	11.0307
69	3.73683	6.84775	11.0253
70	3.73936	6.84484	11.0204
71	3.74176	6.84206	11.016
72	3.74393	6.83946	11.0123
73	3.74577	6.83709	11.0094
74	3.74745	6.83484	11.0074
75	3.74917	6.83259	11.0063
76	3.75091	6.83036	11.0058
77	3.75264	6.82816	11.006
78	3.75432	6.82602	11.0067
79	3.75595	6.82398	11.0077
80	3.75748	6.82205	11.0089
81	3.75889	6.82025	11.0102
82	3.76016	6.81862	11.0115
83	3.76125	6.81717	11.0126
84	3.76214	6.81593	11.0135
85	3.7628	6.81493	11.0139
86	3.76306	6.81427	11.0139
87	3.76281	6.81399	11.0136
88	3.76219	6.81403	11.0132
89	3.7613	6.81429	11.0126
90	3.76027	6.81472	11.012
91	3.75921	6.81524	11.0114
92	3.75823	6.81577	11.011
93	3.75746	6.81624	11.0108
94	3.75701	6.81658	11.0109
95	3.757	6.81671	11.0114
96	3.75754	6.81655	11.0123
97	3.75875	6.81605	11.0139
98	3.76065	6.81523	11.0161
99	3.76312	6.8142	11.0192
100	3.76608	6.813	11.0228
101	3.76944	6.81164	11.027
102	3.77312	6.81014	11.0314
103	3.77704	6.80854	11.036
104	3.78111	6.80684	11.0406
105	3.78526	6.80509	11.045
106	3.7894	6.80329	11.0491
107	3.79344	6.80148	11.0528
108	3.79731	6.79967	11.0558
109	3.80093	6.7979	11.0581
110	3.80446	6.79609	11.0596
111	3.80812	6.79419	11.0606
112	3.81185	6.79221	11.0611
113	3.81562	6.79017	11.0611
114	3.81938	6.78809	11.0609
115	3.82308	6.78599	11.0605
116	3.82669	6.78389	11.0599
117	3.83016	6.7818	11.0593
118	3.83344	6.77975	11.0587
119	3.83649	6.77775	11.0582
120	3.83927	6.77582	11.058
121	3.84173	6.77399	11.0581
122	3.84394	6.77221	11.0585
123	3.846	6.77047	11.0592
124	3.8479	6.76875	11.0601
125	3.84961	6.76706	11.0611
126	3.85115	6.7654	11.0621
127	3.85249	6.76379	11.0631
128	3.85362	6.76222	11.064
129	3.85453	6.76069	11.0648
130	3.85522	6.75921	11.0653
131	3.85567	6.75779	11.0656
132	3.85587	6.75642	11.0655
133	3.85582	6.75511	11.0649
134	3.85529	6.75396	11.0638
135	3.85416	6.75305	11.0623
136	3.85255	6.7523	11.0603
137	3.85059	6.75167	11.0581
138	3.8484	6.75108	11.0556
139	3.84611	6.75048	11.0529
140	3.84384	6.74981	11.0503
141	3.84172	6.74901	11.0476
142	3.83988	6.74802	11.0451
143	3.83842	6.74678	11.0428
144	3.83749	6.74523	11.0408
145	3.8372	6.74331	11.0391
146	3.83751	6.74096	11.0378
147	3.83826	6.73821	11.0366
148	3.83938	6.73513	11.0355
149	3.84082	6.73179	11.0346
150	3.84253	6.72826	11.0338
151	3.84447	6.72461	11.0331
152	3.84657	6.7209	11.0326
153	3.84878	6.71722	11.0321
154	3.85105	6.71363	11.0317
155	3.85333	6.7102	11.0314
156	3.85556	6.70699	11.0312
157	3.85769	6.70409	11.0311
158	3.85981	6.70144	11.0311
159	3.86206	6.69895	11.0312
160	3.86442	6.69658	11.0315
161	3.86685	6.69432	11.0319
162	3.86934	6.69215	11.0324
163	3.87186	6.69005	11.0329
164	3.87441	6.688	11.0336
165	3.87695	6.68599	11.0342
166	3.87947	6.68398	11.0349
167	3.88195	6.68196	11.0355
168	3.88436	6.67991	11.0361
169	3.88668	6.67781	11.0367
170	3.88903	6.67565	11.0372
171	3.89149	6.67343	11.0378
172	3.89402	6.67119	11.0383
173	3.89657	6.66894	11.0389
174	3.8991	6.66669	11.0395
175	3.90156	6.66448	11.0401
176	3.90391	6.66232	11.0407
177	3.90609	6.66022	11.0413
178	3.90806	6.65822	11.0419
179	3.90978	6.65632	11.0426
180	3.91121	6.65456	11.0432
181	3.91229	6.65294	11.0438
182	3.91297	6.6515	11.0445
183	3.91329	6.65022	11.0452
184	3.91329	6.64909	11.0458
185	3.91303	6.64807	11.0465
186	3.91256	6.64714	11.0472
187	3.91194	6.64627	11.0479
188	3.91122	6.64545	11.0486
189	3.91045	6.64463	11.0493
190	3.9097	6.6438	11.05
191	3.90901	6.64293	11.0507
192	3.90844	6.642	11.0514
193	3.90804	6.64098	11.0521
194	3.90775	6.63985	11.0528
195	3.90746	6.63864	11.0536
196	3.90717	6.63737	11.0545
197	3.90689	6.63606	11.0553
198	3.90661	6.63474	11.0561
199	3.90635	6.63343	11.0569
200	3.90611	6.63215	11.0577
201	3.90589	6.63092	11.0585
202	3.9057	6.62978	11.0592
203	3.90554	6.62874	11.0598
204	3.9054	6.62782	11.0603
205	3.90531	6.62706	11.0606
206	3.90528	6.62646	11.0609
207	3.90534	6.62602	11.0611
208	3.90547	6.6257	11.0612
209	3.90563	6.62549	11.0612
210	3.90583	6.62537	11.0612
211	3.90603	6.62529	11.0611
212	3.90621	6.62524	11.061
213	3.90637	6.6252	11.0608
214	3.90647	6.62513	11.0606
215	3.9065	6.62502	11.0603
216	3.90643	6.62483	11.06
217	3.90625	6.62455	11.0597
218	3.90597	6.62405	11.0593
219	3.90561	6.62331	11.0588
220	3.90517	6.6224	11.0581
221	3.90467	6.62139	11.0574
222	3.90412	6.62035	11.0567
223	3.90352	6.61937	11.0559
224	3.90289	6.61852	11.0552
225	3.90224	6.61787	11.0545
226	3.90157	6.6175	11.0539
227	3.9009	6.61748	11.0534
228	3.90024	6.6179	11.053
229	3.89959	6.61882	11.0528
230	3.89904	6.62039	11.0527
231	3.89862	6.62263	11.0527
232	3.89829	6.62542	11.0527
233	3.898	6.62861	11.0528
234	3.89769	6.63209	11.053
235	3.89732	6.63571	11.0532
236	3.89684	6.63935	11.0536
237	3.89619	6.64287	11.054
238	3.89533	6.64615	11.0545
239	3.89421	6.64906	11.0552
240	3.89278	6.65146	11.0559
241	3.89098	6.65323	11.0567
242	3.88864	6.65466	11.0578
243	3.88569	6.65607	11.0592
244	3.88225	6.6574	11.0609
245	3.87848	6.65855	11.0627
246	3.87449	6.65947	11.0647
247	3.87042	6.66006	11.0666
248	3.86641	6.66026	11.0685
249	3.86258	6.65997	11.0702
250	3.85907	6.65914	11.0717
251	3.85601	6.65767	11.0729
252	3.85353	6.6555	11.0738
253	3.85177	6.65254	11.0741
254	3.85063	6.64838	11.0741
255	3.8499	6.64284	11.0738
256	3.84956	6.63621	11.0732
257	3.84957	6.62874	11.0724
258	3.8499	6.62072	11.0714
259	3.85051	6.61243	11.0702
260	3.85138	6.60413	11.0688
261	3.85246	6.59609	11.0671
262	3.85374	6.5886	11.0653
263	3.85516	6.58193	11.0633
264	3.85671	6.57635	11.0612
265	3.85835	6.57214	11.0589
266	3.86052	6.56909	11.0563
267	3.86352	6.56678	11.0534
268	3.86715	6.56514	11.0501
269	3.87119	6.56412	11.0467
270	3.87541	6.56363	11.043
271	3.8796	6.56363	11.0393
272	3.88355	6.56403	11.0354
273	3.88702	6.56478	11.0315
274	3.88981	6.56582	11.0277
275	3.8917	6.56707	11.024
276	3.89247	6.56847	11.0204
277	3.89191	6.56996	11.0169
278	3.88984	6.57177	11.0136
279	3.88643	6.57413	11.0103
280	3.88189	6.57694	11.007
281	3.87644	6.58012	11.0037
282	3.8703	6.58358	11.0004
283	3.8637	6.58724	10.9972
284	3.85687	6.591	10.994
285	3.85001	6.59479	10.9909
286	3.84337	6.59851	10.9879
287	3.83715	6.60207	10.9851
288	3.83158	6.6054	10.9823
289	3.82689	6.60839	10.9797
290	3.82288	6.61111	10.9773
291	3.81919	6.61365	10.9749
292	3.81579	6.61607	10.9726
293	3.81263	6.61839	10.9705
294	3.80968	6.62064	10.9684
295	3.80689	6.62286	10.9664
296	3.80424	6.62507	10.9645
297	3.80167	6.62732	10.9627
298	3.79915	6.62963	10.9611
299	3.79664	6.63203	10.9595
300	3.79411	6.63457	10.958
301	3.7915	6.63726	10.9566
302	3.78883	6.64031	10.9556
303	3.78613	6.64382	10.9549
304	3.78342	6.64765	10.9546
305	3.78073	6.65167	10.9545
306	3.7781	6.65576	10.9545
307	3.77554	6.65978	10.9545
308	3.77309	6.6636	10.9544
309	3.77077	6.66709	10.9541
310	3.7686	6.67014	10.9534
311	3.76662	6.67259	10.9522
312	3.76485	6.67433	10.9505
313	3.76331	6.67523	10.9481
314	3.76181	6.6753	10.9449
315	3.76019	6.6747	10.9408
316	3.75853	6.67351	10.936
317	3.75694	6.67179	10.9307
318	3.7555	6.66961	10.9251
319	3.75432	6.66705	10.9193
320	3.75348	6.66418	10.9135
321	3.75308	6.66106	10.9078
322	3.75321	6.65778	10.9025
323	3.75398	6.65439	10.8977
324	3.75546	6.65098	10.8935
325	3.75777	6.6476	10.8902
326	3.76117	6.64395	10.8875
327	3.76576	6.63974	10.8851
328	3.77131	6.63509	10.883
329	3.77762	6.63014	10.8813
330	3.78445	6.62502	10.8798
331	3.79161	6.61986	10.8787
332	3.79887	6.61479	10.878
333	3.80601	6.60994	10.8776
334	3.81283	6.60544	10.8776
335	3.8191	6.60142	10.878
336	3.82461	6.59801	10.8788
337	3.82915	6.59534	10.8801
338	3.833	6.59328	10.8818
339	3.83659	6.59161	10.8843
340	3.83991	6.59031	10.8872
341	3.84291	6.58937	10.8907
342	3.84559	6.58879	10.8945
343	3.84792	6.58854	10.8986
344	3.84987	6.58862	10.9029
345	3.85142	6.58901	10.9074
346	3.85255	6.58971	10.9119
347	3.85323	6.5907	10.9164
348	3.85345	6.59197	10.9208
349	3.85317	6.5935	10.9249
350	3.85216	6.59548	10.9289
351	3.85029	6.59803	10.9329
352	3.8477	6.60107	10.9369
353	3.84455	6.60449	10.9409
354	3.84097	6.60822	10.945
355	3.83711	6.61216	10.9491
356	3.83313	6.61623	10.9533
357	3.82917	6.62033	10.9577
358	3.82537	6.62438	10.9622
359	3.82189	6.62829	10.9669
360	3.81886	6.63196	10.9719
361	3.81644	6.63532	10.977
362	3.8144	6.63858	10.9826
363	3.81244	6.64201	10.9886
364	3.81059	6.64552	10.9949
365	3.80887	6.64905	11.0014
366	3.80731	6.65252	11.0081
367	3.80595	6.65587	11.0149
368	3.80482	6.65903	11.0217
369	3.80394	6.66192	11.0284
370	3.80334	6.66449	11.0348
371	3.80306	6.66664	11.041
372	3.80311	6.66833	11.0469
373	3.80354	6.66947	11.0522
374	3.80452	6.66998	11.0572
375	3.80613	6.66987	11.0619
376	3.80826	6.66924	11.0664
377	3.81078	6.66819	11.0707
378	3.81359	6.6668	11.0748
379	3.81657	6.66517	11.0788
380	3.8196	6.6634	11.0825
381	3.82256	6.66157	11.0862
382	3.82535	6.65979	11.0897
383	3.82784	6.65815	11.0932
384	3.82992	6.65674	11.0965
385	3.83147	6.65565	11.0999
386	3.8327	6.65476	11.1031
387	3.83385	6.65386	11.1062
388	3.83491	6.65298	11.1093
389	3.83582	6.65212	11.1122
390	3.83655	6.65131	11.115
391	3.83706	6.65055	11.1177
392	3.83732	6.64987	11.1202
393	3.83729	6.64928	11.1227
394	3.83694	6.64879	11.1251
395	3.83622	6.64842	11.1274
396	3.83509	6.64818	11.1296
397	3.83353	6.64809	11.1317
398	3.83131	6.6482	11.1336
399	3.82833	6.64853	11.1354
400	3.82473	6.64903	11.137
401	3.82066	6.64967	11.1385
402	3.81626	6.65042	11.1398
403	3.81168	6.65123	11.1412
404	3.80706	6.65207	11.1424
405	3.80254	6.65291	11.1436
406	3.79828	6.65369	11.1449
407	3.79441	6.65439	11.1462
408	3.79109	6.65497	11.1475
409	3.78844	6.65539	11.1489
410	3.78632	6.65575	11.1506
411	3.78446	6.65614	11.1527
412	3.78286	6.65654	11.155
413	3.78151	6.65693	11.1575
414	3.78042	6.65727	11.16
415	3.77957	6.65753	11.1624
416	3.77896	6.65769	11.1645
417	3.7786	6.65771	11.1662
418	3.77846	6.65758	11.1675
419	3.77857	6.65726	11.1681
420	3.77889	6.65672	11.1679
421	3.77945	6.65593	11.1669
422	3.7806	6.6548	11.1653
423	3.78261	6.6533	11.1636
424	3.78526	6.6515	11.1615
425	3.78835	6.64947	11.159
426	3.79168	6.64728	11.156
427	3.79503	6.645	11.1524
428	3.79821	6.6427	11.1482
429	3.80102	6.64044	11.1431
430	3.80324	6.6383	11.1371
431	3.80467	6.63635	11.1301
432	3.80511	6.63466	11.1219
433	3.80435	6.63329	11.1126
434	3.80251	6.63224	11.1026
435	3.79988	6.63143	11.0924
436	3.79654	6.63082	11.0817
437	3.79255	6.63037	11.0703
438	3.78798	6.63003	11.058
439	3.78289	6.62978	11.0445
440	3.77735	6.62957	11.0298
441	3.77143	6.62936	11.0134
442	3.76519	6.62912	10.9953
443	3.75871	6.6288	10.9751
444	3.75204	6.62837	10.9527
445	3.74526	6.62778	10.9279
446	3.73805	6.6271	10.9017
447	3.73014	6.6264	10.8749
448	3.72165	6.62567	10.8472
449	3.71271	6.62491	10.8182
450	3.70346	6.62413	10.7873
451	3.69403	6.62331	10.7543
452	3.68453	6.62245	10.7186
453	3.67512	6.62154	10.6798
454	3.6659	6.62059	10.6375
455	3.65701	6.61959	10.5913
456	3.64859	6.61854	10.5407
457	3.64076	6.61742	10.4853
458	3.63365	6.61558	10.4234
459	3.62721	6.61261	10.3546
460	3.62129	6.60885	10.2799
461	3.61572	6.60469	10.2005
462	3.61034	6.60048	10.1176
463	3.60499	6.59659	10.0324
464	3.59953	6.59338	9.946
465	3.59379	6.59121	9.85961
466	3.58762	6.59045	9.77439
467	3.58087	6.59147	9.69151
468	3.5734	6.59462	9.61214
469	3.56504	6.60028	9.53745
470	3.55576	6.60855	9.46597
471	3.54568	6.61907	9.39549
472	3.53494	6.63158	9.32606
473	3.52367	6.64579	9.25775
474	3.512	6.66141	9.1906
475	3.50007	6.67817	9.12468
476	3.488	6.69577	9.06003
477	3.47592	6.71394	8.99672
478	3.46396	6.7324	8.93479
479	3.45225	6.75084	8.87432
480	3.44091	6.769	8.81534
481	3.43007	6.78659	8.75793
482	3.41964	6.80436	8.70201
483	3.40944	6.8231	8.64748
484	3.39943	6.84258	8.59433
485	3.38957	6.86257	8.54257
486	3.37982	6.88284	8.4922
487	3.37015	6.90314	8.44322
488	3.36052	6.92326	8.39564
489	3.35089	6.94295	8.34946
490	3.34123	6.96199	8.30467
491	3.33149	6.98015	8.26128
492	3.32164	6.99718	8.2193
493	3.31164	7.01286	8.17873
494	3.30133	7.02731	8.14046
495	3.29062	7.04086	8.10507
496	3.27965	7.05359	8.07207
497	3.26851	7.06558	8.04097
498	3.25733	7.07691	8.01126
499	3.24622	7.08767	7.98246
500	3.23529	7.09794	7.95408
501	3.22465	7.1078	7.92562
502	3.21443	7.11733	7.89659
503	3.20473	7.12662	7.86649
504	3.19567	7.13575	7.83484
505	3.18736	7.1448	7.80114
506	3.17985	7.15293	7.76606
507	3.17301	7.15951	7.73058
508	3.16677	7.16496	7.69462
509	3.16103	7.16967	7.65816
510	3.15569	7.17405	7.62112
511	3.15067	7.17851	7.58346
512	3.14588	7.18345	7.54513
513	3.14122	7.18928	7.50606
514	3.13661	7.1964	7.46622
515	3.13196	7.20522	7.42554
516	3.12719	7.21614	7.38396
517	3.12219	7.22957	7.34145
518	3.11721	7.2459	7.29604
519	3.11249	7.26494	7.24657
520	3.10797	7.28621	7.19412
521	3.10358	7.30925	7.13979
522	3.09926	7.33358	7.08468
523	3.09495	7.35873	7.02987
524	3.09057	7.38423	6.97648
525	3.08605	7.40961	6.92558
526	3.08132	7.43439	6.87828
527	3.07632	7.45812	6.83566
528	3.07095	7.48031	6.79884
529	3.06516	7.50049	6.76889
530	3.05872	7.51964	6.74579
531	3.05159	7.53889	6.7283
532	3.04391	7.55801	6.71576
533	3.03585	7.57677	6.70749
534	3.02756	7.59494	6.70281
535	3.01919	7.61228	6.70105
536	3.0109	7.62856	6.70154
537	3.00286	7.64355	6.7036
538	2.99521	7.65701	6.70656
539	2.98812	7.66872	6.70975
540	2.98175	7.67844	6.71248
541	2.97625	7.68594	6.7141
542	2.97147	7.69068	6.71587
543	2.96714	7.69255	6.71935
544	2.96325	7.69201	6.72427
545	2.95977	7.6895	6.73037
546	2.95669	7.68546	6.73736
547	2.954	7.68035	6.74499
548	2.95167	7.67461	6.75298
549	2.94968	7.66867	6.76107
550	2.94802	7.663	6.76897
551	2.94667	7.65803	6.77643
552	2.94561	7.65421	6.78318
553	2.94483	7.65199	6.78894
554	2.94459	7.65098	6.79421
555	2.94511	7.65046	6.79962
556	2.94624	7.65035	6.80506
557	2.94783	7.65058	6.81043
558	2.94976	7.65106	6.81562
559	2.95186	7.65173	6.82052
560	2.95401	7.65251	6.82505
561	2.95606	7.65332	6.82909
562	2.95787	7.65408	6.83254
563	2.95929	7.65472	6.83529
564	2.96018	7.65516	6.83725
565	2.9604	7.65533	6.83832
566	2.95982	7.65546	6.83804
567	2.95851	7.6558	6.83625
568	2.95663	7.65625	6.83326
569	2.95434	7.65673	6.82938
570	2.95182	7.65717	6.8249
571	2.94921	7.65748	6.82014
572	2.94668	7.65759	6.81541
573	2.9444	7.6574	6.811
574	2.94253	7.65684	6.80724
575	2.94122	7.65583	6.80441
576	2.94065	7.65427	6.80284
577	2.94098	7.6521	6.80282
578	2.94227	7.64926	6.80425
579	2.94438	7.64578	6.80672
580	2.94718	7.64177	6.8101
581	2.95052	7.6373	6.81426
582	2.95427	7.63245	6.81906
583	2.95829	7.62732	6.82435
584	2.96245	7.62199	6.83
585	2.96659	7.61653	6.83589
586	2.9706	7.61104	6.84186
587	2.97431	7.60561	6.84779
588	2.9776	7.6003	6.85353
589	2.98033	7.59521	6.85895
590	2.98269	7.59017	6.86413
591	2.98497	7.58497	6.86927
592	2.98715	7.57965	6.87441
593	2.98919	7.57425	6.8796
594	2.99109	7.56882	6.88488
595	2.99283	7.5634	6.89029
596	2.99437	7.55802	6.89588
597	2.99571	7.55274	6.9017
598	2.99682	7.54758	6.90778
599	2.99768	7.54259	6.91417
600	2.99827	7.53781	6.92093
601	2.99856	7.53329	6.92808
602	2.9984	7.52902	6.93577
603	2.9977	7.52494	6.94402
604	2.99656	7.52103	6.95274
605	2.99508	7.51727	6.96182
606	2.99338	7.51365	6.97118
607	2.99155	7.51013	6.9807
608	2.9897	7.50669	6.99029
609	2.98794	7.50332	6.99986
610	2.98637	7.49999	7.00929
611	2.98509	7.49667	7.0185
612	2.98421	7.49336	7.02739
613	2.98383	7.49001	7.03585
614	2.98384	7.48668	7.04404
615	2.98405	7.48342	7.05218
616	2.98446	7.48022	7.06023
617	2.98506	7.47707	7.06818
618	2.98584	7.47396	7.076
619	2.98682	7.47088	7.08367
620	2.98798	7.46783	7.09117
621	2.98931	7.46478	7.09847
622	2.99082	7.46174	7.10555
623	2.99251	7.45869	7.11238
624	2.99436	7.45563	7.11895
625	2.99638	7.45255	7.12522
626	2.99871	7.4494	7.13112
627	3.00144	7.44619	7.13659
628	3.00451	7.44293	7.14171
629	3.00782	7.43965	7.14654
630	3.01132	7.43637	7.15115
631	3.01491	7.43312	7.15561
632	3.01852	7.42993	7.15997
633	3.02208	7.42681	7.16432
634	3.02551	7.42379	7.16871
635	3.02873	7.42089	7.1732
636	3.03166	7.41815	7.17788
637	3.03423	7.41558	7.18279
638	3.03659	7.41322	7.1881
639	3.0389	7.41107	7.19383
640	3.04114	7.4091	7.19986
641	3.04328	7.40727	7.20606
642	3.04528	7.40554	7.2123
643	3.04713	7.40387	7.21846
644	3.04878	7.40223	7.22441
645	3.05021	7.40057	7.23002
646	3.0514	7.39887	7.23518
647	3.0523	7.39707	7.23974
648	3.05289	7.39515	7.2436
649	3.05314	7.39307	7.24661
650	3.05289	7.3907	7.24868
651	3.05207	7.38801	7.24988
652	3.05078	7.3851	7.25034
653	3.04915	7.38204	7.25021
654	3.04725	7.37893	7.24961
655	3.04522	7.37586	7.24869
656	3.04314	7.37292	7.24758
657	3.04114	7.3702	7.24643
658	3.0393	7.36779	7.24537
659	3.03774	7.36577	7.24453
660	3.03657	7.36425	7.24406
661	3.03589	7.3633	7.2441
662	3.0359	7.36316	7.24441
663	3.0366	7.3639	7.2447
664	3.03782	7.36531	7.24501
665	3.03939	7.36723	7.24538
666	3.04114	7.36945	7.24584
667	3.04288	7.37179	7.24642
668	3.04444	7.37406	7.24716
669	3.04566	7.37609	7.2481
670	3.04635	7.37767	7.24927
671	3.04634	7.37863	7.25071
672	3.04546	7.37878	7.25245
673	3.04354	7.37793	7.25453
674	3.04026	7.3764	7.25701
675	3.03564	7.3746	7.25989
676	3.02995	7.37247	7.26311
677	3.02346	7.36997	7.26662
678	3.01644	7.36702	7.27036
679	3.00918	7.36358	7.27428
680	3.00193	7.35958	7.27831
681	2.99499	7.35498	7.28241
682	2.98863	7.3497	7.28652
683	2.98311	7.3437	7.29058
684	2.97871	7.33692	7.29453
685	2.97571	7.3293	7.29832
686	2.97381	7.32005	7.3019
687	2.9725	7.30873	7.30529
688	2.9718	7.2958	7.30857
689	2.97167	7.28173	7.31178
690	2.97212	7.267	7.315
691	2.97313	7.25207	7.3183
692	2.9747	7.23741	7.32172
693	2.97682	7.22349	7.32534
694	2.97948	7.21078	7.32922
695	2.98266	7.19975	7.33343
696	2.98635	7.19087	7.33802
697	2.99056	7.1846	7.34307
698	2.99607	7.18102	7.3491
699	3.0034	7.17963	7.35637
700	3.01213	7.18013	7.36456
701	3.02182	7.18216	7.37333
702	3.03204	7.18541	7.38238
703	3.04237	7.18954	7.39135
704	3.05238	7.19421	7.39993
705	3.06163	7.1991	7.4078
706	3.06971	7.20388	7.41461
707	3.07617	7.2082	7.42005
708	3.0806	7.21175	7.42377
709	3.08257	7.21418	7.42547
710	3.08191	7.21569	7.42469
711	3.07901	7.21676	7.42153
712	3.07422	7.21749	7.41642
713	3.06789	7.21799	7.40982
714	3.06038	7.21838	7.40216
715	3.05205	7.21876	7.39391
716	3.04325	7.21924	7.38549
717	3.03434	7.21993	7.37736
718	3.02567	7.22095	7.36997
719	3.0176	7.22239	7.36376
720	3.01049	7.22436	7.35917
721	3.00469	7.22698	7.35665
722	2.99984	7.23034	7.35632
723	2.99535	7.23439	7.35774
724	2.99116	7.239	7.36057
725	2.98725	7.24406	7.36448
726	2.98359	7.24942	7.36912
727	2.98013	7.25499	7.37416
728	2.97685	7.26063	7.37925
729	2.97371	7.26621	7.38405
730	2.97068	7.27163	7.38821
731	2.96772	7.27675	7.39141
732	2.9648	7.28145	7.3933
733	2.9619	7.28562	7.39353
734	2.95897	7.28946	7.39199
735	2.95605	7.29326	7.38897
736	2.95316	7.29698	7.38475
737	2.95035	7.30057	7.37962
738	2.94765	7.30399	7.37386
739	2.94509	7.30719	7.36775
740	2.94271	7.31013	7.36158
741	2.94055	7.31278	7.35563
742	2.93863	7.31508	7.35018
743	2.93699	7.31698	7.34552
744	2.93568	7.31846	7.34193
745	2.93471	7.31947	7.33969
746	2.93413	7.31989	7.33885
747	2.93391	7.31971	7.33914
748	2.93401	7.31902	7.34036
749	2.93441	7.3179	7.34228
750	2.93505	7.31644	7.34471
751	2.9359	7.31471	7.34744
752	2.93692	7.31281	7.35024
753	2.93807	7.31082	7.35293
754	2.93932	7.30882	7.35528
755	2.94062	7.30691	7.35709
756	2.94193	7.30515	7.35815
757	2.94322	7.30365	7.35824
758	2.94468	7.30226	7.35741
759	2.94647	7.3008	7.3559
760	2.94851	7.2993	7.35382
761	2.95073	7.29778	7.3513
762	2.95304	7.29625	7.34844
763	2.95536	7.29473	7.34537
764	2.95762	7.29325	7.34219
765	2.95972	7.29181	7.33903
766	2.9616	7.29045	7.336
767	2.96316	7.28918	7.33321
768	2.96433	7.28802	7.33079
769	2.96504	7.28699	7.32885
770	2.96529	7.28607	7.32743
771	2.96519	7.28524	7.32646
772	2.96478	7.28448	7.32582
773	2.9641	7.28379	7.32542
774	2.96319	7.28318	7.32514
775	2.9621	7.28263	7.3249
776	2.96085	7.28215	7.32458
777	2.9595	7.28173	7.32408
778	2.95807	7.28137	7.32331
779	2.95662	7.28106	7.32215
780	2.95519	7.28081	7.3205
781	2.9538	7.28061	7.31827
782	2.95239	7.28044	7.31539
783	2.95084	7.2803	7.31193
784	2.94918	7.28019	7.308
785	2.94743	7.28014	7.30368
786	2.94561	7.28014	7.29909
787	2.94374	7.28022	7.29432
788	2.94185	7.28037	7.28946
789	2.93996	7.28061	7.28462
790	2.93809	7.28096	7.27989
791	2.93625	7.28142	7.27538
792	2.93448	7.282	7.27118
793	2.93279	7.28271	7.26739
794	2.9311	7.28366	7.26398
795	2.92934	7.28488	7.26083
796	2.92754	7.28633	7.25789
797	2.92572	7.28794	7.25511
798	2.92393	7.28965	7.25244
799	2.92218	7.2914	7.24984
800	2.92051	7.29313	7.24727
801	2.91895	7.29479	7.24466
802	2.91753	7.2963	7.24198
803	2.91628	7.29761	7.23919
804	2.91524	7.29867	7.23622
805	2.91442	7.2994	7.23304
806	2.91396	7.29972	7.22957
807	2.91391	7.29963	7.2258
808	2.91417	7.29923	7.22181
809	2.91465	7.29859	7.21767
810	2.91528	7.29782	7.21346
811	2.91596	7.297	7.20926
812	2.91661	7.29621	7.20512
813	2.91713	7.29555	7.20113
814	2.91745	7.2951	7.19737
815	2.91747	7.29496	7.1939
816	2.91711	7.29522	7.19079
817	2.91627	7.29595	7.18813
818	2.91507	7.29718	7.18595
819	2.91366	7.2988	7.1842
820	2.91205	7.30076	7.18281
821	2.91022	7.30299	7.1817
822	2.90819	7.30544	7.18082
823	2.90594	7.30805	7.18009
824	2.90349	7.31075	7.17945
825	2.90083	7.31348	7.17882
826	2.89796	7.31619	7.17813
827	2.89489	7.31881	7.17733
828	2.8916	7.32128	7.17634
829	2.88811	7.32354	7.1751
830	2.88415	7.32579	7.17392
831	2.87957	7.32823	7.17309
832	2.8745	7.33079	7.17247
833	2.86909	7.33339	7.17194
834	2.86347	7.33597	7.17135
835	2.85777	7.33845	7.17058
836	2.85215	7.34075	7.16948
837	2.84673	7.34282	7.16794
838	2.84166	7.34457	7.16581
839	2.83707	7.34593	7.16296
840	2.8331	7.34684	7.15926
841	2.82989	7.34722	7.15457
842	2.826	7.34982	7.14785
843	2.82038	7.35648	7.13857
844	2.81371	7.36575	7.12739
845	2.80669	7.37616	7.11497
846	2.80002	7.38626	7.10196
847	2.79439	7.39458	7.08902
848	2.79049	7.39968	7.07681
849	2.78902	7.4001	7.06599
850	2.79067	7.39436	7.05722
851	2.79614	7.38103	7.05115
852	2.80611	7.35863	7.04844
853	2.82129	7.32572	7.04973
854	2.84418	7.28695	7.05346
855	2.87562	7.24689	7.05788
856	2.91379	7.20392	7.06344
857	2.9569	7.15643	7.07055
858	3.00315	7.1028	7.07966
859	3.05073	7.04143	7.09119
860	3.09785	6.97068	7.10557
861	3.14271	6.88896	7.12323
862	3.18352	6.79464	7.14462
863	3.2185	6.68611	7.17016
864	3.24587	6.56176	7.20031
865	3.26384	6.41995	7.23554
866	3.27324	6.24631	7.27923
867	3.27658	6.03344	7.33307
868	3.27468	5.7902	7.39496
869	3.26834	5.52547	7.4628
870	3.25832	5.24812	7.53448
871	3.24535	4.96701	7.6079
872	3.23012	4.69103	7.68094
873	3.21326	4.42905	7.75148
874	3.19538	4.18994	7.81738
875	3.17706	3.9826	7.87651
876	3.15884	3.81591	7.9267
877	3.14126	3.69874	7.9658
878	3.12295	3.63133	7.99418
879	3.10236	3.60411	8.01443
880	3.07976	3.61132	8.02767
881	3.05546	3.6472	8.03504
882	3.02976	3.70597	8.03766
883	3.00297	3.78188	8.03666
884	2.97542	3.86915	8.0332
885	2.94741	3.96201	8.02842
886	2.91925	4.0547	8.02348
887	2.89124	4.14145	8.01953
888	2.86369	4.21648	8.01775
889	2.83688	4.27404	8.01931
890	2.80958	4.32077	8.02358
891	2.78066	4.36723	8.02885
892	2.75062	4.41343	8.03474
893	2.71992	4.45941	8.04087
894	2.68907	4.50522	8.04687
895	2.65853	4.55089	8.05234
896	2.6288	4.59646	8.05693
897	2.60036	4.64196	8.06023
898	2.5737	4.68744	8.06189
899	2.5493	4.73293	8.06152
900	2.52765	4.77847	8.05874
901	2.50924	4.8241	8.05318
902	2.49556	4.86904	8.04474
903	2.487	4.91275	8.03378
904	2.48246	4.95564	8.0206
905	2.48083	4.99809	8.0055
906	2.481	5.04053	7.98878
907	2.48186	5.08335	7.97073
908	2.48229	5.12696	7.95164
909	2.48118	5.17175	7.93182
910	2.47743	5.21815	7.91156
911	2.4699	5.26655	7.89113
912	2.4575	5.31736	7.87083
913	2.43911	5.37099	7.85093
914	2.4142	5.42853	7.83098
915	2.38368	5.49024	7.81035
916	2.34853	5.55526	7.78909
917	2.30974	5.62275	7.76727
918	2.26831	5.69184	7.74493
919	2.22522	5.76169	7.72213
920	2.18147	5.83143	7.69896
921	2.13804	5.90022	7.67547
922	2.09594	5.9672	7.65173
923	2.05613	6.03151	7.62783
924	2.01962	6.09229	7.60385
925	1.9874	6.14869	7.57986
926	1.95946	6.20131	7.55588
927	1.93473	6.25145	7.53183
928	1.91259	6.29934	7.50767
929	1.89239	6.34519	7.48336
930	1.8735	6.38922	7.45885
931	1.85528	6.43165	7.43409
932	1.8371	6.47269	7.40904
933	1.81832	6.51257	7.38365
934	1.79831	6.55151	7.35787
935	1.77644	6.58972	7.33164
936	1.75207	6.62743	7.30493
937	1.72456	6.66486	7.27767
938	1.69319	6.70189	7.2506
939	1.65817	6.73819	7.22423
940	1.6203	6.7737	7.1982
941	1.58039	6.80835	7.17213
942	1.53924	6.84207	7.14566
943	1.49768	6.87479	7.11843
944	1.4565	6.90644	7.09007
945	1.4165	6.93695	7.06023
946	1.37851	6.96624	7.02853
947	1.34331	6.99425	6.99461
948	1.31174	7.02089	6.95812
949	1.28457	7.0461	6.91869
950	1.26123	7.07005	6.87716
951	1.24045	7.0929	6.83442
952	1.22203	7.11462	6.79028
953	1.20579	7.13516	6.74452
954	1.19155	7.15447	6.69693
955	1.17911	7.17251	6.6473
956	1.16829	7.18923	6.5954
957	1.1589	7.20459	6.54103
958	1.15076	7.21854	6.48397
959	1.14367	7.23103	6.42401
960	1.13746	7.24203	6.36093
961	1.13192	7.25148	6.29453
962	1.12923	7.25858	6.22575
963	1.13097	7.26285	6.15545
964	1.13606	7.26475	6.08323
965	1.14345	7.26475	6.00871
966	1.15206	7.26333	5.93151
967	1.16084	7.26095	5.85123
968	1.16871	7.2581	5.76751
969	1.17462	7.25524	5.67994
970	1.1775	7.25286	5.58815
971	1.17629	7.25145	5.49175
972	1.16994	7.25149	5.39035
973	1.15738	7.25347	5.28358
974	1.13854	7.25724	5.16951
975	1.11451	7.26215	5.04733
976	1.08602	7.26804	4.91835
977	1.0538	7.27471	4.78385
978	1.01857	7.28197	4.64512
979	0.981052	7.28963	4.50346
980	0.941968	7.29748	4.36017
981	0.902038	7.30532	4.21653
982	0.86198	7.31293	4.07384
983	0.822509	7.32011	3.93339
984	0.784341	7.32661	3.79649
985	0.74819	7.33222	3.66442
986	0.71227	7.33766	3.53456
987	0.674663	7.34362	3.40385
988	0.635881	7.34986	3.27288
989	0.596435	7.3561	3.14225
990	0.556837	7.3621	3.01259
991	0.517598	7.36759	2.88448
992	0.479228	7.37229	2.75854
993	0.442238	7.37594	2.63538
994	0.407138	7.37826	2.51559
995	0.374439	7.379	2.3998
996	0.344651	7.37786	2.28859
997	0.318284	7.37457	2.18258
998	0.294721	7.36846	2.08264
999	0.273006	7.35938	1.98868
1000	0.253147	7.34787	1.89983
1001	0.235149	7.33444	1.81523
1002	0.219021	7.31963	1.73401
1003	0.204774	7.30396	1.65531
1004	0.192418	7.28797	1.57826
1005	0.181965	7.27219	1.50199
1006	0.173426	7.25714	1.42565
1007	0.166816	7.24335	1.34836
1008	0.162147	7.23136	1.26926
1009	0.159434	7.22169	1.18748
1010	0.159133	7.21225	1.10335
1011	0.161515	7.20112	1.01801
1012	0.166326	7.18911	0.931842
1013	0.173313	7.177	0.84521
1014	0.182225	7.16558	0.758489
1015	0.192815	7.15564	0.672054
1016	0.204835	7.14799	0.586277
1017	0.218041	7.14342	0.501531
1018	0.23219	7.14272	0.418191
1019	0.24704	7.1467	0.33663
1020	0.262353	7.15615	0.257223
1021	0.27789	7.17188	0.180346
1022	0.294682	7.19417	0.106697
1023	0.313659	7.22235	0.0363154
1024	0.334428	7.25573	-0.0314145
1025	0.356594	7.29366	-0.0971079
1026	0.379763	7.33547	-0.161381
1027	0.403537	7.38049	-0.22485
1028	0.427517	7.42805	-0.288132
1029	0.451307	7.47749	-0.351847
1030	0.474506	7.52815	-0.416614
1031	0.496716	7.57935	-0.483054
1032	0.517536	7.63043	-0.551789
1033	0.536564	7.68074	-0.623442
1034	0.554333	7.73295	-0.698941
1035	0.571626	7.78952	-0.778194
1036	0.588419	7.8494	-0.860302
1037	0.604681	7.91154	-0.944366
1038	0.620383	7.97489	-1.02949
1039	0.635487	8.03841	-1.11477
1040	0.649954	8.10106	-1.19931
1041	0.66374	8.16179	-1.28222
1042	0.676798	8.21957	-1.36259
1043	0.689077	8.27334	-1.43952
1044	0.700524	8.32207	-1.51213
1045	0.711084	8.36472	-1.57951
1046	0.720056	8.4031	-1.64207
1047	0.727042	8.4395	-1.70105
1048	0.73244	8.47361	-1.7568
1049	0.736649	8.50511	-1.80967
1050	0.740068	8.53367	-1.86001
1051	0.743098	8.55897	-1.90818
1052	0.746139	8.5807	-1.95452
1053	0.749591	8.59852	-1.99939
1054	0.753857	8.61212	-2.04314
1055	0.759336	8.62118	-2.08611
1056	0.766431	8.62536	-2.12867
1057	0.775542	8.62435	-2.17116
1058	0.786271	8.61717	-2.21282
1059	0.79792	8.60352	-2.25278
1060	0.810447	8.58417	-2.29125
1061	0.82381	8.55985	-2.32842
1062	0.837966	8.53131	-2.36448
1063	0.852874	8.49929	-2.39963
1064	0.868493	8.46453	-2.43405
1065	0.884783	8.42777	-2.46795
1066	0.901702	8.38976	-2.50152
1067	0.91921	8.35124	-2.53495
1068	0.937267	8.31295	-2.56842
1069	0.955834	8.27564	-2.60214
1070	0.975239	8.23798	-2.63521
1071	0.995735	8.19835	-2.66686
1072	1.01717	8.15697	-2.69746
1073	1.03938	8.11409	-2.72737
1074	1.06223	8.06996	-2.75696
1075	1.08554	8.02481	-2.78659
1076	1.10918	7.97889	-2.81663
1077	1.13297	7.93243	-2.84744
1078	1.15677	7.88569	-2.87938
1079	1.18043	7.83891	-2.91281
1080	1.20378	7.79232	-2.94811
1081	1.22667	7.74617	-2.98562
1082	1.24953	7.69896	-3.02627
1083	1.27279	7.64945	-3.07026
1084	1.29631	7.59831	-3.11685
1085	1.31996	7.54622	-3.16531
1086	1.3436	7.49384	-3.2149
1087	1.3671	7.44183	-3.26491
1088	1.39033	7.39088	-3.31458
1089	1.41315	7.34165	-3.36319
1090	1.43543	7.2948	-3.41
1091	1.45706	7.25101	-3.45427
1092	1.4779	7.21095	-3.49526
1093	1.49784	7.17528	-3.53223
1094	1.51686	7.144	-3.56379
1095	1.53511	7.11635	-3.58985
1096	1.55268	7.09193	-3.61165
1097	1.56967	7.07032	-3.63039
1098	1.58615	7.05111	-3.64731
1099	1.60223	7.03387	-3.66363
1100	1.61798	7.0182	-3.68056
1101	1.6335	7.00368	-3.69933
1102	1.64886	6.98988	-3.72118
1103	1.66415	6.9764	-3.74731
1104	1.67945	6.96281	-3.77896
1105	1.69485	6.94869	-3.81736
1106	1.71043	6.93472	-3.86182
1107	1.72615	6.92177	-3.9106
1108	1.7419	6.90974	-3.96327
1109	1.75758	6.89853	-4.01942
1110	1.7731	6.88803	-4.07863
1111	1.78834	6.87814	-4.1405
1112	1.80322	6.86876	-4.2046
1113	1.81761	6.85979	-4.27053
1114	1.83144	6.85112	-4.33786
1115	1.84459	6.84266	-4.40619
1116	1.85696	6.83431	-4.47509
1117	1.86845	6.82596	-4.54416
1118	1.87879	6.81843	-4.61396
1119	1.8879	6.81232	-4.68528
1120	1.89601	6.80727	-4.75809
1121	1.90333	6.8029	-4.83235
1122	1.91006	6.79884	-4.90801
1123	1.91643	6.79472	-4.98504
1124	1.92264	6.79015	-5.06339
1125	1.9289	6.78477	-5.14302
1126	1.93544	6.7782	-5.2239
1127	1.94245	6.77006	-5.30598
1128	1.95015	6.75999	-5.38921
1129	1.95874	6.7476	-5.47358
1130	1.96857	6.73321	-5.56079
1131	1.97959	6.71745	-5.65199
1132	1.99149	6.70038	-5.74628
1133	2.00395	6.68204	-5.84272
1134	2.01665	6.6625	-5.94042
1135	2.02926	6.64182	-6.03845
1136	2.04147	6.62006	-6.13589
1137	2.05297	6.59728	-6.23183
1138	2.06343	6.57356	-6.32535
1139	2.07255	6.54894	-6.41553
1140	2.08001	6.52351	-6.50145
1141	2.08551	6.49732	-6.58219
1142	2.08849	6.46864	-6.65791
1143	2.08894	6.4363	-6.7297
1144	2.08738	6.40121	-6.79805
1145	2.0843	6.36428	-6.86348
1146	2.08022	6.32641	-6.92646
1147	2.07563	6.28852	-6.9875
1148	2.07103	6.25151	-7.04711
1149	2.06695	6.2163	-7.10578
1150	2.06386	6.18378	-7.16401
1151	2.06229	6.15486	-7.22231
1152	2.06272	6.13045	-7.28119
1153	2.06566	6.11146	-7.34115
1154	2.06936	6.09659	-7.4034
1155	2.07217	6.08404	-7.46817
1156	2.07471	6.07394	-7.53448
1157	2.07763	6.0664	-7.60135
1158	2.08156	6.06155	-7.66779
1159	2.08714	6.05952	-7.73283
1160	2.09502	6.06042	-7.7955
1161	2.10584	6.06436	-7.85479
1162	2.12023	6.07148	-7.90975
1163	2.13886	6.08187	-7.95939
1164	2.16235	6.09567	-8.00272
1165	2.19137	6.11298	-8.03877
1166	2.22643	6.13417	-8.06828
1167	2.26716	6.15931	-8.09278
1168	2.31288	6.18813	-8.11249
1169	2.36292	6.22035	-8.12763
1170	2.4166	6.2557	-8.13841
1171	2.47323	6.29391	-8.14505
1172	2.53213	6.3347	-8.14776
1173	2.59262	6.37782	-8.14676
1174	2.65401	6.423	-8.14225
1175	2.7156	6.46998	-8.13444
1176	2.77671	6.51849	-8.12353
1177	2.83664	6.5683	-8.10975
1178	2.89791	6.62051	-8.08979
1179	2.9629	6.67614	-8.06129
1180	3.03064	6.73475	-8.02591
1181	3.10017	6.79593	-7.98527
1182	3.17054	6.85923	-7.94103
1183	3.24079	6.92422	-7.89482
1184	3.30998	6.99045	-7.8483
1185	3.37716	7.0575	-7.80313
1186	3.44139	7.1249	-7.76098
1187	3.50174	7.19222	-7.7235
1188	3.55729	7.25901	-7.69238
1189	3.6071	7.3248	-7.66929
1190	3.65262	7.39314	-7.65223
1191	3.69579	7.46675	-7.63809
1192	3.73642	7.54399	-7.62692
1193	3.77433	7.62323	-7.61873
1194	3.80935	7.7028	-7.61359
1195	3.84129	7.78108	-7.61154
1196	3.86997	7.85642	-7.61264
1197	3.8952	7.92717	-7.61694
1198	3.91681	7.99169	-7.62452
1199	3.9346	8.04834	-7.63544
1200	3.9484	8.09548	-7.64976
1201	3.958	8.13147	-7.66755
1202	3.96189	8.15613	-7.69115
1203	3.9593	8.17117	-7.72197
1204	3.95119	8.17772	-7.75874
1205	3.93849	8.17693	-7.80016
1206	3.92213	8.16994	-7.84493
1207	3.90308	8.15787	-7.89176
1208	3.88226	8.14188	-7.93935
1209	3.86062	8.12308	-7.98642
1210	3.83911	8.10261	-8.03165
1211	3.81869	8.08161	-8.07376
1212	3.8003	8.06119	-8.11146
1213	3.7849	8.04248	-8.14346
1214	3.77047	8.02249	-8.17178
1215	3.75467	7.99809	-8.19911
1216	3.73803	7.97017	-8.22517
1217	3.72103	7.93966	-8.24969
1218	3.70418	7.90746	-8.27238
1219	3.68798	7.87447	-8.29296
1220	3.67294	7.84161	-8.31117
1221	3.65955	7.80978	-8.32671
1222	3.64833	7.77989	-8.33932
1223	3.63975	7.75285	-8.34871
1224	3.63433	7.72958	-8.35462
1225	3.63256	7.71098	-8.35676
1226	3.63465	7.69717	-8.35404
1227	3.6402	7.68724	-8.34608
1228	3.64878	7.68054	-8.33364
1229	3.65993	7.67644	-8.31749
1230	3.67322	7.6743	-8.2984
1231	3.68819	7.67347	-8.27714
1232	3.70442	7.67332	-8.25448
1233	3.72146	7.67321	-8.23118
1234	3.73886	7.6725	-8.20803
1235	3.75621	7.67054	-8.18579
1236	3.77306	7.66668	-8.16523
1237	3.78898	7.66029	-8.14714
1238	3.80547	7.65262	-8.13055
1239	3.82398	7.64516	-8.114
1240	3.84396	7.63766	-8.09753
1241	3.86486	7.62982	-8.08118
1242	3.88614	7.62138	-8.06496
1243	3.90725	7.61205	-8.04892
1244	3.92766	7.60155	-8.03309
1245	3.94681	7.58962	-8.01751
1246	3.96417	7.57596	-8.00219
1247	3.9792	7.56031	-7.98719
1248	3.99136	7.54238	-7.97253
1249	4.0001	7.52189	-7.95825
1250	4.00529	7.49679	-7.94503
1251	4.00745	7.46605	-7.93328
1252	4.00699	7.43098	-7.92259
1253	4.00435	7.39288	-7.91258
1254	3.99994	7.35304	-7.90285
1255	3.99419	7.31277	-7.89301
1256	3.98752	7.27336	-7.88265
1257	3.98033	7.23613	-7.87138
1258	3.97305	7.20236	-7.85882
1259	3.96608	7.17336	-7.84456
1260	3.95984	7.15044	-7.8282
1261	3.95474	7.1349	-7.80937
1262	3.95042	7.12639	-7.78657
1263	3.94618	7.12325	-7.7593
1264	3.94197	7.12485	-7.7286
1265	3.93769	7.13055	-7.69555
1266	3.93327	7.13974	-7.6612
1267	3.92865	7.15176	-7.62661
1268	3.92374	7.16598	-7.59283
1269	3.91847	7.18178	-7.56094
1270	3.91278	7.19851	-7.53198
1271	3.90659	7.21554	-7.50701
1272	3.89984	7.23223	-7.4871
1273	3.89247	7.24796	-7.4733
1274	3.88541	7.26312	-7.46507
1275	3.87932	7.27867	-7.46089
1276	3.87376	7.29479	-7.4604
1277	3.86825	7.31166	-7.46322
1278	3.86233	7.32947	-7.46898
1279	3.85553	7.3484	-7.47731
1280	3.8474	7.36863	-7.48783
1281	3.83748	7.39035	-7.50017
1282	3.82528	7.41373	-7.51397
1283	3.81037	7.43897	-7.52885
1284	3.79226	7.46624	-7.54445
1285	3.77049	7.49573	-7.56041
1286	3.74489	7.52699	-7.57658
1287	3.71583	7.55953	-7.5933
1288	3.68372	7.59349	-7.61088
1289	3.64896	7.62899	-7.62965
1290	3.61196	7.66616	-7.64992
1291	3.57313	7.70513	-7.67201
1292	3.53286	7.74605	-7.69624
1293	3.49156	7.78903	-7.72293
1294	3.44965	7.83421	-7.7524
1295	3.40753	7.88172	-7.78495
1296	3.36561	7.9317	-7.8209
1297	3.32431	7.98427	-7.86057
1298	3.28139	8.04029	-7.90688
1299	3.23501	8.10016	-7.96139
1300	3.18615	8.16334	-8.02229
1301	3.13579	8.22929	-8.08781
1302	3.0849	8.29747	-8.15614
1303	3.03445	8.36735	-8.22549
1304	2.9854	8.43837	-8.29407
1305	2.93872	8.50998	-8.36006
1306	2.89536	8.58162	-8.42167
1307	2.85626	8.65275	-8.47708
1308	2.82239	8.7228	-8.52448
1309	2.79466	8.79122	-8.56206
1310	2.77438	8.86035	-8.59341
1311	2.76133	8.9323	-8.62277
1312	2.75421	9.00612	-8.64933
1313	2.75169	9.08086	-8.67224
1314	2.75243	9.1556	-8.69069
1315	2.75512	9.22939	-8.70386
1316	2.75841	9.30131	-8.71092
1317	2.76096	9.37041	-8.71107
1318	2.76142	9.43578	-8.70349
1319	2.75844	9.49648	-8.68739
1320	2.75067	9.55159	-8.66196
1321	2.73676	9.60018	-8.62639
1322	2.71732	9.64222	-8.57512
1323	2.69418	9.67871	-8.50548
1324	2.66781	9.71025	-8.42102
1325	2.63868	9.73747	-8.32532
1326	2.60729	9.76096	-8.22191
1327	2.57412	9.78134	-8.11436
1328	2.53969	9.79921	-8.00622
1329	2.50453	9.81519	-7.90105
1330	2.46914	9.82987	-7.8024
1331	2.43408	9.84388	-7.71381
1332	2.39989	9.85783	-7.63884
1333	2.3671	9.87233	-7.58104
1334	2.33356	9.88552	-7.53912
1335	2.29735	9.89557	-7.5084
1336	2.25933	9.90308	-7.48729
1337	2.22036	9.9087	-7.47423
1338	2.18129	9.91303	-7.46765
1339	2.14297	9.91671	-7.46598
1340	2.10627	9.92036	-7.46764
1341	2.07203	9.9246	-7.47108
1342	2.04111	9.93004	-7.47473
1343	2.01436	9.93731	-7.47701
1344	1.99263	9.94702	-7.47637
1345	1.97677	9.95978	-7.47124
1346	1.96761	9.97635	-7.46284
1347	1.96474	9.99654	-7.45365
1348	1.96717	10.0195	-7.444
1349	1.9739	10.0445	-7.43422
1350	1.98395	10.0707	-7.42463
1351	1.99633	10.0973	-7.41556
1352	2.01003	10.1235	-7.40735
1353	2.02408	10.1484	-7.40033
1354	2.03747	10.1713	-7.39482
1355	2.04923	10.1913	-7.39116
1356	2.05836	10.2077	-7.38968
1357	2.06387	10.2196	-7.39072
1358	2.06762	10.2285	-7.39357
1359	2.07189	10.2361	-7.39743
1360	2.07629	10.2421	-7.40245
1361	2.08042	10.2464	-7.40883
1362	2.08391	10.2486	-7.41673
1363	2.08634	10.2486	-7.42632
1364	2.08735	10.246	-7.43778
1365	2.08652	10.2405	-7.45128
1366	2.08348	10.2321	-7.46698
1367	2.07782	10.2203	-7.48505
1368	2.06916	10.2049	-7.50568
1369	2.05709	10.1857	-7.52902
1370	2.04105	10.1639	-7.55396
1371	2.02111	10.1405	-7.57962
1372	1.99781	10.1151	-7.60649
1373	1.9717	10.0872	-7.63504
1374	1.94334	10.0562	-7.66577
1375	1.91327	10.0217	-7.69916
1376	1.88204	9.98313	-7.7357
1377	1.85019	9.94006	-7.77587
1378	1.81825	9.89199	-7.82018
1379	1.78677	9.8384	-7.8691
1380	1.75627	9.77881	-7.92314
1381	1.7273	9.71272	-7.98278
1382	1.69855	9.63812	-8.05013
1383	1.66859	9.55429	-8.12599
1384	1.63773	9.46266	-8.20888
1385	1.60627	9.36466	-8.29736
1386	1.57452	9.2617	-8.38996
1387	1.54283	9.15521	-8.48521
1388	1.51151	9.0466	-8.58167
1389	1.48093	8.93728	-8.67788
1390	1.45144	8.82866	-8.77237
1391	1.42342	8.72214	-8.8637
1392	1.39724	8.61912	-8.95042
1393	1.3733	8.52099	-9.03108
1394	1.35098	8.42374	-9.10849
1395	1.32948	8.3233	-9.18605
1396	1.3089	8.22095	-9.26314
1397	1.28935	8.11798	-9.33916
1398	1.27098	8.01565	-9.41352
1399	1.25389	7.91526	-9.4856
1400	1.23823	7.81808	-9.55481
1401	1.22414	7.72538	-9.62054
1402	1.21177	7.63844	-9.68219
1403	1.20127	7.55854	-9.73915
1404	1.19279	7.48695	-9.79083
1405	1.1865	7.42494	-9.8366
1406	1.18338	7.37231	-9.87498
1407	1.18391	7.32755	-9.90567
1408	1.18753	7.28993	-9.92989
1409	1.19362	7.25873	-9.94883
1410	1.2016	7.23325	-9.96371
1411	1.21085	7.21277	-9.97572
1412	1.22078	7.19657	-9.98606
1413	1.23076	7.18395	-9.99595
1414	1.24019	7.17418	-10.0066
1415	1.24845	7.16657	-10.0192
1416	1.25493	7.16039	-10.0349
1417	1.25901	7.15494	-10.055
1418	1.25953	7.1524	-10.0783
1419	1.2564	7.15496	-10.1029
1420	1.25066	7.16186	-10.1286
1421	1.24335	7.17237	-10.1552
1422	1.23548	7.18574	-10.1826
1423	1.2281	7.20124	-10.2105
1424	1.22223	7.21811	-10.2388
1425	1.2189	7.23561	-10.2672
1426	1.21914	7.25299	-10.2958
1427	1.22398	7.2695	-10.3241
1428	1.23443	7.28439	-10.3522
1429	1.25153	7.29692	-10.3797
1430	1.27413	7.30698	-10.4075
1431	1.30039	7.3153	-10.4361
1432	1.33027	7.32243	-10.4653
1433	1.36376	7.3289	-10.4948
1434	1.40081	7.33523	-10.5243
1435	1.44141	7.34195	-10.5535
1436	1.48554	7.34961	-10.5822
1437	1.53315	7.35872	-10.6101
1438	1.58424	7.36983	-10.6369
1439	1.63876	7.38346	-10.6623
1440	1.6967	7.40014	-10.6859
1441	1.75804	7.42041	-10.7076
1442	1.82584	7.44507	-10.7267
1443	1.90209	7.47407	-10.7431
1444	1.98514	7.50662	-10.7573
1445	2.07332	7.54194	-10.7697
1446	2.16498	7.57926	-10.7808
1447	2.25846	7.61781	-10.7912
1448	2.35209	7.65679	-10.8013
1449	2.44423	7.69544	-10.8117
1450	2.53321	7.73297	-10.823
1451	2.61738	7.76862	-10.8355
1452	2.69507	7.80158	-10.85
1453	2.76462	7.8311	-10.867
1454	2.82741	7.85832	-10.8864
1455	2.88611	7.88486	-10.9078
1456	2.94102	7.91057	-10.9307
1457	2.99246	7.93531	-10.9549
1458	3.04073	7.95895	-10.98
1459	3.08614	7.98134	-11.0057
1460	3.12901	8.00235	-11.0317
1461	3.16962	8.02184	-11.0577
1462	3.20831	8.03967	-11.0833
1463	3.24536	8.05571	-11.1082
1464	3.28109	8.0698	-11.1321
1465	3.31581	8.08181	-11.1547
1466	3.3477	8.0916	-11.1768
1467	3.37526	8.09919	-11.1993
1468	3.39929	8.10479	-11.222
1469	3.42057	8.10854	-11.2446
1470	3.4399	8.11064	-11.2668
1471	3.45807	8.11125	-11.2885
1472	3.47587	8.11054	-11.3094
1473	3.49411	8.1087	-11.3292
1474	3.51356	8.10589	-11.3476
1475	3.53504	8.10229	-11.3644
1476	3.55934	8.09808	-11.3794
1477	3.58725	8.09342	-11.3923
1478	3.6181	8.08836	-11.4027
1479	3.65059	8.08275	-11.4104
1480	3.6846	8.07644	-11.416
1481	3.71998	8.06931	-11.4199
1482	3.7566	8.06123	-11.4224
1483	3.79433	8.05208	-11.424
1484	3.83303	8.04171	-11.4251
1485	3.87258	8.03	-11.4262
1486	3.91282	8.01681	-11.4276
1487	3.95363	8.00201	-11.4297
1488	3.99487	7.98547	-11.4331
1489	4.0364	7.96704	-11.438
1490	4.07968	7.94587	-11.445
1491	4.12578	7.92155	-11.4538
1492	4.174	7.89463	-11.464
1493	4.22363	7.86568	-11.475
1494	4.27396	7.83523	-11.4864
1495	4.32428	7.80384	-11.4977
1496	4.37389	7.77207	-11.5084
1497	4.42207	7.74046	-11.5179
1498	4.46812	7.70957	-11.5258
1499	4.51133	7.67996	-11.5316
1500	4.55099	7.65218	-11.5347
1501	4.58641	7.62678	-11.5348
1502	4.61869	7.60259	-11.5316
1503	4.64933	7.57824	-11.5258
1504	4.67816	7.55403	-11.5176
1505	4.70503	7.53026	-11.5074
1506	4.72977	7.5072	-11.4956
1507	4.75223	7.48516	-11.4825
1508	4.77224	7.46442	-11.4684
1509	4.78964	7.44528	-11.4536
1510	4.80427	7.42802	-11.4386
1511	4.81597	7.41293	-11.4236
1512	4.82457	7.4003	-11.409
1513	4.82992	7.39043	-11.3951
1514	4.8309	7.38435	-11.3806
1515	4.82699	7.3824	-11.3642
1516	4.8189	7.38382	-11.3464
1517	4.80733	7.38788	-11.3278
1518	4.79299	7.39381	-11.3088
1519	4.77657	7.40087	-11.2901
1520	4.75879	7.40831	-11.2721
1521	4.74035	7.41537	-11.2555
1522	4.72195	7.4213	-11.2407
1523	4.70429	7.42536	-11.2282
1524	4.68808	7.42679	-11.2187
1525	4.67402	7.42484	-11.2126
1526	4.66011	7.41872	-11.2117
1527	4.64431	7.40872	-11.2167
1528	4.62725	7.39577	-11.2262
1529	4.60957	7.38079	-11.2388
1530	4.59191	7.36467	-11.2533
1531	4.57493	7.34835	-11.2682
1532	4.55926	7.33272	-11.2823
1533	4.54556	7.31871	-11.2942
1534	4.53447	7.30723	-11.3026
1535	4.52665	7.29919	-11.3062
1536	4.52274	7.2955	-11.3037
1537	4.5234	7.29708	-11.2937
1538	4.52926	7.30465	-11.2746
1539	4.54001	7.31768	-11.2468
1540	4.55488	7.33519	-11.2122
1541	4.57312	7.35623	-11.1723
1542	4.59397	7.37983	-11.129
1543	4.61668	7.40502	-11.0839
1544	4.64047	7.43082	-11.0387
1545	4.66461	7.45625	-10.9952
1546	4.68834	7.48035	-10.9551
1547	4.71092	7.50211	-10.9201
1548	4.7316	7.52057	-10.8919
1549	4.74964	7.53472	-10.8722
1550	4.76751	7.54516	-10.8596
1551	4.78761	7.55332	-10.851
1552	4.80906	7.55951	-10.8462
1553	4.83099	7.56402	-10.8451
1554	4.85253	7.56716	-10.8474
1555	4.8728	7.56923	-10.8528
1556	4.89093	7.57052	-10.8612
1557	4.90604	7.57134	-10.8723
1558	4.91727	7.57198	-10.8858
1559	4.92374	7.57275	-10.9015
1560	4.92457	7.57395	-10.9193
1561	4.91891	7.57587	-10.9388
1562	4.90719	7.57808	-10.9623
1563	4.89067	7.57999	-10.9914
1564	4.86964	7.58164	-11.0252
1565	4.84442	7.5831	-11.0625
1566	4.81534	7.58442	-11.1023
1567	4.78269	7.58566	-11.1435
1568	4.7468	7.58687	-11.185
1569	4.70797	7.58811	-11.2257
1570	4.6665	7.58943	-11.2645
1571	4.62272	7.59088	-11.3005
1572	4.57692	7.59249	-11.3324
1573	4.5294	7.5943	-11.3593
1574	4.47893	7.59668	-11.3804
1575	4.42436	7.59981	-11.3965
1576	4.36618	7.60347	-11.4085
1577	4.30488	7.60742	-11.4177
1578	4.24094	7.61142	-11.425
1579	4.17485	7.61526	-11.4316
1580	4.10708	7.6187	-11.4385
1581	4.03813	7.62152	-11.4467
1582	3.96848	7.62348	-11.4574
1583	3.89862	7.62438	-11.4717
1584	3.82902	7.62398	-11.4905
1585	3.76018	7.62206	-11.5149
1586	3.6895	7.61952	-11.5454
1587	3.61479	7.61715	-11.5809
1588	3.53716	7.61463	-11.6205
1589	3.45772	7.61163	-11.6635
1590	3.37757	7.60782	-11.7088
1591	3.2978	7.60286	-11.7557
1592	3.21954	7.59642	-11.8033
1593	3.14387	7.58814	-11.8506
1594	3.0719	7.5777	-11.8969
1595	3.00475	7.56474	-11.9411
1596	2.94351	7.54892	-11.9825
1597	2.88929	7.52987	-12.0202
1598	2.84109	7.50693	-12.0549
1599	2.79706	7.48002	-12.0882
1600	2.75704	7.44972	-12.1201
1601	2.72087	7.41663	-12.1508
1602	2.68838	7.38132	-12.1804
1603	2.65943	7.34438	-12.209
1604	2.63385	7.3064	-12.2367
1605	2.61148	7.26795	-12.2638
1606	2.59218	7.22963	-12.2902
1607	2.57577	7.19202	-12.3161
1608	2.56212	7.1557	-12.3417
1609	2.55107	7.12127	-12.367
1610	2.54264	7.08617	-12.393
1611	2.53703	7.04816	-12.4199
1612	2.53431	7.00823	-12.4473
1613	2.53458	6.9674	-12.4747
1614	2.53793	6.92667	-12.5015
1615	2.54443	6.88705	-12.5272
1616	2.55419	6.84956	-12.5512
1617	2.56728	6.81521	-12.5731
1618	2.58381	6.78499	-12.5922
1619	2.60387	6.75993	-12.6081
1620	2.62754	6.74103	-12.6203
1621	2.65492	6.72932	-12.6281
1622	2.68812	6.72355	-12.6298
1623	2.72841	6.72188	-12.6249
1624	2.77455	6.7243	-12.6146
1625	2.82535	6.73087	-12.6002
1626	2.87957	6.74159	-12.583
1627	2.93601	6.7565	-12.5644
1628	2.99345	6.77562	-12.5457
1629	3.05067	6.79896	-12.5281
1630	3.10647	6.82655	-12.5129
1631	3.15965	6.8584	-12.5015
1632	3.20899	6.89453	-12.4953
1633	3.25329	6.93495	-12.4954
1634	3.2935	6.9827	-12.5009
1635	3.33151	7.0397	-12.5095
1636	3.36761	7.10427	-12.5211
1637	3.40206	7.17474	-12.5354
1638	3.43512	7.24944	-12.5521
1639	3.46707	7.3267	-12.5711
1640	3.49816	7.40485	-12.592
1641	3.52866	7.48222	-12.6147
1642	3.55883	7.55714	-12.6389
1643	3.58893	7.62794	-12.6644
1644	3.61921	7.69295	-12.691
1645	3.64994	7.75051	-12.7183
1646	3.6808	7.80157	-12.7472
1647	3.71132	7.84854	-12.7785
1648	3.74151	7.89199	-12.8118
1649	3.77135	7.93245	-12.8469
1650	3.80084	7.97046	-12.8835
1651	3.82999	8.00658	-12.9215
1652	3.85879	8.04135	-12.9604
1653	3.88723	8.0753	-13.0002
1654	3.91532	8.10899	-13.0404
1655	3.94305	8.14296	-13.0809
1656	3.97043	8.17774	-13.1213
1657	3.99745	8.21389	-13.1615
1658	4.02397	8.24988	-13.2025
1659	4.04992	8.28417	-13.2452
1660	4.07536	8.31723	-13.2892
1661	4.10036	8.34955	-13.3342
1662	4.12501	8.38159	-13.3796
1663	4.14937	8.41385	-13.4252
1664	4.17353	8.44678	-13.4705
1665	4.19756	8.48088	-13.515
1666	4.22154	8.51662	-13.5585
1667	4.24555	8.55447	-13.6004
1668	4.26966	8.59491	-13.6403
1669	4.29395	8.63842	-13.6779
1670	4.31776	8.68443	-13.7139
1671	4.34059	8.73207	-13.749
1672	4.36275	8.78135	-13.7833
1673	4.38455	8.83226	-13.8166
1674	4.40631	8.88479	-13.8487
1675	4.42834	8.93895	-13.8796
1676	4.45097	8.99474	-13.9092
1677	4.4745	9.05216	-13.9372
1678	4.49926	9.1112	-13.9637
1679	4.52556	9.17187	-13.9884
1680	4.55372	9.23416	-14.0113
1681	4.58406	9.29808	-14.0322
1682	4.61786	9.36521	-14.0507
1683	4.65561	9.43657	-14.0665
1684	4.69641	9.51128	-14.0799
1685	4.73935	9.58847	-14.0913
1686	4.78354	9.66729	-14.1011
1687	4.82807	9.74686	-14.1095
1688	4.87203	9.82633	-14.117
1689	4.91452	9.90483	-14.1239
1690	4.95462	9.9815	-14.1304
1691	4.99143	10.0555	-14.1371
1692	5.02404	10.1259	-14.1442
1693	5.05154	10.1919	-14.1522
1694	5.07415	10.254	-14.1604
1695	5.09302	10.3136	-14.1681
1696	5.1086	10.371	-14.1753
1697	5.12131	10.4262	-14.1823
1698	5.13161	10.4796	-14.189
1699	5.13994	10.5315	-14.1957
1700	5.14675	10.582	-14.2024
1701	5.15247	10.6314	-14.2092
1702	5.15757	10.6799	-14.2163
1703	5.16247	10.7278	-14.2237
1704	5.16763	10.7753	-14.2316
1705	5.1735	10.8227	-14.24
1706	5.17982	10.8695	-14.249
1707	5.18596	10.9153	-14.2585
1708	5.19175	10.9602	-14.2683
1709	5.19705	11.0042	-14.2785
1710	5.20171	11.0473	-14.2889
1711	5.20559	11.0895	-14.2995
1712	5.20853	11.131	-14.3102
1713	5.21039	11.1718	-14.321
1714	5.21102	11.2119	-14.3317
1715	5.21028	11.2513	-14.3424
1716	5.20801	11.2901	-14.353
1717	5.20408	11.3285	-14.3633
1718	5.19864	11.3676	-14.3742
1719	5.19195	11.4085	-14.3861
1720	5.18404	11.4503	-14.3987
1721	5.17489	11.4922	-14.4118
1722	5.16453	11.5334	-14.4248
1723	5.15295	11.5732	-14.4374
1724	5.14016	11.6106	-14.4494
1725	5.12616	11.645	-14.4603
1726	5.11097	11.6755	-14.4697
1727	5.09458	11.7013	-14.4774
1728	5.077	11.7217	-14.483
1729	5.05823	11.7358	-14.486
1730	5.0385	11.7425	-14.4846
1731	5.01795	11.742	-14.4779
1732	4.99646	11.7353	-14.4672
1733	4.9739	11.7237	-14.4538
1734	4.95013	11.7082	-14.4389
1735	4.92503	11.69	-14.4238
1736	4.89847	11.6701	-14.4099
1737	4.87032	11.6496	-14.3984
1738	4.84045	11.6298	-14.3906
1739	4.80873	11.6116	-14.3877
1740	4.77503	11.5963	-14.3911
1741	4.73921	11.5849	-14.402
1742	4.70025	11.5744	-14.4218
1743	4.65764	11.5616	-14.4498
1744	4.61199	11.5474	-14.4845
1745	4.56395	11.5329	-14.5243
1746	4.51413	11.519	-14.5678
1747	4.46318	11.5067	-14.6134
1748	4.41173	11.4969	-14.6596
1749	4.36045	11.4906	-14.7049
1750	4.30997	11.4888	-14.7478
1751	4.26096	11.4924	-14.7869
1752	4.21408	11.5024	-14.8206
1753	4.16999	11.5198	-14.8474
1754	4.12755	11.5446	-14.8698
1755	4.08531	11.5758	-14.891
1756	4.0435	11.6129	-14.9107
1757	4.00233	11.6551	-14.9285
1758	3.962	11.7017	-14.944
1759	3.92272	11.7521	-14.9567
1760	3.88472	11.8056	-14.9664
1761	3.84821	11.8615	-14.9725
1762	3.81339	11.9192	-14.9748
1763	3.78048	11.978	-14.9729
1764	3.7497	12.0372	-14.9663
1765	3.72127	12.0962	-14.9547
1766	3.69572	12.1577	-14.9352
1767	3.67314	12.2244	-14.9067
1768	3.65311	12.295	-14.8708
1769	3.63519	12.3685	-14.8294
1770	3.61893	12.4437	-14.784
1771	3.60391	12.5196	-14.7365
1772	3.5897	12.5951	-14.6887
1773	3.57588	12.669	-14.6422
1774	3.56204	12.7402	-14.5988
1775	3.54775	12.8076	-14.5604
1776	3.53261	12.8701	-14.5285
1777	3.51621	12.9267	-14.5049
1778	3.49915	12.9781	-14.4887
1779	3.48225	13.0262	-14.4771
1780	3.46548	13.0712	-14.4696
1781	3.44878	13.1132	-14.4658
1782	3.4321	13.1526	-14.4651
1783	3.41539	13.1896	-14.467
1784	3.3986	13.2244	-14.4709
1785	3.38167	13.2573	-14.4764
1786	3.36454	13.2884	-14.483
1787	3.34716	13.3179	-14.49
1788	3.32947	13.3463	-14.4971
1789	3.31141	13.3735	-14.5037
1790	3.29409	13.3968	-14.5096
1791	3.27828	13.4139	-14.5152
1792	3.26341	13.4264	-14.5211
1793	3.2489	13.4357	-14.5276
1794	3.23418	13.4432	-14.5351
1795	3.21867	13.4504	-14.544
1796	3.2018	13.4589	-14.5548
1797	3.18299	13.4699	-14.5679
1798	3.16167	13.4851	-14.5836
1799	3.13725	13.5058	-14.6025
1800	3.10917	13.5336	-14.6249
1801	3.07685	13.5698	-14.6512
1802	3.04232	13.6137	-14.6848
1803	3.0075	13.6629	-14.7273
1804	2.97165	13.7171	-14.7766
1805	2.93406	13.7759	-14.8307
1806	2.894	13.8387	-14.8876
1807	2.85074	13.9053	-14.9452
1808	2.80355	13.9752	-15.0015
1809	2.75169	14.0479	-15.0544
1810	2.69443	14.123	-15.1019
1811	2.63102	14.2001	-15.142
1812	2.56071	14.2788	-15.1726
1813	2.48276	14.3587	-15.1918
1814	2.39535	14.4397	-15.199
1815	2.29814	14.5224	-15.1962
1816	2.19258	14.607	-15.1849
1817	2.08009	14.6937	-15.1669
1818	1.96212	14.7828	-15.1436
1819	1.84012	14.8745	-15.1167
1820	1.71552	14.969	-15.0878
1821	1.58979	15.0666	-15.0584
1822	1.46438	15.1676	-15.03
1823	1.34076	15.2721	-15.0044
1824	1.22038	15.3805	-14.983
1825	1.10472	15.493	-14.9674
1826	0.992502	15.6121	-14.9522
1827	0.881294	15.7389	-14.9325
1828	0.770863	15.8719	-14.9101
1829	0.660982	16.0098	-14.8871
1830	0.551431	16.1511	-14.8652
1831	0.441998	16.2943	-14.8465
1832	0.332479	16.438	-14.8329
1833	0.222677	16.5807	-14.8261
1834	0.112403	16.721	-14.8283
1835	0.00147225	16.8575	-14.8411
1836	-0.110293	16.9888	-14.8666
1837	-0.223068	17.1133	-14.9066
1838	-0.339194	17.2353	-14.9657
1839	-0.45991	17.3589	-15.0449
1840	-0.583743	17.4829	-15.1404
1841	-0.709237	17.606	-15.2485
1842	-0.834955	17.7269	-15.3654
1843	-0.959477	17.8442	-15.4873
1844	-1.0814	17.9568	-15.6105
1845	-1.19935	18.0632	-15.7312
1846	-1.31196	18.1622	-15.8455
1847	-1.41787	18.2523	-15.9496
1848	-1.51574	18.3322	-16.0396
1849	-1.60424	18.4006	-16.1118
1850	-1.68665	18.4611	-16.1662
1851	-1.76658	18.5176	-16.2071
1852	-1.84315	18.5689	-16.2368
1853	-1.91549	18.6137	-16.2575
1854	-1.98271	18.6509	-16.2715
1855	-2.04392	18.6792	-16.2812
1856	-2.09824	18.6975	-16.2887
1857	-2.14476	18.7045	-16.2964
1858	-2.18259	18.699	-16.3066
1859	-2.21084	18.68	-16.3216
1860	-2.22861	18.6461	-16.3436
1861	-2.23502	18.5963	-16.375
1862	-2.22512	18.5269	-16.4157
1863	-2.19673	18.437	-16.4629
1864	-2.15317	18.3292	-16.5153
1865	-2.09776	18.2063	-16.5718
1866	-2.03382	18.0709	-16.631
1867	-1.96463	17.9257	-16.6916
1868	-1.8935	17.7734	-16.7522
1869	-1.82369	17.6167	-16.8115
1870	-1.75848	17.4584	-16.8681
1871	-1.70111	17.3011	-16.9206
1872	-1.65482	17.1476	-16.9676
1873	-1.62282	17.0007	-17.0076
1874	-1.60609	16.8525	-17.0426
1875	-1.60168	16.6951	-17.0755
1876	-1.60698	16.5311	-17.1059
1877	-1.61937	16.3629	-17.1336
1878	-1.63621	16.1932	-17.1584
1879	-1.65489	16.0244	-17.1801
1880	-1.67278	15.8591	-17.1985
1881	-1.68724	15.6997	-17.2134
1882	-1.69566	15.5487	-17.2246
1883	-1.69541	15.4088	-17.2318
1884	-1.68386	15.2823	-17.2351
1885	-1.6584	15.1719	-17.2341
1886	-1.61804	15.0798	-17.2277
1887	-1.56498	15.005	-17.2153
1888	-1.50143	14.9445	-17.1977
1889	-1.4296	14.8954	-17.1756
1890	-1.35168	14.8547	-17.1498
1891	-1.26988	14.8197	-17.1211
1892	-1.1864	14.7874	-17.0902
1893	-1.10344	14.7548	-17.058
1894	-1.02321	14.7191	-17.0251
1895	-0.947879	14.6773	-16.9924
1896	-0.879653	14.6265	-16.9608
1897	-0.820717	14.5638	-16.9309
1898	-0.768327	14.4909	-16.9001
1899	-0.718344	14.4123	-16.8656
1900	-0.670858	14.3286	-16.8286
1901	-0.625963	14.2409	-16.7901
1902	-0.583755	14.15	-16.7509
1903	-0.544332	14.0568	-16.7123
1904	-0.507793	13.9622	-16.6751
1905	-0.474243	13.8671	-16.6403
1906	-0.443786	13.7723	-16.609
1907	-0.416531	13.6787	-16.5822
1908	-0.392588	13.5872	-16.5609
1909	-0.372071	13.4987	-16.546
1910	-0.356432	13.4105	-16.5386
1911	-0.346491	13.3199	-16.5384
1912	-0.341408	13.2278	-16.5441
1913	-0.340342	13.1352	-16.5544
1914	-0.342448	13.0428	-16.5681
1915	-0.346875	12.9518	-16.5839
1916	-0.352771	12.8629	-16.6007
1917	-0.359277	12.777	-16.6171
1918	-0.36553	12.6952	-16.632
1919	-0.370664	12.6182	-16.644
1920	-0.373809	12.547	-16.652
1921	-0.374092	12.4825	-16.6548
1922	-0.372218	12.425	-16.6528
1923	-0.369576	12.3738	-16.6479
1924	-0.366322	12.3279	-16.6403
1925	-0.362617	12.2868	-16.6307
1926	-0.358618	12.2497	-16.6196
1927	-0.354488	12.2158	-16.6073
1928	-0.350386	12.1843	-16.5945
1929	-0.346474	12.1547	-16.5815
1930	-0.342913	12.126	-16.569
1931	-0.339865	12.0976	-16.5573
1932	-0.337491	12.0688	-16.547
1933	-0.335955	12.0387	-16.5385
1934	-0.334702	12.0081	-16.5312
1935	-0.333203	11.9783	-16.5241
1936	-0.331656	11.9493	-16.5171
1937	-0.330263	11.9213	-16.5105
1938	-0.329222	11.8942	-16.5043
1939	-0.328733	11.8683	-16.4985
1940	-0.328998	11.8435	-16.4933
1941	-0.330216	11.82	-16.4887
1942	-0.332587	11.7978	-16.4847
1943	-0.336313	11.777	-16.4815
1944	-0.341593	11.7577	-16.4792
1945	-0.348629	11.74	-16.4778
1946	-0.357863	11.7245	-16.4778
1947	-0.369358	11.7117	-16.4794
1948	-0.382747	11.7011	-16.4824
1949	-0.397661	11.6923	-16.4865
1950	-0.413733	11.6848	-16.4912
1951	-0.430595	11.6781	-16.4962
1952	-0.447879	11.672	-16.5013
1953	-0.465215	11.6658	-16.506
1954	-0.482235	11.6593	-16.5101
1955	-0.49857	11.6519	-16.5133
1956	-0.513852	11.6432	-16.5152
1957	-0.527712	11.6328	-16.5154
1958	-0.540668	11.6221	-16.5145
1959	-0.553453	11.6125	-16.5133
1960	-0.566019	11.6034	-16.5116
1961	-0.578316	11.5945	-16.5093
1962	-0.590294	11.5851	-16.5064
1963	-0.601905	11.5748	-16.5027
1964	-0.613099	11.5631	-16.4983
1965	-0.623826	11.5495	-16.493
1966	-0.634037	11.5335	-16.4867
1967	-0.643682	11.5146	-16.4793
1968	-0.652711	11.4923	-16.4708
1969	-0.661073	11.466	-16.4611
1970	-0.669277	11.4371	-16.4497
1971	-0.677701	11.4068	-16.4364
1972	-0.686096	11.3749	-16.4215
1973	-0.694216	11.3408	-16.4054
1974	-0.701811	11.3044	-16.3882
1975	-0.708635	11.2651	-16.3704
1976	-0.714439	11.2228	-16.3523
1977	-0.718975	11.177	-16.334
1978	-0.721992	11.1274	-16.316
1979	-0.723242	11.0736	-16.2986
1980	-0.722473	11.0153	-16.282
1981	-0.719437	10.9522	-16.2665
1982	-0.712894	10.8817	-16.2522
1983	-0.702327	10.8027	-16.2387
1984	-0.688559	10.7167	-16.2259
1985	-0.672415	10.6253	-16.2136
1986	-0.654722	10.5301	-16.2016
1987	-0.636304	10.4327	-16.1896
1988	-0.617989	10.3346	-16.1775
1989	-0.600603	10.2375	-16.1651
1990	-0.584974	10.1429	-16.1521
1991	-0.571932	10.0523	-16.1383
1992	-0.562307	9.96745	-16.1235
1993	-0.556931	9.8898	-16.1076
1994	-0.556086	9.81685	-16.0897
1995	-0.559039	9.74527	-16.0698
1996	-0.5651	9.67545	-16.0484
1997	-0.573586	9.60774	-16.0258
1998	-0.583814	9.54252	-16.0027
[truncated: 57,900 more rows]

## Sheet: P1S1-003
Frame	T8_Head Lateral Bending	T8_Head Axial Bending	T8_Head Flexion/Extension
0	-1.59379	5.22085	2.22128
1	-1.59995	5.20382	2.22974
2	-1.60633	5.1861	2.2384
3	-1.61284	5.16792	2.2472
4	-1.61943	5.14951	2.25606
5	-1.62601	5.1311	2.26493
6	-1.63251	5.11292	2.27372
7	-1.63886	5.09518	2.28237
8	-1.64498	5.07812	2.29082
9	-1.65081	5.06196	2.299
10	-1.65627	5.04693	2.30683
11	-1.66128	5.03326	2.31426
12	-1.66578	5.02118	2.3212
13	-1.66996	5.01073	2.32774
14	-1.67402	5.00171	2.33398
15	-1.67791	4.99394	2.33994
16	-1.68156	4.98726	2.34563
17	-1.68492	4.98147	2.35104
18	-1.68793	4.97643	2.35618
19	-1.69053	4.97194	2.36106
20	-1.69266	4.96783	2.36569
21	-1.69426	4.96394	2.37007
22	-1.69528	4.96009	2.37421
23	-1.69566	4.95611	2.37811
24	-1.69533	4.95182	2.38178
25	-1.69387	4.94711	2.38536
26	-1.69109	4.94211	2.38894
27	-1.68725	4.93698	2.39242
28	-1.68261	4.93189	2.39574
29	-1.67745	4.92702	2.39881
30	-1.67203	4.92253	2.40156
31	-1.66662	4.91859	2.40389
32	-1.66148	4.91538	2.40573
33	-1.65689	4.91306	2.40701
34	-1.6531	4.91181	2.40764
35	-1.65038	4.91179	2.40753
36	-1.64901	4.91317	2.40662
37	-1.64896	4.91623	2.40459
38	-1.64992	4.92094	2.40132
39	-1.65174	4.92705	2.39703
40	-1.65425	4.93431	2.39195
41	-1.6573	4.94246	2.3863
42	-1.66073	4.95126	2.3803
43	-1.66439	4.96044	2.37418
44	-1.66811	4.96975	2.36815
45	-1.67175	4.97894	2.36244
46	-1.67514	4.98775	2.35728
47	-1.67813	4.99593	2.35288
48	-1.68055	5.00323	2.34947
49	-1.68286	5.01031	2.34678
50	-1.68549	5.0179	2.3444
51	-1.6883	5.02577	2.34234
52	-1.69116	5.03372	2.34059
53	-1.69393	5.04155	2.33917
54	-1.69649	5.04906	2.33807
55	-1.69868	5.05602	2.33729
56	-1.70037	5.06225	2.33685
57	-1.70144	5.06753	2.33673
58	-1.70173	5.07165	2.33695
59	-1.70112	5.07441	2.33752
60	-1.69947	5.0756	2.33843
61	-1.69673	5.07512	2.33994
62	-1.69304	5.07312	2.34222
63	-1.68849	5.0698	2.34512
64	-1.6832	5.06534	2.34851
65	-1.67728	5.05993	2.35223
66	-1.67084	5.05376	2.35613
67	-1.66398	5.04702	2.36009
68	-1.65682	5.03991	2.36394
69	-1.64946	5.0326	2.36755
70	-1.64201	5.0253	2.37077
71	-1.63458	5.01818	2.37346
72	-1.62729	5.01144	2.37547
73	-1.61961	5.00474	2.37681
74	-1.6111	4.99766	2.37762
75	-1.60196	4.99027	2.37801
76	-1.59241	4.98261	2.37806
77	-1.58267	4.97477	2.37786
78	-1.57295	4.9668	2.37751
79	-1.56346	4.95876	2.3771
80	-1.55441	4.95073	2.37672
81	-1.54602	4.94275	2.37647
82	-1.5385	4.9349	2.37643
83	-1.53207	4.92724	2.37669
84	-1.52694	4.91983	2.37736
85	-1.5231	4.91265	2.37836
86	-1.52033	4.90562	2.37957
87	-1.5185	4.8987	2.38096
88	-1.51745	4.89188	2.3825
89	-1.51707	4.88511	2.38416
90	-1.51721	4.87839	2.38592
91	-1.51773	4.87166	2.38775
92	-1.51851	4.86492	2.38961
93	-1.51939	4.85814	2.3915
94	-1.52026	4.85127	2.39337
95	-1.52096	4.84431	2.3952
96	-1.52136	4.83721	2.39697
97	-1.52187	4.82984	2.39854
98	-1.52288	4.82214	2.39988
99	-1.52426	4.8142	2.40106
100	-1.52589	4.80612	2.40218
101	-1.52763	4.798	2.4033
102	-1.52936	4.78992	2.40453
103	-1.53093	4.78198	2.40594
104	-1.53222	4.77428	2.40762
105	-1.5331	4.7669	2.40965
106	-1.53344	4.75996	2.41212
107	-1.53311	4.75354	2.4151
108	-1.53197	4.74773	2.4187
109	-1.52997	4.74246	2.423
110	-1.52721	4.73757	2.42798
111	-1.5238	4.73305	2.43354
112	-1.51987	4.72888	2.43956
113	-1.51552	4.72503	2.44593
114	-1.51088	4.72151	2.45254
115	-1.50606	4.71827	2.45928
116	-1.50117	4.71532	2.46604
117	-1.49633	4.71263	2.47271
118	-1.49165	4.71019	2.47919
119	-1.48726	4.70797	2.48535
120	-1.48326	4.70595	2.49109
121	-1.47939	4.7043	2.49648
122	-1.47533	4.70311	2.50166
123	-1.47116	4.70232	2.50669
124	-1.46697	4.70186	2.51159
125	-1.46283	4.70166	2.5164
126	-1.45881	4.70165	2.52116
127	-1.455	4.70177	2.5259
128	-1.45148	4.70195	2.53067
129	-1.44831	4.70212	2.53548
130	-1.44559	4.70221	2.54039
131	-1.44338	4.70215	2.54543
132	-1.44176	4.70188	2.55064
133	-1.44074	4.70147	2.55575
134	-1.44024	4.70102	2.56055
135	-1.44021	4.70056	2.56518
136	-1.44059	4.70008	2.56973
137	-1.44133	4.69959	2.57435
138	-1.44238	4.6991	2.57914
139	-1.44369	4.6986	2.58423
140	-1.4452	4.69811	2.58973
141	-1.44686	4.69763	2.59577
142	-1.44863	4.69717	2.60246
143	-1.45043	4.69672	2.60993
144	-1.45224	4.69629	2.61828
145	-1.45443	4.69603	2.6279
146	-1.45733	4.69599	2.63889
147	-1.46074	4.69611	2.65097
148	-1.46448	4.69632	2.66385
149	-1.46838	4.69653	2.67728
150	-1.47225	4.69668	2.69096
151	-1.4759	4.69668	2.70461
152	-1.47916	4.69648	2.71798
153	-1.48183	4.69598	2.73076
154	-1.48375	4.69511	2.7427
155	-1.48472	4.69381	2.7535
156	-1.48456	4.692	2.7629
157	-1.48321	4.68951	2.77091
158	-1.48084	4.68634	2.77786
159	-1.4776	4.68261	2.7839
160	-1.47362	4.67846	2.78921
161	-1.46907	4.67401	2.79393
162	-1.46409	4.66942	2.79825
163	-1.45882	4.6648	2.80232
164	-1.45341	4.66029	2.80631
165	-1.44802	4.65602	2.81037
166	-1.44278	4.65214	2.81469
167	-1.43785	4.64877	2.81941
168	-1.43337	4.64604	2.82471
169	-1.42909	4.64395	2.83036
170	-1.42467	4.64233	2.83606
171	-1.42017	4.64111	2.84181
172	-1.41563	4.64021	2.84763
173	-1.4111	4.63955	2.85353
174	-1.40663	4.63907	2.85953
175	-1.40227	4.63867	2.86564
176	-1.39806	4.6383	2.87187
177	-1.39406	4.63787	2.87823
178	-1.39031	4.6373	2.88475
179	-1.38685	4.63652	2.89143
180	-1.38375	4.63545	2.89829
181	-1.38107	4.63425	2.90572
182	-1.3788	4.6331	2.91396
183	-1.37687	4.63196	2.92278
184	-1.37521	4.6308	2.93197
185	-1.37376	4.62958	2.94129
186	-1.37244	4.62827	2.95052
187	-1.37119	4.62682	2.95944
188	-1.36993	4.62521	2.96783
189	-1.3686	4.62339	2.97546
190	-1.36712	4.62133	2.9821
191	-1.36543	4.619	2.98754
192	-1.36346	4.61635	2.99154
193	-1.36124	4.6132	2.99378
194	-1.35888	4.60948	2.99429
195	-1.35639	4.6053	2.99338
196	-1.35382	4.6008	2.9914
197	-1.35116	4.59609	2.98865
198	-1.34846	4.5913	2.98547
199	-1.34572	4.58655	2.98217
200	-1.34298	4.58197	2.9791
201	-1.34026	4.57767	2.97656
202	-1.33757	4.57379	2.97488
203	-1.33494	4.57043	2.9744
204	-1.3324	4.56774	2.97543
205	-1.33	4.56581	2.97777
206	-1.32777	4.5646	2.98096
207	-1.32565	4.56395	2.98488
208	-1.32361	4.56372	2.98945
209	-1.32157	4.56379	2.99455
210	-1.3195	4.564	3.00009
211	-1.31735	4.56423	3.00598
212	-1.31505	4.56431	3.0121
213	-1.31257	4.56413	3.01836
214	-1.30985	4.56353	3.02466
215	-1.30683	4.56238	3.03091
216	-1.30348	4.56054	3.03699
217	-1.29964	4.55806	3.04319
218	-1.29529	4.55511	3.04979
219	-1.29054	4.55177	3.05671
220	-1.28549	4.54809	3.06385
221	-1.28024	4.54413	3.07114
222	-1.27492	4.53997	3.07847
223	-1.26963	4.53567	3.08577
224	-1.26447	4.53127	3.09294
225	-1.25955	4.52686	3.09991
226	-1.25499	4.52249	3.10657
227	-1.25088	4.51822	3.11284
228	-1.24735	4.51412	3.11864
229	-1.24431	4.50994	3.1241
230	-1.24159	4.50546	3.12941
231	-1.23918	4.50078	3.13455
232	-1.23704	4.49598	3.1395
233	-1.23514	4.49116	3.14424
234	-1.23345	4.48641	3.14874
235	-1.23196	4.48183	3.153
236	-1.23062	4.4775	3.15697
237	-1.22942	4.47351	3.16065
238	-1.22833	4.46996	3.16402
239	-1.22731	4.46695	3.16705
240	-1.22634	4.46456	3.16972
241	-1.22575	4.46298	3.17182
242	-1.22578	4.46223	3.17323
243	-1.22627	4.46215	3.17408
244	-1.22705	4.46257	3.17451
245	-1.22797	4.46335	3.17464
246	-1.22885	4.46431	3.1746
247	-1.22955	4.46529	3.17454
248	-1.22989	4.46614	3.17457
249	-1.22972	4.46668	3.17484
250	-1.22888	4.46677	3.17547
251	-1.2272	4.46623	3.17659
252	-1.22452	4.46491	3.17833
253	-1.22051	4.46276	3.18041
254	-1.21516	4.45993	3.1825
255	-1.20874	4.45656	3.18466
256	-1.20152	4.45276	3.18698
257	-1.19379	4.44865	3.18952
258	-1.18583	4.44438	3.19238
259	-1.17791	4.44006	3.19562
260	-1.17031	4.43581	3.19931
261	-1.16331	4.43177	3.20354
262	-1.1572	4.42806	3.20838
263	-1.15224	4.4248	3.21391
264	-1.14872	4.42212	3.2202
265	-1.14666	4.42032	3.22755
266	-1.14575	4.41942	3.23608
267	-1.14582	4.4192	3.24557
268	-1.14667	4.41942	3.25581
269	-1.14813	4.41984	3.26658
270	-1.15001	4.42023	3.27768
271	-1.15211	4.42035	3.28888
272	-1.15426	4.41996	3.29998
273	-1.15627	4.41884	3.31075
274	-1.15794	4.41674	3.321
275	-1.1591	4.41343	3.3305
276	-1.15956	4.40867	3.33904
277	-1.15928	4.40276	3.34658
278	-1.15844	4.39615	3.35332
279	-1.15719	4.38882	3.35941
280	-1.15566	4.38076	3.36503
281	-1.15398	4.37196	3.37033
282	-1.15229	4.36242	3.37547
283	-1.15074	4.35211	3.38061
284	-1.14946	4.34102	3.38592
285	-1.14857	4.32916	3.39155
286	-1.14824	4.31649	3.39768
287	-1.14857	4.30302	3.40445
288	-1.14973	4.28873	3.41203
289	-1.15185	4.27303	3.42003
290	-1.1549	4.25555	3.428
291	-1.15869	4.23663	3.43608
292	-1.16305	4.2166	3.44437
293	-1.16781	4.19577	3.45299
294	-1.17281	4.1745	3.46205
295	-1.17785	4.15309	3.47167
296	-1.18278	4.13189	3.48196
297	-1.18743	4.11122	3.49303
298	-1.19161	4.09141	3.505
299	-1.19516	4.0728	3.51798
300	-1.1979	4.0557	3.53208
301	-1.2001	4.03985	3.54791
302	-1.20211	4.02472	3.56573
303	-1.20389	4.01024	3.58514
304	-1.20541	3.99635	3.60574
305	-1.20665	3.983	3.62711
306	-1.20756	3.97011	3.64887
307	-1.20813	3.95763	3.67059
308	-1.20831	3.94549	3.69189
309	-1.20807	3.93365	3.71235
310	-1.20738	3.92203	3.73158
311	-1.20621	3.91057	3.74917
312	-1.20453	3.89922	3.76471
313	-1.20228	3.88828	3.77859
314	-1.19946	3.878	3.79148
315	-1.19611	3.86825	3.80344
316	-1.19229	3.85891	3.81452
317	-1.18806	3.84987	3.82476
318	-1.18347	3.84099	3.83423
319	-1.17857	3.83215	3.84295
320	-1.17342	3.82323	3.851
321	-1.16807	3.8141	3.85841
322	-1.16258	3.80465	3.86524
323	-1.15699	3.79475	3.87153
324	-1.15136	3.78427	3.87734
325	-1.14527	3.77273	3.88219
326	-1.13841	3.75996	3.88569
327	-1.13095	3.74631	3.8881
328	-1.12311	3.73211	3.88964
329	-1.11506	3.71771	3.89054
330	-1.10701	3.70344	3.89105
331	-1.09915	3.68966	3.89138
332	-1.09167	3.67669	3.89178
333	-1.08476	3.66488	3.89248
334	-1.07863	3.65457	3.89372
335	-1.07345	3.6461	3.89573
336	-1.06943	3.63982	3.89874
337	-1.06659	3.63564	3.90254
338	-1.06471	3.63316	3.90674
339	-1.06367	3.63219	3.91131
340	-1.06334	3.63255	3.91621
341	-1.06359	3.63408	3.92142
342	-1.06427	3.63659	3.9269
343	-1.06527	3.6399	3.93262
344	-1.06645	3.64384	3.93855
345	-1.06767	3.64824	3.94465
346	-1.06882	3.65291	3.9509
347	-1.06974	3.65768	3.95726
348	-1.07032	3.66236	3.9637
349	-1.07084	3.66769	3.97067
350	-1.07166	3.67429	3.97847
351	-1.07267	3.6819	3.9869
352	-1.07382	3.69023	3.99572
353	-1.07501	3.69902	4.00472
354	-1.07618	3.70798	4.01367
355	-1.07723	3.71684	4.02235
356	-1.0781	3.72533	4.03055
357	-1.07869	3.73317	4.03803
358	-1.07895	3.74008	4.04459
359	-1.07877	3.74579	4.04999
360	-1.07809	3.75002	4.05402
361	-1.07699	3.75305	4.05652
362	-1.07561	3.75536	4.05763
363	-1.07395	3.75696	4.05757
364	-1.07202	3.75789	4.05658
365	-1.06982	3.75817	4.05488
366	-1.06736	3.75782	4.05269
367	-1.06464	3.75687	4.05026
368	-1.06166	3.75534	4.04779
369	-1.05843	3.75326	4.04552
370	-1.05494	3.75065	4.04368
371	-1.05121	3.74755	4.04249
372	-1.04724	3.74396	4.04219
373	-1.04271	3.73973	4.04272
374	-1.0374	3.7347	4.04382
375	-1.0315	3.72895	4.04536
376	-1.02517	3.72258	4.04723
377	-1.01858	3.71565	4.04929
378	-1.01192	3.70826	4.05143
379	-1.00535	3.70047	4.05352
380	-0.999037	3.69238	4.05544
381	-0.993166	3.68405	4.05707
382	-0.987906	3.67558	4.05829
383	-0.98343	3.66705	4.05896
384	-0.979912	3.65852	4.05898
385	-0.97747	3.65006	4.05838
386	-0.975993	3.64159	4.05734
387	-0.975305	3.63305	4.0559
388	-0.975232	3.62435	4.05412
389	-0.975597	3.61542	4.05204
390	-0.976226	3.6062	4.04973
391	-0.976944	3.59659	4.04723
392	-0.977574	3.58652	4.04459
393	-0.977942	3.57593	4.04187
394	-0.977873	3.56472	4.03911
395	-0.97719	3.55283	4.03638
396	-0.975719	3.54019	4.03372
397	-0.97365	3.52663	4.03089
398	-0.971296	3.51217	4.02768
399	-0.968664	3.49691	4.02418
400	-0.965763	3.48099	4.02051
401	-0.962601	3.46455	4.01675
402	-0.959185	3.4477	4.013
403	-0.955523	3.43057	4.00937
404	-0.951623	3.41329	4.00594
405	-0.947492	3.39599	4.00282
406	-0.943138	3.3788	4.0001
407	-0.938568	3.36184	3.99789
408	-0.933788	3.34524	3.99628
409	-0.928513	3.32876	3.99544
410	-0.92255	3.3121	3.9954
411	-0.91605	3.29532	3.99597
412	-0.909165	3.27846	3.99702
413	-0.902047	3.26158	3.99837
414	-0.894847	3.24474	3.99987
415	-0.887717	3.22798	4.00135
416	-0.880809	3.21135	4.00266
417	-0.874275	3.19491	4.00363
418	-0.868266	3.17871	4.00411
419	-0.862936	3.16281	4.00394
420	-0.858437	3.14725	4.00296
421	-0.854584	3.132	4.00091
422	-0.851094	3.11697	3.99779
423	-0.847971	3.10217	3.99384
424	-0.84522	3.08756	3.98932
425	-0.842845	3.07315	3.98447
426	-0.84085	3.0589	3.97953
427	-0.839239	3.04482	3.97475
428	-0.838016	3.03088	3.97038
429	-0.837185	3.01707	3.96665
430	-0.836749	3.00338	3.96382
431	-0.836713	2.98979	3.96213
432	-0.837079	2.97629	3.96182
433	-0.838457	2.96304	3.96289
434	-0.841229	2.95018	3.96508
435	-0.84506	2.93762	3.96822
436	-0.849616	2.92526	3.97217
437	-0.854561	2.91304	3.97676
438	-0.859563	2.90087	3.98185
439	-0.864286	2.88866	3.98729
440	-0.868395	2.87632	3.99291
441	-0.871557	2.86379	3.99856
442	-0.873436	2.85096	4.0041
443	-0.873698	2.83777	4.00935
444	-0.87201	2.82413	4.01418
445	-0.868197	2.80962	4.01896
446	-0.862515	2.79407	4.02409
447	-0.855271	2.77777	4.02946
448	-0.846772	2.76099	4.03496
449	-0.837325	2.74401	4.0405
450	-0.827237	2.7271	4.04595
451	-0.816816	2.71055	4.05123
452	-0.806369	2.69461	4.05621
453	-0.796204	2.67959	4.06079
454	-0.786629	2.66574	4.06487
455	-0.77795	2.65336	4.06834
456	-0.770475	2.6427	4.07111
457	-0.763964	2.63399	4.07342
458	-0.757926	2.62704	4.07555
459	-0.752298	2.62158	4.07745
460	-0.747016	2.6173	4.07902
461	-0.742017	2.61393	4.0802
462	-0.737237	2.61117	4.08092
463	-0.732613	2.60875	4.0811
464	-0.72808	2.60636	4.08066
465	-0.723575	2.60373	4.07955
466	-0.719034	2.60057	4.07767
467	-0.714395	2.59658	4.07496
468	-0.709592	2.59149	4.07134
469	-0.704817	2.58561	4.06678
470	-0.700259	2.57946	4.06136
471	-0.695856	2.57305	4.05513
472	-0.691544	2.56639	4.04815
473	-0.687261	2.55948	4.04048
474	-0.682944	2.55233	4.03219
475	-0.67853	2.54495	4.02333
476	-0.673955	2.53734	4.01398
477	-0.669158	2.52952	4.00418
478	-0.664074	2.52149	3.994
479	-0.658642	2.51326	3.98351
480	-0.652798	2.50484	3.97276
481	-0.64656	2.49622	3.96144
482	-0.640009	2.48738	3.9493
483	-0.633175	2.47833	3.93645
484	-0.626089	2.46907	3.92303
485	-0.618781	2.45959	3.90917
486	-0.611281	2.44989	3.89499
487	-0.603619	2.43996	3.88064
488	-0.595825	2.42982	3.86624
489	-0.58793	2.41945	3.85191
490	-0.579963	2.40886	3.8378
491	-0.571955	2.39804	3.82402
492	-0.563937	2.38699	3.81072
493	-0.55572	2.37534	3.79755
494	-0.547155	2.36285	3.78418
495	-0.538323	2.34973	3.7707
496	-0.529308	2.33617	3.7572
497	-0.520193	2.3224	3.74377
498	-0.51106	2.30861	3.73052
499	-0.501991	2.295	3.71753
500	-0.493069	2.28179	3.70491
501	-0.484375	2.26917	3.69275
502	-0.475993	2.25736	3.68114
503	-0.468003	2.24656	3.67018
504	-0.460488	2.23697	3.65997
505	-0.453261	2.22857	3.65046
506	-0.446115	2.22112	3.6415
507	-0.439097	2.2145	3.63306
508	-0.432257	2.20859	3.62512
509	-0.425643	2.20328	3.61765
510	-0.419303	2.19845	3.6106
511	-0.413288	2.19399	3.60394
512	-0.407644	2.18979	3.59766
513	-0.402422	2.18572	3.5917
514	-0.39767	2.18167	3.58605
515	-0.393438	2.17752	3.58066
516	-0.389773	2.17316	3.57551
517	-0.386388	2.16866	3.57052
518	-0.383045	2.16418	3.56567
519	-0.37987	2.15976	3.56102
520	-0.376991	2.15544	3.55665
521	-0.374533	2.15126	3.55261
522	-0.372622	2.14725	3.54896
523	-0.371387	2.14345	3.54577
524	-0.370952	2.1399	3.54311
525	-0.371445	2.13664	3.54103
526	-0.372991	2.1337	3.5396
527	-0.375718	2.13112	3.53888
528	-0.379752	2.12894	3.53894
529	-0.385347	2.12686	3.53985
530	-0.392529	2.12464	3.54159
531	-0.401076	2.12244	3.54408
532	-0.410769	2.12039	3.54724
533	-0.421389	2.11862	3.55099
534	-0.432717	2.11727	3.55525
535	-0.444533	2.11648	3.55993
536	-0.456617	2.1164	3.56495
537	-0.46875	2.11714	3.57023
538	-0.480714	2.11887	3.57568
539	-0.492288	2.1217	3.58123
540	-0.503255	2.12579	3.58679
541	-0.514249	2.13138	3.59297
542	-0.525915	2.13848	3.60026
543	-0.538045	2.14687	3.60837
544	-0.550434	2.15632	3.61701
545	-0.562874	2.1666	3.62592
546	-0.575158	2.1775	3.6348
547	-0.587081	2.18877	3.64336
548	-0.598435	2.20022	3.65134
549	-0.609012	2.21159	3.65843
550	-0.618605	2.22269	3.66437
551	-0.627008	2.23327	3.66886
552	-0.634011	2.24312	3.67163
553	-0.639657	2.25273	3.67274
554	-0.644201	2.26265	3.67251
555	-0.647748	2.27276	3.67111
556	-0.650409	2.28294	3.66868
557	-0.65229	2.29306	3.66538
558	-0.6535	2.30299	3.66135
559	-0.654148	2.31261	3.65675
560	-0.654342	2.3218	3.65172
561	-0.654192	2.33043	3.64641
562	-0.653805	2.33837	3.64098
563	-0.65329	2.3455	3.63558
564	-0.652758	2.35169	3.63035
565	-0.651867	2.35697	3.62481
566	-0.650283	2.36148	3.61851
567	-0.648122	2.36529	3.61161
568	-0.645499	2.36847	3.60426
569	-0.642533	2.37109	3.59664
570	-0.63934	2.37321	3.58891
571	-0.636035	2.37492	3.58123
572	-0.632735	2.37627	3.57377
573	-0.629557	2.37733	3.5667
574	-0.626617	2.37819	3.56017
575	-0.624031	2.37889	3.55436
576	-0.621917	2.37953	3.54942
577	-0.620291	2.37998	3.54548
578	-0.61904	2.38012	3.54243
579	-0.618079	2.37995	3.54009
580	-0.617323	2.37949	3.5383
581	-0.61669	2.37875	3.5369
582	-0.616094	2.37773	3.53572
583	-0.615451	2.37646	3.53458
584	-0.614678	2.37493	3.53332
585	-0.61369	2.37317	3.53178
586	-0.612404	2.37119	3.52978
587	-0.610734	2.369	3.52715
588	-0.608598	2.3666	3.52374
589	-0.606202	2.364	3.51959
590	-0.603771	2.36118	3.51492
591	-0.601245	2.35814	3.50982
592	-0.598565	2.35486	3.50436
593	-0.59567	2.35135	3.4986
594	-0.5925	2.3476	3.49264
595	-0.588997	2.3436	3.48653
596	-0.5851	2.33935	3.48036
597	-0.58075	2.33484	3.47421
598	-0.575886	2.33007	3.46814
599	-0.57045	2.32504	3.46223
600	-0.564382	2.31972	3.45656
601	-0.55732	2.31365	3.45091
602	-0.549099	2.3065	3.44507
603	-0.539955	2.29855	3.43909
604	-0.530123	2.29008	3.43306
605	-0.519839	2.28135	3.42704
606	-0.509338	2.27263	3.42109
607	-0.498854	2.26419	3.41529
608	-0.488624	2.25632	3.40971
609	-0.478882	2.24926	3.40441
610	-0.469862	2.24331	3.39947
611	-0.461801	2.23872	3.39495
612	-0.454932	2.23578	3.39093
613	-0.448675	2.23413	3.38778
614	-0.442402	2.23327	3.38568
615	-0.436282	2.23322	3.38437
616	-0.430481	2.23397	3.3836
617	-0.425168	2.23556	3.38311
618	-0.42051	2.23798	3.38267
619	-0.416673	2.24126	3.38201
620	-0.413827	2.2454	3.38089
621	-0.412138	2.25042	3.37905
622	-0.411774	2.25634	3.37625
623	-0.412902	2.26316	3.37224
624	-0.415691	2.2709	3.36675
625	-0.420684	2.28015	3.35966
626	-0.428045	2.29125	3.35115
627	-0.43737	2.3039	3.34145
628	-0.448255	2.31775	3.3308
629	-0.460297	2.33248	3.31943
630	-0.473092	2.34777	3.30758
631	-0.486235	2.36328	3.29548
632	-0.499325	2.37868	3.28337
633	-0.511956	2.39366	3.27149
634	-0.523726	2.40788	3.26006
635	-0.534231	2.421	3.24934
636	-0.543069	2.43272	3.23955
637	-0.550735	2.44334	3.23029
638	-0.557983	2.45343	3.22106
639	-0.564801	2.46303	3.21191
640	-0.571174	2.47216	3.20293
641	-0.577091	2.48087	3.19417
642	-0.582537	2.48917	3.18571
643	-0.5875	2.4971	3.17761
644	-0.591965	2.5047	3.16995
645	-0.595921	2.512	3.1628
646	-0.599352	2.51902	3.15621
647	-0.602246	2.52581	3.15026
648	-0.60459	2.53239	3.14503
649	-0.606201	2.53881	3.14081
650	-0.606976	2.54506	3.13773
651	-0.607024	2.55109	3.13558
652	-0.606454	2.55686	3.13414
653	-0.605374	2.56233	3.1332
654	-0.603892	2.56746	3.13256
655	-0.602116	2.57219	3.132
656	-0.600155	2.57648	3.13131
657	-0.598116	2.5803	3.13027
658	-0.596108	2.58359	3.12868
659	-0.594239	2.58631	3.12632
660	-0.592616	2.58841	3.12299
661	-0.59097	2.58973	3.11869
662	-0.58901	2.59021	3.11368
663	-0.586816	2.58997	3.10807
664	-0.584465	2.58912	3.10199
665	-0.582035	2.58779	3.09557
666	-0.579607	2.5861	3.08893
667	-0.577257	2.58417	3.08221
668	-0.575066	2.58213	3.07551
669	-0.573111	2.58009	3.06897
670	-0.571471	2.57817	3.06271
671	-0.570225	2.5765	3.05687
672	-0.569451	2.5752	3.05155
673	-0.569178	2.57417	3.04668
674	-0.569341	2.57321	3.04205
675	-0.569873	2.5723	3.03764
676	-0.570708	2.57143	3.03341
677	-0.571779	2.57055	3.02934
678	-0.573021	2.56966	3.0254
679	-0.574368	2.56872	3.02156
680	-0.575752	2.56771	3.01779
681	-0.577109	2.56661	3.01407
682	-0.578372	2.5654	3.01036
683	-0.579474	2.56404	3.00664
684	-0.58035	2.56253	3.00288
685	-0.581124	2.56091	2.99929
686	-0.581946	2.55926	2.99602
687	-0.582792	2.55756	2.99299
688	-0.583635	2.55578	2.9901
689	-0.58445	2.55392	2.98725
690	-0.585212	2.55194	2.98435
691	-0.585895	2.54983	2.9813
692	-0.586474	2.54757	2.97802
693	-0.586923	2.54514	2.9744
694	-0.587217	2.54252	2.97035
695	-0.58733	2.53969	2.96579
696	-0.587237	2.53663	2.9606
697	-0.586818	2.53326	2.95478
698	-0.586026	2.52953	2.94842
699	-0.584941	2.52552	2.94159
700	-0.583646	2.52128	2.93437
701	-0.582221	2.51687	2.9268
702	-0.580748	2.51235	2.91897
703	-0.579308	2.50777	2.91094
704	-0.577982	2.5032	2.90278
705	-0.576853	2.4987	2.89456
706	-0.576001	2.49431	2.88635
707	-0.575508	2.49011	2.87821
708	-0.575455	2.48615	2.87021
709	-0.575807	2.48229	2.86205
710	-0.576454	2.47836	2.85347
711	-0.577363	2.47441	2.84458
712	-0.578502	2.47048	2.83551
713	-0.579836	2.46662	2.82638
714	-0.581335	2.46286	2.81731
715	-0.582964	2.45926	2.80842
716	-0.58469	2.45584	2.79983
717	-0.586481	2.45266	2.79165
718	-0.588303	2.44976	2.78402
719	-0.590124	2.44718	2.77705
720	-0.59191	2.44497	2.77086
721	-0.593817	2.44322	2.76552
722	-0.595979	2.44196	2.76097
723	-0.598333	2.44112	2.75707
724	-0.600814	2.44059	2.75372
725	-0.603359	2.44029	2.75078
726	-0.605904	2.44015	2.74814
727	-0.608386	2.44007	2.74569
728	-0.61074	2.43996	2.74329
729	-0.612903	2.43975	2.74084
730	-0.614811	2.43935	2.73821
731	-0.6164	2.43867	2.73529
732	-0.617606	2.43762	2.73195
733	-0.618447	2.4362	2.72836
734	-0.619002	2.4345	2.72477
735	-0.619303	2.43258	2.72115
736	-0.619381	2.43048	2.71749
737	-0.619268	2.42829	2.71377
738	-0.618995	2.42604	2.70998
739	-0.618594	2.4238	2.7061
740	-0.618096	2.42163	2.70211
741	-0.617532	2.41958	2.69799
742	-0.616934	2.41772	2.69373
743	-0.616334	2.4161	2.68931
744	-0.615762	2.41478	2.68471
745	-0.615105	2.41378	2.67995
746	-0.614253	2.41305	2.67504
747	-0.613251	2.41254	2.67
748	-0.612141	2.4122	2.66482
749	-0.610966	2.41199	2.65952
750	-0.609768	2.41185	2.6541
751	-0.608589	2.41175	2.64857
752	-0.607474	2.41163	2.64292
753	-0.606463	2.41145	2.63718
754	-0.605601	2.41116	2.63133
755	-0.60493	2.41071	2.6254
756	-0.604492	2.41007	2.61938
757	-0.604212	2.40921	2.6133
758	-0.603993	2.40819	2.60717
759	-0.603851	2.40705	2.60098
760	-0.603801	2.40581	2.59471
761	-0.603855	2.40451	2.58833
762	-0.60403	2.40318	2.58183
763	-0.604339	2.40186	2.57519
764	-0.604797	2.40057	2.56839
765	-0.605419	2.39935	2.56142
766	-0.606218	2.39823	2.55425
767	-0.607209	2.39724	2.54687
768	-0.608407	2.39643	2.53926
769	-0.609878	2.39576	2.53136
770	-0.611647	2.39521	2.52317
771	-0.613669	2.39476	2.51472
772	-0.6159	2.39439	2.50605
773	-0.618294	2.3941	2.49721
774	-0.620807	2.39385	2.48823
775	-0.623393	2.39365	2.47916
776	-0.626008	2.39347	2.47003
777	-0.628606	2.3933	2.46089
778	-0.631143	2.39312	2.45178
779	-0.633574	2.39293	2.44275
780	-0.635853	2.3927	2.43382
781	-0.637963	2.39231	2.42491
782	-0.639941	2.39169	2.4159
783	-0.641826	2.39092	2.40684
784	-0.643656	2.39007	2.39774
785	-0.64547	2.38924	2.38862
786	-0.647307	2.3885	2.37952
787	-0.649204	2.38793	2.37046
788	-0.6512	2.3876	2.36147
789	-0.653334	2.38761	2.35256
790	-0.655644	2.38803	2.34377
791	-0.658168	2.38894	2.33513
792	-0.660946	2.39042	2.32664
793	-0.663996	2.39251	2.31834
794	-0.667289	2.39515	2.31017
795	-0.67079	2.39826	2.30213
796	-0.674463	2.40177	2.2942
797	-0.678275	2.40561	2.28636
798	-0.682188	2.40971	2.2786
799	-0.686169	2.414	2.27088
800	-0.690182	2.4184	2.26321
801	-0.694191	2.42284	2.25554
802	-0.698163	2.42726	2.24788
803	-0.70206	2.43157	2.2402
804	-0.705849	2.43572	2.23248
805	-0.709374	2.43966	2.22491
806	-0.712574	2.44345	2.21761
807	-0.715556	2.44716	2.21051
808	-0.718429	2.45084	2.20352
809	-0.721298	2.45458	2.19653
810	-0.724271	2.45841	2.18948
811	-0.727455	2.46242	2.18228
812	-0.730958	2.46666	2.17482
813	-0.734886	2.4712	2.16703
814	-0.739347	2.47609	2.15883
815	-0.744448	2.48141	2.15011
816	-0.750296	2.48721	2.1408
817	-0.757115	2.49376	2.13092
818	-0.764928	2.50114	2.12059
819	-0.773546	2.50918	2.10985
820	-0.78278	2.5177	2.09873
821	-0.792439	2.52651	2.08728
822	-0.802334	2.53544	2.07553
823	-0.812275	2.5443	2.06353
824	-0.822072	2.55292	2.05131
825	-0.831536	2.56111	2.03891
826	-0.840476	2.56869	2.02638
827	-0.848703	2.57548	2.01375
828	-0.856027	2.5813	2.00107
829	-0.862558	2.58608	1.98785
830	-0.868574	2.58998	1.97376
831	-0.874136	2.59314	1.95903
832	-0.879304	2.59573	1.94389
833	-0.884139	2.59789	1.92858
834	-0.888702	2.59978	1.91332
835	-0.893052	2.60154	1.89836
836	-0.897251	2.60333	1.88391
837	-0.901359	2.6053	1.87023
838	-0.905435	2.60761	1.85754
839	-0.909539	2.6104	1.84607
840	-0.913733	2.61383	1.83605
841	-0.917965	2.61792	1.82741
842	-0.922139	2.62253	1.81985
843	-0.926243	2.62755	1.81325
844	-0.930265	2.63285	1.80752
845	-0.934195	2.63834	1.80255
846	-0.938021	2.6439	1.79822
847	-0.941731	2.64941	1.79444
848	-0.945315	2.65477	1.79109
849	-0.948762	2.65987	1.78808
850	-0.952059	2.66459	1.78529
851	-0.955196	2.66882	1.78263
852	-0.958162	2.67246	1.77998
853	-0.960945	2.67557	1.77769
854	-0.963551	2.67833	1.77613
855	-0.965993	2.68078	1.77515
856	-0.968285	2.68293	1.77462
857	-0.970438	2.68482	1.77444
858	-0.972468	2.68647	1.77445
859	-0.974385	2.68791	1.77455
860	-0.976204	2.68917	1.77459
861	-0.977938	2.69027	1.77446
862	-0.979599	2.69125	1.77402
863	-0.981201	2.69213	1.77316
864	-0.982757	2.69293	1.77173
865	-0.984257	2.69353	1.76983
866	-0.98568	2.69382	1.76765
867	-0.987024	2.69383	1.76522
868	-0.988285	2.69364	1.76258
869	-0.98946	2.69329	1.75976
870	-0.990547	2.69285	1.75681
871	-0.991544	2.69236	1.75374
872	-0.992446	2.69188	1.75061
873	-0.993251	2.69146	1.74744
874	-0.993957	2.69117	1.74427
875	-0.99456	2.69105	1.74114
876	-0.995058	2.69117	1.73808
877	-0.995369	2.6915	1.73506
878	-0.995443	2.69199	1.73202
879	-0.995327	2.69259	1.72895
880	-0.995068	2.6933	1.72585
881	-0.994711	2.69406	1.72272
882	-0.994305	2.69487	1.71955
883	-0.993894	2.69568	1.71633
884	-0.993527	2.69648	1.71307
885	-0.993248	2.69723	1.70976
886	-0.993105	2.6979	1.70639
887	-0.993144	2.69846	1.70297
888	-0.993413	2.6989	1.69948
889	-0.993841	2.69914	1.69595
890	-0.994336	2.69918	1.6924
891	-0.994905	2.69907	1.68882
892	-0.995556	2.69886	1.68519
893	-0.996295	2.6986	1.68152
894	-0.997132	2.69835	1.67778
895	-0.998073	2.69815	1.67398
896	-0.999126	2.69805	1.67009
897	-1.0003	2.69812	1.66612
898	-1.0016	2.69838	1.66204
899	-1.00304	2.69891	1.65786
900	-1.00461	2.69975	1.65356
901	-1.00634	2.70084	1.64901
902	-1.00822	2.70212	1.64415
903	-1.01023	2.70357	1.63905
904	-1.01238	2.70518	1.63378
905	-1.01464	2.70695	1.62843
906	-1.01702	2.70887	1.62306
907	-1.01949	2.71092	1.61775
908	-1.02206	2.71311	1.61257
909	-1.02471	2.71543	1.6076
910	-1.02743	2.71787	1.60292
911	-1.03022	2.72041	1.59859
912	-1.03307	2.72306	1.5947
913	-1.03611	2.72597	1.59116
914	-1.03944	2.72924	1.58786
915	-1.04301	2.73279	1.58478
916	-1.04672	2.73655	1.58192
917	-1.05052	2.74043	1.57926
918	-1.05433	2.74436	1.57681
919	-1.05808	2.74826	1.57454
920	-1.0617	2.75205	1.57247
921	-1.06512	2.75564	1.57057
922	-1.06826	2.75897	1.56885
923	-1.07106	2.76194	1.56729
924	-1.07344	2.76449	1.56588
925	-1.07545	2.76666	1.5648
926	-1.07721	2.76858	1.56416
927	-1.07873	2.77027	1.56387
928	-1.08003	2.77175	1.56385
929	-1.08113	2.77304	1.56401
930	-1.08205	2.77416	1.56426
931	-1.08279	2.77513	1.56452
932	-1.08339	2.77596	1.56469
933	-1.08385	2.77669	1.56469
934	-1.0842	2.77732	1.56443
935	-1.08445	2.77789	1.56383
936	-1.08461	2.7784	1.56279
937	-1.08459	2.77874	1.56133
938	-1.08428	2.77881	1.55955
939	-1.08374	2.77865	1.55749
940	-1.08302	2.77834	1.5552
941	-1.08216	2.77791	1.55275
942	-1.08122	2.77742	1.55018
943	-1.08025	2.77694	1.54754
944	-1.07929	2.77651	1.54488
945	-1.0784	2.77618	1.54227
946	-1.07762	2.77602	1.53975
947	-1.077	2.77608	1.53737
948	-1.0766	2.7764	1.53519
949	-1.07636	2.77698	1.53313
950	-1.07622	2.77775	1.53108
951	-1.07615	2.77868	1.52907
952	-1.07616	2.77974	1.52709
953	-1.07623	2.78091	1.52515
954	-1.07636	2.78217	1.52325
955	-1.07653	2.78347	1.5214
956	-1.07675	2.78481	1.51961
957	-1.077	2.78615	1.51788
958	-1.07728	2.78747	1.51623
959	-1.07758	2.78875	1.51465
960	-1.07789	2.78994	1.51315
961	-1.07831	2.79095	1.51169
962	-1.07891	2.79172	1.51026
963	-1.07966	2.79233	1.50886
964	-1.08049	2.79286	1.50751
965	-1.08135	2.7934	1.50622
966	-1.08219	2.79402	1.50501
967	-1.08297	2.79481	1.50389
968	-1.08363	2.79584	1.50288
969	-1.08412	2.7972	1.502
970	-1.08438	2.79897	1.50125
971	-1.08438	2.80123	1.50066
972	-1.08405	2.80406	1.50023
973	-1.08314	2.80775	1.50009
974	-1.08154	2.81243	1.50028
975	-1.07943	2.81785	1.50074
976	-1.07697	2.82382	1.50139
977	-1.07435	2.83012	1.50217
978	-1.07173	2.83653	1.503
979	-1.06928	2.84284	1.50381
980	-1.06718	2.84883	1.50454
981	-1.0656	2.85428	1.5051
982	-1.06471	2.85898	1.50543
983	-1.06469	2.86272	1.50546
984	-1.0657	2.86528	1.50512
985	-1.0679	2.8668	1.50442
986	-1.07119	2.8676	1.50345
987	-1.07538	2.86775	1.50226
988	-1.08028	2.86729	1.50087
989	-1.0857	2.86631	1.49933
990	-1.09145	2.86485	1.49765
991	-1.09734	2.86298	1.49589
992	-1.10318	2.86076	1.49406
993	-1.10877	2.85825	1.49222
994	-1.11394	2.85552	1.49039
995	-1.11848	2.85261	1.4886
996	-1.1222	2.8496	1.4869
997	-1.12551	2.84572	1.48487
998	-1.12886	2.8404	1.4822
999	-1.13216	2.83402	1.4791
1000	-1.13532	2.82698	1.47578
1001	-1.13823	2.81964	1.47243
1002	-1.14081	2.8124	1.46926
1003	-1.14295	2.80564	1.46649
1004	-1.14457	2.79973	1.4643
1005	-1.14556	2.79506	1.4629
1006	-1.14584	2.79201	1.4625
1007	-1.1453	2.79096	1.46331
1008	-1.14386	2.7923	1.46551
1009	-1.14085	2.79623	1.4696
1010	-1.13593	2.80247	1.47565
1011	-1.12954	2.81067	1.48326
1012	-1.12211	2.82047	1.49206
1013	-1.11406	2.83151	1.50166
1014	-1.10581	2.84343	1.51167
1015	-1.0978	2.85587	1.52169
1016	-1.09044	2.86847	1.53135
1017	-1.08416	2.88088	1.54026
1018	-1.07939	2.89274	1.54802
1019	-1.07655	2.90367	1.55425
1020	-1.07606	2.91334	1.55855
1021	-1.07802	2.92221	1.56079
1022	-1.08202	2.93099	1.56129
1023	-1.08775	2.93964	1.56038
1024	-1.09487	2.94813	1.55838
1025	-1.10307	2.95642	1.55562
1026	-1.11202	2.96448	1.55243
1027	-1.12141	2.97228	1.54914
1028	-1.13092	2.97978	1.54606
1029	-1.14022	2.98695	1.54353
1030	-1.14899	2.99375	1.54187
1031	-1.15691	3.00015	1.54141
1032	-1.16367	3.00612	1.54249
1033	-1.16967	3.01143	1.54501
1034	-1.17551	3.01596	1.5486
1035	-1.18118	3.01987	1.55306
1036	-1.18666	3.0233	1.55825
1037	-1.19194	3.02639	1.56398
1038	-1.197	3.0293	1.5701
1039	-1.20182	3.03217	1.57642
1040	-1.20638	3.03515	1.58278
1041	-1.21066	3.03839	1.58901
1042	-1.21466	3.04203	1.59494
1043	-1.21834	3.04622	1.60041
1044	-1.2217	3.05111	1.60524
1045	-1.22463	3.05684	1.60963
1046	-1.2271	3.06337	1.6139
1047	-1.22916	3.07051	1.61804
1048	-1.23088	3.07808	1.62205
1049	-1.23233	3.08591	1.62593
1050	-1.23357	3.09381	1.62969
1051	-1.23466	3.10162	1.63331
1052	-1.23567	3.10916	1.6368
1053	-1.23666	3.11624	1.64016
1054	-1.2377	3.12269	1.64338
1055	-1.23886	3.12833	1.64646
1056	-1.24018	3.13299	1.64941
1057	-1.24164	3.13679	1.65238
1058	-1.24313	3.14001	1.65547
1059	-1.24464	3.14269	1.6586
1060	-1.24614	3.14488	1.66168
1061	-1.24762	3.14661	1.66462
1062	-1.24908	3.14794	1.66735
1063	-1.25048	3.1489	1.66977
1064	-1.25182	3.14953	1.6718
1065	-1.25308	3.14988	1.67336
1066	-1.25424	3.15	1.67436
1067	-1.25528	3.14992	1.67471
1068	-1.2562	3.14969	1.67434
1069	-1.25715	3.14916	1.67284
1070	-1.25824	3.1482	1.67006
1071	-1.2594	3.14685	1.66627
1072	-1.26056	3.14516	1.66174
1073	-1.26163	3.1432	1.65673
1074	-1.26255	3.14101	1.65152
1075	-1.26323	3.13864	1.64637
1076	-1.26361	3.13615	1.64155
1077	-1.26361	3.13359	1.63732
1078	-1.26315	3.13101	1.63397
1079	-1.26216	3.12846	1.63175
1080	-1.26057	3.126	1.63093
1081	-1.25818	3.12339	1.6314
1082	-1.25494	3.12044	1.63281
1083	-1.25102	3.11724	1.63504
1084	-1.24657	3.11387	1.63798
1085	-1.24173	3.11043	1.64151
1086	-1.23667	3.10701	1.64554
1087	-1.23153	3.1037	1.64994
1088	-1.22648	3.10059	1.6546
1089	-1.22165	3.09777	1.65941
1090	-1.21722	3.09533	1.66426
1091	-1.21332	3.09337	1.66904
1092	-1.21012	3.09196	1.67363
1093	-1.20738	3.09109	1.67824
1094	-1.20481	3.09065	1.68311
1095	-1.20243	3.09058	1.6882
1096	-1.20025	3.09084	1.69348
1097	-1.1983	3.09139	1.69891
1098	-1.19662	3.09219	1.70445
1099	-1.19521	3.0932	1.71008
1100	-1.19412	3.09436	1.71574
1101	-1.19335	3.09565	1.72142
1102	-1.19294	3.097	1.72706
1103	-1.19291	3.09839	1.73264
1104	-1.19328	3.09976	1.73812
1105	-1.19423	3.10116	1.74343
1106	-1.19584	3.10266	1.74855
1107	-1.198	3.10426	1.75355
1108	-1.2006	3.10598	1.7585
1109	-1.20353	3.10782	1.76345
1110	-1.20668	3.10977	1.76848
1111	-1.20994	3.11186	1.77363
1112	-1.21321	3.11407	1.77898
1113	-1.21637	3.11642	1.78459
1114	-1.21932	3.11892	1.79052
1115	-1.22194	3.12156	1.79682
1116	-1.22413	3.12435	1.80358
1117	-1.22607	3.12748	1.81098
1118	-1.228	3.13108	1.81911
1119	-1.22989	3.13503	1.8278
1120	-1.2317	3.13923	1.8369
1121	-1.23341	3.14356	1.84626
1122	-1.23498	3.14792	1.85572
1123	-1.23639	3.1522	1.86513
1124	-1.23759	3.15629	1.87433
1125	-1.23857	3.16008	1.88318
1126	-1.23928	3.16347	1.89152
1127	-1.23971	3.16635	1.89918
1128	-1.23981	3.1686	1.90603
1129	-1.23941	3.17019	1.91218
1130	-1.23845	3.17118	1.91787
1131	-1.23704	3.17169	1.92314
1132	-1.23528	3.1718	1.92802
1133	-1.2333	3.17162	1.93254
1134	-1.23119	3.17123	1.93673
1135	-1.22908	3.17075	1.94064
1136	-1.22708	3.17025	1.94427
1137	-1.22529	3.16985	1.94769
1138	-1.22383	3.16963	1.9509
1139	-1.22282	3.1697	1.95396
1140	-1.22236	3.17014	1.95688
1141	-1.22244	3.17094	1.95955
1142	-1.22296	3.17197	1.96186
1143	-1.22383	3.17318	1.96385
1144	-1.22498	3.17452	1.96556
1145	-1.22636	3.17596	1.96705
1146	-1.22788	3.17744	1.96835
1147	-1.22948	3.17892	1.96952
1148	-1.23109	3.18034	1.97059
1149	-1.23265	3.18167	1.97162
1150	-1.23408	3.18286	1.97264
1151	-1.23531	3.18385	1.97371
1152	-1.23628	3.18461	1.97486
1153	-1.23705	3.18517	1.97605
1154	-1.23772	3.1856	1.97717
1155	-1.23832	3.18593	1.97825
1156	-1.23884	3.18614	1.97927
1157	-1.23931	3.18626	1.98025
1158	-1.23973	3.18629	1.98118
1159	-1.24012	3.18624	1.98207
1160	-1.24048	3.18612	1.98292
1161	-1.24082	3.18594	1.98374
1162	-1.24116	3.1857	1.98452
1163	-1.24152	3.18541	1.98527
1164	-1.24189	3.18509	1.986
1165	-1.24236	3.18468	1.98668
1166	-1.24299	3.18415	1.9873
1167	-1.2437	3.18352	1.98786
1168	-1.24446	3.18281	1.98839
1169	-1.24521	3.18203	1.98888
1170	-1.24588	3.18121	1.98934
1171	-1.24644	3.18037	1.98978
1172	-1.24681	3.17952	1.9902
1173	-1.24696	3.17868	1.99062
1174	-1.24683	3.17788	1.99105
1175	-1.24635	3.17713	1.99148
1176	-1.24548	3.17646	1.99193
1177	-1.24407	3.1758	1.99235
1178	-1.24207	3.1751	1.99271
1179	-1.23961	3.17437	1.99303
1180	-1.2368	3.17364	1.99332
1181	-1.23376	3.17292	1.9936
1182	-1.23061	3.17224	1.9939
1183	-1.22746	3.17161	1.99424
1184	-1.22444	3.17105	1.99462
1185	-1.22165	3.17058	1.99508
1186	-1.21922	3.17023	1.99562
1187	-1.21726	3.17	1.99628
1188	-1.2159	3.16992	1.99707
1189	-1.21507	3.17002	1.99813
1190	-1.21462	3.1703	1.99954
1191	-1.21451	3.17072	2.0012
1192	-1.21468	3.17126	2.00303
1193	-1.21509	3.17189	2.00493
1194	-1.21569	3.17258	2.0068
1195	-1.21644	3.17331	2.00857
1196	-1.21729	3.17405	2.01013
1197	-1.21819	3.17477	2.0114
1198	-1.2191	3.17545	2.01228
1199	-1.21997	3.17604	2.01268
1200	-1.22075	3.17654	2.01251
1201	-1.22159	3.1769	2.01181
1202	-1.22266	3.17713	2.0107
1203	-1.22388	3.17728	2.00923
1204	-1.22522	3.17737	2.00743
1205	-1.2266	3.17744	2.00533
1206	-1.22799	3.17752	2.00297
1207	-1.22932	3.17766	2.00039
1208	-1.23054	3.17788	1.99762
1209	-1.23159	3.17823	1.9947
1210	-1.23242	3.17874	1.99167
1211	-1.23299	3.17944	1.98855
1212	-1.23322	3.18036	1.98539
1213	-1.23314	3.1816	1.98204
1214	-1.23281	3.18317	1.97837
1215	-1.23225	3.185	1.97444
1216	-1.23151	3.18701	1.9703
1217	-1.2306	3.18915	1.966
1218	-1.22955	3.19134	1.96162
1219	-1.22839	3.19352	1.95719
1220	-1.22716	3.19562	1.95278
1221	-1.22588	3.19757	1.94844
1222	-1.22457	3.1993	1.94423
1223	-1.22327	3.20074	1.94021
1224	-1.222	3.20183	1.93643
1225	-1.22073	3.20256	1.933
1226	-1.2194	3.203	1.92991
1227	-1.21802	3.20321	1.92708
1228	-1.21659	3.20322	1.92442
1229	-1.21511	3.20308	1.92183
1230	-1.21358	3.20283	1.91922
1231	-1.212	3.20253	1.9165
1232	-1.21037	3.2022	1.91358
1233	-1.2087	3.20191	1.91036
1234	-1.20699	3.20169	1.90675
1235	-1.20523	3.2016	1.90267
1236	-1.20344	3.20166	1.89801
1237	-1.20154	3.2019	1.89282
1238	-1.1995	3.20227	1.88721
1239	-1.19734	3.20273	1.88122
1240	-1.1951	3.20325	1.8749
1241	-1.19282	3.2038	1.86829
1242	-1.19053	3.20435	1.86141
1243	-1.18826	3.20487	1.85433
1244	-1.18605	3.20531	1.84707
1245	-1.18393	3.20565	1.83968
1246	-1.18194	3.20585	1.83219
1247	-1.18011	3.20588	1.82465
1248	-1.17847	3.20572	1.8171
1249	-1.17705	3.20538	1.80933
1250	-1.17583	3.20492	1.80115
1251	-1.17478	3.20436	1.79266
1252	-1.17386	3.20368	1.78394
1253	-1.17302	3.2029	1.7751
1254	-1.17225	3.20203	1.7662
1255	-1.17149	3.20106	1.75736
1256	-1.17072	3.2	1.74865
1257	-1.1699	3.19885	1.74017
1258	-1.16899	3.19763	1.73201
1259	-1.16796	3.19632	1.72425
1260	-1.16677	3.19495	1.717
1261	-1.16553	3.19338	1.71016
1262	-1.16433	3.19154	1.70361
1263	-1.16314	3.1895	1.69732
1264	-1.16194	3.1873	1.69127
1265	-1.16069	3.18503	1.68545
1266	-1.15935	3.18272	1.67984
1267	-1.1579	3.18046	1.67442
1268	-1.15629	3.17829	1.66918
1269	-1.15451	3.17629	1.66409
1270	-1.15251	3.17451	1.65915
1271	-1.15026	3.17302	1.65433
1272	-1.14773	3.17187	1.64962
1273	-1.14489	3.17096	1.64499
1274	-1.14177	3.17013	1.64044
1275	-1.13841	3.16943	1.63599
1276	-1.13482	3.16886	1.63168
1277	-1.13105	3.16845	1.62752
1278	-1.12714	3.16823	1.62355
1279	-1.1231	3.16822	1.61979
1280	-1.11899	3.16844	1.61627
1281	-1.11483	3.16891	1.61301
1282	-1.11066	3.16966	1.61004
1283	-1.1065	3.1707	1.60738
1284	-1.1024	3.17207	1.60507
1285	-1.09838	3.17378	1.60325
1286	-1.09444	3.17582	1.602
1287	-1.09053	3.17817	1.60121
1288	-1.08661	3.18079	1.60078
1289	-1.08264	3.18367	1.60062
1290	-1.07859	3.18678	1.60062
1291	-1.07441	3.19009	1.60069
1292	-1.07006	3.19358	1.60071
1293	-1.06551	3.19722	1.6006
1294	-1.06071	3.20099	1.60025
1295	-1.05562	3.20486	1.59957
1296	-1.05022	3.20881	1.59845
1297	-1.04433	3.21326	1.59719
1298	-1.03792	3.2185	1.59609
1299	-1.03108	3.22431	1.59505
1300	-1.02394	3.2305	1.59397
1301	-1.01658	3.23683	1.59276
1302	-1.00913	3.24311	1.59132
1303	-1.00169	3.24911	1.58954
1304	-0.99436	3.25463	1.58733
1305	-0.987256	3.25945	1.58458
1306	-0.980483	3.26336	1.5812
1307	-0.974148	3.26615	1.57709
1308	-0.968359	3.26761	1.57214
1309	-0.962995	3.26758	1.56621
1310	-0.957865	3.26619	1.55929
1311	-0.952964	3.26368	1.55153
1312	-0.94829	3.26025	1.5431
1313	-0.94384	3.25612	1.53413
1314	-0.93961	3.25152	1.52477
1315	-0.935597	3.24665	1.51517
1316	-0.931798	3.24174	1.50549
1317	-0.92821	3.237	1.49588
1318	-0.92483	3.23265	1.48647
1319	-0.921654	3.22891	1.47743
1320	-0.918679	3.226	1.46891
1321	-0.915981	3.22353	1.46054
1322	-0.913611	3.22104	1.45195
1323	-0.91153	3.21859	1.44323
1324	-0.9097	3.21624	1.43447
1325	-0.90808	3.21407	1.42578
1326	-0.906632	3.21213	1.41725
1327	-0.905316	3.2105	1.40898
1328	-0.904094	3.20925	1.40106
1329	-0.902926	3.20843	1.3936
1330	-0.901772	3.20812	1.38668
1331	-0.900594	3.20839	1.3804
1332	-0.899353	3.20929	1.37487
1333	-0.898234	3.21125	1.3699
1334	-0.897399	3.21446	1.36531
1335	-0.896772	3.21864	1.3611
1336	-0.896274	3.22352	1.35732
1337	-0.89583	3.22885	1.35398
1338	-0.895363	3.23435	1.35113
1339	-0.894795	3.23976	1.34879
1340	-0.894051	3.24479	1.34698
1341	-0.893053	3.2492	1.34574
1342	-0.891725	3.2527	1.3451
1343	-0.88999	3.25503	1.34509
1344	-0.887772	3.25592	1.34574
1345	-0.885513	3.25534	1.34709
1346	-0.883576	3.25359	1.34917
1347	-0.88177	3.25083	1.35192
1348	-0.879902	3.24726	1.35528
1349	-0.877782	3.24305	1.35921
1350	-0.875215	3.23839	1.36366
1351	-0.872011	3.23346	1.36858
1352	-0.867978	3.22845	1.37391
1353	-0.862923	3.22354	1.37961
1354	-0.856655	3.21892	1.38563
1355	-0.848981	3.21476	1.39191
1356	-0.83971	3.21125	1.39842
1357	-0.828402	3.20855	1.40516
1358	-0.814989	3.20658	1.41223
1359	-0.79983	3.20513	1.41963
1360	-0.783288	3.20399	1.42738
1361	-0.765726	3.20295	1.4355
1362	-0.747503	3.2018	1.444
1363	-0.728983	3.20034	1.4529
1364	-0.710526	3.19836	1.46221
1365	-0.692493	3.19565	1.47196
1366	-0.675247	3.19201	1.48215
1367	-0.659149	3.18722	1.4928
1368	-0.644559	3.18107	1.50392
1369	-0.630863	3.17338	1.51647
1370	-0.617277	3.16425	1.53103
1371	-0.603903	3.15391	1.54707
1372	-0.590847	3.14261	1.56407
1373	-0.578212	3.13058	1.5815
1374	-0.566102	3.11805	1.59883
1375	-0.554624	3.10528	1.61552
1376	-0.543882	3.09248	1.63106
1377	-0.533983	3.07991	1.64492
1378	-0.525031	3.06779	1.65656
1379	-0.517132	3.05637	1.66546
1380	-0.510394	3.04588	1.67109
1381	-0.505392	3.0355	1.67335
1382	-0.502376	3.02445	1.67272
1383	-0.500966	3.01304	1.66963
1384	-0.500783	3.00155	1.66445
1385	-0.501446	2.99027	1.65759
1386	-0.502575	2.97951	1.64944
1387	-0.50379	2.96956	1.64041
1388	-0.50471	2.9607	1.63089
1389	-0.504955	2.95323	1.62127
1390	-0.504144	2.94745	1.61196
1391	-0.501895	2.94365	1.60335
1392	-0.497827	2.94213	1.59585
1393	-0.491825	2.94298	1.58886
1394	-0.48423	2.94598	1.5816
1395	-0.475346	2.95086	1.57412
1396	-0.465478	2.95738	1.56649
1397	-0.454933	2.96529	1.55878
1398	-0.444016	2.97434	1.55103
1399	-0.433032	2.98429	1.54331
1400	-0.422286	2.99488	1.5357
1401	-0.412085	3.00587	1.52824
1402	-0.402734	3.01701	1.52099
1403	-0.394539	3.02806	1.51403
1404	-0.387806	3.03876	1.50741
1405	-0.382417	3.04998	1.50127
1406	-0.377965	3.06251	1.49564
1407	-0.374318	3.07607	1.49041
1408	-0.371347	3.09034	1.48545
1409	-0.36892	3.105	1.48064
1410	-0.366907	3.11976	1.47588
1411	-0.365177	3.13429	1.47103
1412	-0.3636	3.1483	1.46598
1413	-0.362046	3.16148	1.46061
1414	-0.360383	3.17351	1.4548
1415	-0.358482	3.18409	1.44844
1416	-0.356212	3.1929	1.44141
1417	-0.353803	3.20022	1.43366
1418	-0.351545	3.20654	1.42527
1419	-0.349396	3.21193	1.41635
1420	-0.347312	3.21642	1.40702
1421	-0.345252	3.22008	1.39736
1422	-0.343172	3.22295	1.38749
1423	-0.34103	3.2251	1.37751
1424	-0.338784	3.22656	1.36752
1425	-0.336391	3.2274	1.35763
1426	-0.333809	3.22767	1.34795
1427	-0.330995	3.22742	1.33857
1428	-0.327906	3.2267	1.3296
1429	-0.324192	3.22491	1.32088
1430	-0.319676	3.22161	1.3122
1431	-0.314578	3.21708	1.30357
1432	-0.309115	3.21164	1.29502
1433	-0.303507	3.20557	1.28657
1434	-0.297972	3.19917	1.27823
1435	-0.292728	3.19274	1.27003
1436	-0.287995	3.18657	1.262
1437	-0.283989	3.18097	1.25414
1438	-0.28093	3.17622	1.24648
1439	-0.279036	3.17263	1.23905
1440	-0.278524	3.17048	1.23185
1441	-0.278986	3.16911	1.22507
1442	-0.279922	3.16775	1.21878
1443	-0.281417	3.16658	1.21287
1444	-0.283555	3.1658	1.20725
1445	-0.28642	3.16557	1.20181
1446	-0.290096	3.16609	1.19644
1447	-0.294668	3.16754	1.19105
1448	-0.30022	3.1701	1.18554
1449	-0.306836	3.17395	1.17979
1450	-0.314599	3.17927	1.1737
1451	-0.323595	3.18626	1.16717
1452	-0.333907	3.19509	1.16011
1453	-0.345476	3.20562	1.15207
1454	-0.358171	3.21755	1.14291
1455	-0.37197	3.23085	1.13291
1456	-0.386852	3.24548	1.12238
1457	-0.402796	3.26141	1.11162
1458	-0.41978	3.27859	1.10091
1459	-0.437784	3.297	1.09056
1460	-0.456786	3.31659	1.08086
1461	-0.476766	3.33733	1.07211
1462	-0.497703	3.35918	1.06459
1463	-0.519576	3.3821	1.05862
1464	-0.542365	3.40606	1.05448
1465	-0.566554	3.43171	1.0523
1466	-0.592474	3.45953	1.05183
1467	-0.619874	3.48917	1.05282
1468	-0.648506	3.5203	1.055
1469	-0.678122	3.55257	1.05812
1470	-0.70847	3.58564	1.06191
1471	-0.739302	3.61917	1.06611
1472	-0.770368	3.65283	1.07047
1473	-0.801416	3.68627	1.07472
1474	-0.832196	3.71915	1.07862
1475	-0.862457	3.75114	1.0819
1476	-0.891948	3.7819	1.08431
1477	-0.92146	3.81233	1.08639
1478	-0.951772	3.84335	1.08875
1479	-0.982611	3.87471	1.09126
1480	-1.0137	3.90613	1.0938
1481	-1.04478	3.93734	1.09624
1482	-1.07555	3.96806	1.09846
1483	-1.10577	3.99802	1.10032
1484	-1.13514	4.02694	1.1017
1485	-1.1634	4.05457	1.10247
1486	-1.19027	4.08061	1.10251
1487	-1.21548	4.1048	1.1017
1488	-1.23875	4.12687	1.09991
1489	-1.2605	4.14712	1.09676
1490	-1.28127	4.16605	1.09213
1491	-1.30103	4.18367	1.08633
1492	-1.31971	4.19997	1.07963
1493	-1.33728	4.21498	1.07235
1494	-1.35368	4.22868	1.06477
1495	-1.36888	4.24109	1.05719
1496	-1.38282	4.25221	1.04989
1497	-1.39546	4.26205	1.04318
1498	-1.40676	4.27062	1.03734
1499	-1.41665	4.27791	1.03267
1500	-1.42511	4.28393	1.02946
1501	-1.43217	4.28884	1.02782
1502	-1.4379	4.29273	1.0275
1503	-1.44231	4.29551	1.02825
1504	-1.44542	4.29709	1.02983
1505	-1.44723	4.29739	1.03199
1506	-1.44774	4.29632	1.0345
1507	-1.44697	4.29379	1.0371
1508	-1.44492	4.28972	1.03957
1509	-1.4416	4.28401	1.04164
1510	-1.43702	4.27659	1.04308
1511	-1.43118	4.26736	1.04364
1512	-1.42409	4.25624	1.04308
1513	-1.41523	4.24227	1.04216
1514	-1.40423	4.22493	1.04163
1515	-1.39139	4.2048	1.04123
1516	-1.37699	4.18246	1.04069
1517	-1.36132	4.15848	1.03975
1518	-1.34466	4.13346	1.03816
1519	-1.32732	4.10796	1.03564
1520	-1.30957	4.08256	1.03194
1521	-1.2917	4.05785	1.0268
1522	-1.274	4.03439	1.01996
1523	-1.25677	4.01277	1.01116
1524	-1.24028	3.99357	1.00014
1525	-1.22336	3.97542	0.98599
1526	-1.20497	3.95681	0.968404
1527	-1.18556	3.93813	0.948048
1528	-1.16558	3.91974	0.925586
1529	-1.14549	3.90203	0.901686
1530	-1.12574	3.88537	0.877012
1531	-1.1068	3.87013	0.852231
1532	-1.0891	3.8567	0.828011
1533	-1.07311	3.84545	0.80502
1534	-1.05928	3.83677	0.783924
1535	-1.04806	3.83103	0.765393
1536	-1.0399	3.82862	0.750094
1537	-1.03506	3.82954	0.737529
1538	-1.0332	3.8334	0.726657
1539	-1.03389	3.83996	0.717323
1540	-1.0367	3.84895	0.709376
1541	-1.04122	3.86013	0.702662
1542	-1.047	3.87326	0.697029
1543	-1.05362	3.88809	0.692324
1544	-1.06065	3.90436	0.688394
1545	-1.06767	3.92183	0.685087
1546	-1.07425	3.94024	0.68225
1547	-1.07996	3.95936	0.679733
1548	-1.08436	3.97893	0.677383
1549	-1.08837	4.00069	0.675812
1550	-1.09302	4.02604	0.675572
1551	-1.09809	4.05418	0.676426
1552	-1.10337	4.08431	0.678139
1553	-1.10864	4.11563	0.680474
1554	-1.11368	4.14736	0.683195
1555	-1.11828	4.17869	0.686067
1556	-1.12222	4.20883	0.688853
1557	-1.12528	4.23698	0.691321
1558	-1.12723	4.26236	0.693233
1559	-1.12786	4.28416	0.694357
1560	-1.12696	4.30158	0.694456
1561	-1.1238	4.31449	0.693206
1562	-1.11818	4.32363	0.690656
1563	-1.11062	4.32961	0.687133
1564	-1.10165	4.33301	0.682965
1565	-1.09179	4.33443	0.67848
1566	-1.08158	4.33446	0.674005
1567	-1.07152	4.33368	0.669867
1568	-1.06215	4.33269	0.666394
1569	-1.05399	4.33208	0.663915
1570	-1.04757	4.33245	0.662757
1571	-1.04342	4.33438	0.66325
1572	-1.04205	4.33846	0.66572
1573	-1.04367	4.34414	0.670573
1574	-1.04786	4.35041	0.677707
1575	-1.05415	4.35721	0.686693
1576	-1.06211	4.36445	0.6971
1577	-1.07127	4.37208	0.708499
1578	-1.08121	4.38001	0.72046
1579	-1.09146	4.38818	0.732555
1580	-1.10159	4.39651	0.744353
1581	-1.11114	4.40493	0.755426
1582	-1.11966	4.41337	0.765345
1583	-1.12671	4.42176	0.773681
1584	-1.13184	4.43002	0.780006
1585	-1.13545	4.43906	0.784354
1586	-1.13829	4.4495	0.787217
1587	-1.14043	4.46092	0.788847
1588	-1.14192	4.47287	0.7895
1589	-1.14283	4.48491	0.789429
1590	-1.14323	4.4966	0.788888
1591	-1.14318	4.50752	0.788131
1592	-1.14274	4.5172	0.787413
1593	-1.14198	4.52523	0.786987
1594	-1.14096	4.53116	0.787107
1595	-1.13974	4.53454	0.788027
1596	-1.1384	4.53495	0.790002
1597	-1.13612	4.53223	0.793359
1598	-1.13231	4.52676	0.798027
1599	-1.12738	4.5189	0.803668
1600	-1.12173	4.50902	0.809941
1601	-1.11575	4.49748	0.816505
1602	-1.10985	4.48464	0.823019
1603	-1.10442	4.47086	0.829145
1604	-1.09986	4.45651	0.834542
1605	-1.09658	4.44195	0.83887
1606	-1.09497	4.42754	0.841791
1607	-1.09543	4.41364	0.842966
1608	-1.09837	4.40062	0.842056
1609	-1.10388	4.38771	0.838327
1610	-1.11158	4.37405	0.831681
1611	-1.12118	4.35981	0.822736
1612	-1.13236	4.34517	0.812111
1613	-1.14482	4.33033	0.800422
1614	-1.15825	4.31546	0.788289
1615	-1.17235	4.30074	0.776328
1616	-1.1868	4.28636	0.765156
1617	-1.2013	4.27249	0.75539
1618	-1.21553	4.25932	0.747648
1619	-1.2292	4.24703	0.742545
1620	-1.24199	4.23579	0.740699
1621	-1.25484	4.22531	0.742136
1622	-1.26868	4.21521	0.746201
1623	-1.28319	4.20552	0.752487
1624	-1.29806	4.19629	0.760586
1625	-1.31297	4.18757	0.770093
1626	-1.3276	4.1794	0.780598
1627	-1.34164	4.17184	0.791695
1628	-1.35478	4.16492	0.802974
1629	-1.36669	4.1587	0.814029
1630	-1.37707	4.15322	0.824449
1631	-1.3856	4.14853	0.833828
1632	-1.39197	4.14469	0.841757
1633	-1.39572	4.14179	0.848574
1634	-1.39692	4.13985	0.854942
1635	-1.396	4.13879	0.860933
1636	-1.39343	4.13851	0.866621
1637	-1.38964	4.13894	0.872079
1638	-1.38508	4.13999	0.877382
1639	-1.3802	4.14157	0.882603
1640	-1.37543	4.1436	0.887816
1641	-1.37123	4.14598	0.893095
1642	-1.36804	4.14865	0.898514
1643	-1.36631	4.15149	0.904147
1644	-1.36649	4.15444	0.910068
1645	-1.36853	4.1579	0.916359
1646	-1.37195	4.16222	0.92299
1647	-1.37646	4.16724	0.92987
1648	-1.38181	4.17279	0.936908
1649	-1.38773	4.17869	0.944011
1650	-1.39394	4.18478	0.951089
1651	-1.40019	4.19089	0.958049
1652	-1.40621	4.19685	0.964802
1653	-1.41172	4.20249	0.971254
1654	-1.41646	4.20765	0.977315
1655	-1.42016	4.21215	0.982895
1656	-1.42256	4.21583	0.987901
1657	-1.42368	4.21895	0.991768
1658	-1.42384	4.22188	0.994236
1659	-1.42319	4.22458	0.995672
1660	-1.42188	4.227	0.996441
1661	-1.42007	4.22911	0.996911
1662	-1.41791	4.23086	0.997448
1663	-1.41555	4.2322	0.998419
1664	-1.41315	4.23311	1.00019
1665	-1.41086	4.23354	1.00313
1666	-1.40884	4.23344	1.0076
1667	-1.40723	4.23278	1.01397
1668	-1.4062	4.23152	1.02261
1669	-1.40559	4.22992	1.03349
1670	-1.40516	4.22823	1.04618
1671	-1.40488	4.2263	1.06048
1672	-1.40473	4.22402	1.07617
1673	-1.40469	4.22125	1.09302
1674	-1.40473	4.21788	1.11082
1675	-1.40484	4.21378	1.12935
1676	-1.40498	4.20882	1.1484
1677	-1.40515	4.20287	1.16775
1678	-1.40531	4.19582	1.18718
1679	-1.40544	4.18754	1.20646
1680	-1.40552	4.17789	1.2254
1681	-1.40511	4.16633	1.24446
1682	-1.40397	4.15263	1.26419
1683	-1.40233	4.13719	1.28446
1684	-1.40044	4.12038	1.30516
1685	-1.39857	4.10258	1.32615
1686	-1.39696	4.08419	1.34731
1687	-1.39585	4.06558	1.36853
1688	-1.39551	4.04714	1.38967
1689	-1.39619	4.02924	1.41061
1690	-1.39813	4.01228	1.43123
1691	-1.40159	3.99662	1.45141
1692	-1.40684	3.98266	1.47103
1693	-1.41454	3.97009	1.4899
1694	-1.42485	3.95829	1.50807
1695	-1.43726	3.94718	1.5257
1696	-1.45122	3.93669	1.54297
1697	-1.4662	3.92674	1.56005
1698	-1.48167	3.91725	1.5771
1699	-1.4971	3.90814	1.59431
1700	-1.51195	3.89935	1.61184
1701	-1.5257	3.89079	1.62986
1702	-1.53781	3.88238	1.64854
1703	-1.54775	3.87406	1.66805
1704	-1.55498	3.86574	1.68857
1705	-1.55952	3.8578	1.71095
1706	-1.56194	3.85053	1.73553
1707	-1.56259	3.84379	1.76175
1708	-1.56179	3.83745	1.78903
1709	-1.55989	3.83135	1.8168
1710	-1.55721	3.82535	1.84448
1711	-1.55409	3.8193	1.8715
1712	-1.55088	3.81306	1.89729
1713	-1.54789	3.80648	1.92127
1714	-1.54547	3.79941	1.94287
1715	-1.54394	3.7917	1.96152
1716	-1.54366	3.78322	1.97664
1717	-1.54451	3.77402	1.98852
1718	-1.54607	3.76433	1.99797
1719	-1.54817	3.7542	2.00519
1720	-1.55067	3.74367	2.01041
1721	-1.55341	3.7328	2.01382
1722	-1.55622	3.72163	2.01563
1723	-1.55896	3.71022	2.01605
1724	-1.56146	3.69861	2.01529
1725	-1.56357	3.68687	2.01356
1726	-1.56513	3.67503	2.01106
1727	-1.56599	3.66316	2.00801
1728	-1.56598	3.65129	2.00461
1729	-1.56507	3.63888	2.00015
1730	-1.56341	3.62551	1.99395
1731	-1.56112	3.61146	1.98627
1732	-1.55832	3.597	1.97736
1733	-1.55513	3.58239	1.96748
1734	-1.55168	3.56792	1.95688
1735	-1.54807	3.55384	1.94581
1736	-1.54444	3.54044	1.93452
1737	-1.5409	3.52798	1.92328
1738	-1.53758	3.51674	1.91233
1739	-1.53459	3.50698	1.90193
1740	-1.53204	3.49898	1.89233
1741	-1.52965	3.49246	1.88291
1742	-1.52709	3.48694	1.873
1743	-1.52445	3.4824	1.86278
1744	-1.52182	3.47883	1.85242
1745	-1.51927	3.4762	1.84211
1746	-1.51691	3.4745	1.83201
1747	-1.51481	3.4737	1.82231
1748	-1.51307	3.47379	1.81317
1749	-1.51177	3.47474	1.80479
1750	-1.51099	3.47654	1.79733
1751	-1.51083	3.47917	1.79098
1752	-1.51138	3.4826	1.78591
1753	-1.51303	3.48787	1.78172
1754	-1.51595	3.49567	1.77799
1755	-1.51987	3.50542	1.77482
1756	-1.5245	3.5166	1.77229
1757	-1.52958	3.52864	1.7705
1758	-1.53484	3.54099	1.76957
1759	-1.53998	3.5531	1.76958
1760	-1.54475	3.56443	1.77064
1761	-1.54885	3.57441	1.77284
1762	-1.55202	3.58251	1.77628
1763	-1.55398	3.58817	1.78107
1764	-1.55444	3.59085	1.78731
1765	-1.55305	3.59051	1.79522
1766	-1.54987	3.58775	1.80484
1767	-1.54528	3.58293	1.816
1768	-1.53965	3.57642	1.82848
1769	-1.53335	3.56858	1.84212
1770	-1.52675	3.55977	1.8567
1771	-1.52022	3.55035	1.87205
1772	-1.51414	3.54068	1.88797
1773	-1.50888	3.53113	1.90427
1774	-1.50482	3.52205	1.92077
1775	-1.50232	3.51381	1.93727
1776	-1.50177	3.50677	1.95358
1777	-1.50307	3.50074	1.97069
1778	-1.50576	3.4952	1.98945
1779	-1.50965	3.49003	2.00944
1780	-1.51455	3.48509	2.03023
1781	-1.52028	3.48026	2.05141
1782	-1.52664	3.47542	2.07255
1783	-1.53345	3.47042	2.09324
1784	-1.54051	3.46514	2.11305
1785	-1.54764	3.45946	2.13156
1786	-1.55464	3.45325	2.14835
1787	-1.56133	3.44638	2.16301
1788	-1.56751	3.43872	2.1751
1789	-1.57358	3.43042	2.18453
1790	-1.57998	3.42173	2.19167
1791	-1.58663	3.41264	2.19685
1792	-1.59343	3.40316	2.20041
1793	-1.60031	3.39326	2.20267
1794	-1.60715	3.38297	2.20397
1795	-1.61389	3.37226	2.20463
1796	-1.62043	3.36114	2.20498
1797	-1.62667	3.34961	2.20535
1798	-1.63253	3.33767	2.20606
1799	-1.63792	3.32531	2.20746
1800	-1.64274	3.31252	2.20987
1801	-1.64694	3.29912	2.21331
1802	-1.65057	3.28497	2.21744
1803	-1.65371	3.27019	2.22204
1804	-1.65648	3.25489	2.22689
1805	-1.65895	3.23917	2.23176
1806	-1.66122	3.22315	2.23642
1807	-1.66338	3.20694	2.24065
1808	-1.66553	3.19065	2.24422
1809	-1.66775	3.17439	2.24692
1810	-1.67015	3.15828	2.2485
1811	-1.67282	3.14241	2.24877
1812	-1.67584	3.1269	2.24747
1813	-1.67932	3.11114	2.24409
1814	-1.6832	3.0946	2.23853
1815	-1.68738	3.07755	2.23122
1816	-1.69176	3.06026	2.2226
1817	-1.69621	3.043	2.2131
1818	-1.70064	3.02605	2.20316
1819	-1.70494	3.00966	2.1932
1820	-1.709	2.99411	2.18366
1821	-1.7127	2.97966	2.17498
1822	-1.71594	2.96659	2.16759
1823	-1.71861	2.95516	2.16192
1824	-1.7206	2.94564	2.1584
1825	-1.72186	2.93833	2.15655
1826	-1.72249	2.93311	2.15559
1827	-1.72258	2.92965	2.15551
1828	-1.72223	2.92763	2.15629
1829	-1.72151	2.92671	2.15793
1830	-1.72054	2.92657	2.1604
1831	-1.7194	2.92688	2.16371
1832	-1.71819	2.9273	2.16783
1833	-1.717	2.92751	2.17276
1834	-1.71592	2.92718	2.17849
1835	-1.71504	2.92597	2.18499
1836	-1.71447	2.92356	2.19227
1837	-1.71434	2.92053	2.20112
1838	-1.71464	2.91761	2.21209
1839	-1.71525	2.91468	2.22474
1840	-1.71601	2.91165	2.23862
1841	-1.71679	2.90841	2.25331
1842	-1.71745	2.90484	2.26838
1843	-1.71785	2.90084	2.28337
1844	-1.71785	2.89631	2.29787
1845	-1.71731	2.89113	2.31143
1846	-1.71609	2.88521	2.32362
1847	-1.71404	2.87844	2.334
1848	-1.71104	2.8707	2.34214
1849	-1.70722	2.86116	2.34798
1850	-1.70281	2.84939	2.35196
1851	-1.69783	2.83593	2.35439
1852	-1.6923	2.8213	2.35557
1853	-1.68623	2.80603	2.35581
1854	-1.67962	2.79066	2.35543
1855	-1.67249	2.7757	2.35472
1856	-1.66487	2.76169	2.35401
1857	-1.65675	2.74915	2.35359
1858	-1.64816	2.73863	2.35379
1859	-1.63911	2.73063	2.35489
1860	-1.62962	2.72571	2.35723
1861	-1.61927	2.72425	2.36004
1862	-1.6078	2.72594	2.3625
1863	-1.59542	2.73022	2.36484
1864	-1.58234	2.73654	2.36727
1865	-1.56878	2.74434	2.36999
1866	-1.55495	2.75306	2.37324
1867	-1.54107	2.76215	2.37721
1868	-1.52734	2.77104	2.38213
1869	-1.51399	2.77918	2.38821
1870	-1.50122	2.78601	2.39566
1871	-1.48925	2.79098	2.40469
1872	-1.47828	2.79352	2.41551
1873	-1.46792	2.79382	2.42843
1874	-1.45769	2.79259	2.4434
1875	-1.44766	2.7901	2.46013
1876	-1.43791	2.7866	2.47831
1877	-1.42853	2.78235	2.49764
1878	-1.4196	2.77761	2.51783
1879	-1.4112	2.77263	2.53857
1880	-1.40342	2.76768	2.55957
1881	-1.39633	2.76301	2.58052
1882	-1.39002	2.75887	2.60113
1883	-1.38457	2.75554	2.6211
1884	-1.38007	2.75326	2.64012
1885	-1.37725	2.75185	2.65811
1886	-1.37649	2.75092	2.67532
1887	-1.37733	2.7504	2.69199
1888	-1.37932	2.75023	2.70838
1889	-1.38201	2.75033	2.72472
1890	-1.38495	2.75064	2.74126
1891	-1.38767	2.7511	2.75826
1892	-1.38973	2.75164	2.77594
1893	-1.39068	2.7522	2.79456
1894	-1.39005	2.7527	2.81436
1895	-1.3874	2.75309	2.83559
1896	-1.38227	2.7533	2.85848
1897	-1.37445	2.7539	2.88403
1898	-1.36432	2.75535	2.91258
1899	-1.35228	2.75735	2.94344
1900	-1.33871	2.75966	2.97592
1901	-1.32403	2.76199	3.00934
1902	-1.30863	2.76407	3.04301
1903	-1.29291	2.76563	3.07623
1904	-1.27728	2.76641	3.10833
1905	-1.26211	2.76611	3.1386
1906	-1.24783	2.76449	3.16636
1907	-1.23482	2.76124	3.19092
1908	-1.22349	2.75611	3.2116
1909	-1.21377	2.74864	3.22866
1910	-1.20518	2.73883	3.24305
1911	-1.19752	2.72711	3.25504
1912	-1.19055	2.71389	3.26492
1913	-1.18406	2.6996	3.27298
1914	-1.17782	2.68466	3.27951
1915	-1.17163	2.66948	3.28478
1916	-1.16524	2.6545	3.28909
1917	-1.15846	2.64012	3.29272
1918	-1.15105	2.62678	3.29596
1919	-1.14279	2.6149	3.29909
1920	-1.13348	2.60489	3.3024
1921	-1.12289	2.59631	3.30516
1922	-1.11115	2.58844	3.3066
1923	-1.09851	2.58123	3.30692
1924	-1.08521	2.57466	3.30635
1925	-1.07152	2.5687	3.3051
1926	-1.05767	2.56333	3.30338
1927	-1.04392	2.55851	3.30142
1928	-1.03052	2.55422	3.29943
1929	-1.01772	2.55043	3.29763
1930	-1.00578	2.54711	3.29622
1931	-0.994928	2.54424	3.29544
1932	-0.985431	2.54177	3.29548
1933	-0.97735	2.53992	3.29605
1934	-0.970453	2.53882	3.29671
1935	-0.964545	2.53839	3.2975
1936	-0.959432	2.53855	3.29844
1937	-0.954919	2.53921	3.29956
1938	-0.950813	2.54028	3.3009
1939	-0.946918	2.54167	3.3025
1940	-0.94304	2.5433	3.30438
1941	-0.938986	2.54508	3.30657
1942	-0.934559	2.54692	3.30911
1943	-0.929567	2.54874	3.31203
1944	-0.923814	2.55045	3.31536
1945	-0.917314	2.55299	3.3196
1946	-0.910289	2.55704	3.32503
1947	-0.902855	2.56216	3.33136
1948	-0.89513	2.56788	3.3383
1949	-0.887228	2.57375	3.34555
1950	-0.879267	2.57932	3.35283
1951	-0.871361	2.58413	3.35984
1952	-0.863626	2.58772	3.36629
1953	-0.856178	2.58964	3.37188
1954	-0.849131	2.58943	3.37633
1955	-0.842601	2.58663	3.37934
1956	-0.836702	2.58078	3.38061
1957	-0.830827	2.5715	3.38019
1958	-0.824462	2.55902	3.37842
1959	-0.817866	2.54386	3.37546
1960	-0.811298	2.52652	3.37148
1961	-0.805016	2.50751	3.36664
1962	-0.79928	2.48732	3.36111
1963	-0.794349	2.46646	3.35506
1964	-0.790482	2.44545	3.34864
1965	-0.787936	2.42477	3.34204
1966	-0.786972	2.40495	3.33541
1967	-0.787845	2.38648	3.32893
1968	-0.790816	2.36988	3.32276
1969	-0.795791	2.35424	3.31675
1970	-0.802432	2.33845	3.31064
1971	-0.810625	2.32267	3.30441
1972	-0.820255	2.30708	3.29802
1973	-0.83121	2.29183	3.29144
1974	-0.843374	2.2771	3.28466
1975	-0.856634	2.26304	3.27764
1976	-0.870876	2.24982	3.27036
1977	-0.885983	2.23761	3.26279
1978	-0.901842	2.22656	3.25489
1979	-0.918338	2.21685	3.24665
1980	-0.935355	2.20865	3.23803
1981	-0.95388	2.20188	3.2295
1982	-0.974667	2.19633	3.2214
1983	-0.997247	2.19193	3.21348
1984	-1.02116	2.18861	3.20551
1985	-1.04593	2.18629	3.19724
1986	-1.0711	2.1849	3.18843
1987	-1.0962	2.18438	3.17884
1988	-1.12077	2.18465	3.16822
1989	-1.14433	2.18563	3.15634
1990	-1.16644	2.18726	3.14296
1991	-1.18661	2.18947	3.12782
1992	-1.20438	2.19219	3.1107
1993	-1.21995	2.19496	3.09198
1994	-1.23392	2.1976	3.07216
1995	-1.2465	2.20039	3.05119
1996	-1.25789	2.20361	3.029
1997	-1.26828	2.20755	3.00556
1998	-1.27786	2.2125	2.98078
[truncated: 53,724 more rows]

## Sheet: P1S1-004
Frame	T8_Head Lateral Bending	T8_Head Axial Bending	T8_Head Flexion/Extension
0	-1.71829	-7.56317	-2.56326
1	-1.71411	-7.56259	-2.54262
2	-1.70956	-7.56231	-2.52117
3	-1.70476	-7.56224	-2.49914
4	-1.69981	-7.5623	-2.4768
5	-1.69481	-7.56239	-2.45437
6	-1.68989	-7.56242	-2.4321
7	-1.68515	-7.56229	-2.41025
8	-1.6807	-7.56192	-2.38904
9	-1.67665	-7.56121	-2.36873
10	-1.67311	-7.56007	-2.34955
11	-1.67018	-7.55841	-2.33175
12	-1.66799	-7.55614	-2.31558
13	-1.66664	-7.55315	-2.30128
14	-1.66633	-7.54896	-2.28776
15	-1.66722	-7.54379	-2.27591
16	-1.66908	-7.53781	-2.26559
17	-1.67172	-7.5312	-2.25664
18	-1.67491	-7.52411	-2.24893
19	-1.67845	-7.51672	-2.24232
20	-1.68213	-7.50921	-2.23667
21	-1.68573	-7.50173	-2.23183
22	-1.68905	-7.49447	-2.22766
23	-1.69187	-7.48758	-2.22402
24	-1.69399	-7.48124	-2.22077
25	-1.69519	-7.47561	-2.21777
26	-1.69565	-7.47056	-2.21547
27	-1.69571	-7.46578	-2.21431
28	-1.69542	-7.46126	-2.21414
29	-1.69481	-7.45698	-2.2148
30	-1.69392	-7.4529	-2.21613
31	-1.69277	-7.44901	-2.21797
32	-1.69141	-7.44528	-2.22017
33	-1.68987	-7.44168	-2.22257
34	-1.68819	-7.4382	-2.225
35	-1.6864	-7.4348	-2.22732
36	-1.68455	-7.43147	-2.22937
37	-1.68266	-7.42818	-2.23098
38	-1.68049	-7.42506	-2.23245
39	-1.67786	-7.42224	-2.23414
40	-1.67488	-7.41965	-2.23599
41	-1.67165	-7.41724	-2.23794
42	-1.66827	-7.41493	-2.23993
43	-1.66486	-7.41268	-2.2419
44	-1.66152	-7.41042	-2.24379
45	-1.65837	-7.40808	-2.24554
46	-1.6555	-7.40562	-2.24709
47	-1.65303	-7.40296	-2.24838
48	-1.65106	-7.40004	-2.24935
49	-1.64971	-7.39681	-2.24994
50	-1.64895	-7.39328	-2.25008
51	-1.64867	-7.38955	-2.24977
52	-1.6488	-7.38564	-2.2491
53	-1.64928	-7.38156	-2.24815
54	-1.65005	-7.37736	-2.247
55	-1.65105	-7.37304	-2.24573
56	-1.65221	-7.36865	-2.24443
57	-1.65347	-7.36419	-2.24316
58	-1.65478	-7.3597	-2.24202
59	-1.65606	-7.35521	-2.24108
60	-1.65726	-7.35074	-2.24042
61	-1.65831	-7.3463	-2.24013
62	-1.65921	-7.342	-2.24012
63	-1.66002	-7.33787	-2.24027
64	-1.66079	-7.33382	-2.24057
65	-1.66155	-7.32981	-2.24099
66	-1.66236	-7.32577	-2.24154
67	-1.66325	-7.32163	-2.2422
68	-1.66426	-7.31733	-2.24296
69	-1.66544	-7.31281	-2.24381
70	-1.66682	-7.30799	-2.24474
71	-1.66846	-7.30282	-2.24574
72	-1.67039	-7.29723	-2.2468
73	-1.67265	-7.29116	-2.2479
74	-1.67539	-7.28438	-2.24908
75	-1.67863	-7.27682	-2.25035
76	-1.68229	-7.26863	-2.25171
77	-1.68625	-7.26	-2.25316
78	-1.69042	-7.25107	-2.25469
79	-1.6947	-7.24202	-2.25629
80	-1.69898	-7.233	-2.25796
81	-1.70317	-7.22419	-2.2597
82	-1.70717	-7.21575	-2.26151
83	-1.71086	-7.20784	-2.26336
84	-1.71417	-7.20063	-2.26527
85	-1.71698	-7.19429	-2.26723
86	-1.71947	-7.18865	-2.2694
87	-1.72189	-7.18344	-2.27188
88	-1.72419	-7.17864	-2.2746
89	-1.72634	-7.17423	-2.27746
90	-1.72829	-7.17019	-2.28039
91	-1.73	-7.1665	-2.28329
92	-1.73145	-7.16314	-2.28607
93	-1.73259	-7.16008	-2.28867
94	-1.73337	-7.15732	-2.29098
95	-1.73378	-7.15481	-2.29292
96	-1.73376	-7.15256	-2.29441
97	-1.73327	-7.15053	-2.29535
98	-1.73216	-7.14882	-2.29574
99	-1.73036	-7.14752	-2.29563
100	-1.72799	-7.14659	-2.2951
101	-1.72516	-7.14599	-2.29422
102	-1.72199	-7.14568	-2.29306
103	-1.71857	-7.14561	-2.29168
104	-1.71504	-7.14575	-2.29017
105	-1.71149	-7.14605	-2.28857
106	-1.70805	-7.14647	-2.28697
107	-1.70482	-7.14698	-2.28544
108	-1.70193	-7.14752	-2.28403
109	-1.69947	-7.14807	-2.28283
110	-1.69746	-7.14864	-2.28182
111	-1.69577	-7.14928	-2.28094
112	-1.69433	-7.15002	-2.28013
113	-1.69306	-7.15086	-2.27936
114	-1.69189	-7.15183	-2.27858
115	-1.69076	-7.15294	-2.27776
116	-1.68958	-7.1542	-2.27685
117	-1.6883	-7.15563	-2.2758
118	-1.68682	-7.15724	-2.27458
119	-1.68509	-7.15906	-2.27314
120	-1.68303	-7.1611	-2.27144
121	-1.68057	-7.16337	-2.26944
122	-1.67767	-7.166	-2.26704
123	-1.67441	-7.16906	-2.26421
124	-1.67084	-7.17247	-2.26103
125	-1.66702	-7.17614	-2.25759
126	-1.66302	-7.18	-2.25398
127	-1.65889	-7.18397	-2.25029
128	-1.6547	-7.18796	-2.24658
129	-1.6505	-7.19189	-2.24296
130	-1.64636	-7.19569	-2.2395
131	-1.64234	-7.19927	-2.23629
132	-1.6385	-7.20256	-2.23341
133	-1.6349	-7.20546	-2.23096
134	-1.6314	-7.20806	-2.22885
135	-1.62785	-7.21047	-2.22697
136	-1.62427	-7.21272	-2.2253
137	-1.62072	-7.21482	-2.22381
138	-1.61723	-7.21679	-2.22248
139	-1.61383	-7.21863	-2.2213
140	-1.61056	-7.22037	-2.22024
141	-1.60747	-7.22201	-2.21928
142	-1.60458	-7.22358	-2.21842
143	-1.60194	-7.22508	-2.21761
144	-1.59959	-7.22653	-2.21685
145	-1.59756	-7.22796	-2.21612
146	-1.59588	-7.22941	-2.21547
147	-1.59453	-7.23094	-2.21497
148	-1.59346	-7.23248	-2.21459
149	-1.59265	-7.234	-2.21432
150	-1.59204	-7.23543	-2.21414
151	-1.5916	-7.23674	-2.21402
152	-1.5913	-7.23788	-2.21394
153	-1.59108	-7.2388	-2.21388
154	-1.59092	-7.23944	-2.21383
155	-1.59078	-7.23977	-2.21376
156	-1.59061	-7.23973	-2.21365
157	-1.59037	-7.23928	-2.21348
158	-1.59014	-7.2384	-2.21332
159	-1.59	-7.23712	-2.21323
160	-1.58994	-7.2355	-2.2132
161	-1.58995	-7.23357	-2.2132
162	-1.59001	-7.23136	-2.21319
163	-1.59011	-7.22893	-2.21317
164	-1.59023	-7.22631	-2.2131
165	-1.59038	-7.22353	-2.21295
166	-1.59052	-7.22065	-2.21271
167	-1.59065	-7.2177	-2.21235
168	-1.59076	-7.21472	-2.21185
169	-1.59083	-7.21175	-2.21117
170	-1.59099	-7.20861	-2.21031
171	-1.59132	-7.20514	-2.20929
172	-1.59177	-7.20142	-2.20814
173	-1.59228	-7.19752	-2.20687
174	-1.59279	-7.19351	-2.2055
175	-1.59325	-7.18947	-2.20405
176	-1.59359	-7.18545	-2.20255
177	-1.59376	-7.18155	-2.20102
178	-1.5937	-7.17782	-2.19947
179	-1.59335	-7.17434	-2.19793
180	-1.59266	-7.17119	-2.19642
181	-1.59156	-7.16843	-2.19496
182	-1.59006	-7.16599	-2.1935
183	-1.58823	-7.16375	-2.19198
184	-1.58609	-7.1617	-2.19043
185	-1.5837	-7.15984	-2.18884
186	-1.58107	-7.15815	-2.18725
187	-1.57824	-7.15664	-2.18565
188	-1.57526	-7.15529	-2.18407
189	-1.57216	-7.15411	-2.18252
190	-1.56896	-7.15307	-2.181
191	-1.56571	-7.15218	-2.17955
192	-1.56244	-7.15143	-2.17816
193	-1.55918	-7.15081	-2.17686
194	-1.55582	-7.15041	-2.17566
195	-1.55222	-7.1503	-2.17457
196	-1.54844	-7.15042	-2.17357
197	-1.54452	-7.15074	-2.17263
198	-1.54051	-7.15121	-2.17173
199	-1.53646	-7.15179	-2.17085
200	-1.53241	-7.15244	-2.16997
201	-1.52842	-7.15311	-2.16907
202	-1.52453	-7.15375	-2.16812
203	-1.52078	-7.15433	-2.16711
204	-1.51724	-7.1548	-2.166
205	-1.51393	-7.15512	-2.16478
206	-1.51076	-7.1554	-2.16345
207	-1.50759	-7.15576	-2.16201
208	-1.50446	-7.15617	-2.1605
209	-1.5014	-7.15659	-2.15892
210	-1.49844	-7.15698	-2.15729
211	-1.49561	-7.15732	-2.15564
212	-1.49295	-7.15757	-2.15398
213	-1.49048	-7.1577	-2.15232
214	-1.48824	-7.15766	-2.15069
215	-1.48626	-7.15744	-2.1491
216	-1.48457	-7.15699	-2.14756
217	-1.4832	-7.15627	-2.14611
218	-1.4822	-7.15525	-2.14474
219	-1.48156	-7.15394	-2.14342
220	-1.48123	-7.15238	-2.14216
221	-1.48117	-7.15062	-2.14094
222	-1.48134	-7.1487	-2.13973
223	-1.4817	-7.14666	-2.13854
224	-1.48219	-7.14456	-2.13735
225	-1.48279	-7.14243	-2.13615
226	-1.48343	-7.14032	-2.13492
227	-1.48408	-7.13828	-2.13365
228	-1.48471	-7.13635	-2.13232
229	-1.48525	-7.13458	-2.13094
230	-1.48576	-7.13304	-2.12949
231	-1.48634	-7.13175	-2.12801
232	-1.48697	-7.13063	-2.1265
233	-1.48765	-7.1296	-2.12496
234	-1.48839	-7.12859	-2.12339
235	-1.48918	-7.12753	-2.1218
236	-1.49002	-7.12634	-2.12018
237	-1.49091	-7.12495	-2.11856
238	-1.49184	-7.12329	-2.11691
239	-1.49283	-7.12127	-2.11526
240	-1.49386	-7.11883	-2.1136
241	-1.49493	-7.1159	-2.11194
242	-1.49608	-7.11235	-2.11031
243	-1.49732	-7.10822	-2.10874
244	-1.49865	-7.10359	-2.1072
245	-1.50003	-7.09859	-2.10567
246	-1.50147	-7.0933	-2.10413
247	-1.50294	-7.08785	-2.10255
248	-1.50442	-7.08234	-2.10091
249	-1.50591	-7.07686	-2.09919
250	-1.50738	-7.07153	-2.09737
251	-1.50882	-7.06646	-2.09542
252	-1.51021	-7.06174	-2.09332
253	-1.51154	-7.05748	-2.09105
254	-1.51271	-7.05374	-2.08873
255	-1.51368	-7.05042	-2.08646
256	-1.51451	-7.04744	-2.0842
257	-1.51525	-7.04469	-2.08189
258	-1.51599	-7.0421	-2.07948
259	-1.51677	-7.03955	-2.0769
260	-1.51766	-7.03697	-2.07412
261	-1.51872	-7.03425	-2.07107
262	-1.52002	-7.03131	-2.06769
263	-1.52162	-7.02804	-2.06395
264	-1.52359	-7.02437	-2.05978
265	-1.52598	-7.02018	-2.05512
266	-1.52881	-7.0155	-2.04998
267	-1.53203	-7.01042	-2.04438
268	-1.5356	-7.005	-2.03838
269	-1.53944	-6.9993	-2.03202
270	-1.54353	-6.99338	-2.02534
271	-1.5478	-6.98728	-2.01838
272	-1.55221	-6.98107	-2.01119
273	-1.55671	-6.97481	-2.00381
274	-1.56124	-6.96854	-1.99627
275	-1.56575	-6.96233	-1.98863
276	-1.5702	-6.95623	-1.98093
277	-1.57453	-6.95029	-1.9732
278	-1.57905	-6.94408	-1.96527
279	-1.584	-6.93723	-1.95698
280	-1.58925	-6.92996	-1.94839
281	-1.59467	-6.92248	-1.93958
282	-1.60012	-6.915	-1.93063
283	-1.60548	-6.90773	-1.92159
284	-1.6106	-6.90088	-1.91255
285	-1.61537	-6.89466	-1.90358
286	-1.61964	-6.88928	-1.89473
287	-1.62328	-6.88495	-1.8861
288	-1.62616	-6.88188	-1.87774
289	-1.62815	-6.88027	-1.86974
290	-1.62903	-6.88061	-1.86202
291	-1.6288	-6.88295	-1.85448
292	-1.62766	-6.8869	-1.84711
293	-1.62582	-6.89209	-1.83988
294	-1.62348	-6.89811	-1.83279
295	-1.62085	-6.90459	-1.82582
296	-1.61813	-6.91112	-1.81896
297	-1.61552	-6.91732	-1.8122
298	-1.61324	-6.9228	-1.80551
299	-1.61147	-6.92717	-1.79889
300	-1.61044	-6.93005	-1.79232
301	-1.61034	-6.93104	-1.78579
302	-1.61028	-6.93126	-1.77928
303	-1.60948	-6.93184	-1.77281
304	-1.60828	-6.93243	-1.76639
305	-1.60705	-6.93266	-1.76004
306	-1.60614	-6.93217	-1.75376
307	-1.60591	-6.9306	-1.74758
308	-1.60671	-6.92759	-1.74151
309	-1.6089	-6.92279	-1.73555
310	-1.61284	-6.91583	-1.72973
311	-1.61888	-6.90635	-1.72406
312	-1.62739	-6.89399	-1.71855
313	-1.63871	-6.8784	-1.71321
314	-1.65321	-6.85896	-1.70809
315	-1.6707	-6.83567	-1.70318
316	-1.69078	-6.80909	-1.69848
317	-1.71302	-6.7798	-1.69394
318	-1.73702	-6.74836	-1.68955
319	-1.76236	-6.71532	-1.68528
320	-1.78861	-6.68126	-1.6811
321	-1.81537	-6.64673	-1.677
322	-1.84222	-6.61231	-1.67293
323	-1.86873	-6.57855	-1.66888
324	-1.89449	-6.54603	-1.66481
325	-1.91909	-6.51529	-1.66069
326	-1.94299	-6.48569	-1.65683
327	-1.96694	-6.45618	-1.65347
328	-1.99094	-6.42676	-1.65045
329	-2.01501	-6.39745	-1.64763
330	-2.03917	-6.36823	-1.64483
331	-2.06343	-6.33912	-1.64193
332	-2.08781	-6.31012	-1.63875
333	-2.11231	-6.28123	-1.63516
334	-2.13695	-6.25246	-1.631
335	-2.16174	-6.22381	-1.62612
336	-2.1867	-6.19528	-1.62036
337	-2.21184	-6.16688	-1.61357
338	-2.23752	-6.13859	-1.60588
339	-2.26395	-6.1104	-1.59754
340	-2.29092	-6.08232	-1.58856
341	-2.31825	-6.05435	-1.579
342	-2.34572	-6.0265	-1.56886
343	-2.37312	-5.99878	-1.55818
344	-2.40026	-5.97119	-1.54699
345	-2.42693	-5.94374	-1.53531
346	-2.45293	-5.91643	-1.52317
347	-2.47806	-5.88928	-1.51061
348	-2.50211	-5.86228	-1.49764
349	-2.52487	-5.83545	-1.4843
350	-2.5459	-5.80874	-1.46995
351	-2.56511	-5.78213	-1.45416
352	-2.58289	-5.75563	-1.43726
353	-2.59962	-5.72926	-1.41957
354	-2.61568	-5.70304	-1.40141
355	-2.63146	-5.67697	-1.38312
356	-2.64732	-5.65108	-1.36502
357	-2.66365	-5.62538	-1.34743
358	-2.68084	-5.5999	-1.33069
359	-2.69926	-5.57464	-1.31512
360	-2.71928	-5.54962	-1.30104
361	-2.7413	-5.52487	-1.28878
362	-2.76487	-5.50082	-1.27812
363	-2.7893	-5.47773	-1.26853
364	-2.81459	-5.45535	-1.25995
365	-2.84072	-5.43344	-1.25229
366	-2.8677	-5.41174	-1.24546
367	-2.89553	-5.38999	-1.2394
368	-2.9242	-5.36796	-1.23403
369	-2.95371	-5.34539	-1.22926
370	-2.98405	-5.32202	-1.22501
371	-3.01522	-5.29761	-1.22122
372	-3.04723	-5.27191	-1.2178
373	-3.08006	-5.24466	-1.21467
374	-3.11434	-5.21544	-1.21256
375	-3.15044	-5.18423	-1.21202
376	-3.18803	-5.15144	-1.2127
377	-3.2268	-5.11745	-1.21427
378	-3.2664	-5.08268	-1.21639
379	-3.30651	-5.0475	-1.21872
380	-3.34679	-5.01232	-1.22091
381	-3.38691	-4.97753	-1.22263
382	-3.42656	-4.94352	-1.22352
383	-3.46538	-4.91071	-1.22325
384	-3.50307	-4.87947	-1.22147
385	-3.53928	-4.85022	-1.21783
386	-3.57407	-4.82309	-1.21248
387	-3.60784	-4.79775	-1.20588
388	-3.64077	-4.77387	-1.19817
389	-3.67304	-4.75112	-1.18949
390	-3.70482	-4.72916	-1.17996
391	-3.73629	-4.70765	-1.16974
392	-3.76764	-4.68628	-1.15895
393	-3.79904	-4.6647	-1.14773
394	-3.83067	-4.64259	-1.13622
395	-3.86271	-4.61961	-1.12456
396	-3.89535	-4.59543	-1.11288
397	-3.92876	-4.56972	-1.10133
398	-3.96271	-4.54327	-1.08983
399	-3.99687	-4.51694	-1.07818
400	-4.03125	-4.49052	-1.06634
401	-4.06585	-4.46378	-1.05426
402	-4.10069	-4.4365	-1.04189
403	-4.13576	-4.40848	-1.02918
404	-4.1711	-4.37949	-1.01609
405	-4.20669	-4.34931	-1.00257
406	-4.24256	-4.31772	-0.988576
407	-4.27871	-4.2845	-0.974069
408	-4.31515	-4.24944	-0.959002
409	-4.3519	-4.21232	-0.943333
410	-4.38848	-4.17286	-0.927
411	-4.42459	-4.13113	-0.910013
412	-4.46047	-4.08741	-0.892443
413	-4.49637	-4.04199	-0.874355
414	-4.53257	-3.99517	-0.855819
415	-4.56929	-3.94723	-0.8369
416	-4.60681	-3.89845	-0.817665
417	-4.64537	-3.84914	-0.798181
418	-4.68523	-3.79957	-0.778512
419	-4.72663	-3.75004	-0.758725
420	-4.76984	-3.70085	-0.738883
421	-4.8151	-3.65227	-0.71905
422	-4.86169	-3.60429	-0.700102
423	-4.9089	-3.55654	-0.682528
424	-4.95695	-3.50887	-0.665808
425	-5.00606	-3.46113	-0.649425
426	-5.05648	-3.41315	-0.632863
427	-5.10842	-3.36477	-0.615604
428	-5.16213	-3.31583	-0.597131
429	-5.21784	-3.26618	-0.576928
430	-5.27576	-3.21566	-0.554479
431	-5.33615	-3.16411	-0.529267
432	-5.39922	-3.11138	-0.500778
433	-5.46522	-3.0573	-0.468496
434	-5.53453	-3.0019	-0.432339
435	-5.60718	-2.94536	-0.392818
436	-5.68279	-2.88778	-0.350313
437	-5.76101	-2.82928	-0.3052
438	-5.84146	-2.76994	-0.257857
439	-5.92379	-2.70989	-0.208661
440	-6.00763	-2.64921	-0.157988
441	-6.09261	-2.588	-0.106214
442	-6.17836	-2.52637	-0.0537145
443	-6.26452	-2.46441	-0.000865956
444	-6.35072	-2.40221	0.0519568
445	-6.43659	-2.33986	0.104379
446	-6.52305	-2.27705	0.157341
447	-6.6111	-2.21351	0.211848
448	-6.70045	-2.14933	0.267627
449	-6.79085	-2.08461	0.324402
450	-6.882	-2.01947	0.381899
451	-6.97365	-1.95399	0.439842
452	-7.06552	-1.8883	0.497957
453	-7.15733	-1.82249	0.55597
454	-7.24882	-1.75666	0.613605
455	-7.33972	-1.69091	0.670588
456	-7.42975	-1.62535	0.726646
457	-7.51863	-1.56007	0.781503
458	-7.60749	-1.49441	0.835937
459	-7.6973	-1.42783	0.890738
460	-7.78765	-1.36063	0.945654
461	-7.8781	-1.2931	1.00044
462	-7.96823	-1.22554	1.05483
463	-8.05761	-1.15825	1.1086
464	-8.14581	-1.09153	1.16149
465	-8.23239	-1.02566	1.21325
466	-8.31694	-0.96094	1.26365
467	-8.39902	-0.897666	1.31243
468	-8.47819	-0.836128	1.35937
469	-8.55404	-0.776618	1.40421
470	-8.62761	-0.718536	1.44761
471	-8.70003	-0.661178	1.49025
472	-8.77101	-0.604678	1.53195
473	-8.84025	-0.549172	1.5725
474	-8.90743	-0.494792	1.61172
475	-8.97227	-0.441674	1.6494
476	-9.03445	-0.389949	1.68535
477	-9.09367	-0.33975	1.71937
478	-9.14964	-0.291208	1.75127
479	-9.20205	-0.244456	1.78086
480	-9.25059	-0.199625	1.80793
481	-9.29496	-0.156845	1.8323
482	-9.33484	-0.115877	1.85413
483	-9.37035	-0.0764199	1.87374
484	-9.40184	-0.0385143	1.89116
485	-9.4297	-0.00220019	1.90645
486	-9.4543	0.0324816	1.91963
487	-9.476	0.06549	1.93075
488	-9.49517	0.0967835	1.93985
489	-9.51219	0.12632	1.94697
490	-9.52743	0.154058	1.95215
491	-9.54125	0.179955	1.95543
492	-9.55402	0.203968	1.95685
493	-9.56612	0.226055	1.95644
494	-9.57656	0.245972	1.95281
495	-9.58432	0.263612	1.94503
496	-9.58969	0.279135	1.93384
497	-9.59297	0.2927	1.91999
498	-9.59445	0.304467	1.9042
499	-9.59445	0.314595	1.88722
500	-9.59324	0.323245	1.86979
501	-9.59113	0.330576	1.85265
502	-9.58842	0.33675	1.83654
503	-9.5854	0.341926	1.82219
504	-9.58238	0.346266	1.81034
505	-9.57964	0.349932	1.80174
506	-9.57582	0.352361	1.79642
507	-9.56973	0.353024	1.79361
508	-9.56191	0.352123	1.79282
509	-9.55294	0.349864	1.79355
510	-9.54336	0.346452	1.7953
511	-9.53373	0.34209	1.79758
512	-9.52462	0.336981	1.7999
513	-9.51657	0.331329	1.80176
514	-9.51015	0.325337	1.80267
515	-9.50591	0.319206	1.80213
516	-9.50442	0.313139	1.79965
517	-9.50623	0.307338	1.79474
518	-9.51249	0.300462	1.78724
519	-9.52332	0.291438	1.77759
520	-9.53775	0.280869	1.7662
521	-9.55479	0.269356	1.75346
522	-9.57346	0.257504	1.73977
523	-9.59278	0.245914	1.72554
524	-9.61176	0.235188	1.71116
525	-9.62943	0.225928	1.69702
526	-9.6448	0.218735	1.68353
527	-9.6569	0.214209	1.67108
528	-9.66472	0.21295	1.66007
529	-9.66731	0.215559	1.65089
530	-9.66495	0.22234	1.64352
531	-9.65893	0.232833	1.6375
532	-9.64969	0.246488	1.6326
533	-9.6377	0.262756	1.62859
534	-9.62341	0.281085	1.62521
535	-9.60727	0.300926	1.62225
536	-9.58974	0.321729	1.61945
537	-9.57128	0.342944	1.61659
538	-9.55233	0.364021	1.61342
539	-9.53337	0.384409	1.60971
540	-9.51483	0.40356	1.6052
541	-9.49718	0.420923	1.59968
542	-9.47982	0.437439	1.59298
543	-9.46186	0.454308	1.58526
544	-9.44334	0.471365	1.57678
545	-9.42431	0.488444	1.56775
546	-9.40479	0.505381	1.55841
547	-9.38483	0.522012	1.549
548	-9.36447	0.538173	1.53975
549	-9.34374	0.5537	1.5309
550	-9.32268	0.56843	1.52267
551	-9.30133	0.5822	1.51531
552	-9.27973	0.594846	1.50904
553	-9.25792	0.606206	1.5041
554	-9.2351	0.618408	1.50057
555	-9.21073	0.632984	1.49825
556	-9.1852	0.648877	1.49695
557	-9.15894	0.665032	1.49647
558	-9.13236	0.680395	1.49663
559	-9.10586	0.693909	1.49722
560	-9.07986	0.704519	1.49805
561	-9.05476	0.711171	1.49892
562	-9.03099	0.71281	1.49963
563	-9.00894	0.708379	1.49999
564	-8.98904	0.696824	1.49979
565	-8.97168	0.677089	1.49883
566	-8.95571	0.64819	1.49801
567	-8.93992	0.610651	1.4981
568	-8.92469	0.565682	1.49873
569	-8.9104	0.514495	1.49954
570	-8.89743	0.458297	1.50017
571	-8.88615	0.398299	1.50027
572	-8.87694	0.335708	1.49948
573	-8.87019	0.271732	1.49744
574	-8.86628	0.207581	1.49379
575	-8.86559	0.144461	1.48819
576	-8.8685	0.0835806	1.48028
577	-8.8754	0.0261499	1.46971
578	-8.88777	-0.0310803	1.45566
579	-8.90613	-0.0914941	1.43799
580	-8.92946	-0.154085	1.41741
581	-8.9567	-0.217847	1.39458
582	-8.98681	-0.281775	1.37019
583	-9.01874	-0.344863	1.34492
584	-9.05143	-0.406107	1.31943
585	-9.08384	-0.464507	1.2944
586	-9.11491	-0.51906	1.2705
587	-9.14358	-0.568768	1.2484
588	-9.16879	-0.612632	1.22876
589	-9.18949	-0.649654	1.21224
590	-9.20831	-0.681566	1.19716
591	-9.22807	-0.710556	1.1817
592	-9.248	-0.736318	1.16635
593	-9.26733	-0.758547	1.15162
594	-9.2853	-0.776938	1.13799
595	-9.30113	-0.791188	1.12595
596	-9.31406	-0.800993	1.116
597	-9.32331	-0.806051	1.10862
598	-9.32812	-0.806059	1.10432
599	-9.32772	-0.800716	1.10358
600	-9.32134	-0.789718	1.10691
601	-9.30821	-0.772762	1.1148
602	-9.28563	-0.747844	1.12924
603	-9.25272	-0.714021	1.15099
604	-9.21145	-0.672571	1.17864
605	-9.1638	-0.624773	1.21082
606	-9.11174	-0.57191	1.24614
607	-9.05723	-0.515266	1.2832
608	-9.00226	-0.456127	1.32059
609	-8.94877	-0.395786	1.35693
610	-8.89874	-0.335536	1.39079
611	-8.8541	-0.276675	1.42075
612	-8.81682	-0.220502	1.4454
613	-8.78883	-0.168317	1.4633
614	-8.76787	-0.117358	1.47522
615	-8.75033	-0.0644577	1.48318
616	-8.73622	-0.0103017	1.48766
617	-8.72551	0.0444248	1.48913
618	-8.7182	0.0990374	1.48806
619	-8.71428	0.152852	1.48493
620	-8.71374	0.205186	1.48022
621	-8.71657	0.255357	1.47438
622	-8.72277	0.30268	1.46791
623	-8.73234	0.346474	1.46127
624	-8.74527	0.386055	1.45494
625	-8.76156	0.420741	1.44939
626	-8.78395	0.450137	1.44354
627	-8.81418	0.474745	1.43616
628	-8.85076	0.495221	1.42753
629	-8.89221	0.512222	1.41795
630	-8.93704	0.526402	1.4077
631	-8.98375	0.538414	1.39708
632	-9.03086	0.548907	1.38637
633	-9.07688	0.55853	1.37586
634	-9.12031	0.567929	1.36586
635	-9.15968	0.577749	1.35665
636	-9.19349	0.588631	1.34853
637	-9.22024	0.601218	1.34179
638	-9.24127	0.614809	1.33652
639	-9.25905	0.628254	1.33246
640	-9.27379	0.641519	1.32938
641	-9.28573	0.65457	1.32705
642	-9.2951	0.667371	1.32524
643	-9.30212	0.679892	1.32373
644	-9.30701	0.692097	1.32228
645	-9.31001	0.703955	1.32067
646	-9.31134	0.715434	1.31867
647	-9.31123	0.7265	1.31604
648	-9.30989	0.737123	1.31256
649	-9.30757	0.747269	1.30799
650	-9.303	0.756814	1.30177
651	-9.29517	0.765715	1.29378
652	-9.2846	0.774057	1.28447
653	-9.27183	0.781927	1.27432
654	-9.25738	0.789414	1.26379
655	-9.24179	0.796605	1.25333
656	-9.22559	0.803587	1.24341
657	-9.20933	0.810449	1.23448
658	-9.19352	0.81728	1.22702
659	-9.17871	0.824168	1.22147
660	-9.16543	0.831202	1.21831
661	-9.15421	0.838472	1.21798
662	-9.14503	0.84597	1.22084
663	-9.13729	0.853593	1.22661
664	-9.13066	0.86129	1.23482
665	-9.12483	0.86901	1.24496
666	-9.11948	0.876701	1.25655
667	-9.11426	0.884312	1.26911
668	-9.10886	0.89179	1.28216
669	-9.10296	0.899083	1.2952
670	-9.09623	0.906141	1.30776
671	-9.08834	0.912912	1.31935
672	-9.07897	0.919343	1.32948
673	-9.06778	0.925382	1.33767
674	-9.05484	0.931382	1.34373
675	-9.04054	0.937625	1.34807
676	-9.02505	0.943949	1.35112
677	-9.00854	0.950195	1.35326
678	-8.9912	0.956204	1.35493
679	-8.9732	0.961815	1.35654
680	-8.95472	0.966869	1.35848
681	-8.93594	0.971206	1.36118
682	-8.91702	0.974668	1.36504
683	-8.89816	0.977096	1.37047
684	-8.87952	0.97833	1.37788
685	-8.86129	0.978213	1.38768
686	-8.84415	0.977215	1.40016
687	-8.82836	0.975809	1.41503
688	-8.81342	0.973841	1.43189
689	-8.79885	0.971157	1.45032
690	-8.78415	0.967603	1.4699
691	-8.76884	0.963025	1.49023
692	-8.75242	0.957268	1.51088
693	-8.73441	0.950179	1.53143
694	-8.71431	0.941602	1.55148
695	-8.69164	0.931384	1.5706
696	-8.66591	0.919369	1.58838
697	-8.63662	0.905402	1.60441
698	-8.60387	0.88918	1.61964
699	-8.56826	0.870682	1.63514
700	-8.53004	0.850171	1.65064
701	-8.48948	0.827912	1.66588
702	-8.44683	0.80417	1.68058
703	-8.40235	0.779207	1.6945
704	-8.3563	0.753287	1.70735
705	-8.30893	0.726673	1.71887
706	-8.2605	0.699628	1.72881
707	-8.21127	0.672413	1.7369
708	-8.16151	0.645291	1.74288
709	-8.11146	0.618522	1.74649
710	-8.06003	0.590861	1.74816
711	-8.00622	0.561229	1.74847
712	-7.95048	0.530137	1.74733
713	-7.89324	0.498097	1.74465
714	-7.83495	0.465618	1.74038
715	-7.77605	0.433211	1.73442
716	-7.71699	0.401382	1.72672
717	-7.6582	0.370641	1.71719
718	-7.60013	0.341493	1.70577
719	-7.54322	0.314444	1.69239
720	-7.48791	0.290001	1.67699
721	-7.43465	0.268668	1.65951
722	-7.38237	0.250105	1.63841
723	-7.32991	0.233536	1.61282
724	-7.27757	0.218813	1.5836
725	-7.22566	0.205791	1.55164
726	-7.17446	0.194326	1.51783
727	-7.12429	0.184277	1.48304
728	-7.07543	0.175507	1.44817
729	-7.02818	0.167879	1.41409
730	-6.98284	0.161258	1.38168
731	-6.9397	0.155514	1.35183
732	-6.89906	0.150515	1.32541
733	-6.86123	0.146133	1.30332
734	-6.82555	0.142651	1.28468
735	-6.79132	0.140395	1.26798
736	-6.75867	0.139302	1.25314
737	-6.72777	0.139311	1.24007
738	-6.69877	0.140357	1.22869
739	-6.67182	0.142379	1.21891
740	-6.64707	0.145313	1.21064
741	-6.6247	0.149096	1.20381
742	-6.60484	0.153667	1.19832
743	-6.58765	0.158961	1.19409
744	-6.5733	0.164916	1.19102
745	-6.56193	0.171468	1.18903
746	-6.55383	0.179004	1.18829
747	-6.54899	0.187837	1.18903
748	-6.54718	0.1978	1.19118
749	-6.54814	0.208723	1.19471
750	-6.55163	0.220439	1.19956
751	-6.5574	0.232778	1.2057
752	-6.56521	0.24557	1.21307
753	-6.57481	0.258647	1.22163
754	-6.58596	0.271839	1.23133
755	-6.59839	0.284977	1.24213
756	-6.61187	0.297893	1.25398
757	-6.62616	0.310418	1.26684
758	-6.64229	0.322785	1.28275
759	-6.66121	0.335323	1.30306
760	-6.68252	0.348009	1.32667
761	-6.7058	0.36082	1.3525
762	-6.73064	0.373736	1.37945
763	-6.75661	0.386736	1.40646
764	-6.7833	0.399801	1.43242
765	-6.8103	0.412914	1.45625
766	-6.83718	0.426058	1.47687
767	-6.86353	0.439219	1.49319
768	-6.88891	0.452384	1.50413
769	-6.91291	0.465538	1.5086
770	-6.93631	0.478993	1.50656
771	-6.96009	0.492965	1.49915
772	-6.98406	0.507304	1.48709
773	-7.00804	0.521857	1.4711
774	-7.03187	0.53647	1.45189
775	-7.05538	0.550991	1.43019
776	-7.07838	0.565263	1.4067
777	-7.10071	0.579131	1.38215
778	-7.12221	0.592435	1.35725
779	-7.1427	0.605018	1.33274
780	-7.16202	0.61672	1.30931
781	-7.18	0.627378	1.28771
782	-7.19742	0.637098	1.26576
783	-7.21493	0.646118	1.2413
784	-7.23223	0.654484	1.21506
785	-7.249	0.662239	1.18776
786	-7.26493	0.669424	1.16013
787	-7.27972	0.676082	1.13289
788	-7.29307	0.682253	1.10676
789	-7.30465	0.687977	1.08247
790	-7.31417	0.693294	1.06076
791	-7.32132	0.698244	1.04233
792	-7.32579	0.702866	1.02792
793	-7.32729	0.707199	1.01827
794	-7.32622	0.71163	1.01407
795	-7.32317	0.71636	1.01501
796	-7.31812	0.721149	1.02024
797	-7.31106	0.725762	1.02889
798	-7.30195	0.72996	1.04013
799	-7.29078	0.733507	1.0531
800	-7.27752	0.736166	1.06694
801	-7.26215	0.737699	1.08081
802	-7.24463	0.737869	1.09386
803	-7.22496	0.736437	1.10523
804	-7.20309	0.733164	1.11407
805	-7.179	0.727812	1.11953
806	-7.15139	0.720069	1.12213
807	-7.11945	0.71	1.12316
808	-7.08392	0.697925	1.12284
809	-7.04552	0.684162	1.12144
810	-7.00497	0.669034	1.1192
811	-6.96301	0.652859	1.11637
812	-6.92035	0.635958	1.1132
813	-6.87773	0.618652	1.10995
814	-6.83587	0.601261	1.10686
815	-6.79549	0.584107	1.10418
816	-6.75733	0.56751	1.10218
817	-6.7221	0.551793	1.1011
818	-6.68885	0.53563	1.10147
819	-6.65617	0.517829	1.10332
820	-6.62411	0.498909	1.10621
821	-6.59275	0.479389	1.10971
822	-6.56215	0.459788	1.11337
823	-6.53238	0.440623	1.11675
824	-6.50349	0.422411	1.11941
825	-6.47556	0.405671	1.1209
826	-6.44864	0.390918	1.1208
827	-6.42282	0.378668	1.11866
828	-6.39814	0.369439	1.11405
829	-6.37468	0.363747	1.10652
830	-6.35247	0.361758	1.09603
831	-6.33144	0.363017	1.08302
832	-6.31154	0.367101	1.0678
833	-6.29272	0.373588	1.05069
834	-6.27492	0.382055	1.03199
835	-6.25807	0.392082	1.01203
836	-6.24213	0.403247	0.991105
837	-6.22704	0.415129	0.969535
838	-6.21274	0.427306	0.947628
839	-6.19918	0.439358	0.925695
840	-6.1863	0.450862	0.904045
841	-6.17404	0.461399	0.882988
842	-6.16295	0.471649	0.861538
843	-6.15341	0.482509	0.838728
844	-6.14518	0.493874	0.814899
845	-6.138	0.505641	0.790391
846	-6.13161	0.517704	0.765542
847	-6.12576	0.529961	0.740692
848	-6.12019	0.542306	0.716181
849	-6.11465	0.554636	0.69235
850	-6.10887	0.566846	0.669538
851	-6.10262	0.578832	0.648084
852	-6.09562	0.59049	0.628331
853	-6.08763	0.601714	0.610616
854	-6.07916	0.61281	0.594306
855	-6.07082	0.624086	0.578623
856	-6.06248	0.635441	0.563698
857	-6.05404	0.646775	0.549661
858	-6.04537	0.65799	0.536643
859	-6.03635	0.668984	0.524773
860	-6.02687	0.679659	0.514182
861	-6.01681	0.689915	0.505
862	-6.00605	0.699651	0.497358
863	-5.99447	0.70877	0.491386
864	-5.98196	0.717171	0.487215
865	-5.96839	0.724755	0.484974
866	-5.95352	0.731848	0.48521
867	-5.93731	0.738768	0.488126
868	-5.91997	0.745402	0.493342
869	-5.90173	0.751636	0.500477
870	-5.88279	0.757357	0.509152
871	-5.86335	0.762452	0.518985
872	-5.84365	0.766806	0.529597
873	-5.82388	0.770305	0.540605
874	-5.80426	0.772834	0.551631
875	-5.785	0.774279	0.562293
876	-5.76631	0.774523	0.572211
877	-5.7484	0.773451	0.581004
878	-5.73128	0.771208	0.589577
879	-5.71472	0.76801	0.598922
880	-5.69857	0.763853	0.608787
881	-5.6827	0.758731	0.61892
882	-5.66698	0.752636	0.629066
883	-5.65127	0.745562	0.638975
884	-5.63544	0.737505	0.648393
885	-5.61936	0.728456	0.657067
886	-5.60289	0.718409	0.664745
887	-5.58589	0.707357	0.671172
888	-5.56823	0.695294	0.676096
889	-5.54978	0.682213	0.679262
890	-5.53099	0.667987	0.680822
891	-5.51227	0.652543	0.681147
892	-5.49348	0.635953	0.680314
893	-5.47447	0.618287	0.678398
894	-5.45507	0.599619	0.675477
895	-5.43513	0.580018	0.671628
896	-5.4145	0.559558	0.666927
897	-5.39302	0.538309	0.66145
898	-5.37054	0.516345	0.655274
899	-5.34689	0.493736	0.648475
900	-5.32193	0.470556	0.641129
901	-5.29549	0.446876	0.633311
902	-5.26673	0.421765	0.624444
903	-5.2353	0.394549	0.614071
904	-5.20174	0.365692	0.60245
905	-5.16662	0.335653	0.589845
906	-5.13051	0.304897	0.576518
907	-5.09395	0.273885	0.562736
908	-5.05752	0.243081	0.548765
909	-5.02176	0.212946	0.534876
910	-4.98723	0.183945	0.521341
911	-4.9545	0.15654	0.508433
912	-4.92411	0.131196	0.496429
913	-4.89662	0.108374	0.485604
914	-4.87075	0.0876365	0.475441
915	-4.84507	0.0681959	0.465316
916	-4.81993	0.0499988	0.455344
917	-4.79566	0.0329916	0.44564
918	-4.77262	0.0171208	0.436321
919	-4.75114	0.00233335	0.427501
920	-4.73157	-0.0114239	0.419294
921	-4.71426	-0.0242039	0.411816
922	-4.69954	-0.0360594	0.405181
923	-4.68777	-0.047043	0.399501
924	-4.67929	-0.0572076	0.394892
925	-4.67444	-0.0666058	0.391466
926	-4.67432	-0.074425	0.390227
927	-4.67923	-0.0800898	0.39169
928	-4.68836	-0.0840088	0.395235
929	-4.70091	-0.0865912	0.400244
930	-4.71605	-0.088246	0.406097
931	-4.73298	-0.0893825	0.412175
932	-4.75088	-0.0904098	0.41786
933	-4.76894	-0.0917369	0.422532
934	-4.78635	-0.0937724	0.425575
935	-4.80229	-0.0969251	0.426371
936	-4.81595	-0.101603	0.424304
937	-4.82653	-0.108216	0.418757
938	-4.83552	-0.116415	0.408978
939	-4.84479	-0.125533	0.395164
940	-4.85403	-0.1355	0.378117
941	-4.86293	-0.146243	0.358642
942	-4.87118	-0.157692	0.33754
943	-4.87847	-0.169775	0.315614
944	-4.8845	-0.182423	0.293666
945	-4.88896	-0.195564	0.272498
946	-4.89153	-0.20913	0.252912
947	-4.8919	-0.223051	0.23571
948	-4.88977	-0.237258	0.221693
949	-4.88483	-0.251682	0.211663
950	-4.87691	-0.266758	0.205033
951	-4.86627	-0.282841	0.200554
952	-4.85317	-0.299737	0.198034
953	-4.8379	-0.317253	0.197278
954	-4.82074	-0.335193	0.198096
955	-4.80197	-0.353364	0.200293
956	-4.78187	-0.371573	0.203678
957	-4.76073	-0.389626	0.20806
958	-4.73881	-0.40733	0.213247
959	-4.71641	-0.42449	0.219049
960	-4.6938	-0.440914	0.225276
961	-4.67127	-0.456409	0.231738
962	-4.64781	-0.471556	0.239966
963	-4.62249	-0.486934	0.251141
964	-4.59567	-0.502347	0.26455
965	-4.56772	-0.517601	0.279479
966	-4.539	-0.532503	0.295217
967	-4.50987	-0.546859	0.311049
968	-4.48071	-0.560475	0.326265
969	-4.45189	-0.573161	0.340152
970	-4.42376	-0.584725	0.351999
971	-4.39669	-0.594975	0.361092
972	-4.37106	-0.603721	0.366722
973	-4.34722	-0.610773	0.368177
974	-4.32459	-0.616384	0.365532
975	-4.30239	-0.620926	0.359613
976	-4.28072	-0.624386	0.350835
977	-4.25966	-0.626749	0.33961
978	-4.2393	-0.628001	0.326351
979	-4.21972	-0.628127	0.311472
980	-4.20101	-0.627112	0.295386
981	-4.18326	-0.62494	0.278506
982	-4.16655	-0.621594	0.261245
983	-4.15098	-0.617059	0.244017
984	-4.13662	-0.611318	0.227233
985	-4.12357	-0.604354	0.211307
986	-4.11207	-0.595298	0.195316
987	-4.10218	-0.583613	0.178224
988	-4.09371	-0.569783	0.160271
989	-4.08646	-0.554291	0.141698
990	-4.08026	-0.537621	0.122744
991	-4.0749	-0.520256	0.103651
992	-4.07021	-0.50268	0.0846574
993	-4.06599	-0.485376	0.0660049
994	-4.06205	-0.468828	0.0479332
995	-4.05821	-0.453521	0.0306827
996	-4.05428	-0.439938	0.014494
997	-4.05006	-0.428563	-0.000392654
998	-4.04604	-0.418907	-0.0139267
999	-4.04272	-0.41013	-0.0263387
1000	-4.03996	-0.402192	-0.0378101
1001	-4.03762	-0.39505	-0.0485217
1002	-4.03556	-0.388663	-0.0586546
1003	-4.03367	-0.382992	-0.0683895
1004	-4.03179	-0.377993	-0.0779074
1005	-4.02979	-0.373627	-0.0873889
1006	-4.02754	-0.369853	-0.0970147
1007	-4.02491	-0.36663	-0.106965
1008	-4.02174	-0.363917	-0.117422
1009	-4.01792	-0.361673	-0.128564
1010	-4.01338	-0.360132	-0.139875
1011	-4.00825	-0.359485	-0.150829
1012	-4.00263	-0.359633	-0.161593
1013	-3.99664	-0.360474	-0.172334
1014	-3.9904	-0.361908	-0.183219
1015	-3.98403	-0.363834	-0.194415
1016	-3.97763	-0.366151	-0.20609
1017	-3.97133	-0.368758	-0.21841
1018	-3.96523	-0.371555	-0.231542
1019	-3.95947	-0.374441	-0.245654
1020	-3.95414	-0.377314	-0.260912
1021	-3.94937	-0.380074	-0.277484
1022	-3.94496	-0.382765	-0.295123
1023	-3.94067	-0.385525	-0.313491
1024	-3.93651	-0.388394	-0.332614
1025	-3.93253	-0.391413	-0.352522
1026	-3.92876	-0.394622	-0.373242
1027	-3.92524	-0.39806	-0.394804
1028	-3.92199	-0.401768	-0.417234
1029	-3.91904	-0.405786	-0.440561
1030	-3.91644	-0.410154	-0.464814
1031	-3.91422	-0.414912	-0.490021
1032	-3.9124	-0.4201	-0.516209
1033	-3.91102	-0.425759	-0.543408
1034	-3.91039	-0.431704	-0.572014
1035	-3.91067	-0.437776	-0.602248
1036	-3.91165	-0.444048	-0.633878
1037	-3.91317	-0.450595	-0.666667
1038	-3.91504	-0.457491	-0.700381
1039	-3.91706	-0.46481	-0.734786
1040	-3.91906	-0.472629	-0.769646
1041	-3.92086	-0.48102	-0.804728
1042	-3.92226	-0.49006	-0.839796
1043	-3.92308	-0.499823	-0.874617
1044	-3.92314	-0.510385	-0.908955
1045	-3.92225	-0.521821	-0.942577
1046	-3.92031	-0.534655	-0.975839
1047	-3.91746	-0.54914	-1.00922
1048	-3.91386	-0.564943	-1.04269
1049	-3.90971	-0.581731	-1.07619
1050	-3.90517	-0.59917	-1.10967
1051	-3.90042	-0.616925	-1.1431
1052	-3.89565	-0.634664	-1.17643
1053	-3.89102	-0.652052	-1.20962
1054	-3.88671	-0.668755	-1.2426
1055	-3.88289	-0.684439	-1.27535
1056	-3.87974	-0.698769	-1.30782
1057	-3.87743	-0.71141	-1.33995
1058	-3.87588	-0.722417	-1.37206
1059	-3.87483	-0.732189	-1.40438
1060	-3.87423	-0.740907	-1.43677
1061	-3.874	-0.748756	-1.4691
1062	-3.87408	-0.755915	-1.50124
1063	-3.87441	-0.762569	-1.53305
1064	-3.87491	-0.768899	-1.5644
1065	-3.87552	-0.775088	-1.59514
1066	-3.87618	-0.781319	-1.62515
1067	-3.87682	-0.787774	-1.65429
1068	-3.87738	-0.794636	-1.68241
1069	-3.87778	-0.802088	-1.7094
1070	-3.87849	-0.809709	-1.73561
1071	-3.87985	-0.817033	-1.76143
1072	-3.88166	-0.824171	-1.78674
1073	-3.88372	-0.831237	-1.81143
1074	-3.88583	-0.838345	-1.83538
1075	-3.88779	-0.845607	-1.85849
1076	-3.88938	-0.853136	-1.88062
1077	-3.89043	-0.861048	-1.90168
1078	-3.89071	-0.869455	-1.92154
1079	-3.89003	-0.878471	-1.94009
1080	-3.88819	-0.888211	-1.95721
1081	-3.88499	-0.898787	-1.9728
1082	-3.88022	-0.910089	-1.98603
1083	-3.87398	-0.921918	-1.99651
1084	-3.86651	-0.934266	-2.00476
1085	-3.85804	-0.947121	-2.0113
1086	-3.8488	-0.960472	-2.01665
1087	-3.83904	-0.974309	-2.02132
1088	-3.829	-0.988622	-2.02584
1089	-3.8189	-1.0034	-2.03073
1090	-3.80899	-1.01863	-2.0365
1091	-3.7995	-1.03431	-2.04368
1092	-3.79068	-1.05042	-2.05278
1093	-3.78276	-1.06696	-2.06432
1094	-3.775	-1.08435	-2.07786
1095	-3.76668	-1.10285	-2.09256
1096	-3.75803	-1.12225	-2.10832
1097	-3.74933	-1.14234	-2.12506
1098	-3.74083	-1.16288	-2.14269
1099	-3.73278	-1.18366	-2.16111
1100	-3.72543	-1.20445	-2.18023
1101	-3.71903	-1.22503	-2.19996
1102	-3.71385	-1.24519	-2.22021
1103	-3.71014	-1.2647	-2.24089
1104	-3.70814	-1.28333	-2.2619
1105	-3.70811	-1.30086	-2.28314
1106	-3.71025	-1.3174	-2.30538
1107	-3.7144	-1.33326	-2.32916
1108	-3.72031	-1.34851	-2.35415
1109	-3.7277	-1.36324	-2.38
1110	-3.73631	-1.37753	-2.40635
1111	-3.74585	-1.39148	-2.43288
1112	-3.75606	-1.40515	-2.45922
1113	-3.76667	-1.41865	-2.48503
1114	-3.77741	-1.43204	-2.50996
1115	-3.788	-1.44543	-2.53367
1116	-3.79818	-1.45889	-2.55582
1117	-3.80768	-1.47251	-2.57605
1118	-3.81687	-1.48631	-2.59439
1119	-3.82629	-1.50018	-2.61123
1120	-3.83592	-1.51408	-2.62678
1121	-3.8457	-1.52795	-2.64125
1122	-3.85561	-1.54172	-2.65485
1123	-3.8656	-1.55533	-2.66778
1124	-3.87563	-1.56874	-2.68024
1125	-3.88568	-1.58187	-2.69246
1126	-3.8957	-1.59467	-2.70462
1127	-3.90566	-1.60708	-2.71695
1128	-3.91551	-1.61903	-2.72965
1129	-3.92523	-1.63048	-2.74292
1130	-3.93493	-1.64144	-2.75664
1131	-3.94472	-1.652	-2.77049
1132	-3.95456	-1.66217	-2.78442
1133	-3.96442	-1.67199	-2.79836
1134	-3.97424	-1.68148	-2.81226
1135	-3.984	-1.69066	-2.82605
1136	-3.99365	-1.69955	-2.83968
1137	-4.00315	-1.70819	-2.85308
1138	-4.01246	-1.71659	-2.8662
1139	-4.02154	-1.72478	-2.87898
1140	-4.03034	-1.73279	-2.89135
1141	-4.03884	-1.74063	-2.90326
1142	-4.0469	-1.74828	-2.91509
1143	-4.05452	-1.75569	-2.92716
1144	-4.06177	-1.76286	-2.93929
1145	-4.06874	-1.76979	-2.9513
1146	-4.07552	-1.77648	-2.96304
1147	-4.08219	-1.78295	-2.97432
1148	-4.08885	-1.78918	-2.98497
1149	-4.09557	-1.79519	-2.99482
1150	-4.10245	-1.80098	-3.0037
1151	-4.10958	-1.80655	-3.01142
1152	-4.11704	-1.8119	-3.01783
1153	-4.12491	-1.81703	-3.02275
1154	-4.13311	-1.82249	-3.02575
1155	-4.14148	-1.82861	-3.02676
1156	-4.15001	-1.83511	-3.02612
1157	-4.1587	-1.84167	-3.02416
1158	-4.16755	-1.84802	-3.02123
1159	-4.17655	-1.85385	-3.01767
1160	-4.18569	-1.85886	-3.01381
1161	-4.19498	-1.86277	-3.00999
1162	-4.2044	-1.86527	-3.00655
1163	-4.21395	-1.86607	-3.00384
1164	-4.22363	-1.86487	-3.00218
1165	-4.23343	-1.86137	-3.00192
1166	-4.24375	-1.85504	-3.00284
1167	-4.25483	-1.84585	-3.00442
1168	-4.26648	-1.83429	-3.00656
1169	-4.27847	-1.82083	-3.00918
1170	-4.2906	-1.80597	-3.01219
1171	-4.30265	-1.79018	-3.0155
1172	-4.31441	-1.77395	-3.019
1173	-4.32567	-1.75777	-3.02261
1174	-4.33621	-1.74212	-3.02625
1175	-4.34583	-1.72748	-3.0298
1176	-4.35432	-1.71435	-3.03318
1177	-4.36145	-1.70319	-3.0363
1178	-4.36712	-1.69295	-3.03936
1179	-4.37149	-1.68242	-3.0426
1180	-4.37474	-1.67186	-3.04597
1181	-4.37708	-1.66156	-3.04939
1182	-4.37871	-1.65179	-3.05284
1183	-4.37982	-1.64282	-3.05624
1184	-4.38062	-1.63494	-3.05954
1185	-4.3813	-1.62842	-3.06269
1186	-4.38207	-1.62353	-3.06563
1187	-4.38311	-1.62055	-3.06832
1188	-4.38463	-1.61976	-3.07069
1189	-4.38684	-1.62143	-3.07269
1190	-4.38934	-1.62691	-3.07339
1191	-4.39168	-1.63677	-3.07227
1192	-4.39393	-1.65009	-3.06987
1193	-4.39619	-1.66595	-3.06671
1194	-4.39853	-1.68345	-3.06335
1195	-4.40103	-1.70167	-3.06032
1196	-4.40378	-1.7197	-3.05817
1197	-4.40685	-1.73663	-3.05742
1198	-4.41034	-1.75154	-3.05863
1199	-4.41431	-1.76352	-3.06232
1200	-4.41887	-1.77166	-3.06905
1201	-4.42408	-1.77503	-3.07934
1202	-4.43006	-1.77362	-3.09347
1203	-4.43678	-1.76837	-3.111
1204	-4.44412	-1.7599	-3.13145
1205	-4.45198	-1.74881	-3.15434
1206	-4.46025	-1.7357	-3.17918
1207	-4.46881	-1.72117	-3.2055
1208	-4.47756	-1.70583	-3.23281
1209	-4.48639	-1.69027	-3.26062
1210	-4.49518	-1.6751	-3.28844
1211	-4.50384	-1.66093	-3.31581
1212	-4.51226	-1.64835	-3.34222
1213	-4.52032	-1.63797	-3.36719
1214	-4.52832	-1.62823	-3.39231
1215	-4.53653	-1.61749	-3.41911
1216	-4.54487	-1.60621	-3.44703
1217	-4.55327	-1.59486	-3.47552
1218	-4.56164	-1.5839	-3.50402
1219	-4.5699	-1.57379	-3.532
1220	-4.57798	-1.56501	-3.55888
1221	-4.58579	-1.558	-3.58412
1222	-4.59326	-1.55325	-3.60716
1223	-4.6003	-1.55121	-3.62745
1224	-4.60685	-1.55234	-3.64443
1225	-4.61282	-1.55713	-3.65755
1226	-4.61776	-1.56695	-3.66711
1227	-4.6215	-1.5822	-3.67391
1228	-4.62432	-1.60182	-3.67813
1229	-4.62651	-1.62475	-3.67997
1230	-4.62835	-1.64993	-3.6796
1231	-4.63014	-1.67631	-3.67721
1232	-4.63217	-1.70282	-3.673
1233	-4.63472	-1.7284	-3.66715
1234	-4.63808	-1.752	-3.65984
1235	-4.64255	-1.77256	-3.65126
1236	-4.64841	-1.78903	-3.64161
1237	-4.65595	-1.80034	-3.63105
1238	-4.66497	-1.80812	-3.61842
1239	-4.67501	-1.81459	-3.60276
1240	-4.686	-1.81951	-3.5846
1241	-4.69788	-1.82267	-3.56445
1242	-4.71057	-1.82385	-3.54286
1243	-4.72401	-1.82284	-3.52033
1244	-4.73812	-1.81941	-3.49741
1245	-4.75284	-1.81335	-3.47461
1246	-4.76811	-1.80443	-3.45246
1247	-4.78385	-1.79245	-3.4315
1248	-4.79999	-1.77717	-3.41224
1249	-4.81648	-1.75839	-3.39522
1250	-4.83463	-1.73408	-3.38009
1251	-4.85539	-1.70323	-3.36604
1252	-4.87807	-1.66705	-3.35294
1253	-4.90198	-1.62678	-3.34066
1254	-4.92645	-1.58366	-3.32906
1255	-4.95077	-1.53891	-3.31799
1256	-4.97428	-1.49378	-3.30731
1257	-4.99627	-1.4495	-3.29689
1258	-5.01607	-1.40729	-3.28656
1259	-5.033	-1.36839	-3.27619
1260	-5.04635	-1.33404	-3.26561
1261	-5.05545	-1.30547	-3.25469
1262	-5.06169	-1.28053	-3.2443
1263	-5.0667	-1.25651	-3.23518
1264	-5.07017	-1.2338	-3.22694
1265	-5.07176	-1.21278	-3.21916
1266	-5.07115	-1.19384	-3.21147
1267	-5.06801	-1.17736	-3.20346
1268	-5.06203	-1.16372	-3.19473
1269	-5.05286	-1.15331	-3.18489
1270	-5.0402	-1.14652	-3.17354
1271	-5.02371	-1.14372	-3.16028
1272	-5.00307	-1.1453	-3.14473
1273	-4.97795	-1.15164	-3.12649
1274	-4.94682	-1.16344	-3.10527
1275	-4.90905	-1.18072	-3.08134
1276	-4.86569	-1.20285	-3.0551
1277	-4.81776	-1.22919	-3.02698
1278	-4.76632	-1.2591	-2.99739
1279	-4.71238	-1.29197	-2.96675
1280	-4.657	-1.32715	-2.93546
1281	-4.60122	-1.36403	-2.90395
1282	-4.54606	-1.40198	-2.8726
1283	-4.49259	-1.44038	-2.84184
1284	-4.44183	-1.4786	-2.81206
1285	-4.39485	-1.51603	-2.78366
1286	-4.34956	-1.55498	-2.75618
1287	-4.30352	-1.59758	-2.72891
1288	-4.2572	-1.64298	-2.70184
1289	-4.21104	-1.69032	-2.67496
1290	-4.16552	-1.73874	-2.64826
1291	-4.12109	-1.78739	-2.62172
1292	-4.07823	-1.83541	-2.59532
1293	-4.0374	-1.88194	-2.56905
1294	-3.99906	-1.92613	-2.54288
1295	-3.96367	-1.96712	-2.5168
1296	-3.93171	-2.00406	-2.49078
1297	-3.90365	-2.03608	-2.46479
1298	-3.8796	-2.06421	-2.43918
1299	-3.85916	-2.09002	-2.41419
1300	-3.84195	-2.11351	-2.38965
1301	-3.82762	-2.13468	-2.36535
1302	-3.81579	-2.15352	-2.34112
1303	-3.8061	-2.17004	-2.31678
1304	-3.7982	-2.18422	-2.29213
1305	-3.7917	-2.19607	-2.26699
1306	-3.78626	-2.20558	-2.24118
1307	-3.7815	-2.21274	-2.21452
1308	-3.77707	-2.21756	-2.18682
1309	-3.77259	-2.22002	-2.1579
1310	-3.7693	-2.21883	-2.12712
1311	-3.76841	-2.21316	-2.09426
1312	-3.76947	-2.20374	-2.05978
1313	-3.77205	-2.19127	-2.02417
1314	-3.77568	-2.17647	-1.98788
1315	-3.77995	-2.16004	-1.95139
1316	-3.7844	-2.14271	-1.91517
1317	-3.78858	-2.12517	-1.87967
1318	-3.79206	-2.10815	-1.84538
1319	-3.79438	-2.09235	-1.81275
1320	-3.79509	-2.07847	-1.78226
1321	-3.79374	-2.06724	-1.75437
1322	-3.79064	-2.0568	-1.72843
1323	-3.78646	-2.04521	-1.70351
1324	-3.78132	-2.03303	-1.67968
1325	-3.77534	-2.02081	-1.65698
1326	-3.76864	-2.00908	-1.63548
1327	-3.76134	-1.99841	-1.61524
1328	-3.75357	-1.98934	-1.59632
1329	-3.74543	-1.98241	-1.57877
1330	-3.73704	-1.97819	-1.56266
1331	-3.72854	-1.97722	-1.54804
1332	-3.72002	-1.98005	-1.53497
1333	-3.71162	-1.98724	-1.52351
1334	-3.70305	-1.99921	-1.51448
1335	-3.69398	-2.01566	-1.5083
1336	-3.68451	-2.03599	-1.50452
1337	-3.67471	-2.05962	-1.50265
1338	-3.66467	-2.08596	-1.50222
1339	-3.65446	-2.11441	-1.50275
1340	-3.64418	-2.14438	-1.50377
1341	-3.63389	-2.1753	-1.50479
1342	-3.62368	-2.20656	-1.50534
1343	-3.61363	-2.23758	-1.50495
1344	-3.60381	-2.26776	-1.50314
1345	-3.59431	-2.29652	-1.49943
1346	-3.58478	-2.32604	-1.49395
1347	-3.57491	-2.35835	-1.48731
1348	-3.56485	-2.39263	-1.47975
1349	-3.55472	-2.42807	-1.47148
1350	-3.54467	-2.46385	-1.46275
1351	-3.53482	-2.49916	-1.45379
1352	-3.52531	-2.53319	-1.44482
1353	-3.51628	-2.56512	-1.43607
1354	-3.50788	-2.59414	-1.42777
1355	-3.50022	-2.61943	-1.42016
1356	-3.49346	-2.64017	-1.41345
1357	-3.48773	-2.65557	-1.40789
1358	-3.48298	-2.66534	-1.40348
1359	-3.47903	-2.67021	-1.4
1360	-3.47582	-2.67084	-1.39727
1361	-3.47329	-2.6679	-1.39516
1362	-3.47138	-2.66205	-1.39349
1363	-3.47003	-2.65395	-1.39211
1364	-3.46918	-2.64427	-1.39086
1365	-3.46878	-2.63366	-1.38959
1366	-3.46877	-2.62279	-1.38813
1367	-3.46908	-2.61233	-1.38632
1368	-3.46966	-2.60293	-1.38402
1369	-3.47044	-2.59527	-1.38105
1370	-3.47191	-2.58803	-1.37756
1371	-3.47444	-2.57968	-1.37379
1372	-3.47779	-2.5705	-1.36977
1373	-3.48176	-2.56077	-1.36553
1374	-3.48611	-2.55078	-1.36111
1375	-3.49063	-2.54082	-1.35654
1376	-3.49508	-2.53118	-1.35184
1377	-3.49925	-2.52213	-1.34706
1378	-3.50291	-2.51397	-1.34221
1379	-3.50585	-2.50699	-1.33733
1380	-3.50783	-2.50146	-1.33244
1381	-3.50864	-2.49767	-1.32759
1382	-3.50863	-2.49514	-1.32297
1383	-3.50828	-2.49325	-1.31868
1384	-3.50753	-2.49208	-1.31458
1385	-3.50632	-2.49171	-1.31055
1386	-3.50461	-2.49223	-1.30645
1387	-3.50234	-2.49372	-1.30217
1388	-3.49945	-2.49626	-1.29756
1389	-3.49589	-2.49992	-1.29251
1390	-3.49161	-2.5048	-1.28688
1391	-3.48654	-2.51098	-1.28054
1392	-3.48064	-2.51854	-1.27337
1393	-3.47385	-2.52755	-1.26524
1394	-3.46539	-2.5388	-1.25589
1395	-3.45481	-2.55267	-1.24529
1396	-3.44257	-2.5687	-1.23368
1397	-3.42914	-2.58641	-1.22126
1398	-3.41498	-2.60533	-1.20828
1399	-3.40055	-2.62498	-1.19495
1400	-3.38631	-2.64491	-1.1815
1401	-3.37274	-2.66462	-1.16814
1402	-3.36028	-2.68366	-1.1551
1403	-3.34941	-2.70155	-1.1426
1404	-3.34059	-2.71783	-1.13087
1405	-3.33429	-2.73201	-1.12011
1406	-3.33027	-2.74522	-1.10999
1407	-3.32789	-2.75869	-1.10004
1408	-3.32697	-2.7721	-1.0903
1409	-3.32735	-2.78515	-1.08083
1410	-3.32885	-2.79753	-1.07167
1411	-3.33131	-2.80892	-1.06287
1412	-3.33456	-2.81903	-1.05448
1413	-3.33842	-2.82753	-1.04655
1414	-3.34273	-2.83412	-1.03912
1415	-3.34731	-2.8385	-1.03226
1416	-3.352	-2.84034	-1.026
1417	-3.35663	-2.83935	-1.02039
1418	-3.36159	-2.8349	-1.01588
1419	-3.36731	-2.82693	-1.0127
1420	-3.37369	-2.81599	-1.01057
1421	-3.38062	-2.80261	-1.00923
1422	-3.388	-2.78732	-1.00839
1423	-3.39572	-2.77065	-1.0078
1424	-3.40369	-2.75313	-1.00717
1425	-3.41179	-2.73532	-1.00624
1426	-3.41992	-2.71772	-1.00473
1427	-3.42798	-2.70089	-1.00237
1428	-3.43586	-2.68535	-0.998894
1429	-3.44345	-2.67164	-0.994021
1430	-3.45096	-2.65931	-0.98791
1431	-3.4586	-2.64746	-0.980958
1432	-3.46635	-2.63602	-0.973251
1433	-3.47416	-2.6249	-0.964879
1434	-3.482	-2.614	-0.95593
1435	-3.48985	-2.60325	-0.946491
1436	-3.49765	-2.59254	-0.936651
1437	-3.50537	-2.58179	-0.926499
1438	-3.51298	-2.57091	-0.916121
1439	-3.52045	-2.5598	-0.905608
1440	-3.52773	-2.54839	-0.895047
1441	-3.5348	-2.53659	-0.884527
1442	-3.54201	-2.52384	-0.873642
1443	-3.54963	-2.5099	-0.862038
1444	-3.55749	-2.49513	-0.849882
1445	-3.56542	-2.47988	-0.837339
1446	-3.57324	-2.4645	-0.824573
1447	-3.58077	-2.44933	-0.81175
1448	-3.58784	-2.43474	-0.799034
1449	-3.59427	-2.42107	-0.786588
1450	-3.59989	-2.40867	-0.774578
1451	-3.60452	-2.39791	-0.763165
1452	-3.60799	-2.38912	-0.752515
1453	-3.61011	-2.38266	-0.742789
1454	-3.61066	-2.37838	-0.733669
1455	-3.60969	-2.37582	-0.72477
1456	-3.60744	-2.37482	-0.716163
1457	-3.60413	-2.37523	-0.707918
1458	-3.6	-2.37693	-0.700104
1459	-3.59529	-2.37975	-0.692791
1460	-3.59024	-2.38355	-0.686049
1461	-3.58507	-2.3882	-0.679947
1462	-3.58003	-2.39355	-0.674556
1463	-3.57535	-2.39944	-0.669945
1464	-3.57125	-2.40575	-0.666184
1465	-3.56799	-2.41232	-0.663342
1466	-3.56531	-2.41992	-0.661769
1467	-3.56278	-2.4292	-0.661612
1468	-3.56041	-2.43983	-0.662636
1469	-3.55817	-2.45149	-0.664607
1470	-3.55605	-2.46384	-0.667288
1471	-3.55404	-2.47657	-0.670445
1472	-3.55213	-2.48934	-0.673841
1473	-3.55031	-2.50182	-0.677243
1474	-3.54857	-2.51369	-0.680415
1475	-3.54688	-2.52463	-0.68312
1476	-3.54525	-2.5343	-0.685124
1477	-3.54366	-2.54238	-0.686191
1478	-3.54208	-2.54894	-0.686411
1479	-3.54054	-2.5544	-0.686095
1480	-3.53903	-2.55891	-0.685347
1481	-3.53758	-2.56265	-0.684266
1482	-3.53621	-2.56578	-0.682954
1483	-3.53492	-2.56847	-0.681512
1484	-3.53375	-2.57087	-0.680041
1485	-3.5327	-2.57316	-0.678642
1486	-3.5318	-2.57549	-0.677417
1487	-3.53105	-2.57805	-0.676467
1488	-3.53048	-2.58098	-0.675893
1489	-3.53011	-2.58446	-0.675796
1490	-3.52978	-2.58829	-0.676575
1491	-3.52938	-2.59218	-0.678375
1492	-3.529	-2.59612	-0.680913
1493	-3.52868	-2.60011	-0.683906
1494	-3.52851	-2.60415	-0.687073
1495	-3.52855	-2.60824	-0.690132
1496	-3.52887	-2.61237	-0.692799
1497	-3.52954	-2.61655	-0.694794
1498	-3.53062	-2.62078	-0.695834
1499	-3.53219	-2.62505	-0.695636
1500	-3.5343	-2.62936	-0.693918
1501	-3.53704	-2.6337	-0.690399
1502	-3.54054	-2.63797	-0.684764
1503	-3.54484	-2.64209	-0.677121
1504	-3.5498	-2.64612	-0.667821
1505	-3.5553	-2.65013	-0.657215
1506	-3.56122	-2.65418	-0.645653
1507	-3.56743	-2.65835	-0.633488
1508	-3.5738	-2.66269	-0.621069
1509	-3.58022	-2.66728	-0.608748
1510	-3.58655	-2.67218	-0.596876
1511	-3.59267	-2.67746	-0.585803
1512	-3.59846	-2.68317	-0.57588
1513	-3.60378	-2.68939	-0.567458
1514	-3.60888	-2.69685	-0.560273
1515	-3.61405	-2.70594	-0.553774
1516	-3.61924	-2.71622	-0.547881
1517	-3.62439	-2.72725	-0.542515
1518	-3.62946	-2.73859	-0.537597
1519	-3.63439	-2.7498	-0.533048
1520	-3.63914	-2.76043	-0.528788
1521	-3.64365	-2.77004	-0.524739
1522	-3.64787	-2.7782	-0.520821
1523	-3.65175	-2.78446	-0.516956
1524	-3.65524	-2.78839	-0.513064
1525	-3.65829	-2.78953	-0.509066
1526	-3.66091	-2.78802	-0.505264
1527	-3.66318	-2.78441	-0.501933
1528	-3.6651	-2.77892	-0.498961
1529	-3.66671	-2.77175	-0.496234
1530	-3.66804	-2.76314	-0.493639
1531	-3.6691	-2.75327	-0.491064
1532	-3.66992	-2.74238	-0.488393
1533	-3.67053	-2.73067	-0.485515
1534	-3.67095	-2.71836	-0.482315
1535	-3.67121	-2.70565	-0.478681
1536	-3.67134	-2.69277	-0.474498
1537	-3.67135	-2.67992	-0.469653
1538	-3.67088	-2.66559	-0.46412
1539	-3.6697	-2.64859	-0.458005
1540	-3.66797	-2.6296	-0.451395
1541	-3.66587	-2.60931	-0.444376
1542	-3.66359	-2.58842	-0.437035
1543	-3.6613	-2.56762	-0.429459
1544	-3.65918	-2.54759	-0.421734
1545	-3.65742	-2.52903	-0.413946
1546	-3.65619	-2.51263	-0.406183
1547	-3.65567	-2.49908	-0.398533
1548	-3.65603	-2.48906	-0.391081
1549	-3.65747	-2.48328	-0.383915
1550	-3.66065	-2.48196	-0.377089
1551	-3.66579	-2.4845	-0.370543
1552	-3.67243	-2.49034	-0.364191
1553	-3.68007	-2.4989	-0.357949
1554	-3.68825	-2.50962	-0.351729
1555	-3.69647	-2.52194	-0.345448
1556	-3.70426	-2.53527	-0.33902
1557	-3.71113	-2.54907	-0.332361
1558	-3.71661	-2.56275	-0.325386
1559	-3.72021	-2.57575	-0.318012
1560	-3.72146	-2.5875	-0.310155
1561	-3.71987	-2.59743	-0.301732
1562	-3.71576	-2.6066	-0.292639
1563	-3.70983	-2.61627	-0.282901
1564	-3.70222	-2.62625	-0.27263
1565	-3.69308	-2.63632	-0.261936
1566	-3.68255	-2.64628	-0.250932
1567	-3.67076	-2.65591	-0.239728
1568	-3.65786	-2.66501	-0.228435
1569	-3.64398	-2.67337	-0.217164
1570	-3.62926	-2.68079	-0.206023
1571	-3.61385	-2.68704	-0.195125
1572	-3.59788	-2.69193	-0.184578
1573	-3.58149	-2.69525	-0.174491
1574	-3.56353	-2.69673	-0.164541
1575	-3.5431	-2.69641	-0.154398
1576	-3.52075	-2.69459	-0.144168
1577	-3.49703	-2.69154	-0.133955
1578	-3.47247	-2.68754	-0.123865
1579	-3.44762	-2.68287	-0.114002
1580	-3.42302	-2.67782	-0.104473
1581	-3.39922	-2.67266	-0.0953868
1582	-3.37676	-2.66767	-0.0868503
1583	-3.35618	-2.66315	-0.0789727
1584	-3.33802	-2.65935	-0.0718634
1585	-3.32282	-2.65657	-0.0656322
1586	-3.3105	-2.65473	-0.0603991
1587	-3.3004	-2.65349	-0.0561223
1588	-3.29222	-2.65269	-0.0526689
1589	-3.28567	-2.65221	-0.0499058
1590	-3.28046	-2.65191	-0.0476995
1591	-3.2763	-2.65164	-0.0459168
1592	-3.27287	-2.65126	-0.0444241
1593	-3.26991	-2.65065	-0.043088
1594	-3.2671	-2.64965	-0.0417747
1595	-3.26415	-2.64813	-0.0403508
1596	-3.26077	-2.64596	-0.0386827
1597	-3.25667	-2.64299	-0.0366368
1598	-3.2523	-2.63962	-0.0348247
1599	-3.24829	-2.63626	-0.0337815
1600	-3.24455	-2.63278	-0.0332588
1601	-3.24105	-2.62904	-0.0330081
1602	-3.2377	-2.62493	-0.032781
1603	-3.23444	-2.6203	-0.032329
1604	-3.23121	-2.61504	-0.0314037
1605	-3.22795	-2.60901	-0.0297565
1606	-3.22459	-2.60207	-0.0271389
1607	-3.22107	-2.59411	-0.0233026
1608	-3.21733	-2.58499	-0.0179989
1609	-3.21329	-2.57458	-0.0109793
1610	-3.20882	-2.5623	-0.00145707
1611	-3.20391	-2.54792	0.0107968
1612	-3.19868	-2.53184	0.0251949
1613	-3.19323	-2.51446	0.0411496
1614	-3.18768	-2.49617	0.0580738
1615	-3.18215	-2.47739	0.07538
1616	-3.17676	-2.4585	0.0924812
1617	-3.17161	-2.4399	0.10879
1618	-3.16682	-2.42201	0.12372
1619	-3.16251	-2.40522	0.136684
1620	-3.15879	-2.38993	0.147096
1621	-3.15578	-2.37654	0.154368
1622	-3.15276	-2.36477	0.158602
1623	-3.14913	-2.35399	0.160503
1624	-3.14524	-2.3441	0.16039
1625	-3.14138	-2.33501	0.158581
1626	-3.13788	-2.32663	0.155395
1627	-3.13507	-2.31885	0.15115
1628	-3.13325	-2.31158	0.146163
1629	-3.13276	-2.30473	0.140754
1630	-3.1339	-2.29819	0.13524
1631	-3.137	-2.29187	0.129939
1632	-3.14237	-2.28568	0.12517
1633	-3.15035	-2.27951	0.121251
1634	-3.1617	-2.27404	0.117293
1635	-3.17658	-2.2698	0.112385
1636	-3.19435	-2.2665	0.106808
1637	-3.2144	-2.26381	0.100844
1638	-3.23609	-2.26143	0.0947732
1639	-3.25878	-2.25906	0.0888781
1640	-3.28185	-2.25639	0.0834395
1641	-3.30467	-2.25311	0.0787388
1642	-3.32661	-2.24891	0.0750573
1643	-3.34704	-2.24349	0.0726764
1644	-3.36532	-2.23655	0.0718775
1645	-3.38083	-2.22778	0.0729424
1646	-3.39441	-2.2168	0.0762637
1647	-3.40729	-2.20373	0.081784
1648	-3.4194	-2.18895	0.0891096
1649	-3.43069	-2.17286	0.0978473
1650	-3.44109	-2.15587	0.107604
1651	-3.45056	-2.13836	0.117986
1652	-3.45902	-2.12073	0.128601
1653	-3.46643	-2.10339	0.139057
1654	-3.47273	-2.08672	0.14896
1655	-3.47784	-2.07112	0.157918
1656	-3.48173	-2.05699	0.165538
1657	-3.48431	-2.04473	0.171429
1658	-3.48492	-2.03359	0.175981
1659	-3.48316	-2.02268	0.179875
1660	-3.47946	-2.01213	0.183147
1661	-3.47423	-2.00212	0.185834
1662	-3.46788	-1.99277	0.187972
1663	-3.46083	-1.98426	0.189598
1664	-3.45349	-1.97673	0.190748
1665	-3.44627	-1.97033	0.191457
1666	-3.43959	-1.96521	0.191761
1667	-3.43387	-1.96154	0.191694
1668	-3.42951	-1.95945	0.191293
1669	-3.42694	-1.9591	0.190592
1670	-3.42563	-1.96131	0.189004
1671	-3.42479	-1.96646	0.186116
1672	-3.42445	-1.97398	0.182225
1673	-3.42463	-1.98333	0.177629
1674	-3.42535	-1.99397	0.172626
1675	-3.42664	-2.00534	0.167513
1676	-3.42851	-2.0169	0.162588
1677	-3.431	-2.02811	0.158151
1678	-3.43411	-2.0384	0.154498
1679	-3.43788	-2.04724	0.151929
1680	-3.44231	-2.05408	0.150741
1681	-3.44743	-2.05837	0.151232
1682	-3.45385	-2.06079	0.153292
1683	-3.46192	-2.06237	0.156527
1684	-3.47129	-2.06309	0.160808
1685	-3.48163	-2.06293	0.166007
1686	-3.49259	-2.06186	0.171994
1687	-3.50384	-2.05986	0.17864
1688	-3.51502	-2.0569	0.185816
1689	-3.52581	-2.05297	0.193391
1690	-3.53585	-2.04805	0.201235
1691	-3.54481	-2.0421	0.209217
1692	-3.55234	-2.0351	0.217205
1693	-3.55811	-2.02703	0.22507
1694	-3.56239	-2.01643	0.232819
1695	-3.56573	-2.00236	0.240599
1696	-3.56819	-1.98565	0.248486
1697	-3.56984	-1.96712	0.256556
1698	-3.57074	-1.94758	0.264886
1699	-3.57097	-1.92787	0.273552
1700	-3.57059	-1.9088	0.282633
1701	-3.56966	-1.89118	0.292206
1702	-3.56825	-1.87584	0.302349
1703	-3.56643	-1.8636	0.313142
1704	-3.56427	-1.85528	0.324663
1705	-3.56182	-1.85169	0.336991
1706	-3.55878	-1.85325	0.35037
1707	-3.5549	-1.85934	0.364867
1708	-3.55028	-1.8692	0.380302
1709	-3.54505	-1.88208	0.396495
1710	-3.53933	-1.89723	0.413265
1711	-3.53325	-1.91391	0.430432
1712	-3.52694	-1.93136	0.447812
1713	-3.52051	-1.94884	0.465226
1714	-3.51409	-1.9656	0.48249
1715	-3.50781	-1.98089	0.499423
1716	-3.50179	-1.99396	0.515842
1717	-3.49616	-2.00406	0.531565
1718	-3.49046	-2.01152	0.545988
1719	-3.48425	-2.01735	0.558927
1720	-3.47771	-2.02185	0.570823
1721	-3.47101	-2.02533	0.582123
1722	-3.46434	-2.02809	0.59327
1723	-3.45785	-2.03045	0.60471
1724	-3.45174	-2.03269	0.616888
1725	-3.44616	-2.03514	0.630247
1726	-3.44131	-2.03808	0.645235
1727	-3.43734	-2.04184	0.662295
1728	-3.43443	-2.0467	0.681873
1729	-3.43276	-2.05298	0.704415
1730	-3.43243	-2.0606	0.729565
1731	-3.43334	-2.06921	0.756612
1732	-3.43531	-2.07865	0.785468
1733	-3.43816	-2.08874	0.816043
1734	-3.44173	-2.09934	0.84825
1735	-3.44583	-2.11029	0.881999
1736	-3.4503	-2.12142	0.917201
1737	-3.45496	-2.13259	0.953767
1738	-3.45963	-2.14363	0.991607
1739	-3.46415	-2.15438	1.03063
1740	-3.46834	-2.16468	1.07075
1741	-3.47203	-2.17438	1.11188
1742	-3.47531	-2.18399	1.15508
1743	-3.47843	-2.19405	1.20114
1744	-3.48145	-2.20434	1.24953
1745	-3.48444	-2.21471	1.29972
1746	-3.48744	-2.22495	1.35118
1747	-3.49053	-2.23489	1.40338
1748	-3.49377	-2.24433	1.4558
1749	-3.49722	-2.2531	1.50791
1750	-3.50093	-2.261	1.55919
1751	-3.50498	-2.26786	1.60909
1752	-3.50941	-2.27348	1.6571
1753	-3.5143	-2.27767	1.70269
1754	-3.51917	-2.281	1.74558
1755	-3.52365	-2.28402	1.78614
1756	-3.52796	-2.28655	1.82489
1757	-3.53232	-2.2884	1.86231
1758	-3.53695	-2.28938	1.89889
1759	-3.54208	-2.28931	1.93512
1760	-3.54794	-2.288	1.9715
1761	-3.55473	-2.28527	2.00852
1762	-3.56269	-2.28094	2.04666
1763	-3.57204	-2.27482	2.08643
1764	-3.58301	-2.26673	2.1283
1765	-3.59582	-2.25648	2.17278
1766	-3.61137	-2.24266	2.21974
1767	-3.62998	-2.22453	2.26857
1768	-3.65104	-2.20302	2.319
1769	-3.67392	-2.17902	2.37081
1770	-3.69801	-2.15344	2.42373
1771	-3.72267	-2.12719	2.47752
1772	-3.74727	-2.10116	2.53194
1773	-3.77119	-2.07625	2.58673
1774	-3.7938	-2.05337	2.64167
1775	-3.81445	-2.03341	2.6965
1776	-3.83251	-2.01726	2.75099
1777	-3.84733	-2.00582	2.80489
1778	-3.85884	-1.9987	2.85857
1779	-3.86765	-1.99466	2.91252
1780	-3.87421	-1.99335	2.9667
1781	-3.87896	-1.99441	3.02108
1782	-3.88237	-1.99746	3.0756
1783	-3.88487	-2.00216	3.13023
1784	-3.88692	-2.00814	3.18493
1785	-3.88897	-2.01504	3.23965
1786	-3.89147	-2.02251	3.29435
1787	-3.89486	-2.03018	3.349
1788	-3.89961	-2.03771	3.40355
1789	-3.90617	-2.04473	3.45796
1790	-3.91366	-2.05185	3.51192
1791	-3.92103	-2.05985	3.56527
1792	-3.92846	-2.06862	3.61821
1793	-3.93615	-2.07806	3.67093
1794	-3.94429	-2.08807	3.72364
1795	-3.95307	-2.09855	3.77652
1796	-3.96269	-2.1094	3.82979
1797	-3.97333	-2.12051	3.88363
1798	-3.98518	-2.13179	3.93824
1799	-3.99845	-2.14314	3.99383
1800	-4.01332	-2.15446	4.05058
1801	-4.02997	-2.16564	4.1087
1802	-4.04788	-2.17494	4.1689
1803	-4.06646	-2.18133	4.23143
1804	-4.08591	-2.18586	4.29577
1805	-4.1064	-2.18954	4.36141
1806	-4.12811	-2.19341	4.42782
1807	-4.15121	-2.19849	4.49448
1808	-4.17589	-2.20582	4.56088
1809	-4.20231	-2.21642	4.6265
1810	-4.23067	-2.23131	4.69082
1811	-4.26113	-2.25152	4.75333
1812	-4.29387	-2.27807	4.81349
1813	-4.32908	-2.31198	4.8708
1814	-4.36847	-2.35469	4.92575
1815	-4.41295	-2.406	4.97922
1816	-4.46147	-2.46446	5.03129
1817	-4.51297	-2.52865	5.08201
1818	-4.5664	-2.59713	5.13145
1819	-4.6207	-2.66847	5.17969
1820	-4.6748	-2.74122	5.22679
1821	-4.72767	-2.81395	5.2728
1822	-4.77824	-2.88522	5.31779
1823	-4.82545	-2.95359	5.36181
1824	-4.86825	-3.01763	5.40492
1825	-4.90559	-3.07588	5.44716
1826	-4.93945	-3.13298	5.48885
1827	-4.97224	-3.19341	5.53012
1828	-5.00354	-3.25558	5.57076
1829	-5.03296	-3.31787	5.61057
1830	-5.06007	-3.37869	5.64934
1831	-5.08448	-3.43641	5.68686
1832	-5.10576	-3.48944	5.72292
1833	-5.12351	-3.53617	5.7573
1834	-5.13731	-3.57498	5.7898
1835	-5.14677	-3.60428	5.82021
1836	-5.15147	-3.62244	5.8483
1837	-5.15099	-3.62786	5.87388
1838	-5.14455	-3.61902	5.898
1839	-5.13207	-3.5967	5.92159
1840	-5.11426	-3.56274	5.94419
1841	-5.09182	-3.519	5.96537
1842	-5.06545	-3.46733	5.98469
1843	-5.03587	-3.40958	6.00169
1844	-5.00375	-3.34761	6.01594
1845	-4.96981	-3.28328	6.02698
1846	-4.93474	-3.21843	6.03436
1847	-4.89922	-3.15494	6.03763
1848	-4.86395	-3.09465	6.03633
1849	-4.82962	-3.03942	6.02998
1850	-4.79278	-2.9841	6.01815
1851	-4.75048	-2.92336	6.00103
1852	-4.70414	-2.85886	5.97916
1853	-4.65521	-2.79225	5.95309
1854	-4.60512	-2.72516	5.92336
1855	-4.55531	-2.65925	5.89048
1856	-4.50721	-2.59615	5.855
1857	-4.46225	-2.53751	5.81743
1858	-4.42189	-2.48495	5.77832
1859	-4.38757	-2.44012	5.73818
1860	-4.36072	-2.40464	5.69754
1861	-4.3428	-2.38013	5.65693
1862	-4.33347	-2.36686	5.61525
1863	-4.33096	-2.36323	5.57121
1864	-4.33456	-2.36803	5.52507
1865	-4.34352	-2.38008	5.47712
1866	-4.35712	-2.39817	5.42762
1867	-4.37462	-2.42113	5.37684
1868	-4.39529	-2.44775	5.32504
1869	-4.41839	-2.47686	5.2725
1870	-4.44317	-2.50725	5.21947
1871	-4.4689	-2.53773	5.16621
1872	-4.49483	-2.56713	5.11299
1873	-4.52021	-2.59424	5.06006
1874	-4.54681	-2.62267	5.00466
1875	-4.57654	-2.65599	4.94475
1876	-4.60892	-2.69299	4.88169
1877	-4.64347	-2.73247	4.8168
1878	-4.67969	-2.77321	4.75143
1879	-4.71709	-2.81401	4.6869
1880	-4.75518	-2.85365	4.62456
1881	-4.79346	-2.89094	4.56573
1882	-4.83145	-2.92468	4.51175
1883	-4.86864	-2.95365	4.46394
1884	-4.90453	-2.97667	4.42364
1885	-4.93865	-2.99254	4.39217
1886	-4.9728	-3.00187	4.37033
1887	-5.00868	-3.00637	4.35715
1888	-5.04561	-3.00647	4.35135
1889	-5.08291	-3.00261	4.35165
1890	-5.11989	-2.99523	4.35676
1891	-5.15588	-2.98474	4.3654
1892	-5.1902	-2.97159	4.37628
1893	-5.22215	-2.95621	4.38813
1894	-5.25106	-2.93902	4.39966
1895	-5.27623	-2.92046	4.40961
1896	-5.29699	-2.90095	4.41669
1897	-5.31265	-2.88091	4.41963
1898	-5.32276	-2.85703	4.42085
1899	-5.32781	-2.82671	4.42328
1900	-5.32845	-2.79149	4.42641
1901	-5.32538	-2.75293	4.42976
1902	-5.31926	-2.71256	4.43282
1903	-5.31077	-2.67193	4.43509
1904	-5.30058	-2.63258	4.43607
1905	-5.28936	-2.59606	4.43526
1906	-5.27778	-2.5639	4.43215
1907	-5.26652	-2.53765	4.42623
1908	-5.25625	-2.51887	4.417
1909	-5.24764	-2.50908	4.40395
1910	-5.23899	-2.50863	4.38625
1911	-5.2285	-2.51604	4.36391
1912	-5.21665	-2.53014	4.33772
1913	-5.20396	-2.54979	4.30844
1914	-5.19093	-2.5738	4.27684
1915	-5.17805	-2.60102	4.2437
1916	-5.16582	-2.63028	4.20979
1917	-5.15474	-2.66042	4.17589
1918	-5.1453	-2.69026	4.14277
1919	-5.138	-2.71864	4.11121
1920	-5.13332	-2.7444	4.082
1921	-5.13177	-2.76637	4.0559
1922	-5.13278	-2.78685	4.03187
1923	-5.13546	-2.8086	4.0084
1924	-5.1398	-2.83108	3.98557
1925	-5.14578	-2.85379	3.96345
1926	-5.1534	-2.87619	3.94212
1927	-5.16263	-2.89778	3.92166
1928	-5.17347	-2.91804	3.90216
1929	-5.18591	-2.93644	3.88368
1930	-5.19992	-2.95246	3.86631
1931	-5.21551	-2.9656	3.85013
1932	-5.23265	-2.97532	3.83521
1933	-5.25134	-2.98112	3.82164
1934	-5.27253	-2.98166	3.80949
1935	-5.29687	-2.97668	3.79874
1936	-5.32382	-2.96722	3.78929
1937	-5.35287	-2.95433	3.78105
1938	-5.38349	-2.93908	3.7739
1939	-5.41518	-2.9225	3.76776
1940	-5.4474	-2.90565	3.76252
1941	-5.47965	-2.88959	3.7581
1942	-5.51139	-2.87536	3.7544
1943	-5.54212	-2.86402	3.75131
1944	-5.57132	-2.85662	3.74875
1945	-5.59845	-2.85421	3.74663
1946	-5.62475	-2.85627	3.74562
1947	-5.65153	-2.86132	3.74627
1948	-5.67847	-2.86897	3.74826
1949	-5.70525	-2.87885	3.75128
1950	-5.73152	-2.89056	3.75503
1951	-5.75698	-2.90374	3.75919
1952	-5.78127	-2.91799	3.76346
1953	-5.80408	-2.93294	3.76752
1954	-5.82508	-2.94819	3.77106
1955	-5.84393	-2.96338	3.77378
1956	-5.86031	-2.9781	3.77536
1957	-5.87389	-2.99199	3.7755
1958	-5.88437	-3.00631	3.77393
1959	-5.89191	-3.02227	3.77083
1960	-5.89689	-3.03943	3.76655
1961	-5.89968	-3.05735	3.76141
1962	-5.90065	-3.07558	3.75576
1963	-5.90019	-3.09367	3.74992
1964	-5.89866	-3.11118	3.74423
1965	-5.89643	-3.12765	3.73903
1966	-5.89388	-3.14265	3.73464
1967	-5.89138	-3.15573	3.73142
1968	-5.88931	-3.16644	3.72969
1969	-5.88803	-3.17434	3.7298
1970	-5.88692	-3.17945	3.73182
1971	-5.88516	-3.18227	3.73544
1972	-5.88285	-3.18306	3.74041
1973	-5.88012	-3.18212	3.74646
1974	-5.87706	-3.17969	3.75333
1975	-5.8738	-3.17606	3.76077
1976	-5.87043	-3.1715	3.76851
1977	-5.86706	-3.16627	3.77629
1978	-5.86381	-3.16066	3.78386
1979	-5.86079	-3.15492	3.79095
1980	-5.8581	-3.14934	3.79731
1981	-5.85585	-3.14418	3.80266
1982	-5.854	-3.13921	3.80796
1983	-5.85242	-3.13395	3.81408
1984	-5.85106	-3.12839	3.82067
1985	-5.84986	-3.12248	3.8274
1986	-5.84878	-3.11617	3.83391
1987	-5.84777	-3.10944	3.83985
1988	-5.84677	-3.10224	3.84488
1989	-5.84573	-3.09453	3.84866
1990	-5.84461	-3.08627	3.85084
1991	-5.84336	-3.07742	3.85107
1992	-5.84192	-3.06796	3.84901
1993	-5.84024	-3.05782	3.84431
1994	-5.83807	-3.04672	3.83621
1995	-5.8353	-3.0345	3.82461
1996	-5.8321	-3.02135	3.81014
1997	-5.82865	-3.00745	3.79345
1998	-5.82512	-2.99302	3.77515
[truncated: 43,899 more rows]

## Sheet: P1S1-005
Frame	T8_Head Lateral Bending	T8_Head Axial Bending	T8_Head Flexion/Extension
0	6.8302	-14.4274	1.78144
1	6.81968	-14.4185	1.81015
2	6.80954	-14.41	1.84013
3	6.79966	-14.4017	1.87101
4	6.78993	-14.3936	1.9024
5	6.78024	-14.3855	1.93391
6	6.77047	-14.3774	1.96517
7	6.76051	-14.3691	1.99579
8	6.75026	-14.3604	2.02538
9	6.73959	-14.3513	2.05356
10	6.7284	-14.3417	2.07994
11	6.71658	-14.3314	2.10414
12	6.70401	-14.3204	2.12577
13	6.69058	-14.3084	2.14446
14	6.67496	-14.2943	2.16145
15	6.65833	-14.2792	2.1756
16	6.64083	-14.2633	2.1872
17	6.62261	-14.2466	2.19656
18	6.60382	-14.2293	2.20395
19	6.58461	-14.2115	2.20967
20	6.56514	-14.1934	2.21401
21	6.54555	-14.1752	2.21727
22	6.52598	-14.1568	2.21973
23	6.5066	-14.1386	2.22169
24	6.48755	-14.1205	2.22345
25	6.46898	-14.1029	2.22529
26	6.45062	-14.0854	2.22653
27	6.43212	-14.0678	2.22642
28	6.41355	-14.0502	2.22515
29	6.39495	-14.0325	2.22291
30	6.37639	-14.0148	2.21987
31	6.35791	-13.997	2.21622
32	6.33957	-13.9791	2.21215
33	6.32143	-13.9612	2.20785
34	6.30353	-13.9433	2.20349
35	6.28593	-13.9253	2.19926
36	6.2687	-13.9073	2.19535
37	6.25187	-13.8893	2.19194
38	6.2356	-13.8713	2.18883
39	6.21992	-13.8535	2.1857
40	6.20473	-13.8358	2.18253
41	6.1899	-13.8181	2.17931
42	6.17531	-13.8003	2.17604
43	6.16086	-13.7825	2.17272
44	6.14643	-13.7645	2.16932
45	6.13189	-13.7462	2.16585
46	6.11714	-13.7277	2.16229
47	6.10206	-13.7088	2.15864
48	6.08653	-13.6894	2.15489
49	6.07044	-13.6696	2.15103
50	6.05382	-13.6493	2.14678
51	6.03681	-13.6285	2.14198
52	6.01947	-13.6073	2.13679
53	6.00186	-13.5858	2.13136
54	5.98403	-13.5639	2.12584
55	5.96605	-13.5418	2.12038
56	5.94797	-13.5196	2.11514
57	5.92985	-13.4972	2.11028
58	5.91174	-13.4748	2.10595
59	5.8937	-13.4524	2.1023
60	5.87579	-13.43	2.09948
61	5.85807	-13.4079	2.09766
62	5.8407	-13.3857	2.09706
63	5.82373	-13.3636	2.09765
64	5.80704	-13.3415	2.09921
65	5.79048	-13.3194	2.10153
66	5.77394	-13.2971	2.10437
67	5.75728	-13.2749	2.10752
68	5.74037	-13.2525	2.11075
69	5.72309	-13.2301	2.11384
70	5.70531	-13.2075	2.11657
71	5.6869	-13.1849	2.11872
72	5.66773	-13.162	2.12005
73	5.64768	-13.1391	2.12035
74	5.62676	-13.1161	2.1197
75	5.60511	-13.0931	2.11837
76	5.58283	-13.0701	2.11648
77	5.55997	-13.0471	2.11412
78	5.53661	-13.024	2.1114
79	5.51282	-13.0007	2.10841
80	5.48868	-12.9772	2.10526
81	5.46426	-12.9534	2.10204
82	5.43962	-12.9293	2.09885
83	5.41486	-12.9047	2.0958
84	5.39002	-12.8798	2.09298
85	5.3652	-12.8543	2.0905
86	5.34019	-12.8282	2.08833
87	5.31479	-12.8016	2.08632
88	5.28905	-12.7745	2.08445
89	5.26305	-12.747	2.08265
90	5.23684	-12.7192	2.08088
91	5.21048	-12.6911	2.07909
92	5.18404	-12.6628	2.07724
93	5.15757	-12.6344	2.07528
94	5.13113	-12.6059	2.07316
95	5.10479	-12.5775	2.07084
96	5.0786	-12.5491	2.06826
97	5.05263	-12.5209	2.06539
98	5.02683	-12.4927	2.06212
99	5.00111	-12.4642	2.05845
100	4.97546	-12.4354	2.05447
101	4.94985	-12.4066	2.05024
102	4.92428	-12.3776	2.04586
103	4.89874	-12.3487	2.0414
104	4.8732	-12.3199	2.03694
105	4.84765	-12.2913	2.03257
106	4.82209	-12.263	2.02836
107	4.79649	-12.235	2.02439
108	4.77083	-12.2074	2.02075
109	4.74512	-12.1803	2.01751
110	4.71917	-12.1537	2.01469
111	4.69289	-12.1276	2.01219
112	4.66639	-12.1017	2.00996
113	4.63976	-12.0762	2.00795
114	4.61311	-12.0509	2.00611
115	4.58654	-12.0259	2.00438
116	4.56015	-12.001	2.0027
117	4.53404	-11.9763	2.00103
118	4.50831	-11.9516	1.99931
119	4.48307	-11.927	1.99749
120	4.45841	-11.9024	1.99551
121	4.43444	-11.8777	1.99333
122	4.41095	-11.853	1.99094
123	4.38767	-11.8284	1.98844
124	4.36468	-11.804	1.98583
125	4.34201	-11.7796	1.98316
126	4.31972	-11.7553	1.98043
127	4.29788	-11.7311	1.97769
128	4.27652	-11.7069	1.97495
129	4.2557	-11.6828	1.97225
130	4.23547	-11.6587	1.9696
131	4.21589	-11.6347	1.96705
132	4.19702	-11.6107	1.9646
133	4.17889	-11.5866	1.96229
134	4.1618	-11.5626	1.96015
135	4.14588	-11.5385	1.95818
136	4.13092	-11.5144	1.95633
137	4.11675	-11.4904	1.95458
138	4.10317	-11.4664	1.95289
139	4.09	-11.4424	1.95123
140	4.07704	-11.4185	1.94957
141	4.0641	-11.3948	1.94787
142	4.051	-11.3711	1.9461
143	4.03755	-11.3476	1.94423
144	4.02356	-11.3243	1.94222
145	4.00884	-11.3011	1.94004
146	3.99344	-11.2781	1.93776
147	3.97762	-11.255	1.93543
148	3.96145	-11.2319	1.93305
149	3.94503	-11.2089	1.93062
150	3.92845	-11.1861	1.92812
151	3.9118	-11.1634	1.92553
152	3.89515	-11.1409	1.92285
153	3.87861	-11.1187	1.92007
154	3.86227	-11.0969	1.91717
155	3.8462	-11.0754	1.91415
156	3.8305	-11.0543	1.911
157	3.81525	-11.0337	1.9077
158	3.80036	-11.0134	1.90416
159	3.78566	-10.9935	1.90033
160	3.77116	-10.9739	1.89628
161	3.75685	-10.9546	1.89206
162	3.74272	-10.9357	1.88773
163	3.72879	-10.917	1.88334
164	3.71505	-10.8987	1.87896
165	3.7015	-10.8808	1.87464
166	3.68814	-10.8631	1.87044
167	3.67496	-10.8458	1.86643
168	3.66198	-10.8289	1.86265
169	3.64918	-10.8123	1.85916
170	3.63673	-10.7961	1.85594
171	3.62473	-10.7804	1.85289
172	3.6131	-10.765	1.84999
173	3.60175	-10.7501	1.84723
174	3.59058	-10.7355	1.8446
175	3.57951	-10.7211	1.84207
176	3.56846	-10.7071	1.83964
177	3.55733	-10.6933	1.83727
178	3.54604	-10.6797	1.83496
179	3.53449	-10.6663	1.83269
180	3.5226	-10.6529	1.83045
181	3.51029	-10.6397	1.8282
182	3.49759	-10.6269	1.82599
183	3.48461	-10.6145	1.82383
184	3.47141	-10.6025	1.82173
185	3.458	-10.5908	1.8197
186	3.44443	-10.5794	1.81771
187	3.43074	-10.568	1.81578
188	3.41694	-10.5566	1.81391
189	3.40309	-10.5452	1.81208
190	3.38921	-10.5335	1.8103
191	3.37534	-10.5215	1.80857
192	3.36151	-10.5091	1.80689
193	3.34776	-10.4963	1.80525
194	3.33408	-10.483	1.80368
195	3.32042	-10.4697	1.80222
196	3.30676	-10.4562	1.80084
197	3.29308	-10.4425	1.79952
198	3.27938	-10.4286	1.79826
199	3.26564	-10.4145	1.79702
200	3.25185	-10.4001	1.7958
201	3.23798	-10.3854	1.79457
202	3.22403	-10.3705	1.79332
203	3.20998	-10.3552	1.79202
204	3.19582	-10.3396	1.79067
205	3.18152	-10.3237	1.78924
206	3.16696	-10.307	1.78778
207	3.15205	-10.2895	1.78637
208	3.13688	-10.2713	1.78496
209	3.12155	-10.2526	1.78355
210	3.10613	-10.2336	1.78212
211	3.09071	-10.2145	1.78064
212	3.07538	-10.1955	1.77909
213	3.06022	-10.1767	1.77746
214	3.04531	-10.1584	1.77572
215	3.03075	-10.1408	1.77386
216	3.01662	-10.124	1.77186
217	3.003	-10.1083	1.76969
218	2.98967	-10.0934	1.76718
219	2.97639	-10.0791	1.76424
220	2.96324	-10.0653	1.76097
221	2.95027	-10.0519	1.75749
222	2.93756	-10.0391	1.75391
223	2.92518	-10.0266	1.75034
224	2.91319	-10.0146	1.74688
225	2.90166	-10.003	1.74367
226	2.89066	-9.99168	1.74079
227	2.88027	-9.9807	1.73837
228	2.87053	-9.97002	1.73652
229	2.86154	-9.95959	1.73534
230	2.85335	-9.94953	1.73492
231	2.84596	-9.93991	1.73519
232	2.83928	-9.9307	1.73602
233	2.83321	-9.92187	1.73732
234	2.82767	-9.91339	1.73896
235	2.82258	-9.90523	1.74084
236	2.81784	-9.89735	1.74283
237	2.81336	-9.88973	1.74483
238	2.80907	-9.88233	1.74672
239	2.80487	-9.87511	1.74839
240	2.80068	-9.86806	1.74972
241	2.7964	-9.86112	1.75061
242	2.79219	-9.8544	1.7511
243	2.78824	-9.84796	1.75136
244	2.78451	-9.84179	1.75143
245	2.78099	-9.83586	1.75135
246	2.77765	-9.83016	1.75116
247	2.77447	-9.82465	1.75091
248	2.77142	-9.81932	1.75063
249	2.76848	-9.81414	1.75037
250	2.76561	-9.80908	1.75017
251	2.76281	-9.80414	1.75008
252	2.76004	-9.79927	1.75013
253	2.75728	-9.79446	1.75037
254	2.75457	-9.78978	1.75081
255	2.75196	-9.78528	1.75141
256	2.74946	-9.78095	1.75214
257	2.74704	-9.77677	1.75296
258	2.74471	-9.77271	1.75384
259	2.74245	-9.76877	1.75475
260	2.74026	-9.76491	1.75565
261	2.73813	-9.76112	1.75652
262	2.73605	-9.75739	1.75732
263	2.73401	-9.75368	1.75801
264	2.732	-9.74998	1.75856
265	2.73003	-9.74627	1.75894
266	2.72824	-9.74267	1.75926
267	2.72676	-9.73926	1.75961
268	2.7255	-9.73599	1.75996
269	2.72438	-9.73281	1.76028
270	2.7233	-9.72969	1.76052
271	2.7222	-9.72657	1.76066
272	2.72097	-9.72341	1.76065
273	2.71954	-9.72015	1.76047
274	2.71783	-9.71675	1.76007
275	2.71574	-9.71316	1.75942
276	2.7132	-9.70934	1.75849
277	2.71011	-9.70524	1.75724
278	2.70645	-9.70087	1.75559
279	2.70229	-9.69628	1.75354
280	2.69771	-9.69149	1.75115
281	2.69276	-9.68655	1.74848
282	2.68752	-9.68146	1.7456
283	2.68207	-9.67625	1.74256
284	2.67648	-9.67096	1.73944
285	2.67081	-9.66561	1.73629
286	2.66514	-9.66021	1.73319
287	2.65953	-9.65481	1.73018
288	2.65407	-9.64941	1.72734
289	2.64882	-9.64406	1.72472
290	2.6436	-9.63862	1.72214
291	2.63822	-9.63299	1.71941
292	2.63274	-9.62721	1.71658
293	2.62721	-9.62135	1.71372
294	2.62167	-9.61545	1.71091
295	2.61619	-9.60956	1.7082
296	2.6108	-9.60374	1.70565
297	2.60556	-9.59803	1.70334
298	2.60052	-9.59249	1.70133
299	2.59573	-9.58717	1.69968
300	2.59124	-9.58212	1.69846
301	2.5871	-9.57738	1.69774
302	2.58324	-9.57295	1.69758
303	2.57953	-9.56873	1.69797
304	2.576	-9.56472	1.69883
305	2.57266	-9.56089	1.70006
306	2.56952	-9.55723	1.70159
307	2.56658	-9.55372	1.70335
308	2.56388	-9.55034	1.70523
309	2.56141	-9.54707	1.70717
310	2.55919	-9.54391	1.70908
311	2.55723	-9.54082	1.71088
312	2.55555	-9.53779	1.71248
313	2.55416	-9.53481	1.71381
314	2.5532	-9.53196	1.71497
315	2.55277	-9.52935	1.71613
316	2.55277	-9.52691	1.71729
317	2.55311	-9.52461	1.71842
318	2.5537	-9.52241	1.71952
319	2.55446	-9.52027	1.72059
320	2.55527	-9.51814	1.72161
321	2.55607	-9.51597	1.72257
322	2.55675	-9.51373	1.72346
323	2.55723	-9.51138	1.72427
324	2.55742	-9.50887	1.725
325	2.55721	-9.50616	1.72564
326	2.55679	-9.50328	1.72618
327	2.55634	-9.50033	1.72667
328	2.55585	-9.49729	1.72708
329	2.55526	-9.49418	1.72743
330	2.55457	-9.49099	1.72772
331	2.55373	-9.48773	1.72793
332	2.55272	-9.48441	1.72808
333	2.5515	-9.48103	1.72815
334	2.55005	-9.47759	1.72816
335	2.54833	-9.4741	1.7281
336	2.54631	-9.47055	1.72797
337	2.54396	-9.46697	1.72777
338	2.54117	-9.46329	1.72745
339	2.53791	-9.45948	1.72698
340	2.53426	-9.45558	1.72638
341	2.53029	-9.45159	1.72568
342	2.52608	-9.44755	1.72491
343	2.52172	-9.44347	1.72411
344	2.51728	-9.43938	1.72329
345	2.51284	-9.4353	1.72248
346	2.50848	-9.43126	1.72173
347	2.50429	-9.42727	1.72104
348	2.50033	-9.42335	1.72045
349	2.4967	-9.41954	1.72
350	2.49327	-9.41578	1.71969
351	2.48988	-9.41201	1.71952
352	2.48656	-9.40825	1.71946
353	2.48331	-9.4045	1.71947
354	2.48014	-9.40079	1.71952
355	2.47707	-9.39713	1.71959
356	2.47409	-9.39353	1.71964
357	2.47123	-9.39	1.71965
358	2.4685	-9.38655	1.71958
359	2.4659	-9.38321	1.71941
360	2.46344	-9.37998	1.7191
361	2.46115	-9.37688	1.71862
362	2.45899	-9.37386	1.71786
363	2.45697	-9.37089	1.71676
364	2.45506	-9.36797	1.71542
365	2.45329	-9.36513	1.71391
366	2.45163	-9.36237	1.71234
367	2.4501	-9.35972	1.71077
368	2.4487	-9.35718	1.70929
369	2.44742	-9.35477	1.708
370	2.44627	-9.35251	1.70697
371	2.44524	-9.3504	1.70629
372	2.44434	-9.34847	1.70605
373	2.44356	-9.34672	1.70633
374	2.44306	-9.34529	1.70732
375	2.44292	-9.34424	1.70906
376	2.44307	-9.34349	1.71137
377	2.44343	-9.34296	1.71411
378	2.44391	-9.34257	1.71711
379	2.44444	-9.34225	1.72022
380	2.44493	-9.34192	1.72328
381	2.4453	-9.3415	1.72613
382	2.44548	-9.34091	1.72862
383	2.44537	-9.34008	1.73059
384	2.4449	-9.33892	1.73187
385	2.44399	-9.33736	1.73231
386	2.44257	-9.33535	1.7319
387	2.44069	-9.33293	1.73082
388	2.43844	-9.33018	1.72916
389	2.4359	-9.32719	1.72703
390	2.43316	-9.32403	1.72453
391	2.43031	-9.32078	1.72177
392	2.42744	-9.31752	1.71885
393	2.42463	-9.31433	1.71589
394	2.42196	-9.31129	1.71297
395	2.41954	-9.30848	1.71022
396	2.41743	-9.30597	1.70773
397	2.41574	-9.30385	1.70561
398	2.41428	-9.30194	1.70371
399	2.41284	-9.30006	1.70181
400	2.41147	-9.29825	1.69993
401	2.4102	-9.29654	1.6981
402	2.40909	-9.29498	1.69632
403	2.40816	-9.29361	1.69461
404	2.40747	-9.29247	1.69298
405	2.40705	-9.29161	1.69145
406	2.40695	-9.29106	1.69004
407	2.40721	-9.29086	1.68877
408	2.40786	-9.29106	1.68764
409	2.40896	-9.2917	1.68667
410	2.41062	-9.29285	1.68589
411	2.41288	-9.29451	1.6853
412	2.41565	-9.29663	1.68486
413	2.41884	-9.29912	1.68456
414	2.42233	-9.30193	1.68438
415	2.42605	-9.30498	1.6843
416	2.4299	-9.30822	1.68428
417	2.43377	-9.31157	1.68432
418	2.43758	-9.31496	1.68438
419	2.44123	-9.31834	1.68445
420	2.44461	-9.32162	1.6845
421	2.44765	-9.32476	1.68451
422	2.45041	-9.32787	1.68449
423	2.45305	-9.33113	1.68445
424	2.45558	-9.33449	1.6844
425	2.45803	-9.33793	1.68438
426	2.46041	-9.34142	1.68438
427	2.46275	-9.34492	1.68442
428	2.46506	-9.34841	1.68452
429	2.46735	-9.35185	1.68469
430	2.46967	-9.35521	1.68494
431	2.47201	-9.35847	1.68529
432	2.4744	-9.36158	1.68576
433	2.47686	-9.36452	1.68635
434	2.47947	-9.36737	1.68713
435	2.48226	-9.37021	1.68813
436	2.48518	-9.37301	1.68929
437	2.48817	-9.37576	1.69058
438	2.49116	-9.37844	1.69195
439	2.49412	-9.38101	1.69337
440	2.49697	-9.38346	1.69478
441	2.49966	-9.38576	1.69616
442	2.50213	-9.38788	1.69745
443	2.50433	-9.38982	1.69862
444	2.5062	-9.39153	1.69961
445	2.50768	-9.393	1.7004
446	2.50879	-9.39426	1.70099
447	2.50961	-9.39535	1.70143
448	2.51015	-9.39626	1.70174
449	2.51045	-9.397	1.70195
450	2.51053	-9.39757	1.70208
451	2.51042	-9.39797	1.70214
452	2.51016	-9.3982	1.70217
453	2.50975	-9.39825	1.70217
454	2.50924	-9.39814	1.70218
455	2.50864	-9.39786	1.70221
456	2.508	-9.39742	1.70229
457	2.50732	-9.3968	1.70243
458	2.5066	-9.396	1.70269
459	2.50578	-9.39502	1.70307
460	2.50486	-9.39385	1.70352
461	2.50383	-9.39251	1.70402
462	2.5027	-9.391	1.70451
463	2.50145	-9.38933	1.70498
464	2.50009	-9.3875	1.70537
465	2.49861	-9.38552	1.70564
466	2.49701	-9.38339	1.70577
467	2.49527	-9.38113	1.70571
468	2.49341	-9.37874	1.70542
469	2.4914	-9.37622	1.70486
470	2.4891	-9.37342	1.70388
471	2.4864	-9.37022	1.70242
472	2.48338	-9.36672	1.70059
473	2.48015	-9.36298	1.69849
474	2.4768	-9.35911	1.69625
475	2.47342	-9.35517	1.69396
476	2.47009	-9.35126	1.69175
477	2.46692	-9.34745	1.68971
478	2.464	-9.34382	1.68797
479	2.46141	-9.34047	1.68664
480	2.45925	-9.33748	1.68581
481	2.45761	-9.33492	1.68561
482	2.45631	-9.33262	1.68605
483	2.45513	-9.3304	1.68701
484	2.45411	-9.32828	1.68842
485	2.45329	-9.32631	1.69019
486	2.45271	-9.32453	1.69226
487	2.45243	-9.32298	1.69454
488	2.45247	-9.3217	1.69697
489	2.45288	-9.32072	1.69945
490	2.45371	-9.32009	1.70193
491	2.45498	-9.31985	1.70431
492	2.45676	-9.32003	1.70653
493	2.45907	-9.32068	1.70851
494	2.46205	-9.3219	1.71031
495	2.46572	-9.32369	1.71206
496	2.47	-9.32598	1.71378
497	2.47479	-9.32869	1.71546
498	2.47998	-9.33175	1.71714
499	2.4855	-9.33509	1.71881
500	2.49123	-9.33861	1.7205
501	2.4971	-9.34226	1.72221
502	2.50299	-9.34594	1.72395
503	2.50883	-9.3496	1.72575
504	2.5145	-9.35314	1.7276
505	2.51993	-9.35649	1.72952
506	2.52545	-9.3599	1.7316
507	2.5314	-9.36361	1.73387
508	2.53765	-9.36754	1.73627
509	2.54407	-9.37159	1.73876
510	2.55052	-9.37568	1.74129
511	2.55686	-9.37973	1.7438
512	2.56298	-9.38365	1.74625
513	2.56873	-9.38735	1.74857
514	2.57398	-9.39075	1.75072
515	2.5786	-9.39376	1.75265
516	2.58247	-9.39629	1.75431
517	2.58543	-9.39826	1.75565
518	2.58752	-9.39974	1.75663
519	2.5889	-9.40084	1.75731
520	2.58963	-9.40159	1.75773
521	2.58979	-9.40203	1.75793
522	2.58945	-9.40215	1.75797
523	2.58868	-9.402	1.75787
524	2.58757	-9.40159	1.7577
525	2.58618	-9.40094	1.7575
526	2.58459	-9.40007	1.7573
527	2.58286	-9.39901	1.75716
528	2.58108	-9.39778	1.75712
529	2.57932	-9.39639	1.75723
530	2.57738	-9.39473	1.75744
531	2.57508	-9.39269	1.75767
532	2.57246	-9.39032	1.75793
533	2.56958	-9.38767	1.7582
534	2.5665	-9.38482	1.75848
535	2.56327	-9.3818	1.75876
536	2.55995	-9.37867	1.75905
537	2.55659	-9.3755	1.75933
538	2.55325	-9.37233	1.75961
539	2.54998	-9.36921	1.75987
540	2.54684	-9.36621	1.76011
541	2.54388	-9.36339	1.76033
542	2.54094	-9.36065	1.76049
543	2.53787	-9.35789	1.76059
544	2.5347	-9.35513	1.76063
545	2.53151	-9.35236	1.76064
546	2.52833	-9.34959	1.76065
547	2.52522	-9.34684	1.76067
548	2.52223	-9.34411	1.76072
549	2.51942	-9.3414	1.76082
550	2.51683	-9.33872	1.76099
551	2.51452	-9.33609	1.76126
552	2.51253	-9.3335	1.76165
553	2.51093	-9.33098	1.76217
554	2.50978	-9.32846	1.76276
555	2.50905	-9.32591	1.76338
556	2.50869	-9.32336	1.76402
557	2.50861	-9.32083	1.76472
558	2.50877	-9.31833	1.7655
559	2.50908	-9.31588	1.76637
560	2.50948	-9.3135	1.76735
561	2.5099	-9.31122	1.76846
562	2.51028	-9.30905	1.76972
563	2.51055	-9.30702	1.77116
564	2.51064	-9.30515	1.77278
565	2.51049	-9.30344	1.77461
566	2.51008	-9.30191	1.77679
567	2.50948	-9.30052	1.77937
568	2.50874	-9.29926	1.78226
569	2.50791	-9.29812	1.78539
570	2.50704	-9.2971	1.78867
571	2.50617	-9.29619	1.79202
572	2.50535	-9.29537	1.79536
573	2.50463	-9.29463	1.79859
574	2.50405	-9.29398	1.80164
575	2.50367	-9.29338	1.80443
576	2.50353	-9.29285	1.80686
577	2.50368	-9.29235	1.80886
578	2.50423	-9.29192	1.81051
579	2.5052	-9.29157	1.81194
580	2.50651	-9.2913	1.81317
581	2.50804	-9.29111	1.8142
582	2.50973	-9.29099	1.81506
583	2.51147	-9.29094	1.81574
584	2.51317	-9.29097	1.81625
585	2.51475	-9.29107	1.81662
586	2.5161	-9.29124	1.81685
587	2.51714	-9.29148	1.81694
588	2.51778	-9.29178	1.81692
589	2.51792	-9.29216	1.81679
590	2.51747	-9.29259	1.81637
591	2.51646	-9.29307	1.81553
592	2.515	-9.2936	1.81437
593	2.51321	-9.2942	1.81298
594	2.5112	-9.29487	1.81145
595	2.50909	-9.29562	1.80986
596	2.50697	-9.29645	1.80833
597	2.50498	-9.29737	1.80692
598	2.50322	-9.29839	1.80575
599	2.5018	-9.29951	1.80489
600	2.50084	-9.30075	1.80445
601	2.50045	-9.3021	1.80451
602	2.50069	-9.30366	1.80512
603	2.50147	-9.3055	1.80623
604	2.50268	-9.30754	1.80773
605	2.50422	-9.30974	1.80955
606	2.506	-9.31204	1.8116
607	2.50791	-9.31438	1.81379
608	2.50984	-9.3167	1.81603
609	2.5117	-9.31895	1.81824
610	2.51338	-9.32106	1.82032
611	2.51478	-9.32298	1.8222
612	2.5158	-9.32465	1.82379
613	2.51633	-9.32601	1.825
614	2.51641	-9.32713	1.82578
615	2.51618	-9.32809	1.82621
616	2.51567	-9.3289	1.82636
617	2.51494	-9.32957	1.82631
618	2.51403	-9.33011	1.82614
619	2.51299	-9.33052	1.82593
620	2.51186	-9.33082	1.82576
621	2.51069	-9.331	1.8257
622	2.50954	-9.33107	1.82584
623	2.50843	-9.33104	1.82625
624	2.50743	-9.33093	1.82701
625	2.50657	-9.33072	1.8282
626	2.50591	-9.33043	1.82989
627	2.50544	-9.33002	1.83203
628	2.50508	-9.3295	1.83455
629	2.50479	-9.32887	1.83734
630	2.50451	-9.32814	1.84033
631	2.50418	-9.3273	1.84343
632	2.50374	-9.32636	1.84654
633	2.50313	-9.32532	1.84958
634	2.5023	-9.32418	1.85247
635	2.5012	-9.32295	1.85511
636	2.49975	-9.32161	1.85742
637	2.4979	-9.32019	1.8593
638	2.49572	-9.31867	1.86081
639	2.4933	-9.31707	1.86208
640	2.49064	-9.31537	1.86312
641	2.48775	-9.31358	1.86398
642	2.48464	-9.31169	1.86468
643	2.48132	-9.3097	1.86525
644	2.47778	-9.30759	1.86573
645	2.47403	-9.30538	1.86613
646	2.47009	-9.30306	1.8665
647	2.46595	-9.30061	1.86687
648	2.46162	-9.29805	1.86725
649	2.45711	-9.29536	1.86769
650	2.45232	-9.29244	1.86824
651	2.44718	-9.28922	1.86892
652	2.44175	-9.28577	1.86966
653	2.43607	-9.28215	1.87042
654	2.43019	-9.27841	1.87114
655	2.42415	-9.27462	1.87177
656	2.41801	-9.27083	1.87225
657	2.41182	-9.26711	1.87254
658	2.40563	-9.26351	1.87259
659	2.39947	-9.26009	1.87233
660	2.39341	-9.25692	1.87172
661	2.38749	-9.25406	1.8707
662	2.38153	-9.25139	1.86913
663	2.37535	-9.24879	1.86695
664	2.36903	-9.24628	1.8643
665	2.36263	-9.24387	1.86127
666	2.35622	-9.24159	1.858
667	2.34988	-9.23945	1.8546
668	2.34368	-9.23747	1.85118
669	2.33768	-9.23567	1.84788
670	2.33195	-9.23407	1.84479
671	2.32657	-9.23269	1.84205
672	2.32161	-9.23154	1.83976
673	2.31712	-9.23065	1.83805
674	2.31308	-9.22995	1.83686
675	2.30937	-9.22937	1.83604
676	2.30598	-9.22894	1.83553
677	2.30289	-9.22868	1.83529
678	2.30006	-9.22863	1.83528
679	2.2975	-9.2288	1.83544
680	2.29516	-9.22921	1.83573
681	2.29304	-9.22991	1.8361
682	2.29111	-9.2309	1.83652
683	2.28934	-9.23222	1.83692
684	2.28773	-9.23389	1.83728
685	2.28625	-9.23593	1.83753
686	2.28494	-9.2385	1.83771
687	2.28384	-9.24165	1.83789
688	2.28296	-9.2453	1.83808
689	2.28227	-9.24935	1.8383
690	2.28178	-9.2537	1.83856
691	2.28147	-9.25825	1.83886
692	2.28133	-9.26291	1.83923
693	2.28136	-9.26758	1.83968
694	2.28154	-9.27216	1.84022
695	2.28186	-9.27655	1.84086
696	2.28232	-9.28067	1.84162
697	2.28291	-9.28441	1.8425
698	2.28391	-9.28796	1.84367
699	2.28552	-9.29156	1.8452
700	2.28759	-9.29515	1.84701
701	2.28996	-9.2987	1.849
702	2.29249	-9.30217	1.85108
703	2.29502	-9.3055	1.85316
704	2.2974	-9.30867	1.85514
705	2.29949	-9.31161	1.85693
706	2.30112	-9.31429	1.85845
707	2.30215	-9.31667	1.85959
708	2.30243	-9.31871	1.86027
709	2.30181	-9.32035	1.86039
710	2.30024	-9.32154	1.85988
711	2.29786	-9.32229	1.85878
712	2.29479	-9.32266	1.85719
713	2.29115	-9.3227	1.85522
714	2.28706	-9.32249	1.85298
715	2.28264	-9.32207	1.85056
716	2.27801	-9.32152	1.84806
717	2.27328	-9.32089	1.84559
718	2.26858	-9.32025	1.84325
719	2.26402	-9.31965	1.84115
720	2.25973	-9.31916	1.83938
721	2.25582	-9.31884	1.83805
722	2.25224	-9.31863	1.83716
723	2.24882	-9.31841	1.83657
724	2.24552	-9.31819	1.83624
725	2.24228	-9.31796	1.83609
726	2.23908	-9.31772	1.83608
727	2.23585	-9.31746	1.83614
728	2.23256	-9.31717	1.83621
729	2.22916	-9.31685	1.83623
730	2.2256	-9.31649	1.83614
731	2.22185	-9.3161	1.83588
732	2.21784	-9.31566	1.83538
733	2.21355	-9.31517	1.8346
734	2.20881	-9.31465	1.83353
735	2.20356	-9.31411	1.83226
736	2.19792	-9.31356	1.8308
737	2.19201	-9.31298	1.82921
738	2.18594	-9.31237	1.8275
739	2.17984	-9.31171	1.82572
740	2.17381	-9.311	1.82389
741	2.16798	-9.31023	1.82205
742	2.16246	-9.30939	1.82023
743	2.15738	-9.30848	1.81847
744	2.15283	-9.30749	1.81679
745	2.14895	-9.30641	1.81524
746	2.14579	-9.30522	1.81379
747	2.14324	-9.30392	1.81238
748	2.1412	-9.30252	1.81101
749	2.13958	-9.30103	1.80968
750	2.13827	-9.29948	1.80836
751	2.13718	-9.29788	1.80706
752	2.13619	-9.29625	1.80577
753	2.13521	-9.29459	1.80447
754	2.13414	-9.29293	1.80316
755	2.13287	-9.29128	1.80183
756	2.13131	-9.28966	1.80047
757	2.12935	-9.28807	1.79908
758	2.12722	-9.28666	1.79763
759	2.12515	-9.28548	1.79613
760	2.1231	-9.28445	1.79459
761	2.12101	-9.28349	1.79303
762	2.11883	-9.28253	1.79146
763	2.1165	-9.28149	1.78989
764	2.11397	-9.28028	1.78833
765	2.11118	-9.27883	1.78681
766	2.10809	-9.27707	1.78532
767	2.10463	-9.2749	1.7839
768	2.10075	-9.27226	1.78255
769	2.0964	-9.26905	1.78128
770	2.09158	-9.26531	1.78016
771	2.08636	-9.26111	1.77922
772	2.08077	-9.2565	1.77841
773	2.07484	-9.25152	1.77769
774	2.0686	-9.24623	1.77702
775	2.06208	-9.24066	1.77634
776	2.05531	-9.23486	1.77561
777	2.04832	-9.22887	1.7748
778	2.04115	-9.22274	1.77384
779	2.03381	-9.21651	1.77271
780	2.02634	-9.21023	1.77135
781	2.01878	-9.20394	1.76971
782	2.01085	-9.19734	1.76783
783	2.00237	-9.1902	1.76575
784	1.99344	-9.18265	1.76351
785	1.9842	-9.17483	1.76111
786	1.97477	-9.16686	1.75858
787	1.96528	-9.15888	1.75592
788	1.95585	-9.15103	1.75316
789	1.9466	-9.14343	1.75031
790	1.93766	-9.13621	1.74739
791	1.92915	-9.12952	1.74442
792	1.9212	-9.12348	1.74141
793	1.91394	-9.11822	1.73838
794	1.90721	-9.11371	1.73512
795	1.90081	-9.10976	1.73146
796	1.89472	-9.10631	1.72751
797	1.88894	-9.10332	1.7234
798	1.88346	-9.10071	1.71921
799	1.8783	-9.09843	1.71506
800	1.87343	-9.09641	1.71105
801	1.86887	-9.09461	1.7073
802	1.8646	-9.09295	1.70391
803	1.86063	-9.09139	1.70099
804	1.85694	-9.08985	1.69864
805	1.85354	-9.08828	1.69697
806	1.85052	-9.08684	1.69607
807	1.84791	-9.0857	1.69585
808	1.84569	-9.08481	1.69621
809	1.84381	-9.08411	1.69704
810	1.84223	-9.08356	1.69823
811	1.84089	-9.08311	1.69967
812	1.83977	-9.08272	1.70126
813	1.83882	-9.08232	1.70288
814	1.83799	-9.08187	1.70442
815	1.83725	-9.08133	1.70578
816	1.83654	-9.08063	1.70684
817	1.83583	-9.07975	1.7075
818	1.83527	-9.07872	1.70775
819	1.83501	-9.07767	1.70772
820	1.83499	-9.07657	1.70747
821	1.83516	-9.07544	1.70707
822	1.83545	-9.07425	1.7066
823	1.83581	-9.07301	1.70612
824	1.83617	-9.07171	1.70571
825	1.83648	-9.07034	1.70543
826	1.83669	-9.06891	1.70535
827	1.83672	-9.06741	1.70555
828	1.83653	-9.06583	1.7061
829	1.83606	-9.06417	1.70706
830	1.83547	-9.06263	1.70862
831	1.83495	-9.06137	1.71083
832	1.83443	-9.06026	1.71353
833	1.83387	-9.05919	1.71658
834	1.8332	-9.05806	1.71983
835	1.83235	-9.05675	1.72315
836	1.83128	-9.05515	1.72638
837	1.82993	-9.05314	1.72937
838	1.82823	-9.05062	1.73199
839	1.82613	-9.04746	1.73409
840	1.82357	-9.04357	1.73552
841	1.82049	-9.03883	1.73614
842	1.81684	-9.03279	1.73588
843	1.81267	-9.02528	1.73486
844	1.80804	-9.01661	1.73322
845	1.803	-9.00712	1.73108
846	1.79762	-8.99711	1.72855
847	1.79195	-8.9869	1.72577
848	1.78607	-8.97681	1.72287
849	1.78002	-8.96715	1.71997
850	1.77387	-8.95825	1.71719
851	1.76768	-8.95042	1.71466
852	1.76151	-8.94398	1.71251
853	1.75542	-8.93924	1.71086
854	1.74998	-8.93566	1.71008
855	1.74549	-8.93254	1.71026
856	1.74161	-8.92998	1.71113
857	1.73797	-8.92807	1.71241
858	1.73423	-8.92692	1.71381
859	1.73004	-8.92662	1.71506
860	1.72504	-8.92727	1.71587
861	1.71889	-8.92896	1.71597
862	1.71124	-8.93181	1.71508
863	1.70173	-8.93589	1.71291
864	1.69001	-8.94132	1.70919
865	1.67573	-8.94818	1.70365
866	1.65939	-8.95912	1.69524
867	1.64168	-8.9757	1.68362
868	1.62256	-8.99642	1.66953
869	1.60197	-9.01978	1.65372
870	1.57987	-9.04428	1.63693
871	1.55621	-9.06841	1.61989
872	1.53094	-9.09068	1.60335
873	1.50402	-9.10957	1.58805
874	1.47541	-9.12361	1.57471
875	1.44506	-9.13127	1.56409
876	1.41293	-9.13107	1.55689
877	1.37899	-9.12152	1.55387
878	1.34224	-9.10283	1.55522
879	1.30211	-9.07678	1.56028
880	1.25915	-9.0442	1.56844
881	1.21394	-9.00595	1.57911
882	1.16703	-8.96285	1.59169
883	1.11899	-8.91574	1.6056
884	1.07038	-8.86546	1.62023
885	1.02177	-8.81283	1.63501
886	0.973713	-8.75869	1.64935
887	0.92679	-8.70387	1.66266
888	0.881568	-8.64921	1.67436
889	0.838616	-8.59553	1.68389
890	0.797571	-8.54113	1.69171
891	0.757583	-8.48402	1.69878
892	0.718489	-8.4246	1.70519
893	0.680129	-8.36326	1.71106
894	0.642339	-8.30041	1.71649
895	0.604959	-8.23643	1.72158
896	0.567826	-8.17173	1.72644
897	0.530777	-8.1067	1.73117
898	0.49365	-8.04174	1.73589
899	0.456282	-7.97724	1.74069
900	0.41851	-7.9136	1.74569
901	0.380171	-7.85123	1.75098
902	0.342179	-7.78993	1.7564
903	0.305296	-7.72913	1.76169
904	0.269126	-7.66871	1.7669
905	0.233273	-7.6085	1.77207
906	0.197342	-7.54836	1.77722
907	0.160935	-7.48814	1.78238
908	0.123657	-7.4277	1.7876
909	0.0851118	-7.36687	1.79289
910	0.0449031	-7.30552	1.7983
911	0.00263443	-7.2435	1.80384
912	-0.0420907	-7.18066	1.80954
913	-0.0896689	-7.11685	1.81543
914	-0.14016	-7.05258	1.82096
915	-0.193169	-6.98836	1.82572
916	-0.24841	-6.92398	1.83001
917	-0.3056	-6.85927	1.83409
918	-0.364454	-6.79403	1.83825
919	-0.424688	-6.72808	1.84276
920	-0.486021	-6.66124	1.84791
921	-0.54817	-6.59332	1.85398
922	-0.610854	-6.52414	1.86124
923	-0.673792	-6.45351	1.86997
924	-0.736704	-6.38124	1.88046
925	-0.799312	-6.30717	1.89299
926	-0.862904	-6.23074	1.9076
927	-0.928609	-6.15183	1.92402
928	-0.995912	-6.07086	1.94203
929	-1.0643	-5.98822	1.96141
930	-1.13324	-5.90434	1.98195
931	-1.20224	-5.81963	2.00343
932	-1.27075	-5.7345	2.02566
933	-1.33827	-5.64936	2.04841
934	-1.40428	-5.56461	2.0715
935	-1.46824	-5.48068	2.09471
936	-1.52964	-5.39795	2.11784
937	-1.58795	-5.31685	2.14071
938	-1.64354	-5.23522	2.16388
939	-1.69723	-5.15126	2.18792
940	-1.74914	-5.06588	2.21267
941	-1.79941	-4.97998	2.23795
942	-1.84816	-4.89448	2.26359
943	-1.89552	-4.81027	2.28943
944	-1.94162	-4.72826	2.31529
945	-1.98659	-4.64936	2.34101
946	-2.03054	-4.57449	2.36643
947	-2.07361	-4.50453	2.39138
948	-2.11592	-4.44041	2.41569
949	-2.15759	-4.38303	2.43922
950	-2.19857	-4.33293	2.46202
951	-2.23868	-4.28948	2.48434
952	-2.27787	-4.25179	2.50626
953	-2.31609	-4.219	2.52786
954	-2.35327	-4.19022	2.54921
955	-2.38936	-4.16458	2.5704
956	-2.42431	-4.1412	2.59149
957	-2.45805	-4.1192	2.61256
958	-2.49053	-4.09771	2.63369
959	-2.52171	-4.07585	2.65494
960	-2.55152	-4.05273	2.67639
961	-2.57991	-4.02749	2.69811
962	-2.60613	-4.00205	2.7206
963	-2.62974	-3.9786	2.74412
964	-2.6512	-3.95664	2.76834
965	-2.67095	-3.93568	2.79295
966	-2.68945	-3.91522	2.81762
967	-2.70714	-3.89476	2.84203
968	-2.72447	-3.87381	2.86585
969	-2.7419	-3.85188	2.88878
970	-2.75986	-3.82847	2.91047
971	-2.77882	-3.80308	2.93061
972	-2.79923	-3.77522	2.94887
973	-2.82152	-3.7444	2.96492
974	-2.84556	-3.71083	2.97858
975	-2.87076	-3.67516	2.99006
976	-2.8969	-3.63761	2.99968
977	-2.92379	-3.59837	3.00775
978	-2.95122	-3.55765	3.01457
979	-2.97898	-3.51564	3.02045
980	-3.00686	-3.47256	3.0257
981	-3.03467	-3.42859	3.03064
982	-3.06219	-3.38394	3.03557
983	-3.08922	-3.33881	3.04081
984	-3.11555	-3.2934	3.04665
985	-3.14099	-3.24792	3.05343
986	-3.16566	-3.20053	3.06055
987	-3.18986	-3.14983	3.06727
988	-3.21366	-3.0967	3.07375
989	-3.23711	-3.04202	3.08008
990	-3.26028	-2.98665	3.08641
991	-3.28322	-2.93148	3.09285
992	-3.306	-2.87738	3.09954
993	-3.32867	-2.82522	3.10661
994	-3.3513	-2.77588	3.11417
995	-3.37394	-2.73024	3.12237
996	-3.39666	-2.68917	3.13133
997	-3.41952	-2.65355	3.14118
998	-3.44343	-2.62256	3.15179
999	-3.46892	-2.59472	3.16295
1000	-3.49545	-2.56993	3.17464
1001	-3.52247	-2.54807	3.18686
1002	-3.54945	-2.52903	3.19959
1003	-3.57584	-2.51271	3.21285
1004	-3.60111	-2.499	3.22661
1005	-3.62471	-2.48778	3.24087
1006	-3.64611	-2.47895	3.25563
1007	-3.66476	-2.47239	3.27088
1008	-3.68012	-2.468	3.2866
1009	-3.69166	-2.46566	3.3028
1010	-3.69893	-2.46634	3.31906
1011	-3.70222	-2.47075	3.3351
1012	-3.70213	-2.47845	3.35118
1013	-3.69924	-2.48899	3.36751
1014	-3.69414	-2.5019	3.38435
1015	-3.68741	-2.51674	3.40192
1016	-3.67965	-2.53306	3.42045
1017	-3.67144	-2.5504	3.44019
1018	-3.66337	-2.56831	3.46137
1019	-3.65602	-2.58634	3.48423
1020	-3.64997	-2.60403	3.50899
1021	-3.64583	-2.62094	3.53591
1022	-3.64167	-2.63787	3.56466
1023	-3.63564	-2.65582	3.5948
1024	-3.62841	-2.67463	3.62635
1025	-3.62065	-2.69417	3.65931
1026	-3.61301	-2.71427	3.69371
1027	-3.60617	-2.7348	3.72956
1028	-3.60079	-2.7556	3.7669
1029	-3.59754	-2.77653	3.80572
1030	-3.59709	-2.79744	3.84607
1031	-3.6001	-2.81819	3.88796
1032	-3.60723	-2.83862	3.9314
1033	-3.61917	-2.85861	3.97643
1034	-3.63604	-2.87891	4.02393
1035	-3.65721	-2.90017	4.07444
1036	-3.68217	-2.92208	4.12747
1037	-3.71042	-2.94432	4.18253
1038	-3.74147	-2.96659	4.23912
1039	-3.7748	-2.98857	4.29674
1040	-3.80993	-3.00995	4.35491
1041	-3.84635	-3.0304	4.41312
1042	-3.88357	-3.04961	4.47087
1043	-3.92108	-3.06726	4.52767
1044	-3.95841	-3.08302	4.58303
1045	-3.99504	-3.09657	4.63643
1046	-4.03246	-3.10745	4.68824
1047	-4.07216	-3.11572	4.73924
1048	-4.11365	-3.12184	4.78953
1049	-4.15644	-3.12627	4.83924
1050	-4.20004	-3.12945	4.88849
1051	-4.24398	-3.13184	4.93739
1052	-4.28776	-3.1339	4.98606
1053	-4.33089	-3.13607	5.03463
1054	-4.37287	-3.1388	5.08321
1055	-4.41323	-3.14255	5.13193
1056	-4.45147	-3.14777	5.18092
1057	-4.48709	-3.1549	5.23028
1058	-4.52049	-3.16323	5.28013
1059	-4.55245	-3.17181	5.33041
1060	-4.58307	-3.18075	5.38098
1061	-4.61245	-3.19014	5.43171
1062	-4.64069	-3.20007	5.48246
1063	-4.66787	-3.21065	5.53309
1064	-4.69409	-3.22196	5.58347
1065	-4.71946	-3.23412	5.63347
1066	-4.74406	-3.24722	5.68295
1067	-4.768	-3.26135	5.73178
1068	-4.79136	-3.27662	5.77982
1069	-4.81424	-3.29312	5.82694
1070	-4.8364	-3.3107	5.87339
1071	-4.85757	-3.32918	5.91946
1072	-4.87782	-3.34855	5.9651
1073	-4.89722	-3.36883	6.01028
1074	-4.91585	-3.39004	6.05495
1075	-4.93378	-3.41219	6.09905
1076	-4.95108	-3.43529	6.14255
1077	-4.96782	-3.45936	6.1854
1078	-4.98408	-3.4844	6.22755
1079	-4.99993	-3.51044	6.26895
1080	-5.01544	-3.53749	6.30956
1081	-5.03069	-3.56556	6.34934
1082	-5.04507	-3.59576	6.38855
1083	-5.05813	-3.62877	6.42741
1084	-5.07015	-3.66399	6.4658
1085	-5.0814	-3.70079	6.50361
1086	-5.09216	-3.73857	6.54072
1087	-5.10271	-3.77671	6.57702
1088	-5.11333	-3.8146	6.61238
1089	-5.1243	-3.85163	6.6467
1090	-5.1359	-3.88719	6.67985
1091	-5.14842	-3.92067	6.71172
1092	-5.16213	-3.95145	6.74219
1093	-5.17733	-3.97893	6.77115
1094	-5.19407	-4.0044	6.79854
1095	-5.21209	-4.02935	6.82445
1096	-5.23117	-4.05346	6.84899
1097	-5.25112	-4.07643	6.87226
1098	-5.27171	-4.09792	6.89437
1099	-5.29274	-4.11763	6.91541
1100	-5.31399	-4.13523	6.93549
1101	-5.33526	-4.15041	6.95471
1102	-5.35633	-4.16284	6.97318
1103	-5.377	-4.17222	6.99099
1104	-5.39705	-4.17821	7.00825
1105	-5.41626	-4.1805	7.02505
1106	-5.43483	-4.17881	7.0406
1107	-5.45308	-4.1733	7.05426
1108	-5.47105	-4.16432	7.06641
1109	-5.4888	-4.15223	7.07742
1110	-5.50636	-4.13739	7.08766
1111	-5.52376	-4.12017	7.09751
1112	-5.54106	-4.1009	7.10734
1113	-5.55829	-4.07997	7.11752
1114	-5.57549	-4.05772	7.12842
1115	-5.59271	-4.03451	7.14042
1116	-5.60998	-4.0107	7.15389
1117	-5.62736	-3.98665	7.16921
1118	-5.64602	-3.96109	7.18674
1119	-5.66668	-3.93281	7.20631
1120	-5.68867	-3.90229	7.22747
1121	-5.71132	-3.86998	7.24979
1122	-5.73395	-3.83636	7.27282
1123	-5.75588	-3.8019	7.29613
1124	-5.77645	-3.76705	7.31929
1125	-5.79497	-3.7323	7.34185
1126	-5.81078	-3.6981	7.36339
1127	-5.82319	-3.66492	7.38346
1128	-5.83153	-3.63322	7.40165
1129	-5.83511	-3.60348	7.41751
1130	-5.83333	-3.57493	7.43066
1131	-5.82652	-3.5466	7.44134
1132	-5.81546	-3.51858	7.45003
1133	-5.80091	-3.49101	7.45723
1134	-5.78362	-3.46399	7.46342
1135	-5.76437	-3.43763	7.4691
1136	-5.74391	-3.41206	7.47475
1137	-5.72302	-3.38737	7.48086
1138	-5.70245	-3.3637	7.48792
1139	-5.68298	-3.34114	7.49642
1140	-5.66535	-3.31981	7.50683
1141	-5.65036	-3.29982	7.51966
1142	-5.63715	-3.28045	7.53455
1143	-5.62437	-3.2611	7.55078
1144	-5.61198	-3.24209	7.56822
1145	-5.59995	-3.22377	7.58672
1146	-5.58825	-3.20645	7.60617
1147	-5.57685	-3.19045	7.62642
1148	-5.56571	-3.17612	7.64737
1149	-5.5548	-3.16377	7.66886
1150	-5.54409	-3.15373	7.69077
1151	-5.53354	-3.14633	7.71298
1152	-5.52313	-3.1419	7.73534
1153	-5.51281	-3.14077	7.75774
1154	-5.50259	-3.1419	7.78034
1155	-5.4925	-3.14432	7.80338
1156	-5.48256	-3.14835	7.82687
1157	-5.4728	-3.15435	7.85078
1158	-5.46324	-3.16266	7.87511
1159	-5.4539	-3.17363	7.89985
1160	-5.44481	-3.18761	7.92498
1161	-5.43599	-3.20495	7.95049
1162	-5.42747	-3.22599	7.97637
1163	-5.41926	-3.25107	8.00261
1164	-5.4114	-3.28055	8.0292
1165	-5.40389	-3.31477	8.05612
1166	-5.39683	-3.35526	8.08295
1167	-5.39022	-3.40259	8.10942
1168	-5.38402	-3.45572	8.13578
1169	-5.37816	-3.5136	8.16226
1170	-5.37259	-3.57518	8.1891
1171	-5.36725	-3.63941	8.21655
1172	-5.36209	-3.70524	8.24484
1173	-5.35704	-3.77162	8.27421
1174	-5.35204	-3.83749	8.30491
1175	-5.34705	-3.90182	8.33717
1176	-5.342	-3.96354	8.37125
1177	-5.33683	-4.02162	8.40737
1178	-5.33101	-4.07891	8.44527
1179	-5.32426	-4.1384	8.4845
1180	-5.3169	-4.19917	8.52506
1181	-5.30925	-4.26034	8.56696
1182	-5.30165	-4.32101	8.61018
1183	-5.29441	-4.38027	8.65473
1184	-5.28788	-4.43723	8.70061
1185	-5.28238	-4.491	8.74781
1186	-5.27824	-4.54067	8.79635
1187	-5.27579	-4.58535	8.84621
1188	-5.27537	-4.62415	8.8974
1189	-5.27732	-4.65618	8.94993
1190	-5.28117	-4.68267	9.00409
1191	-5.28627	-4.7054	9.06008
1192	-5.29267	-4.72425	9.11775
1193	-5.30042	-4.73913	9.17691
1194	-5.30957	-4.74995	9.23741
1195	-5.32017	-4.75659	9.29907
1196	-5.33227	-4.75897	9.36173
1197	-5.34592	-4.75697	9.42521
1198	-5.36116	-4.7505	9.48934
1199	-5.37806	-4.73946	9.55397
1200	-5.39665	-4.72374	9.61891
1201	-5.41698	-4.70324	9.684
1202	-5.44032	-4.67605	9.75022
1203	-5.46741	-4.64109	9.81839
1204	-5.49755	-4.59945	9.88806
1205	-5.53004	-4.55225	9.9588
1206	-5.56418	-4.5006	10.0302
1207	-5.59925	-4.4456	10.1017
1208	-5.63454	-4.38835	10.173
1209	-5.66934	-4.32996	10.2436
1210	-5.70294	-4.27154	10.3132
1211	-5.7346	-4.21418	10.3811
1212	-5.76362	-4.15898	10.4472
1213	-5.78926	-4.10705	10.5108
1214	-5.81316	-4.05511	10.5721
1215	-5.83713	-3.99991	10.6315
1216	-5.86074	-3.94249	10.6893
1217	-5.88355	-3.88395	10.7457
1218	-5.90512	-3.82535	10.8011
1219	-5.92502	-3.76777	10.8556
1220	-5.94281	-3.71228	10.9096
1221	-5.95804	-3.65995	10.9634
1222	-5.97027	-3.61185	11.0171
1223	-5.97907	-3.56906	11.0711
1224	-5.98399	-3.53264	11.1257
1225	-5.98459	-3.50367	11.1811
1226	-5.98	-3.48252	11.236
1227	-5.97015	-3.46824	11.2893
1228	-5.95578	-3.45996	11.3416
1229	-5.93761	-3.45676	11.3933
1230	-5.91639	-3.45777	11.4451
1231	-5.89287	-3.46209	11.4974
1232	-5.86779	-3.46882	11.5507
1233	-5.84189	-3.47709	11.6057
1234	-5.81591	-3.48599	11.6628
1235	-5.79061	-3.49465	11.7227
1236	-5.76673	-3.50218	11.7857
1237	-5.74503	-3.50769	11.8526
1238	-5.72367	-3.51325	11.9229
1239	-5.70067	-3.52114	11.9958
1240	-5.67654	-3.5308	12.0713
1241	-5.65182	-3.54167	12.149
1242	-5.62703	-3.55319	12.2289
1243	-5.60269	-3.56478	12.3108
1244	-5.57934	-3.57589	12.3945
1245	-5.55749	-3.58596	12.4799
1246	-5.53769	-3.59443	12.5669
1247	-5.52046	-3.60074	12.6552
1248	-5.50632	-3.60433	12.7448
1249	-5.49581	-3.60466	12.8354
1250	-5.48841	-3.60148	12.9296
1251	-5.48322	-3.59529	13.0293
1252	-5.48019	-3.58656	13.1332
1253	-5.47927	-3.57578	13.2399
1254	-5.4804	-3.56345	13.3482
1255	-5.48353	-3.55003	13.4567
1256	-5.48861	-3.53601	13.5641
1257	-5.49559	-3.52188	13.6692
1258	-5.50441	-3.50811	13.7706
1259	-5.51501	-3.49519	13.8669
1260	-5.52735	-3.48357	13.957
1261	-5.54135	-3.47375	14.0394
1262	-5.55881	-3.46502	14.1153
1263	-5.58093	-3.45642	14.1867
1264	-5.60676	-3.44802	14.2538
1265	-5.63537	-3.4399	14.317
1266	-5.66582	-3.43213	14.3765
1267	-5.69717	-3.4248	14.4326
1268	-5.72848	-3.41796	14.4855
1269	-5.75881	-3.4117	14.5355
1270	-5.78723	-3.40609	14.5829
1271	-5.8128	-3.40121	14.6279
1272	-5.83457	-3.39711	14.6709
1273	-5.85161	-3.39389	14.712
1274	-5.86442	-3.39205	14.7513
1275	-5.87434	-3.39185	14.7886
1276	-5.8817	-3.39295	14.8236
1277	-5.88681	-3.39502	14.8562
1278	-5.89	-3.39771	14.8862
1279	-5.8916	-3.40069	14.9134
1280	-5.89192	-3.40363	14.9375
1281	-5.8913	-3.40619	14.9585
1282	-5.89005	-3.40803	14.9761
1283	-5.8885	-3.40883	14.9902
1284	-5.88698	-3.40825	15.0004
1285	-5.88581	-3.40597	15.0068
1286	-5.88424	-3.40161	15.0069
1287	-5.88143	-3.39533	14.9997
1288	-5.87758	-3.38752	14.9863
1289	-5.87291	-3.37861	14.9682
1290	-5.86762	-3.36899	14.9468
1291	-5.86193	-3.35909	14.9233
1292	-5.85603	-3.3493	14.8992
1293	-5.85014	-3.34003	14.8757
1294	-5.84446	-3.3317	14.8542
1295	-5.8392	-3.32471	14.836
1296	-5.83457	-3.31946	14.8226
1297	-5.83078	-3.31636	14.8152
1298	-5.82763	-3.31494	14.8135
1299	-5.82479	-3.31447	14.816
1300	-5.82223	-3.31493	14.8218
1301	-5.81991	-3.31632	14.8303
1302	-5.81779	-3.31864	14.8409
1303	-5.81586	-3.32188	14.8527
1304	-5.81407	-3.32603	14.8652
1305	-5.8124	-3.33109	14.8776
1306	-5.8108	-3.33706	14.8892
1307	-5.80925	-3.34393	14.8994
1308	-5.80772	-3.35169	14.9075
1309	-5.80618	-3.36033	14.9126
1310	-5.80447	-3.37059	14.9147
1311	-5.80253	-3.3829	14.9142
1312	-5.80047	-3.39689	14.9118
1313	-5.79839	-3.41217	14.908
1314	-5.7964	-3.42836	14.9035
1315	-5.79459	-3.44507	14.8988
1316	-5.79307	-3.46191	14.8945
1317	-5.79195	-3.47849	14.8912
1318	-5.79131	-3.49444	14.8895
1319	-5.79128	-3.50937	14.89
1320	-5.79194	-3.52288	14.8932
1321	-5.79339	-3.5346	14.8999
1322	-5.79567	-3.54506	14.9096
1323	-5.79867	-3.55502	14.9217
1324	-5.80232	-3.56443	14.9357
1325	-5.80654	-3.57324	14.9517
1326	-5.81125	-3.58142	14.9692
1327	-5.81636	-3.58891	14.9881
1328	-5.82181	-3.59568	15.0081
1329	-5.8275	-3.60166	15.029
1330	-5.83337	-3.60683	15.0507
1331	-5.83934	-3.61112	15.0728
1332	-5.84533	-3.61451	15.0952
1333	-5.85125	-3.61693	15.1176
1334	-5.85785	-3.61777	15.1413
1335	-5.86567	-3.61668	15.1675
1336	-5.87437	-3.61402	15.1955
1337	-5.8836	-3.61017	15.2248
1338	-5.893	-3.6055	15.2548
1339	-5.90224	-3.60038	15.2849
1340	-5.91094	-3.59519	15.3145
1341	-5.91878	-3.5903	15.3431
1342	-5.92539	-3.58607	15.3701
1343	-5.93043	-3.58289	15.3948
1344	-5.93354	-3.58111	15.4167
1345	-5.93438	-3.5811	15.4353
1346	-5.93312	-3.58222	15.4499
1347	-5.93023	-3.58362	15.4608
1348	-5.92586	-3.58544	15.4688
1349	-5.92014	-3.58779	15.4744
1350	-5.91319	-3.59082	15.4784
1351	-5.90514	-3.59463	15.4814
1352	-5.89615	-3.59936	15.4842
1353	-5.88632	-3.60513	15.4873
1354	-5.8758	-3.61206	15.4915
1355	-5.86472	-3.62028	15.4975
1356	-5.8532	-3.62992	15.5058
1357	-5.84139	-3.64109	15.5173
1358	-5.82906	-3.65525	15.5314
1359	-5.81593	-3.67319	15.5473
1360	-5.80203	-3.69405	15.5647
1361	-5.7874	-3.71693	15.5834
1362	-5.77207	-3.74097	15.6031
1363	-5.75608	-3.76529	15.6237
1364	-5.73947	-3.78901	15.6449
1365	-5.72226	-3.81126	15.6665
1366	-5.70449	-3.83116	15.6883
1367	-5.6862	-3.84784	15.7101
1368	-5.66743	-3.86043	15.7316
1369	-5.64821	-3.86804	15.7526
1370	-5.62824	-3.87138	15.7736
1371	-5.60726	-3.87184	15.7949
1372	-5.58545	-3.86959	15.8166
1373	-5.56292	-3.86481	15.8386
1374	-5.53985	-3.85769	15.8607
1375	-5.51636	-3.84839	15.883
1376	-5.49261	-3.8371	15.9053
1377	-5.46875	-3.824	15.9275
1378	-5.44491	-3.80926	15.9496
1379	-5.42126	-3.79307	15.9715
1380	-5.39793	-3.77561	15.9931
1381	-5.37507	-3.75705	16.0144
1382	-5.35258	-3.73575	16.0353
1383	-5.33021	-3.71046	16.0559
1384	-5.30794	-3.68197	16.0764
1385	-5.28573	-3.65107	16.0967
1386	-5.26357	-3.61853	16.1168
1387	-5.24141	-3.58515	16.1369
1388	-5.21922	-3.5517	16.157
1389	-5.19698	-3.51898	16.177
1390	-5.17464	-3.48776	16.1972
1391	-5.15219	-3.45882	16.2175
1392	-5.12957	-3.43296	16.2379
1393	-5.10677	-3.41095	16.2585
1394	-5.08327	-3.39257	16.2797
1395	-5.05878	-3.37683	16.3017
1396	-5.03359	-3.36334	16.3243
1397	-5.00801	-3.35172	16.3472
1398	-4.98233	-3.34161	16.3701
1399	-4.95685	-3.33262	16.3928
1400	-4.93186	-3.32437	16.4151
1401	-4.90767	-3.31649	16.4367
1402	-4.88457	-3.3086	16.4575
1403	-4.86287	-3.30034	16.477
1404	-4.84286	-3.29131	16.4952
1405	-4.82485	-3.28116	16.5117
1406	-4.80834	-3.2698	16.5272
1407	-4.7927	-3.25762	16.5423
1408	-4.778	-3.24487	16.5569
1409	-4.76433	-3.23186	16.5706
1410	-4.75176	-3.21884	16.5835
1411	-4.74036	-3.20611	16.5953
1412	-4.73022	-3.19394	16.6059
1413	-4.72141	-3.1826	16.6151
1414	-4.714	-3.17238	16.6226
1415	-4.70808	-3.16357	16.6284
1416	-4.70371	-3.15642	16.6323
1417	-4.70098	-3.15123	16.6341
1418	-4.70017	-3.14856	16.6327
1419	-4.70137	-3.14847	16.6277
1420	-4.70438	-3.15046	16.6198
1421	-4.709	-3.15406	16.6096
1422	-4.71502	-3.15879	16.5979
1423	-4.72225	-3.16414	16.5852
1424	-4.73049	-3.16965	16.5723
1425	-4.73952	-3.17483	16.5599
1426	-4.74915	-3.17919	16.5485
1427	-4.75918	-3.18224	16.5389
1428	-4.7694	-3.18351	16.5318
1429	-4.77962	-3.18251	16.5278
1430	-4.79087	-3.17926	16.5264
1431	-4.80404	-3.1743	16.5267
1432	-4.81868	-3.16794	16.5283
1433	-4.83437	-3.16046	16.5313
1434	-4.85066	-3.15216	16.5353
1435	-4.86709	-3.14334	16.5403
1436	-4.88324	-3.13429	16.546
1437	-4.89867	-3.1253	16.5524
1438	-4.91292	-3.11668	16.5592
1439	-4.92556	-3.10873	16.5663
1440	-4.93615	-3.10172	16.5735
1441	-4.94425	-3.09597	16.5807
1442	-4.95012	-3.09126	16.5893
1443	-4.95444	-3.08715	16.6004
1444	-4.95732	-3.08355	16.6134
1445	-4.95891	-3.08039	16.6276
1446	-4.95932	-3.0776	16.6422
1447	-4.9587	-3.0751	16.6565
1448	-4.95718	-3.07282	16.6699
1449	-4.95488	-3.07067	16.6817
1450	-4.95194	-3.06859	16.6911
1451	-4.94848	-3.06649	16.6974
1452	-4.94465	-3.06432	16.7
1453	-4.94056	-3.06198	16.6982
1454	-4.93548	-3.0592	16.6913
1455	-4.92878	-3.05587	16.6797
1456	-4.92079	-3.0522	16.6643
1457	-4.91183	-3.0484	16.6457
1458	-4.90222	-3.04466	16.6248
1459	-4.8923	-3.0412	16.6022
1460	-4.88238	-3.03821	16.5789
1461	-4.8728	-3.03591	16.5556
1462	-4.86387	-3.03449	16.5329
1463	-4.85593	-3.03416	16.5118
1464	-4.84929	-3.03512	16.493
1465	-4.84428	-3.03757	16.4771
1466	-4.84046	-3.04169	16.4642
1467	-4.8372	-3.04736	16.4533
1468	-4.83452	-3.05436	16.444
1469	-4.83246	-3.06246	16.4358
1470	-4.83105	-3.07145	16.4284
1471	-4.83035	-3.08109	16.4212
1472	-4.83037	-3.09115	16.414
1473	-4.83115	-3.10143	16.4062
1474	-4.83273	-3.11168	16.3974
1475	-4.83514	-3.1217	16.3873
1476	-4.83843	-3.13124	16.3753
1477	-4.84262	-3.14009	16.3611
1478	-4.84734	-3.14908	16.3448
1479	-4.85231	-3.15899	16.3268
1480	-4.85772	-3.16951	16.3074
1481	-4.86375	-3.18033	16.2868
1482	-4.87057	-3.19113	16.2653
1483	-4.87838	-3.20161	16.243
1484	-4.88734	-3.21143	16.2203
1485	-4.89765	-3.2203	16.1972
1486	-4.90947	-3.2279	16.1741
1487	-4.923	-3.23392	16.1512
1488	-4.93841	-3.23803	16.1286
1489	-4.95588	-3.23992	16.1067
1490	-4.97645	-3.23942	16.0838
1491	-5.00056	-3.23676	16.0586
1492	-5.02754	-3.23223	16.0318
1493	-5.05671	-3.22611	16.0043
1494	-5.0874	-3.21871	15.9766
1495	-5.11892	-3.21032	15.9497
1496	-5.1506	-3.20123	15.9241
1497	-5.18177	-3.19174	15.9007
1498	-5.21175	-3.18215	15.8802
1499	-5.23988	-3.17276	15.8633
1500	-5.26547	-3.16387	15.8509
1501	-5.28785	-3.15578	15.8435
1502	-5.30737	-3.14824	15.8424
1503	-5.32496	-3.14077	15.8476
1504	-5.34089	-3.13331	15.8579
1505	-5.35539	-3.12582	15.8722
1506	-5.36872	-3.11825	15.8894
1507	-5.38112	-3.11054	15.9083
1508	-5.39283	-3.10266	15.928
1509	-5.40412	-3.09454	15.9473
1510	-5.41521	-3.08613	15.9651
1511	-5.42636	-3.07738	15.9802
1512	-5.43782	-3.06824	15.9916
1513	-5.44982	-3.05866	15.9981
1514	-5.46217	-3.04843	16.0003
1515	-5.47446	-3.03748	15.9998
1516	-5.48665	-3.02595	15.9968
1517	-5.4987	-3.01399	15.992
1518	-5.51055	-3.00173	15.9856
1519	-5.52216	-2.98932	15.9781
1520	-5.53349	-2.9769	15.9699
1521	-5.5445	-2.96461	15.9615
1522	-5.55513	-2.9526	15.9532
1523	-5.56535	-2.94101	15.9455
1524	-5.57512	-2.92999	15.9388
1525	-5.58437	-2.91967	15.9335
1526	-5.59298	-2.9103	15.9288
1527	-5.60089	-2.90187	15.9237
1528	-5.60821	-2.89416	15.9182
1529	-5.61505	-2.88695	15.9128
1530	-5.62152	-2.88002	15.9074
1531	-5.62774	-2.87315	15.9025
1532	-5.6338	-2.86612	15.8981
1533	-5.63983	-2.85871	15.8945
1534	-5.64592	-2.85069	15.8919
1535	-5.6522	-2.84185	15.8905
1536	-5.65876	-2.83196	15.8905
1537	-5.66572	-2.82081	15.892
1538	-5.67325	-2.80805	15.8953
1539	-5.68135	-2.7937	15.9
1540	-5.68985	-2.77809	15.906
1541	-5.69859	-2.76156	15.9132
1542	-5.7074	-2.74442	15.9214
1543	-5.71611	-2.727	15.9303
1544	-5.72457	-2.70963	15.94
1545	-5.73259	-2.69264	15.95
1546	-5.74003	-2.67634	15.9605
1547	-5.74672	-2.66108	15.971
1548	-5.75248	-2.64717	15.9815
1549	-5.75715	-2.63493	15.9919
1550	-5.76069	-2.62414	16.0034
1551	-5.76324	-2.61427	16.0173
1552	-5.76495	-2.60525	16.0328
1553	-5.76594	-2.597	16.0493
1554	-5.76633	-2.58946	16.0661
1555	-5.76626	-2.58254	16.0825
1556	-5.76586	-2.57617	16.098
1557	-5.76525	-2.57027	16.1117
1558	-5.76456	-2.56478	16.1232
1559	-5.76392	-2.55961	16.1316
1560	-5.76347	-2.5547	16.1364
1561	-5.76332	-2.54997	16.1368
1562	-5.76317	-2.54563	16.1323
1563	-5.7627	-2.54191	16.1232
1564	-5.76197	-2.53875	16.1103
1565	-5.76108	-2.53605	16.0942
1566	-5.7601	-2.53376	16.0758
1567	-5.75913	-2.53179	16.0558
1568	-5.75825	-2.53008	16.0351
1569	-5.75754	-2.52854	16.0142
1570	-5.75709	-2.52712	15.9941
1571	-5.75698	-2.52572	15.9755
1572	-5.7573	-2.52429	15.9591
1573	-5.75814	-2.52275	15.9457
1574	-5.75957	-2.52138	15.9354
1575	-5.76157	-2.52043	15.9273
1576	-5.76404	-2.51981	15.921
1577	-5.76686	-2.51939	15.916
1578	-5.76995	-2.51909	15.9116
1579	-5.77319	-2.51879	15.9074
1580	-5.7765	-2.51839	15.903
1581	-5.77977	-2.51778	15.8977
1582	-5.7829	-2.51685	15.891
1583	-5.78579	-2.5155	15.8825
1584	-5.78833	-2.51363	15.8715
1585	-5.79044	-2.51112	15.8577
1586	-5.79193	-2.50775	15.8406
1587	-5.7928	-2.50349	15.8206
1588	-5.79321	-2.49853	15.7982
1589	-5.79331	-2.49305	15.7739
1590	-5.79327	-2.48726	15.7483
1591	-5.79325	-2.48135	15.7218
1592	-5.7934	-2.4755	15.695
1593	-5.7939	-2.46992	15.6684
1594	-5.7949	-2.46479	15.6426
1595	-5.79656	-2.4603	15.6181
1596	-5.79905	-2.45666	15.5953
1597	-5.80252	-2.45405	15.5749
1598	-5.80703	-2.4529	15.5566
1599	-5.81242	-2.45327	15.54
1600	-5.81857	-2.45481	15.5247
1601	-5.82535	-2.45716	15.5104
1602	-5.83263	-2.45997	15.4968
1603	-5.84029	-2.46288	15.4837
1604	-5.84821	-2.46553	15.4708
1605	-5.85625	-2.46758	15.4578
1606	-5.86429	-2.46866	15.4444
1607	-5.8722	-2.46842	15.4303
1608	-5.87986	-2.46651	15.4152
1609	-5.88714	-2.46256	15.3989
1610	-5.89478	-2.45657	15.3811
1611	-5.90338	-2.44891	15.3617
1612	-5.91263	-2.43983	15.3411
1613	-5.92219	-2.42955	15.3199
1614	-5.93176	-2.4183	15.2982
1615	-5.94101	-2.40632	15.2765
1616	-5.94962	-2.39384	15.2551
1617	-5.95726	-2.38109	15.2345
1618	-5.96362	-2.3683	15.2149
1619	-5.96837	-2.35571	15.1968
1620	-5.9712	-2.34355	15.1805
1621	-5.97177	-2.33205	15.1664
1622	-5.96992	-2.32046	15.1539
1623	-5.96588	-2.30805	15.142
1624	-5.95994	-2.29507	15.131
1625	-5.95242	-2.2818	15.121
1626	-5.94361	-2.26849	15.1121
1627	-5.93382	-2.25541	15.1044
1628	-5.92333	-2.24282	15.098
1629	-5.91246	-2.23099	15.093
1630	-5.90151	-2.22017	15.0896
1631	-5.89077	-2.21064	15.0878
1632	-5.88055	-2.20265	15.0879
1633	-5.87115	-2.19647	15.0899
1634	-5.86182	-2.19236	15.095
1635	-5.85179	-2.1902	15.1039
1636	-5.84124	-2.18968	15.116
1637	-5.8304	-2.19048	15.1303
1638	-5.81948	-2.19231	15.1462
1639	-5.80868	-2.19483	15.1629
1640	-5.79822	-2.19775	15.1797
1641	-5.7883	-2.20075	15.1957
1642	-5.77914	-2.20352	15.2102
1643	-5.77094	-2.20575	15.2225
1644	-5.76393	-2.20713	15.2317
1645	-5.7583	-2.20734	15.2372
1646	-5.75369	-2.20675	15.2392
1647	-5.7496	-2.20592	15.2384
1648	-5.74612	-2.20485	15.2354
1649	-5.74332	-2.20356	15.2305
1650	-5.74129	-2.20203	15.2241
1651	-5.74008	-2.20028	15.2166
1652	-5.73979	-2.1983	15.2084
1653	-5.74048	-2.19611	15.1999
1654	-5.74223	-2.19371	15.1915
1655	-5.74511	-2.1911	15.1836
1656	-5.74921	-2.18828	15.1766
1657	-5.75459	-2.18525	15.1708
1658	-5.76198	-2.1816	15.1653
1659	-5.77175	-2.17705	15.159
1660	-5.78347	-2.17183	15.1522
1661	-5.79669	-2.16617	15.1451
1662	-5.81097	-2.1603	15.1381
1663	-5.82587	-2.15443	15.1316
1664	-5.84095	-2.14881	15.1257
1665	-5.85575	-2.14367	15.1208
1666	-5.86985	-2.13922	15.1173
1667	-5.88279	-2.1357	15.1153
1668	-5.89414	-2.13334	15.1153
1669	-5.90346	-2.13236	15.1175
1670	-5.91113	-2.13277	15.1221
1671	-5.91791	-2.13431	15.129
1672	-5.92385	-2.13683	15.1377
1673	-5.92902	-2.1402	15.1481
1674	-5.93347	-2.14427	15.1598
1675	-5.93727	-2.1489	15.1725
1676	-5.94049	-2.15395	15.1859
1677	-5.94319	-2.15926	15.1997
1678	-5.94543	-2.1647	15.2136
1679	-5.94727	-2.17013	15.2273
1680	-5.94878	-2.1754	15.2404
1681	-5.95002	-2.18037	15.2527
1682	-5.95037	-2.18513	15.2647
1683	-5.94936	-2.18988	15.2772
1684	-5.94731	-2.19467	15.29
1685	-5.94449	-2.19954	15.303
1686	-5.94122	-2.20454	15.3161
1687	-5.93779	-2.20972	15.3292
1688	-5.93449	-2.21511	15.3421
1689	-5.93164	-2.22077	15.3547
1690	-5.92952	-2.22673	15.3669
1691	-5.92844	-2.23304	15.3785
1692	-5.92869	-2.23975	15.3894
1693	-5.93057	-2.2469	15.3996
1694	-5.93409	-2.25491	15.4088
1695	-5.93893	-2.26398	15.4172
1696	-5.94489	-2.27387	15.4248
1697	-5.95179	-2.28433	15.4319
1698	-5.95941	-2.29508	15.4386
1699	-5.96759	-2.3059	15.4449
1700	-5.97611	-2.31651	15.4512
1701	-5.98478	-2.32666	15.4575
1702	-5.99341	-2.33611	15.4639
1703	-6.00182	-2.34459	15.4707
1704	-6.00979	-2.35186	15.4779
1705	-6.01714	-2.35765	15.4858
1706	-6.0239	-2.36101	15.494
1707	-6.03031	-2.36158	15.5023
1708	-6.03648	-2.36006	15.5106
1709	-6.0425	-2.35715	15.5191
1710	-6.04848	-2.35352	15.5277
1711	-6.05452	-2.34987	15.5365
1712	-6.06073	-2.3469	15.5456
1713	-6.06721	-2.3453	15.555
1714	-6.07406	-2.34574	15.5648
1715	-6.08139	-2.34894	15.5749
1716	-6.08929	-2.35557	15.5854
1717	-6.09788	-2.36634	15.5964
1718	-6.10729	-2.3806	15.6085
1719	-6.11753	-2.3972	15.6219
1720	-6.12842	-2.41604	15.6364
1721	-6.13984	-2.43703	15.6516
1722	-6.15162	-2.46008	15.6671
1723	-6.16363	-2.4851	15.6826
1724	-6.1757	-2.51199	15.6977
1725	-6.18771	-2.54066	15.7121
1726	-6.19948	-2.57102	15.7255
1727	-6.21089	-2.60298	15.7375
1728	-6.22178	-2.63643	15.7477
1729	-6.23201	-2.67129	15.7558
1730	-6.2414	-2.70965	15.7622
1731	-6.25001	-2.75296	15.7676
1732	-6.25803	-2.80011	15.772
1733	-6.26564	-2.85004	15.7753
1734	-6.27303	-2.90165	15.7776
1735	-6.28039	-2.95385	15.7788
1736	-6.28789	-3.00558	15.779
1737	-6.29574	-3.05573	15.778
1738	-6.30412	-3.10323	15.7759
1739	-6.31321	-3.14699	15.7726
1740	-6.32321	-3.18592	15.7683
1741	-6.33429	-3.21895	15.7627
1742	-6.34589	-3.24663	15.755
1743	-6.3574	-3.27052	15.7443
1744	-6.36904	-3.29099	15.7314
1745	-6.38102	-3.30842	15.7167
1746	-6.39353	-3.3232	15.701
1747	-6.40677	-3.33569	15.6847
1748	-6.42096	-3.34629	15.6684
1749	-6.43629	-3.35536	15.6529
1750	-6.45296	-3.36329	15.6385
1751	-6.47117	-3.37046	15.626
1752	-6.49114	-3.37724	15.6159
1753	-6.51305	-3.38403	15.6089
1754	-6.53827	-3.38969	15.6061
1755	-6.56745	-3.3931	15.6078
1756	-6.59972	-3.39464	15.6129
1757	-6.63419	-3.39466	15.6203
1758	-6.67001	-3.39356	15.6289
1759	-6.70629	-3.3917	15.6377
1760	-6.74216	-3.38945	15.6456
1761	-6.77676	-3.38718	15.6515
1762	-6.8092	-3.38526	15.6544
1763	-6.83862	-3.38406	15.6531
1764	-6.86414	-3.38395	15.6466
1765	-6.88489	-3.38528	15.6338
1766	-6.90104	-3.3874	15.614
1767	-6.91362	-3.38948	15.5879
1768	-6.92312	-3.39164	15.5565
1769	-6.93001	-3.39401	15.521
1770	-6.93475	-3.39671	15.4824
1771	-6.93782	-3.39987	15.4418
1772	-6.93969	-3.40363	15.4004
1773	-6.94083	-3.40809	15.3591
1774	-6.9417	-3.4134	15.3192
1775	-6.94279	-3.41968	15.2816
1776	-6.94455	-3.42707	15.2475
1777	-6.94745	-3.43568	15.218
1778	-6.95093	-3.44575	15.1931
1779	-6.95411	-3.45729	15.1718
1780	-6.957	-3.4701	15.1532
1781	-6.95961	-3.48396	15.1366
1782	-6.96196	-3.49868	15.1214
1783	-6.96405	-3.51404	15.1067
1784	-6.9659	-3.52983	15.0918
1785	-6.96752	-3.54586	15.076
1786	-6.96892	-3.56191	15.0586
1787	-6.97012	-3.57777	15.0387
1788	-6.97114	-3.59323	15.0157
1789	-6.97197	-3.6081	14.9889
1790	-6.97237	-3.6225	14.959
1791	-6.97215	-3.63675	14.9275
1792	-6.97145	-3.65091	14.8943
1793	-6.97041	-3.66503	14.8594
1794	-6.96915	-3.67918	14.8229
1795	-6.96781	-3.6934	14.7847
1796	-6.96654	-3.70775	14.7448
1797	-6.96545	-3.7223	14.7034
1798	-6.9647	-3.73708	14.6603
1799	-6.9644	-3.75217	14.6157
1800	-6.96471	-3.76762	14.5694
1801	-6.96574	-3.78348	14.5215
1802	-6.96769	-3.80009	14.4726
1803	-6.97052	-3.81762	14.423
1804	-6.97405	-3.83584	14.3723
1805	-6.9781	-3.85452	14.3203
1806	-6.98247	-3.87345	14.2666
1807	-6.98698	-3.89241	14.2111
1808	-6.99144	-3.91118	14.1534
1809	-6.99568	-3.92953	14.0932
1810	-6.99949	-3.94725	14.0302
1811	-7.0027	-3.9641	13.9642
1812	-7.00512	-3.97988	13.8948
1813	-7.00657	-3.99436	13.8217
1814	-7.0063	-4.0083	13.7379
1815	-7.00406	-4.02243	13.6393
1816	-7.00037	-4.03647	13.5298
1817	-6.99574	-4.05016	13.4135
1818	-6.99068	-4.06324	13.2944
1819	-6.9857	-4.07543	13.1765
1820	-6.98132	-4.08645	13.064
1821	-6.97806	-4.09604	12.9608
1822	-6.97643	-4.1039	12.871
1823	-6.97694	-4.10975	12.7986
1824	-6.98012	-4.11332	12.7476
1825	-6.98648	-4.11433	12.7221
1826	-6.99709	-4.11327	12.7254
1827	-7.01208	-4.11078	12.7553
1828	-7.03054	-4.10677	12.8075
1829	-7.05155	-4.10114	12.8774
1830	-7.07421	-4.09379	12.9606
1831	-7.09761	-4.08463	13.0529
1832	-7.12083	-4.07356	13.1496
1833	-7.14297	-4.06047	13.2465
1834	-7.16311	-4.04524	13.3391
1835	-7.18034	-4.02776	13.423
1836	-7.19374	-4.00789	13.4937
1837	-7.2024	-3.98553	13.547
1838	-7.2065	-3.95901	13.587
1839	-7.20714	-3.92739	13.6215
1840	-7.20481	-3.89164	13.6508
1841	-7.2	-3.85274	13.6755
1842	-7.19319	-3.81166	13.6958
1843	-7.18487	-3.76938	13.7122
1844	-7.17551	-3.72688	13.7252
1845	-7.16561	-3.68514	13.7351
1846	-7.15565	-3.64514	13.7425
1847	-7.1461	-3.60785	13.7477
1848	-7.13745	-3.57425	13.7511
1849	-7.13018	-3.54533	13.7532
1850	-7.12338	-3.52089	13.7511
1851	-7.11596	-3.49973	13.7424
1852	-7.10809	-3.48135	13.7285
1853	-7.09996	-3.46524	13.7107
1854	-7.09175	-3.45087	13.6903
1855	-7.08364	-3.43775	13.6686
1856	-7.07581	-3.42535	13.647
1857	-7.06845	-3.41315	13.6268
1858	-7.06175	-3.40065	13.6092
1859	-7.05588	-3.38732	13.5957
1860	-7.05103	-3.37265	13.5876
1861	-7.04739	-3.35613	13.5861
1862	-7.04507	-3.33824	13.5923
1863	-7.04396	-3.31984	13.6055
1864	-7.04388	-3.30101	13.6242
1865	-7.04464	-3.2818	13.647
1866	-7.04606	-3.26226	13.6726
1867	-7.04795	-3.24248	13.6994
1868	-7.05013	-3.2225	13.726
1869	-7.05242	-3.2024	13.7511
1870	-7.05462	-3.18223	13.7732
1871	-7.05654	-3.16207	13.791
1872	-7.05801	-3.14197	13.8028
1873	-7.05884	-3.122	13.8075
1874	-7.059	-3.10129	13.8049
1875	-7.05867	-3.07922	13.7966
1876	-7.05799	-3.05623	13.7834
1877	-7.05709	-3.03274	13.7664
1878	-7.05609	-3.00919	13.7464
1879	-7.05514	-2.98602	13.7243
1880	-7.05435	-2.96364	13.7011
1881	-7.05386	-2.94251	13.6777
1882	-7.05381	-2.92305	13.6549
1883	-7.05433	-2.90569	13.6338
1884	-7.05556	-2.89087	13.6151
1885	-7.05762	-2.87902	13.5999
1886	-7.06049	-2.86965	13.5874
1887	-7.06401	-2.86198	13.5761
1888	-7.0681	-2.85599	13.5659
1889	-7.07271	-2.85168	13.5565
1890	-7.07776	-2.84904	13.5478
1891	-7.08318	-2.84807	13.5396
1892	-7.0889	-2.84876	13.5317
1893	-7.09487	-2.8511	13.524
1894	-7.10099	-2.85508	13.5162
1895	-7.10722	-2.86071	13.5083
1896	-7.11348	-2.86796	13.5
1897	-7.1197	-2.87683	13.4911
1898	-7.1254	-2.88875	13.4824
1899	-7.13038	-2.90462	13.4745
1900	-7.13492	-2.92368	13.4672
1901	-7.13933	-2.94515	13.4602
1902	-7.14391	-2.96827	13.4531
1903	-7.14896	-2.99226	13.4457
1904	-7.15479	-3.01635	13.4377
1905	-7.16168	-3.03977	13.4289
1906	-7.16996	-3.06175	13.4188
1907	-7.1799	-3.08152	13.4073
1908	-7.19181	-3.09831	13.3941
1909	-7.206	-3.11135	13.3788
1910	-7.22366	-3.12103	13.3649
1911	-7.24522	-3.12844	13.3548
1912	-7.26983	-3.13386	13.3469
1913	-7.29665	-3.13757	13.3394
1914	-7.32485	-3.13984	13.3308
1915	-7.35357	-3.14095	13.3193
1916	-7.38197	-3.14117	13.3034
1917	-7.40921	-3.14077	13.2813
1918	-7.43445	-3.14004	13.2514
1919	-7.45683	-3.13924	13.212
1920	-7.47552	-3.13864	13.1615
1921	-7.48966	-3.13851	13.0982
1922	-7.49953	-3.13645	13.0134
1923	-7.5062	-3.13063	12.9031
1924	-7.51006	-3.12218	12.7734
1925	-7.51149	-3.11225	12.63
1926	-7.51087	-3.10198	12.4787
1927	-7.50859	-3.09251	12.3255
1928	-7.50505	-3.08497	12.1763
1929	-7.50064	-3.08049	12.0368
1930	-7.49577	-3.08022	11.9129
1931	-7.49085	-3.08529	11.8104
1932	-7.48629	-3.09682	11.7353
1933	-7.48249	-3.11596	11.6933
1934	-7.4779	-3.14248	11.6837
1935	-7.47109	-3.17499	11.6995
1936	-7.46268	-3.21292	11.7375
1937	-7.45326	-3.25566	11.7944
1938	-7.44342	-3.30262	11.8668
1939	-7.43377	-3.35323	11.9516
1940	-7.42491	-3.40687	12.0454
1941	-7.41742	-3.46296	12.1449
1942	-7.41191	-3.5209	12.2469
1943	-7.40897	-3.58009	12.3481
1944	-7.40919	-3.63991	12.4453
1945	-7.41317	-3.69978	12.5351
1946	-7.42021	-3.76055	12.6251
1947	-7.42924	-3.82342	12.7237
1948	-7.44024	-3.88831	12.8289
1949	-7.4532	-3.95515	12.9387
1950	-7.46812	-4.02386	13.0509
1951	-7.48499	-4.09434	13.1636
1952	-7.50379	-4.16651	13.2748
1953	-7.52452	-4.24029	13.3823
1954	-7.54717	-4.3156	13.4842
1955	-7.57172	-4.39234	13.5785
1956	-7.59818	-4.47042	13.6631
1957	-7.62653	-4.54975	13.7359
1958	-7.65893	-4.63171	13.7975
1959	-7.69675	-4.71727	13.8505
1960	-7.73884	-4.80573	13.8959
1961	-7.78401	-4.8964	13.9346
1962	-7.83109	-4.98857	13.9678
1963	-7.87891	-5.08155	13.9964
1964	-7.9263	-5.17464	14.0214
1965	-7.9721	-5.26714	14.0439
1966	-8.01511	-5.35834	14.0649
1967	-8.05419	-5.44755	14.0853
1968	-8.08814	-5.53407	14.1062
1969	-8.1158	-5.6172	14.1285
1970	-8.13723	-5.70035	14.1507
1971	-8.15373	-5.78645	14.1706
1972	-8.16604	-5.87409	14.1885
1973	-8.17485	-5.96183	14.2046
1974	-8.18089	-6.04825	14.2191
1975	-8.18487	-6.13194	14.2321
1976	-8.18751	-6.21147	14.2441
1977	-8.18953	-6.28542	14.2551
1978	-8.19163	-6.35238	14.2654
1979	-8.19455	-6.41092	14.2753
1980	-8.19899	-6.45962	14.285
1981	-8.20568	-6.49708	14.2947
1982	-8.2128	-6.52138	14.3037
1983	-8.21843	-6.53289	14.3112
1984	-8.22311	-6.53353	14.3176
1985	-8.22736	-6.52524	14.3231
1986	-8.23173	-6.50995	14.3278
1987	-8.23674	-6.48959	14.3322
1988	-8.24292	-6.4661	14.3364
1989	-8.25081	-6.44142	14.3406
1990	-8.26094	-6.41748	14.3452
1991	-8.27385	-6.39622	14.3504
1992	-8.29006	-6.37957	14.3565
1993	-8.3101	-6.36948	14.3637
1994	-8.33597	-6.36508	14.3729
1995	-8.36835	-6.36373	14.3846
1996	-8.40581	-6.36467	14.398
1997	-8.44693	-6.36714	14.4124
1998	-8.49029	-6.37038	14.4273
[truncated: 36,055 more rows]

## Sheet: P1S1-006
Frame	T8_Head Lateral Bending	T8_Head Axial Bending	T8_Head Flexion/Extension
0	10.0169	-1.55864	-6.35389
1	10.0192	-1.55985	-6.3276
2	10.0218	-1.56127	-6.3004
3	10.0247	-1.56283	-6.27259
4	10.0276	-1.56445	-6.24447
5	10.0305	-1.56608	-6.21636
6	10.0334	-1.56764	-6.18855
7	10.036	-1.56907	-6.16135
8	10.0383	-1.57029	-6.13506
9	10.0401	-1.57124	-6.10999
10	10.0414	-1.57184	-6.08644
11	10.0421	-1.57204	-6.06472
12	10.0421	-1.57176	-6.04513
13	10.0413	-1.57093	-6.02779
14	10.0398	-1.56958	-6.01241
15	10.0378	-1.56781	-5.99876
16	10.0352	-1.56568	-5.98658
17	10.0322	-1.56327	-5.97562
18	10.0289	-1.56067	-5.96563
19	10.0253	-1.55796	-5.95635
20	10.0216	-1.55521	-5.94753
21	10.0177	-1.55251	-5.93891
22	10.0138	-1.54993	-5.93025
23	10.01	-1.54756	-5.9213
24	10.0063	-1.54548	-5.91179
25	10.0025	-1.54348	-5.90204
26	9.99832	-1.54135	-5.89251
27	9.99392	-1.53915	-5.88319
28	9.98934	-1.53693	-5.87409
29	9.98467	-1.53476	-5.8652
30	9.97996	-1.5327	-5.85651
31	9.97531	-1.5308	-5.84801
32	9.9708	-1.52912	-5.83971
33	9.96649	-1.52772	-5.8316
34	9.96247	-1.52666	-5.82367
35	9.95882	-1.52601	-5.81592
36	9.95561	-1.52581	-5.80834
37	9.95269	-1.52583	-5.801
38	9.9499	-1.52587	-5.79394
39	9.94726	-1.52601	-5.78713
40	9.9448	-1.52634	-5.78053
41	9.94255	-1.52695	-5.77413
42	9.94054	-1.52793	-5.76788
43	9.9388	-1.52938	-5.76175
44	9.93736	-1.53137	-5.75573
45	9.93625	-1.534	-5.74976
46	9.9355	-1.53737	-5.74383
47	9.93515	-1.54155	-5.73791
48	9.93521	-1.54664	-5.73195
49	9.93564	-1.55251	-5.726
50	9.93637	-1.559	-5.72012
51	9.93741	-1.5661	-5.71429
52	9.93876	-1.57383	-5.70854
53	9.94045	-1.58221	-5.70284
54	9.94248	-1.59123	-5.69721
55	9.94487	-1.60091	-5.69165
56	9.94762	-1.61126	-5.68616
57	9.95076	-1.6223	-5.68073
58	9.95429	-1.63402	-5.67538
59	9.95822	-1.64643	-5.67009
60	9.96257	-1.65956	-5.66487
61	9.9671	-1.67323	-5.65978
62	9.97164	-1.68733	-5.65482
63	9.97632	-1.70194	-5.64999
64	9.98125	-1.71714	-5.64525
65	9.98656	-1.73303	-5.64059
66	9.99238	-1.74967	-5.63597
67	9.99883	-1.76717	-5.63136
68	10.006	-1.78559	-5.62676
69	10.0141	-1.80504	-5.62212
70	10.0232	-1.82558	-5.61744
71	10.0333	-1.84731	-5.61267
72	10.0448	-1.87031	-5.6078
73	10.0577	-1.89466	-5.60283
74	10.072	-1.92031	-5.59779
75	10.0877	-1.94718	-5.59269
76	10.1045	-1.97516	-5.58755
77	10.1221	-2.00415	-5.58239
78	10.1404	-2.03407	-5.57722
79	10.1591	-2.06481	-5.57208
80	10.1782	-2.09627	-5.56697
81	10.1972	-2.12837	-5.56191
82	10.2161	-2.16101	-5.55692
83	10.2347	-2.19408	-5.55201
84	10.2527	-2.22749	-5.54721
85	10.2706	-2.2616	-5.54238
86	10.289	-2.29674	-5.53742
87	10.3076	-2.33277	-5.53239
88	10.3264	-2.36957	-5.52736
89	10.3453	-2.40699	-5.52238
90	10.3641	-2.44492	-5.51751
91	10.3827	-2.48322	-5.51282
92	10.401	-2.52176	-5.50837
93	10.4188	-2.56041	-5.50422
94	10.4361	-2.59903	-5.50042
95	10.4526	-2.6375	-5.49704
96	10.4683	-2.67569	-5.49414
97	10.4829	-2.7135	-5.49183
98	10.4965	-2.75101	-5.49013
99	10.5091	-2.78835	-5.48892
100	10.5211	-2.82567	-5.48812
101	10.5327	-2.86309	-5.4876
102	10.5439	-2.90076	-5.48728
103	10.5552	-2.93882	-5.48704
104	10.5666	-2.97739	-5.48678
105	10.5784	-3.01662	-5.4864
106	10.5908	-3.05664	-5.48579
107	10.604	-3.09759	-5.48487
108	10.6181	-3.1396	-5.48351
109	10.6328	-3.18217	-5.48192
110	10.6473	-3.2248	-5.48031
111	10.6619	-3.2677	-5.47866
112	10.6766	-3.31107	-5.47692
113	10.6918	-3.35509	-5.47507
114	10.7075	-3.39995	-5.47307
115	10.7239	-3.44587	-5.47089
116	10.7412	-3.49303	-5.46849
117	10.7596	-3.54162	-5.46585
118	10.7792	-3.59185	-5.46294
119	10.8002	-3.6439	-5.45972
120	10.8228	-3.69797	-5.45616
121	10.8475	-3.75487	-5.45214
122	10.8745	-3.81487	-5.44762
123	10.9033	-3.87743	-5.44269
124	10.9336	-3.94199	-5.43745
125	10.965	-4.00799	-5.432
126	10.997	-4.07487	-5.42642
127	11.0293	-4.14208	-5.42081
128	11.0615	-4.20905	-5.41526
129	11.0931	-4.27524	-5.40985
130	11.1238	-4.34007	-5.40468
131	11.1532	-4.403	-5.39982
132	11.1808	-4.46346	-5.39536
133	11.2072	-4.52274	-5.39125
134	11.2331	-4.58228	-5.38738
135	11.2585	-4.64172	-5.38369
136	11.2834	-4.70072	-5.38017
137	11.3078	-4.75893	-5.37678
138	11.3315	-4.81599	-5.37349
139	11.3548	-4.87157	-5.37026
140	11.3774	-4.9253	-5.36705
141	11.3994	-4.97685	-5.36384
142	11.4207	-5.02586	-5.36058
143	11.4415	-5.07199	-5.35724
144	11.4615	-5.11487	-5.35379
145	11.4808	-5.15443	-5.35018
146	11.4993	-5.19098	-5.34641
147	11.5171	-5.2248	-5.34252
148	11.5343	-5.25615	-5.33857
149	11.5508	-5.28531	-5.33459
150	11.5668	-5.31255	-5.33062
151	11.5823	-5.33814	-5.32672
152	11.5972	-5.36235	-5.32292
153	11.6118	-5.38546	-5.31927
154	11.6259	-5.40774	-5.31582
155	11.6397	-5.42946	-5.31262
156	11.6532	-5.45089	-5.3097
157	11.6666	-5.47163	-5.30695
158	11.6797	-5.49112	-5.30424
159	11.6926	-5.50941	-5.30161
160	11.7052	-5.52655	-5.29908
161	11.7173	-5.54258	-5.29671
162	11.7289	-5.55755	-5.29452
163	11.7399	-5.57152	-5.29254
164	11.7503	-5.58452	-5.29082
165	11.7598	-5.5966	-5.28938
166	11.7685	-5.60782	-5.28826
167	11.7762	-5.61822	-5.2875
168	11.7829	-5.62785	-5.28713
169	11.7886	-5.63686	-5.28717
170	11.7934	-5.6453	-5.28761
171	11.7973	-5.65305	-5.28839
172	11.8005	-5.66001	-5.2895
173	11.8028	-5.66605	-5.29089
174	11.8044	-5.67107	-5.29252
175	11.8054	-5.67493	-5.29437
176	11.8056	-5.67753	-5.2964
177	11.8052	-5.67876	-5.29857
178	11.8042	-5.67848	-5.30085
179	11.8026	-5.6766	-5.3032
180	11.8005	-5.673	-5.30559
181	11.7976	-5.66756	-5.30836
182	11.7938	-5.66034	-5.31176
183	11.789	-5.65148	-5.31564
184	11.7836	-5.64111	-5.31982
185	11.7775	-5.62936	-5.32415
186	11.7708	-5.61637	-5.32846
187	11.7638	-5.60226	-5.33259
188	11.7564	-5.58717	-5.33638
189	11.7489	-5.57123	-5.33965
190	11.7412	-5.55458	-5.34226
191	11.7336	-5.53735	-5.34403
192	11.7262	-5.51966	-5.3448
193	11.7187	-5.50108	-5.34466
194	11.7108	-5.4812	-5.34384
195	11.7026	-5.46015	-5.34239
196	11.6942	-5.43811	-5.34039
197	11.6856	-5.41522	-5.33787
198	11.6769	-5.39163	-5.33491
199	11.6681	-5.36751	-5.33156
200	11.6592	-5.34301	-5.32788
201	11.6503	-5.31827	-5.32393
202	11.6415	-5.29347	-5.31977
203	11.6328	-5.26875	-5.31544
204	11.6243	-5.24426	-5.31102
205	11.6159	-5.21967	-5.30612
206	11.6075	-5.1946	-5.30043
207	11.5993	-5.16913	-5.29412
208	11.5911	-5.14334	-5.28736
209	11.5828	-5.11733	-5.28033
210	11.5746	-5.09118	-5.27321
211	11.5663	-5.06497	-5.26616
212	11.5579	-5.03879	-5.25935
213	11.5495	-5.01272	-5.25296
214	11.5409	-4.98686	-5.24716
215	11.5322	-4.96129	-5.24213
216	11.5233	-4.93608	-5.23802
217	11.5141	-4.91104	-5.23482
218	11.5047	-4.88594	-5.23229
219	11.4952	-4.86082	-5.23036
220	11.4854	-4.83577	-5.22894
221	11.4756	-4.81082	-5.22793
222	11.4657	-4.78606	-5.22726
223	11.4558	-4.76153	-5.22683
224	11.4461	-4.7373	-5.22655
225	11.4364	-4.71342	-5.22633
226	11.4269	-4.68996	-5.2261
227	11.4176	-4.66698	-5.22575
228	11.4086	-4.64454	-5.2252
229	11.3998	-4.62244	-5.22442
230	11.391	-4.60047	-5.22349
231	11.3824	-4.57871	-5.22247
232	11.3739	-4.55724	-5.22144
233	11.3655	-4.53613	-5.22047
234	11.3573	-4.51544	-5.21965
235	11.3491	-4.49526	-5.21903
236	11.3411	-4.47565	-5.2187
237	11.3333	-4.45669	-5.21872
238	11.3256	-4.43846	-5.21918
239	11.3182	-4.42101	-5.22014
240	11.3108	-4.40444	-5.22168
241	11.3036	-4.38874	-5.22399
242	11.2962	-4.37384	-5.22712
243	11.2889	-4.3597	-5.23091
244	11.2816	-4.34626	-5.23522
245	11.2744	-4.33347	-5.23987
246	11.2676	-4.32127	-5.24473
247	11.261	-4.30961	-5.24964
248	11.2548	-4.29845	-5.25444
249	11.2491	-4.28772	-5.25899
250	11.2439	-4.27738	-5.26311
251	11.2393	-4.26737	-5.26668
252	11.2355	-4.25764	-5.26952
253	11.2324	-4.24837	-5.27162
254	11.2302	-4.23975	-5.27315
255	11.2286	-4.23169	-5.2742
256	11.2276	-4.22414	-5.27488
257	11.2271	-4.21702	-5.2753
258	11.2269	-4.21028	-5.27557
259	11.227	-4.20384	-5.27579
260	11.2272	-4.19764	-5.27607
261	11.2274	-4.19161	-5.27651
262	11.2276	-4.18569	-5.27722
263	11.2275	-4.1798	-5.27831
264	11.2271	-4.17389	-5.27989
265	11.2267	-4.16802	-5.28167
266	11.2266	-4.16229	-5.28338
267	11.2266	-4.15672	-5.28508
268	11.2268	-4.15131	-5.28687
269	11.227	-4.14607	-5.28883
270	11.2271	-4.14102	-5.29103
271	11.2271	-4.13615	-5.29356
272	11.2268	-4.13148	-5.29649
273	11.2262	-4.12701	-5.29992
274	11.2252	-4.12275	-5.30391
275	11.2237	-4.11871	-5.30856
276	11.2217	-4.1149	-5.31394
277	11.2189	-4.11141	-5.32037
278	11.2153	-4.10827	-5.32796
279	11.2111	-4.10544	-5.33649
280	11.2065	-4.10287	-5.34574
281	11.2015	-4.10049	-5.35547
282	11.1964	-4.09827	-5.36547
283	11.1912	-4.09615	-5.37551
284	11.1862	-4.09407	-5.38536
285	11.1814	-4.09199	-5.39481
286	11.177	-4.08985	-5.40362
287	11.1732	-4.0876	-5.41157
288	11.1701	-4.08519	-5.41844
289	11.1675	-4.08263	-5.42445
290	11.1653	-4.07999	-5.42996
291	11.1635	-4.0773	-5.43501
292	11.1619	-4.07457	-5.43963
293	11.1606	-4.07184	-5.44384
294	11.1595	-4.06913	-5.44766
295	11.1587	-4.06646	-5.45113
296	11.158	-4.06387	-5.45427
297	11.1574	-4.06137	-5.45711
298	11.157	-4.05899	-5.45966
299	11.1566	-4.05676	-5.46197
300	11.1563	-4.05471	-5.46406
301	11.156	-4.05268	-5.46574
302	11.1556	-4.05057	-5.46687
303	11.1553	-4.04844	-5.46753
304	11.155	-4.04634	-5.46781
305	11.1549	-4.04434	-5.46779
306	11.155	-4.04249	-5.46755
307	11.1554	-4.04087	-5.46716
308	11.1561	-4.03952	-5.46672
309	11.1572	-4.03851	-5.46629
310	11.1587	-4.0379	-5.46598
311	11.1608	-4.03776	-5.46584
312	11.1634	-4.03814	-5.46598
313	11.1668	-4.03916	-5.46627
314	11.171	-4.04083	-5.46657
315	11.1758	-4.04305	-5.46687
316	11.1811	-4.04572	-5.46718
317	11.1868	-4.04873	-5.46752
318	11.1927	-4.05197	-5.46789
319	11.1989	-4.05535	-5.46829
320	11.205	-4.05875	-5.46875
321	11.2111	-4.06207	-5.46926
322	11.2169	-4.06521	-5.46983
323	11.2224	-4.06806	-5.47047
324	11.2274	-4.07052	-5.47119
325	11.2324	-4.07287	-5.47181
326	11.2377	-4.07543	-5.47222
327	11.2433	-4.07809	-5.47251
328	11.2488	-4.08076	-5.47276
329	11.2543	-4.08336	-5.47306
330	11.2596	-4.08578	-5.47351
331	11.2644	-4.08794	-5.47419
332	11.2687	-4.08975	-5.47519
333	11.2723	-4.0911	-5.4766
334	11.2751	-4.09192	-5.47852
335	11.2769	-4.0921	-5.48102
336	11.2776	-4.09155	-5.48421
337	11.277	-4.09021	-5.48812
338	11.2751	-4.0881	-5.49269
339	11.2722	-4.08535	-5.49784
340	11.2683	-4.08204	-5.50348
341	11.2639	-4.07829	-5.50953
342	11.2589	-4.07418	-5.51591
343	11.2536	-4.06984	-5.52254
344	11.2481	-4.06534	-5.52933
345	11.2428	-4.06081	-5.5362
346	11.2377	-4.05633	-5.54308
347	11.233	-4.05201	-5.54987
348	11.229	-4.04796	-5.55649
349	11.2253	-4.04397	-5.56314
350	11.2216	-4.03982	-5.57003
351	11.218	-4.03555	-5.5771
352	11.2143	-4.0312	-5.5843
353	11.2108	-4.0268	-5.59159
354	11.2073	-4.0224	-5.59891
355	11.204	-4.01803	-5.6062
356	11.2008	-4.01375	-5.61342
357	11.1977	-4.00958	-5.62051
358	11.1949	-4.00558	-5.62743
359	11.1922	-4.00177	-5.63411
360	11.1898	-3.9982	-5.64051
361	11.1877	-3.99494	-5.64665
362	11.1858	-3.99199	-5.65262
363	11.1842	-3.98929	-5.65843
364	11.1827	-3.98677	-5.66409
365	11.1815	-3.98438	-5.66963
366	11.1803	-3.98203	-5.67505
367	11.1793	-3.97968	-5.68039
368	11.1783	-3.97725	-5.68564
369	11.1773	-3.97469	-5.69084
370	11.1763	-3.97192	-5.69599
371	11.1752	-3.96889	-5.70112
372	11.1741	-3.96553	-5.70624
373	11.173	-3.96202	-5.71121
374	11.1723	-3.95853	-5.7159
375	11.1717	-3.95502	-5.72039
376	11.1713	-3.95143	-5.72475
377	11.1708	-3.9477	-5.72906
378	11.1703	-3.94378	-5.73337
379	11.1696	-3.93961	-5.73777
380	11.1687	-3.93514	-5.74232
381	11.1674	-3.93031	-5.74709
382	11.1656	-3.92506	-5.75215
383	11.1633	-3.91934	-5.75758
384	11.1604	-3.9131	-5.76344
385	11.1568	-3.9064	-5.76971
386	11.1526	-3.89934	-5.77627
387	11.148	-3.89193	-5.78311
388	11.1429	-3.88417	-5.7902
389	11.1374	-3.87604	-5.79751
390	11.1316	-3.86755	-5.80502
391	11.1257	-3.8587	-5.8127
392	11.1196	-3.84948	-5.82053
393	11.1134	-3.8399	-5.82848
394	11.1073	-3.82994	-5.83652
395	11.1012	-3.81962	-5.84463
396	11.0953	-3.80893	-5.85278
397	11.0894	-3.79771	-5.86072
398	11.0835	-3.78586	-5.86833
399	11.0775	-3.77348	-5.87575
400	11.0714	-3.76065	-5.88313
401	11.0653	-3.74744	-5.89064
402	11.0591	-3.73396	-5.89842
403	11.0528	-3.72028	-5.90663
404	11.0465	-3.7065	-5.91542
405	11.0401	-3.69269	-5.92494
406	11.0337	-3.67894	-5.93535
407	11.0272	-3.66534	-5.9468
408	11.0206	-3.65197	-5.95944
409	11.0138	-3.63859	-5.97367
410	11.0066	-3.62496	-5.98957
411	10.9992	-3.61116	-6.00683
412	10.9916	-3.59725	-6.02513
413	10.9839	-3.58332	-6.04417
414	10.9763	-3.56944	-6.06363
415	10.9689	-3.55569	-6.0832
416	10.9616	-3.54214	-6.10256
417	10.9547	-3.52886	-6.12141
418	10.9482	-3.51595	-6.13943
419	10.9423	-3.50346	-6.15631
420	10.9369	-3.49148	-6.17173
421	10.9323	-3.47995	-6.18613
422	10.9282	-3.46875	-6.20014
423	10.9246	-3.45786	-6.21371
424	10.9214	-3.44726	-6.2268
425	10.9185	-3.43695	-6.23938
426	10.9159	-3.4269	-6.25139
427	10.9134	-3.4171	-6.26281
428	10.911	-3.40753	-6.2736
429	10.9087	-3.39819	-6.2837
430	10.9062	-3.38905	-6.29309
431	10.9036	-3.3801	-6.30172
432	10.9007	-3.37131	-6.30956
433	10.8977	-3.36276	-6.31661
434	10.8947	-3.35449	-6.32294
435	10.8916	-3.34647	-6.32855
436	10.8886	-3.33869	-6.33347
437	10.8855	-3.33113	-6.33771
438	10.8825	-3.32377	-6.3413
439	10.8795	-3.3166	-6.34424
440	10.8765	-3.30958	-6.34655
441	10.8735	-3.3027	-6.34825
442	10.8705	-3.29594	-6.34937
443	10.8676	-3.28928	-6.34991
444	10.8648	-3.2827	-6.34989
445	10.8617	-3.2759	-6.34903
446	10.8581	-3.26872	-6.34713
447	10.8542	-3.26132	-6.34435
448	10.8501	-3.25389	-6.34081
449	10.8461	-3.2466	-6.33666
450	10.8423	-3.23963	-6.33205
451	10.8388	-3.23315	-6.32711
452	10.8359	-3.22733	-6.32199
453	10.8336	-3.22236	-6.31683
454	10.8322	-3.2184	-6.31177
455	10.8318	-3.21564	-6.30696
456	10.8326	-3.21424	-6.30253
457	10.8348	-3.21429	-6.29815
458	10.8383	-3.21563	-6.29348
459	10.8428	-3.21812	-6.28858
460	10.8483	-3.2216	-6.28356
461	10.8545	-3.22592	-6.2785
462	10.8611	-3.23094	-6.27349
463	10.8681	-3.23649	-6.26861
464	10.8751	-3.24242	-6.26395
465	10.8819	-3.24858	-6.25961
466	10.8885	-3.25483	-6.25566
467	10.8944	-3.261	-6.2522
468	10.8997	-3.26696	-6.24931
469	10.9044	-3.27319	-6.24718
470	10.9089	-3.28021	-6.24582
471	10.9134	-3.28782	-6.24507
472	10.9176	-3.29584	-6.24479
473	10.9218	-3.3041	-6.24482
474	10.9258	-3.31241	-6.24501
475	10.9297	-3.32059	-6.24521
476	10.9335	-3.32846	-6.24525
477	10.9371	-3.33584	-6.24499
478	10.9407	-3.34254	-6.24428
479	10.9441	-3.34839	-6.24295
480	10.9474	-3.35321	-6.24087
481	10.9506	-3.35716	-6.23805
482	10.9537	-3.36055	-6.23469
483	10.9566	-3.36342	-6.23088
484	10.9595	-3.36576	-6.22668
485	10.9622	-3.36762	-6.22217
486	10.9648	-3.369	-6.21745
487	10.9672	-3.36994	-6.21257
488	10.9696	-3.37044	-6.20764
489	10.9719	-3.37054	-6.20271
490	10.9741	-3.37024	-6.19788
491	10.9761	-3.36958	-6.19321
492	10.9781	-3.36858	-6.1888
493	10.9801	-3.36718	-6.18432
494	10.9823	-3.36533	-6.17949
495	10.9845	-3.36305	-6.17443
496	10.9867	-3.36035	-6.16927
497	10.9888	-3.35723	-6.16411
498	10.9908	-3.35372	-6.15909
499	10.9924	-3.34983	-6.15433
500	10.9937	-3.34557	-6.14994
501	10.9945	-3.34096	-6.14604
502	10.9949	-3.336	-6.14277
503	10.9946	-3.33071	-6.14023
504	10.9937	-3.32511	-6.13855
505	10.992	-3.31917	-6.13768
506	10.9898	-3.31285	-6.13747
507	10.9871	-3.30617	-6.13786
508	10.9838	-3.29913	-6.1388
509	10.9802	-3.29173	-6.14024
510	10.9761	-3.28398	-6.14212
511	10.9717	-3.27589	-6.1444
512	10.9671	-3.26745	-6.14701
513	10.9622	-3.25869	-6.14992
514	10.9571	-3.24959	-6.15305
515	10.9519	-3.24017	-6.15638
516	10.9466	-3.23044	-6.15983
517	10.9409	-3.22018	-6.16383
518	10.9348	-3.20925	-6.16869
519	10.9283	-3.19777	-6.17422
520	10.9214	-3.18585	-6.18023
521	10.9143	-3.17359	-6.18653
522	10.9071	-3.16111	-6.19293
523	10.8998	-3.14851	-6.19924
524	10.8926	-3.13591	-6.20526
525	10.8855	-3.12341	-6.2108
526	10.8786	-3.11112	-6.21568
527	10.872	-3.09916	-6.21969
528	10.8659	-3.08763	-6.22265
529	10.8599	-3.07619	-6.22464
530	10.8538	-3.06451	-6.22594
531	10.8478	-3.05269	-6.2266
532	10.8418	-3.04085	-6.22672
533	10.8359	-3.02912	-6.22636
534	10.8302	-3.01762	-6.2256
535	10.8248	-3.00646	-6.2245
536	10.8198	-2.99575	-6.22315
537	10.8151	-2.98563	-6.22161
538	10.811	-2.9762	-6.21996
539	10.8073	-2.96759	-6.21828
540	10.8043	-2.95991	-6.21663
541	10.8021	-2.95319	-6.21481
542	10.8007	-2.94732	-6.21261
543	10.7999	-2.9422	-6.21009
544	10.7997	-2.93775	-6.20733
545	10.7999	-2.93388	-6.20437
546	10.8003	-2.9305	-6.2013
547	10.8009	-2.92752	-6.19818
548	10.8016	-2.92485	-6.19506
549	10.8021	-2.9224	-6.19202
550	10.8025	-2.92008	-6.18913
551	10.8024	-2.91781	-6.18644
552	10.8019	-2.91549	-6.18403
553	10.8011	-2.91352	-6.18179
554	10.8002	-2.91227	-6.1796
555	10.7993	-2.91156	-6.17747
556	10.7983	-2.91123	-6.17541
557	10.7972	-2.91112	-6.17342
558	10.7959	-2.91107	-6.17152
559	10.7946	-2.91092	-6.16972
560	10.7931	-2.91051	-6.16802
561	10.7914	-2.90966	-6.16644
562	10.7896	-2.90823	-6.16498
563	10.7875	-2.90604	-6.16366
564	10.7853	-2.90294	-6.16249
565	10.7828	-2.89881	-6.16137
566	10.78	-2.89373	-6.16023
567	10.7768	-2.88788	-6.15911
568	10.7735	-2.88144	-6.15807
569	10.77	-2.87457	-6.15714
570	10.7664	-2.86744	-6.15638
571	10.7627	-2.86023	-6.15582
572	10.7591	-2.8531	-6.15552
573	10.7556	-2.84622	-6.15551
574	10.7522	-2.83976	-6.15585
575	10.749	-2.8339	-6.15657
576	10.7461	-2.8288	-6.15773
577	10.7433	-2.82426	-6.15953
578	10.7405	-2.81994	-6.16204
579	10.7376	-2.81585	-6.16512
580	10.7347	-2.81202	-6.16865
581	10.732	-2.80843	-6.17247
582	10.7293	-2.80511	-6.17645
583	10.7269	-2.80205	-6.18045
584	10.7247	-2.79928	-6.18432
585	10.7228	-2.79679	-6.18794
586	10.7213	-2.7946	-6.19116
587	10.7202	-2.79271	-6.19384
588	10.7195	-2.79114	-6.19585
589	10.7193	-2.79002	-6.19739
590	10.7194	-2.78945	-6.19874
591	10.7198	-2.78933	-6.19989
592	10.7206	-2.78959	-6.2008
593	10.7216	-2.79013	-6.20146
594	10.723	-2.79088	-6.20183
595	10.7246	-2.79174	-6.20189
596	10.7264	-2.79264	-6.20161
597	10.7285	-2.79349	-6.20097
598	10.7308	-2.7942	-6.19994
599	10.7332	-2.79469	-6.1985
600	10.7359	-2.79488	-6.19661
601	10.7389	-2.79474	-6.19394
602	10.7426	-2.79433	-6.19029
603	10.7467	-2.79373	-6.18586
604	10.7512	-2.79301	-6.18087
605	10.756	-2.79223	-6.17552
606	10.7608	-2.79148	-6.17
607	10.7656	-2.79082	-6.16454
608	10.7702	-2.79031	-6.15932
609	10.7746	-2.79005	-6.15457
610	10.7785	-2.79008	-6.15048
611	10.782	-2.79049	-6.14727
612	10.7847	-2.79134	-6.14512
613	10.7868	-2.7926	-6.14412
614	10.7882	-2.79416	-6.14407
615	10.7891	-2.796	-6.14481
616	10.7897	-2.79809	-6.14618
617	10.7899	-2.80042	-6.148
618	10.79	-2.80296	-6.15012
619	10.79	-2.80568	-6.15236
620	10.7901	-2.80857	-6.15458
621	10.7904	-2.8116	-6.15659
622	10.7909	-2.81474	-6.15824
623	10.7918	-2.81798	-6.15936
624	10.7933	-2.82129	-6.15979
625	10.7953	-2.82489	-6.15976
626	10.7979	-2.82895	-6.15962
627	10.8008	-2.83337	-6.15932
628	10.8041	-2.83803	-6.15886
629	10.8076	-2.84284	-6.15819
630	10.811	-2.84767	-6.1573
631	10.8144	-2.85244	-6.15616
632	10.8176	-2.85702	-6.15474
633	10.8205	-2.86131	-6.15302
634	10.8229	-2.86521	-6.15097
635	10.8248	-2.8686	-6.14857
636	10.8259	-2.87139	-6.14578
637	10.8264	-2.87364	-6.14243
638	10.8263	-2.87552	-6.13843
639	10.8257	-2.87706	-6.1339
640	10.8247	-2.87828	-6.12894
641	10.8234	-2.87922	-6.12368
642	10.8218	-2.8799	-6.11824
643	10.82	-2.88034	-6.11272
644	10.8182	-2.88057	-6.10724
645	10.8163	-2.88062	-6.10193
646	10.8145	-2.88052	-6.09689
647	10.8127	-2.88029	-6.09225
648	10.8112	-2.87996	-6.08811
649	10.8098	-2.87948	-6.08446
650	10.8083	-2.87879	-6.08117
651	10.8068	-2.8779	-6.07817
652	10.8053	-2.87682	-6.07539
653	10.8037	-2.87556	-6.07278
654	10.8021	-2.87413	-6.07025
655	10.8005	-2.87254	-6.06776
656	10.7988	-2.87079	-6.06524
657	10.7972	-2.8689	-6.06262
658	10.7955	-2.86688	-6.05983
659	10.7938	-2.86474	-6.05682
660	10.7921	-2.86248	-6.05352
661	10.7905	-2.86008	-6.04986
662	10.789	-2.85749	-6.04587
663	10.7876	-2.85474	-6.04162
664	10.7862	-2.85183	-6.03721
665	10.7848	-2.84878	-6.03269
666	10.7833	-2.8456	-6.02815
667	10.7818	-2.8423	-6.02367
668	10.78	-2.8389	-6.01932
669	10.7781	-2.83542	-6.01518
670	10.7759	-2.83185	-6.01133
671	10.7735	-2.82822	-6.00785
672	10.7706	-2.82455	-6.0048
673	10.7674	-2.82085	-6.00217
674	10.7638	-2.81713	-5.99985
675	10.7599	-2.81337	-5.9978
676	10.7557	-2.80955	-5.996
677	10.7513	-2.80564	-5.99441
678	10.7468	-2.80161	-5.993
679	10.7422	-2.79745	-5.99173
680	10.7376	-2.79312	-5.99057
681	10.733	-2.78861	-5.98948
682	10.7285	-2.78389	-5.98844
683	10.7243	-2.77894	-5.9874
684	10.7202	-2.77373	-5.98633
685	10.7163	-2.76815	-5.98538
686	10.7123	-2.76217	-5.98465
687	10.7083	-2.75585	-5.98411
688	10.7042	-2.74927	-5.9837
689	10.7003	-2.7425	-5.98336
690	10.6964	-2.73562	-5.98304
691	10.6927	-2.72871	-5.9827
692	10.6891	-2.72184	-5.98226
693	10.6857	-2.71507	-5.98169
694	10.6825	-2.7085	-5.98093
695	10.6797	-2.70219	-5.97993
696	10.6771	-2.69621	-5.97863
697	10.6748	-2.69039	-5.97703
698	10.6726	-2.6845	-5.9752
699	10.6707	-2.67862	-5.97316
700	10.6689	-2.67279	-5.97095
701	10.6673	-2.66708	-5.9686
702	10.6659	-2.66153	-5.96615
703	10.6648	-2.65622	-5.96363
704	10.6639	-2.65118	-5.96107
705	10.6632	-2.64648	-5.95851
706	10.6628	-2.64217	-5.95597
707	10.6626	-2.63831	-5.9535
708	10.6627	-2.63496	-5.95112
709	10.6632	-2.63217	-5.94876
710	10.6642	-2.62991	-5.94634
711	10.6656	-2.62812	-5.94388
712	10.6672	-2.62674	-5.94139
713	10.6692	-2.62569	-5.93889
714	10.6713	-2.62491	-5.93642
715	10.6734	-2.62434	-5.93397
716	10.6756	-2.62391	-5.93159
717	10.6778	-2.62355	-5.92927
718	10.6798	-2.6232	-5.92706
719	10.6816	-2.62279	-5.92496
720	10.6831	-2.62225	-5.92299
721	10.6845	-2.62184	-5.92114
722	10.686	-2.62176	-5.91937
723	10.6875	-2.62194	-5.91767
724	10.689	-2.62227	-5.91605
725	10.6904	-2.62269	-5.91451
726	10.6918	-2.62308	-5.91304
727	10.6929	-2.62338	-5.91164
728	10.6939	-2.62347	-5.91032
729	10.6947	-2.62329	-5.90907
730	10.6951	-2.62272	-5.90788
731	10.6952	-2.6217	-5.90677
732	10.6949	-2.62013	-5.90573
733	10.6942	-2.61795	-5.90479
734	10.6929	-2.61522	-5.90401
735	10.6913	-2.61203	-5.90334
736	10.6893	-2.60848	-5.90277
737	10.6871	-2.60464	-5.90228
738	10.6847	-2.6006	-5.90182
739	10.6822	-2.59645	-5.90139
740	10.6797	-2.59229	-5.90096
741	10.6773	-2.58818	-5.9005
742	10.675	-2.58423	-5.89999
743	10.6731	-2.58052	-5.8994
744	10.6714	-2.57714	-5.89871
745	10.67	-2.57398	-5.89794
746	10.6686	-2.57088	-5.89713
747	10.6674	-2.56786	-5.89629
748	10.6663	-2.5649	-5.89542
749	10.6653	-2.562	-5.89452
750	10.6643	-2.55917	-5.8936
751	10.6634	-2.5564	-5.89266
752	10.6625	-2.5537	-5.89169
753	10.6617	-2.55106	-5.89071
754	10.6609	-2.54848	-5.88972
755	10.6601	-2.54597	-5.88872
756	10.6594	-2.54352	-5.88771
757	10.6587	-2.54121	-5.88663
758	10.6581	-2.5391	-5.88543
759	10.6576	-2.53714	-5.88415
760	10.6571	-2.5353	-5.88282
761	10.6567	-2.53351	-5.88148
762	10.6563	-2.53175	-5.88015
763	10.6559	-2.52995	-5.87887
764	10.6555	-2.52809	-5.87768
765	10.6551	-2.52611	-5.87662
766	10.6546	-2.52398	-5.8757
767	10.654	-2.52164	-5.87497
768	10.6534	-2.51905	-5.87447
769	10.6526	-2.516	-5.87411
770	10.6515	-2.5124	-5.87379
771	10.6504	-2.50841	-5.87356
772	10.6491	-2.50416	-5.87342
773	10.6478	-2.49979	-5.8734
774	10.6466	-2.49545	-5.87352
775	10.6454	-2.49129	-5.87381
776	10.6443	-2.48743	-5.87429
777	10.6435	-2.48403	-5.87498
778	10.6429	-2.48123	-5.87591
779	10.6426	-2.47918	-5.87709
780	10.6427	-2.47801	-5.87855
781	10.6431	-2.47776	-5.88058
782	10.6439	-2.4783	-5.88332
783	10.6449	-2.47952	-5.8866
784	10.6461	-2.48131	-5.89027
785	10.6476	-2.48355	-5.89415
786	10.6492	-2.48614	-5.89807
787	10.6509	-2.48896	-5.90187
788	10.6527	-2.49191	-5.90538
789	10.6546	-2.49487	-5.90843
790	10.6564	-2.49774	-5.91086
791	10.6582	-2.50039	-5.91249
792	10.66	-2.50273	-5.91317
793	10.6617	-2.50489	-5.91279
794	10.6635	-2.50709	-5.91149
795	10.6653	-2.50932	-5.90942
796	10.6672	-2.51157	-5.90673
797	10.6691	-2.51383	-5.90359
798	10.6711	-2.5161	-5.90014
799	10.673	-2.51837	-5.89656
800	10.6751	-2.52062	-5.89298
801	10.6771	-2.52285	-5.88957
802	10.6792	-2.52506	-5.88649
803	10.6813	-2.52722	-5.88389
804	10.6834	-2.52934	-5.88192
805	10.6857	-2.53151	-5.88052
806	10.6881	-2.5338	-5.87946
807	10.6908	-2.53616	-5.87868
808	10.6935	-2.53854	-5.87813
809	10.6962	-2.54091	-5.87775
810	10.6989	-2.5432	-5.87747
811	10.7015	-2.54539	-5.87725
812	10.704	-2.54742	-5.87703
813	10.7062	-2.54924	-5.87674
814	10.7082	-2.55081	-5.87634
815	10.7098	-2.55209	-5.87575
816	10.711	-2.55303	-5.87492
817	10.7119	-2.55364	-5.87384
818	10.7124	-2.554	-5.87255
819	10.7127	-2.55412	-5.87109
820	10.7127	-2.55402	-5.86952
821	10.7125	-2.55372	-5.86789
822	10.7121	-2.55323	-5.86625
823	10.7116	-2.55256	-5.86464
824	10.711	-2.55175	-5.86311
825	10.7102	-2.5508	-5.86172
826	10.7094	-2.54974	-5.86051
827	10.7086	-2.54857	-5.85953
828	10.7078	-2.54732	-5.85883
829	10.7071	-2.54601	-5.85831
830	10.7064	-2.54465	-5.85785
831	10.7057	-2.5432	-5.85747
832	10.7049	-2.54165	-5.8572
833	10.7041	-2.53996	-5.85706
834	10.7031	-2.5381	-5.85708
835	10.702	-2.53606	-5.85729
836	10.7006	-2.53381	-5.8577
837	10.699	-2.53132	-5.85835
838	10.6972	-2.52856	-5.85925
839	10.695	-2.52551	-5.86044
840	10.6924	-2.52214	-5.86194
841	10.6893	-2.51832	-5.8639
842	10.6857	-2.51396	-5.86641
843	10.6816	-2.50918	-5.86935
844	10.6772	-2.50406	-5.87263
845	10.6726	-2.4987	-5.87614
846	10.6678	-2.4932	-5.87979
847	10.663	-2.48765	-5.88347
848	10.6582	-2.48214	-5.88707
849	10.6535	-2.47678	-5.8905
850	10.6491	-2.47165	-5.89365
851	10.645	-2.46685	-5.89643
852	10.6413	-2.46248	-5.89873
853	10.6379	-2.45843	-5.90067
854	10.6344	-2.45453	-5.90247
855	10.6309	-2.45078	-5.9041
856	10.6275	-2.44718	-5.90557
857	10.6242	-2.44372	-5.90686
858	10.6212	-2.4404	-5.90797
859	10.6184	-2.43721	-5.90889
860	10.6159	-2.43414	-5.90962
861	10.6139	-2.4312	-5.91015
862	10.6122	-2.42838	-5.91046
863	10.6111	-2.42567	-5.91056
864	10.6106	-2.42308	-5.91044
865	10.6107	-2.42064	-5.90997
866	10.6116	-2.4184	-5.90908
867	10.6132	-2.41633	-5.90784
868	10.6152	-2.4144	-5.90632
869	10.6176	-2.4126	-5.90461
870	10.6203	-2.4109	-5.90276
871	10.6231	-2.40927	-5.90086
872	10.626	-2.4077	-5.89897
873	10.6288	-2.40616	-5.89717
874	10.6314	-2.40462	-5.89554
875	10.6336	-2.40306	-5.89415
876	10.6355	-2.40146	-5.89306
877	10.6371	-2.39997	-5.8922
878	10.6388	-2.39872	-5.89142
879	10.6405	-2.39765	-5.89072
880	10.6422	-2.39667	-5.89012
881	10.6438	-2.39572	-5.8896
882	10.6452	-2.39473	-5.88918
883	10.6465	-2.39362	-5.88885
884	10.6475	-2.39234	-5.88862
885	10.6483	-2.3908	-5.88849
886	10.6486	-2.38894	-5.88846
887	10.6486	-2.38668	-5.88854
888	10.648	-2.38396	-5.88872
889	10.647	-2.3808	-5.88904
890	10.6456	-2.37732	-5.88952
891	10.6437	-2.37354	-5.89015
892	10.6415	-2.36947	-5.89089
893	10.6389	-2.36515	-5.89174
894	10.6362	-2.36061	-5.89266
895	10.6332	-2.35586	-5.89365
896	10.6301	-2.35094	-5.89467
897	10.6268	-2.34586	-5.89571
898	10.6236	-2.34066	-5.89675
899	10.6203	-2.33536	-5.89776
900	10.6171	-2.32999	-5.89873
901	10.6138	-2.32433	-5.89965
902	10.6101	-2.31823	-5.90056
903	10.6062	-2.31179	-5.90146
904	10.6022	-2.3051	-5.90236
905	10.5981	-2.29825	-5.90328
906	10.5939	-2.29136	-5.90423
907	10.5898	-2.2845	-5.90523
908	10.5858	-2.27779	-5.90628
909	10.5819	-2.27132	-5.9074
910	10.5783	-2.26518	-5.90861
911	10.575	-2.25947	-5.90991
912	10.5721	-2.2543	-5.91131
913	10.5696	-2.24959	-5.91286
914	10.5673	-2.24521	-5.91455
915	10.5652	-2.24112	-5.91637
916	10.5633	-2.2373	-5.91828
917	10.5616	-2.23371	-5.92026
918	10.5601	-2.23034	-5.92228
919	10.5586	-2.22714	-5.92432
920	10.5573	-2.22411	-5.92635
921	10.556	-2.22119	-5.92834
922	10.5548	-2.21838	-5.93026
923	10.5536	-2.21564	-5.9321
924	10.5524	-2.21293	-5.93382
925	10.5513	-2.21045	-5.93538
926	10.5504	-2.20831	-5.93679
927	10.5498	-2.20645	-5.93808
928	10.5493	-2.2048	-5.93929
929	10.5488	-2.20327	-5.94047
930	10.5484	-2.20179	-5.94164
931	10.5479	-2.20029	-5.94286
932	10.5472	-2.19868	-5.94417
933	10.5464	-2.1969	-5.94559
934	10.5454	-2.19487	-5.94717
935	10.544	-2.19251	-5.94895
936	10.5423	-2.18975	-5.95097
937	10.5399	-2.18638	-5.95328
938	10.537	-2.18235	-5.95585
939	10.5335	-2.17783	-5.95864
940	10.5296	-2.17298	-5.9616
941	10.5256	-2.16794	-5.96468
942	10.5216	-2.16289	-5.96784
943	10.5177	-2.15799	-5.97102
944	10.5141	-2.15338	-5.97417
945	10.5109	-2.14924	-5.97725
946	10.5083	-2.14572	-5.98021
947	10.5066	-2.14298	-5.98299
948	10.5057	-2.14118	-5.98555
949	10.5058	-2.14025	-5.98802
950	10.5066	-2.13997	-5.99054
951	10.508	-2.14027	-5.99307
952	10.51	-2.1411	-5.99556
953	10.5124	-2.14239	-5.99797
954	10.5152	-2.14408	-6.00028
955	10.5182	-2.14611	-6.00242
956	10.5214	-2.14842	-6.00437
957	10.5247	-2.15094	-6.00609
958	10.528	-2.15361	-6.00753
959	10.5312	-2.15638	-6.00865
960	10.5341	-2.15917	-6.00942
961	10.5371	-2.16225	-6.00974
962	10.5404	-2.16585	-6.0096
963	10.5439	-2.16987	-6.00907
964	10.5475	-2.17421	-6.00824
965	10.5512	-2.17876	-6.00718
966	10.5549	-2.18342	-6.00595
967	10.5586	-2.1881	-6.00463
968	10.5621	-2.19268	-6.0033
969	10.5655	-2.19706	-6.00203
970	10.5686	-2.20115	-6.00089
971	10.5713	-2.20483	-5.99997
972	10.5737	-2.20802	-5.99932
973	10.5757	-2.21082	-5.99907
974	10.5774	-2.21343	-5.9992
975	10.5788	-2.21584	-5.99961
976	10.58	-2.21806	-6.00018
977	10.581	-2.22009	-6.00082
978	10.5819	-2.22192	-6.00141
979	10.5826	-2.22355	-6.00184
980	10.5833	-2.22498	-6.00201
981	10.5839	-2.22622	-6.0018
982	10.5845	-2.22725	-6.00112
983	10.5851	-2.22809	-5.99984
984	10.5858	-2.22872	-5.99787
985	10.5867	-2.22913	-5.99502
986	10.5875	-2.22927	-5.99129
987	10.5884	-2.22919	-5.98685
988	10.5894	-2.22888	-5.98187
989	10.5902	-2.22838	-5.97652
990	10.591	-2.2277	-5.97096
991	10.5917	-2.22685	-5.96537
992	10.5922	-2.22586	-5.95991
993	10.5925	-2.22475	-5.95475
994	10.5926	-2.22352	-5.95006
995	10.5925	-2.22221	-5.94602
996	10.5921	-2.22083	-5.94278
997	10.5914	-2.21938	-5.94023
998	10.5906	-2.21786	-5.93812
999	10.5896	-2.21624	-5.9364
1000	10.5885	-2.21452	-5.93503
1001	10.5871	-2.21267	-5.93395
1002	10.5856	-2.21068	-5.93314
1003	10.5839	-2.20852	-5.93254
1004	10.5819	-2.2062	-5.93211
1005	10.5797	-2.20368	-5.93181
1006	10.5772	-2.20095	-5.93159
1007	10.5744	-2.19799	-5.93141
1008	10.5714	-2.19479	-5.93122
1009	10.5678	-2.19123	-5.93118
1010	10.5636	-2.18727	-5.93144
1011	10.5589	-2.18296	-5.93193
1012	10.5538	-2.17838	-5.93262
1013	10.5485	-2.17362	-5.93342
1014	10.5431	-2.16873	-5.9343
1015	10.5376	-2.1638	-5.93519
1016	10.5324	-2.15889	-5.93604
1017	10.5274	-2.15408	-5.9368
1018	10.5228	-2.14945	-5.93739
1019	10.5187	-2.14506	-5.93777
1020	10.5154	-2.14099	-5.93789
1021	10.5125	-2.13704	-5.93783
1022	10.5099	-2.13301	-5.93773
1023	10.5076	-2.12896	-5.93756
1024	10.5056	-2.12494	-5.9373
1025	10.5039	-2.12102	-5.93695
1026	10.5024	-2.11726	-5.93648
1027	10.5012	-2.11373	-5.93588
1028	10.5003	-2.11048	-5.93512
1029	10.4997	-2.10758	-5.9342
1030	10.4994	-2.10509	-5.93309
1031	10.4993	-2.10307	-5.93178
1032	10.4995	-2.10158	-5.93025
1033	10.5001	-2.10063	-5.92837
1034	10.5011	-2.10016	-5.92608
1035	10.5026	-2.10012	-5.92346
1036	10.5044	-2.10047	-5.92059
1037	10.5064	-2.10117	-5.91755
1038	10.5087	-2.10218	-5.91442
1039	10.5111	-2.10344	-5.91129
1040	10.5137	-2.10492	-5.90823
1041	10.5162	-2.10658	-5.90533
1042	10.5187	-2.10836	-5.90267
1043	10.5211	-2.11023	-5.90032
1044	10.5234	-2.11215	-5.89836
1045	10.5256	-2.11435	-5.89676
1046	10.5281	-2.11703	-5.89539
1047	10.5308	-2.12009	-5.89421
1048	10.5336	-2.12343	-5.89322
1049	10.5363	-2.12694	-5.89238
1050	10.5391	-2.13052	-5.89168
1051	10.5417	-2.13407	-5.89108
1052	10.5442	-2.13749	-5.89056
1053	10.5464	-2.14066	-5.89011
1054	10.5482	-2.1435	-5.88969
1055	10.5498	-2.14588	-5.88928
1056	10.5508	-2.14772	-5.88885
1057	10.5514	-2.14911	-5.88848
1058	10.5516	-2.15023	-5.88823
1059	10.5515	-2.15108	-5.88808
1060	10.5511	-2.15167	-5.88801
1061	10.5504	-2.15203	-5.88799
1062	10.5495	-2.15217	-5.88802
1063	10.5485	-2.15208	-5.88806
1064	10.5474	-2.1518	-5.8881
1065	10.5463	-2.15133	-5.88813
1066	10.5451	-2.15069	-5.88811
1067	10.544	-2.14988	-5.88804
1068	10.543	-2.14892	-5.88789
1069	10.5421	-2.14769	-5.88762
1070	10.541	-2.1461	-5.88724
1071	10.5399	-2.14419	-5.88677
1072	10.5387	-2.14204	-5.88626
1073	10.5375	-2.13971	-5.88572
1074	10.5363	-2.13724	-5.8852
1075	10.535	-2.1347	-5.88472
1076	10.5337	-2.13215	-5.88431
1077	10.5325	-2.12966	-5.88401
1078	10.5313	-2.12726	-5.88385
1079	10.5301	-2.12504	-5.88385
1080	10.529	-2.12304	-5.88406
1081	10.5278	-2.12114	-5.88452
1082	10.5265	-2.1192	-5.88523
1083	10.5252	-2.11724	-5.88615
1084	10.5238	-2.11531	-5.88722
1085	10.5224	-2.11342	-5.8884
1086	10.5211	-2.11161	-5.88963
1087	10.5199	-2.1099	-5.89088
1088	10.5188	-2.10834	-5.89208
1089	10.518	-2.10695	-5.89319
1090	10.5173	-2.10576	-5.89416
1091	10.517	-2.10481	-5.89495
1092	10.517	-2.10411	-5.8955
1093	10.5174	-2.10375	-5.89585
1094	10.5181	-2.10373	-5.89609
1095	10.5191	-2.10401	-5.89621
1096	10.5204	-2.10451	-5.89624
1097	10.5219	-2.10518	-5.89617
1098	10.5236	-2.10596	-5.89603
1099	10.5253	-2.1068	-5.89581
1100	10.527	-2.10763	-5.89554
1101	10.5287	-2.1084	-5.89521
1102	10.5303	-2.10905	-5.89485
1103	10.5318	-2.10952	-5.89445
1104	10.533	-2.10975	-5.89403
1105	10.5342	-2.10992	-5.8935
1106	10.5355	-2.1102	-5.89279
1107	10.5368	-2.11054	-5.89193
1108	10.5381	-2.11086	-5.89099
1109	10.5395	-2.11113	-5.88999
1110	10.5407	-2.11128	-5.88899
1111	10.5418	-2.11124	-5.88802
1112	10.5427	-2.11097	-5.88713
1113	10.5434	-2.11041	-5.88637
1114	10.5439	-2.10949	-5.88577
1115	10.544	-2.10816	-5.88539
1116	10.5437	-2.10636	-5.88526
1117	10.5431	-2.10379	-5.88528
1118	10.5421	-2.10033	-5.88536
1119	10.5408	-2.09617	-5.8855
1120	10.5392	-2.09151	-5.88574
1121	10.5374	-2.08656	-5.8861
1122	10.5354	-2.08151	-5.88662
1123	10.5333	-2.07658	-5.88731
1124	10.5311	-2.07194	-5.88821
1125	10.5289	-2.06782	-5.88933
1126	10.5267	-2.06441	-5.89071
1127	10.5246	-2.06191	-5.89237
1128	10.5226	-2.06052	-5.89434
1129	10.5204	-2.06027	-5.8969
1130	10.5179	-2.06097	-5.9002
1131	10.5151	-2.06247	-5.90407
1132	10.5121	-2.06463	-5.90835
1133	10.5092	-2.06729	-5.91285
1134	10.5063	-2.07032	-5.91741
1135	10.5036	-2.07356	-5.92185
1136	10.5012	-2.07688	-5.92601
1137	10.4993	-2.08012	-5.92971
1138	10.4979	-2.08314	-5.93278
1139	10.4971	-2.08579	-5.93505
1140	10.4971	-2.08793	-5.93635
1141	10.498	-2.08974	-5.9366
1142	10.4997	-2.09149	-5.93595
1143	10.5022	-2.09318	-5.93455
1144	10.5052	-2.09479	-5.93254
1145	10.5087	-2.09634	-5.93007
1146	10.5124	-2.0978	-5.9273
1147	10.5163	-2.09917	-5.92436
1148	10.5202	-2.10046	-5.92141
1149	10.5238	-2.10166	-5.9186
1150	10.5272	-2.10276	-5.91607
1151	10.5301	-2.10375	-5.91398
1152	10.5324	-2.10464	-5.91247
1153	10.5342	-2.1054	-5.91147
1154	10.5357	-2.10604	-5.9108
1155	10.5368	-2.10656	-5.91037
1156	10.5378	-2.10698	-5.91015
1157	10.5386	-2.1073	-5.91006
1158	10.5393	-2.10754	-5.91005
1159	10.5399	-2.10771	-5.91005
1160	10.5405	-2.10782	-5.91001
1161	10.5412	-2.10789	-5.90987
1162	10.5419	-2.10792	-5.90957
1163	10.5428	-2.10792	-5.90905
1164	10.544	-2.10792	-5.90824
1165	10.5453	-2.10785	-5.90711
1166	10.5468	-2.10769	-5.90568
1167	10.5485	-2.10743	-5.90402
1168	10.5502	-2.10711	-5.9022
1169	10.552	-2.10675	-5.90027
1170	10.5538	-2.10635	-5.89831
1171	10.5555	-2.10595	-5.89637
1172	10.5572	-2.10555	-5.89451
1173	10.5587	-2.10519	-5.89281
1174	10.56	-2.10487	-5.89133
1175	10.5611	-2.10463	-5.89013
1176	10.562	-2.10446	-5.88927
1177	10.5627	-2.10442	-5.88862
1178	10.5635	-2.10451	-5.88802
1179	10.5643	-2.10469	-5.8875
1180	10.565	-2.10493	-5.8871
1181	10.5655	-2.1052	-5.88686
1182	10.5659	-2.10547	-5.8868
1183	10.566	-2.1057	-5.88696
1184	10.5658	-2.10587	-5.88738
1185	10.5652	-2.10593	-5.88808
1186	10.5642	-2.10586	-5.8891
1187	10.5627	-2.10563	-5.89047
1188	10.5607	-2.1052	-5.89223
1189	10.5579	-2.10461	-5.89459
1190	10.5542	-2.10392	-5.89767
1191	10.5497	-2.10313	-5.90132
1192	10.5447	-2.10224	-5.9054
1193	10.5393	-2.10125	-5.90977
1194	10.5338	-2.10016	-5.91428
1195	10.5282	-2.09897	-5.91879
1196	10.5228	-2.09768	-5.92316
1197	10.5178	-2.09628	-5.92725
1198	10.5133	-2.09479	-5.93091
1199	10.5095	-2.0932	-5.934
1200	10.5066	-2.09151	-5.93638
1201	10.5045	-2.08958	-5.93817
1202	10.5029	-2.08734	-5.93959
1203	10.5017	-2.08486	-5.94067
1204	10.5009	-2.0822	-5.94144
1205	10.5005	-2.07944	-5.94193
1206	10.5004	-2.07666	-5.94216
1207	10.5005	-2.07392	-5.94216
1208	10.5009	-2.07129	-5.94196
1209	10.5015	-2.06886	-5.94159
1210	10.5022	-2.06669	-5.94106
1211	10.5029	-2.06485	-5.94042
1212	10.5037	-2.06341	-5.93968
1213	10.5047	-2.06232	-5.93868
1214	10.5058	-2.06145	-5.93729
1215	10.5072	-2.06079	-5.93558
1216	10.5087	-2.06033	-5.93363
1217	10.5104	-2.06006	-5.9315
1218	10.5123	-2.05996	-5.92927
1219	10.5144	-2.06004	-5.927
1220	10.5165	-2.06027	-5.92477
1221	10.5188	-2.06065	-5.92266
1222	10.5213	-2.06117	-5.92073
1223	10.5238	-2.06181	-5.91905
1224	10.5264	-2.06257	-5.91769
1225	10.5293	-2.06357	-5.91658
1226	10.5327	-2.06491	-5.91558
1227	10.5365	-2.06651	-5.9147
1228	10.5406	-2.06833	-5.91392
1229	10.5448	-2.0703	-5.91326
1230	10.549	-2.07235	-5.91271
1231	10.553	-2.07442	-5.91226
1232	10.5568	-2.07645	-5.91193
1233	10.5603	-2.07838	-5.9117
1234	10.5632	-2.08015	-5.91159
1235	10.5654	-2.08169	-5.91158
1236	10.5669	-2.08294	-5.91168
1237	10.5677	-2.084	-5.91196
1238	10.5678	-2.08498	-5.91247
1239	10.5675	-2.08588	-5.91316
1240	10.5667	-2.08669	-5.914
1241	10.5655	-2.08739	-5.91495
1242	10.564	-2.08799	-5.91597
1243	10.5623	-2.08846	-5.91703
1244	10.5603	-2.0888	-5.91807
1245	10.5582	-2.089	-5.91907
1246	10.556	-2.08905	-5.91998
1247	10.5539	-2.08893	-5.92077
1248	10.5518	-2.08865	-5.92139
1249	10.5495	-2.0882	-5.92191
1250	10.5469	-2.08762	-5.9224
1251	10.5439	-2.08689	-5.92285
1252	10.5408	-2.08603	-5.92326
1253	10.5375	-2.08502	-5.92362
1254	10.5342	-2.08387	-5.92393
1255	10.5309	-2.08258	-5.92419
1256	10.5277	-2.08114	-5.92438
1257	10.5247	-2.07955	-5.92451
1258	10.5219	-2.07782	-5.92456
1259	10.5195	-2.07594	-5.92455
1260	10.5175	-2.07392	-5.92445
1261	10.5158	-2.0716	-5.92421
1262	10.5143	-2.06892	-5.92379
1263	10.513	-2.06593	-5.92324
1264	10.5119	-2.06273	-5.92259
1265	10.5109	-2.05938	-5.92187
1266	10.5101	-2.05596	-5.92112
1267	10.5095	-2.05255	-5.92038
1268	10.5091	-2.04921	-5.91968
1269	10.5089	-2.04604	-5.91906
1270	10.5088	-2.04309	-5.91855
1271	10.5089	-2.04046	-5.91818
1272	10.5091	-2.03821	-5.91801
1273	10.5097	-2.03633	-5.918
1274	10.5106	-2.03475	-5.91812
1275	10.5118	-2.0334	-5.91834
1276	10.5132	-2.03226	-5.91867
1277	10.5148	-2.03128	-5.91906
1278	10.5165	-2.03041	-5.91952
1279	10.5183	-2.02961	-5.92002
1280	10.52	-2.02883	-5.92056
1281	10.5217	-2.02804	-5.9211
1282	10.5232	-2.02718	-5.92164
1283	10.5245	-2.02622	-5.92217
1284	10.5255	-2.02511	-5.92266
1285	10.5264	-2.02382	-5.92308
1286	10.5273	-2.02237	-5.92342
1287	10.5282	-2.02082	-5.92372
1288	10.5291	-2.0192	-5.924
1289	10.5299	-2.01756	-5.92429
1290	10.5306	-2.01596	-5.92463
1291	10.5311	-2.01442	-5.92504
1292	10.5314	-2.013	-5.92555
1293	10.5315	-2.01175	-5.92619
1294	10.5313	-2.01071	-5.927
1295	10.5309	-2.00992	-5.928
1296	10.5301	-2.00943	-5.92922
1297	10.5288	-2.00933	-5.93087
1298	10.5271	-2.00963	-5.93306
1299	10.525	-2.01024	-5.93564
1300	10.5227	-2.0111	-5.9385
1301	10.52	-2.01212	-5.94148
1302	10.5173	-2.01323	-5.94447
1303	10.5144	-2.01434	-5.94731
1304	10.5116	-2.01539	-5.94989
1305	10.5089	-2.0163	-5.95207
1306	10.5063	-2.01698	-5.95371
1307	10.504	-2.01737	-5.95469
1308	10.502	-2.01738	-5.95486
1309	10.5004	-2.01709	-5.95409
1310	10.4989	-2.01662	-5.95243
1311	10.4977	-2.01599	-5.95005
1312	10.4965	-2.0152	-5.94711
1313	10.4955	-2.01428	-5.94377
1314	10.4945	-2.01321	-5.94018
1315	10.4935	-2.01203	-5.93652
1316	10.4924	-2.01073	-5.93293
1317	10.4913	-2.00932	-5.92959
1318	10.4901	-2.00783	-5.92664
1319	10.4887	-2.00625	-5.92426
1320	10.4872	-2.0046	-5.92261
1321	10.4854	-2.00266	-5.92146
1322	10.4833	-2.00029	-5.9205
1323	10.4811	-1.9976	-5.91976
1324	10.4788	-1.99469	-5.91924
1325	10.4764	-1.99168	-5.91896
1326	10.474	-1.98868	-5.91894
1327	10.4716	-1.98579	-5.91919
1328	10.4692	-1.98314	-5.91973
1329	10.467	-1.98081	-5.92057
1330	10.465	-1.97893	-5.92173
1331	10.4631	-1.97761	-5.92322
1332	10.4616	-1.97695	-5.92507
1333	10.4602	-1.97703	-5.92757
1334	10.459	-1.97778	-5.93092
1335	10.4579	-1.97909	-5.93492
1336	10.4569	-1.98085	-5.93942
1337	10.456	-1.98294	-5.94421
1338	10.4552	-1.98526	-5.94912
1339	10.4546	-1.98769	-5.95398
1340	10.4541	-1.99012	-5.9586
1341	10.4537	-1.99244	-5.9628
1342	10.4533	-1.99453	-5.96641
1343	10.4531	-1.9963	-5.96923
1344	10.4531	-1.99762	-5.9711
1345	10.4532	-1.99859	-5.97194
1346	10.4538	-1.99939	-5.97189
1347	10.4548	-2.00006	-5.97112
1348	10.4559	-2.00059	-5.96978
1349	10.4571	-2.00101	-5.96802
1350	10.4584	-2.00134	-5.966
1351	10.4595	-2.00159	-5.96387
1352	10.4605	-2.00179	-5.96178
1353	10.4612	-2.00194	-5.95989
1354	10.4615	-2.00207	-5.95835
1355	10.4613	-2.0022	-5.95731
1356	10.4605	-2.00234	-5.95694
1357	10.4591	-2.00245	-5.95737
1358	10.4569	-2.0025	-5.95855
1359	10.4541	-2.00249	-5.96029
1360	10.451	-2.00242	-5.9624
1361	10.4475	-2.00232	-5.96471
1362	10.4439	-2.00219	-5.96704
1363	10.4403	-2.00203	-5.96921
1364	10.4368	-2.00186	-5.97103
1365	10.4336	-2.00169	-5.97232
1366	10.4308	-2.00153	-5.97291
1367	10.4285	-2.00138	-5.9726
1368	10.4269	-2.00125	-5.97123
1369	10.4259	-2.00104	-5.9687
1370	10.4253	-2.00064	-5.96514
1371	10.425	-2.00012	-5.96071
1372	10.425	-1.99953	-5.9556
1373	10.4253	-1.99895	-5.94996
1374	10.4258	-1.99842	-5.94396
1375	10.4265	-1.998	-5.93777
1376	10.4274	-1.99777	-5.93155
1377	10.4283	-1.99776	-5.92547
1378	10.4293	-1.99805	-5.9197
1379	10.4303	-1.9987	-5.91441
1380	10.4312	-1.99976	-5.90975
1381	10.4323	-2.00121	-5.90553
1382	10.4337	-2.00298	-5.90143
1383	10.4354	-2.00504	-5.89745
1384	10.4372	-2.00736	-5.8936
1385	10.439	-2.00992	-5.88989
1386	10.441	-2.01268	-5.88633
1387	10.4428	-2.01562	-5.88293
1388	10.4446	-2.01872	-5.8797
1389	10.4462	-2.02195	-5.87664
1390	10.4475	-2.02527	-5.87376
1391	10.4485	-2.02867	-5.87108
1392	10.4492	-2.03212	-5.8686
1393	10.4493	-2.03574	-5.86642
1394	10.449	-2.03964	-5.86459
1395	10.4484	-2.04378	-5.86307
1396	10.4474	-2.0481	-5.86177
1397	10.4463	-2.05254	-5.86066
1398	10.4452	-2.05706	-5.85965
1399	10.444	-2.06161	-5.8587
1400	10.4428	-2.06612	-5.85775
1401	10.4419	-2.07054	-5.85673
1402	10.4412	-2.07484	-5.85558
1403	10.4409	-2.07894	-5.85424
1404	10.441	-2.0828	-5.85266
1405	10.4415	-2.08649	-5.85085
1406	10.4425	-2.09011	-5.8489
1407	10.4439	-2.09364	-5.84684
1408	10.4454	-2.0971	-5.84468
1409	10.4472	-2.10047	-5.84246
1410	10.449	-2.10376	-5.84019
1411	10.4509	-2.10696	-5.83791
1412	10.4527	-2.11007	-5.83563
1413	10.4543	-2.11308	-5.83339
1414	10.4556	-2.11599	-5.8312
1415	10.4567	-2.11881	-5.82909
1416	10.4574	-2.12152	-5.82709
1417	10.4575	-2.12414	-5.82523
1418	10.4571	-2.12667	-5.8235
1419	10.4564	-2.12912	-5.82188
1420	10.4553	-2.13147	-5.82033
1421	10.4542	-2.13373	-5.81881
1422	10.4529	-2.13589	-5.81728
1423	10.4518	-2.13795	-5.81571
1424	10.4508	-2.13991	-5.81407
1425	10.4502	-2.14176	-5.81232
1426	10.45	-2.1435	-5.81041
1427	10.4503	-2.14512	-5.80833
1428	10.4513	-2.14663	-5.80602
1429	10.4529	-2.148	-5.80342
1430	10.4551	-2.14919	-5.80051
1431	10.4578	-2.15025	-5.79735
1432	10.4608	-2.15117	-5.79402
1433	10.4642	-2.15199	-5.79058
1434	10.4677	-2.15272	-5.78708
1435	10.4715	-2.15338	-5.78361
1436	10.4753	-2.154	-5.78023
1437	10.4792	-2.15458	-5.777
1438	10.483	-2.15515	-5.77398
1439	10.4866	-2.15574	-5.77126
1440	10.4901	-2.15635	-5.76888
1441	10.4935	-2.15705	-5.76679
1442	10.4972	-2.15786	-5.76488
1443	10.5011	-2.15873	-5.76314
1444	10.505	-2.15961	-5.76157
1445	10.5089	-2.16047	-5.76015
1446	10.5128	-2.16125	-5.75887
1447	10.5166	-2.16191	-5.75772
1448	10.5202	-2.16241	-5.7567
1449	10.5235	-2.16269	-5.7558
1450	10.5265	-2.16271	-5.755
1451	10.5291	-2.16243	-5.75429
1452	10.5312	-2.16181	-5.75368
1453	10.5329	-2.16085	-5.75322
1454	10.5344	-2.15963	-5.75299
1455	10.5356	-2.15817	-5.75294
1456	10.5365	-2.15647	-5.75304
1457	10.5371	-2.15456	-5.75326
1458	10.5375	-2.15246	-5.75356
1459	10.5377	-2.15018	-5.7539
1460	10.5376	-2.14774	-5.75424
1461	10.5373	-2.14516	-5.75457
1462	10.5367	-2.14245	-5.75482
1463	10.536	-2.13962	-5.75498
1464	10.535	-2.13671	-5.75501
1465	10.5337	-2.13362	-5.75491
1466	10.5321	-2.13028	-5.75471
1467	10.5301	-2.12673	-5.75445
1468	10.5279	-2.123	-5.75414
1469	10.5254	-2.11913	-5.7538
1470	10.5227	-2.11515	-5.75346
1471	10.5199	-2.11109	-5.75313
1472	10.5171	-2.10699	-5.75283
1473	10.5141	-2.10289	-5.7526
1474	10.5112	-2.09882	-5.75244
1475	10.5083	-2.09481	-5.75237
1476	10.5056	-2.0909	-5.75243
1477	10.5027	-2.08695	-5.75261
1478	10.4997	-2.08286	-5.7529
1479	10.4965	-2.07866	-5.75327
1480	10.4932	-2.07441	-5.75371
1481	10.4899	-2.07016	-5.75421
1482	10.4865	-2.06595	-5.75475
1483	10.4833	-2.06182	-5.75531
1484	10.4802	-2.05784	-5.75589
1485	10.4772	-2.05405	-5.75646
1486	10.4745	-2.05049	-5.75701
1487	10.4721	-2.04722	-5.75753
1488	10.4701	-2.04428	-5.75799
1489	10.4682	-2.04145	-5.75843
1490	10.4665	-2.03853	-5.75888
1491	10.465	-2.03562	-5.75933
1492	10.4636	-2.0328	-5.75978
1493	10.4623	-2.03017	-5.76023
1494	10.4613	-2.02782	-5.76067
1495	10.4605	-2.02584	-5.76109
1496	10.46	-2.02433	-5.76149
1497	10.4597	-2.02337	-5.76187
1498	10.4598	-2.02305	-5.76222
1499	10.4602	-2.02347	-5.76253
1500	10.4609	-2.02472	-5.7628
1501	10.4622	-2.02698	-5.76298
1502	10.4639	-2.03026	-5.76303
1503	10.4661	-2.03441	-5.763
1504	10.4687	-2.03927	-5.76291
1505	10.4715	-2.04469	-5.76279
1506	10.4745	-2.0505	-5.76268
1507	10.4777	-2.05655	-5.76261
1508	10.4809	-2.06269	-5.76261
1509	10.4841	-2.06875	-5.76272
1510	10.4871	-2.07458	-5.76297
1511	10.49	-2.08002	-5.76339
1512	10.4926	-2.08491	-5.76401
1513	10.4953	-2.08951	-5.76477
1514	10.4982	-2.09415	-5.76557
1515	10.5013	-2.09879	-5.76644
1516	10.5045	-2.10339	-5.76739
1517	10.5077	-2.10792	-5.76845
1518	10.5107	-2.11234	-5.76963
1519	10.5135	-2.1166	-5.77096
1520	10.5159	-2.12068	-5.77246
1521	10.5178	-2.12453	-5.77413
1522	10.5192	-2.12812	-5.77601
1523	10.5198	-2.13141	-5.77811
1524	10.5197	-2.13436	-5.78044
1525	10.5184	-2.13693	-5.78313
1526	10.516	-2.13914	-5.7862
1527	10.5127	-2.14104	-5.7896
1528	10.5087	-2.14267	-5.79326
1529	10.5041	-2.14407	-5.79709
1530	10.4994	-2.14529	-5.80104
1531	10.4946	-2.14637	-5.80503
1532	10.49	-2.14736	-5.80899
1533	10.4859	-2.1483	-5.81285
1534	10.4824	-2.14924	-5.81655
1535	10.4798	-2.15023	-5.82001
1536	10.4783	-2.1513	-5.82316
1537	10.4778	-2.15237	-5.82617
1538	10.478	-2.15333	-5.82922
1539	10.4787	-2.1542	-5.83227
1540	10.48	-2.15501	-5.83526
1541	10.4817	-2.15577	-5.83816
1542	10.4837	-2.15651	-5.84092
1543	10.4861	-2.15724	-5.84348
1544	10.4886	-2.15798	-5.84581
1545	10.4913	-2.15876	-5.84785
1546	10.4941	-2.15959	-5.84956
1547	10.4968	-2.16049	-5.8509
1548	10.4995	-2.16149	-5.85181
1549	10.5023	-2.16256	-5.85214
1550	10.5055	-2.16363	-5.85184
1551	10.5091	-2.16474	-5.85102
1552	10.5129	-2.16587	-5.8498
1553	10.5168	-2.16703	-5.8483
1554	10.5208	-2.16823	-5.84663
1555	10.5247	-2.16948	-5.84491
1556	10.5285	-2.17078	-5.84326
1557	10.5321	-2.17214	-5.84178
1558	10.5354	-2.17355	-5.84061
1559	10.5382	-2.17503	-5.83984
1560	10.5406	-2.17659	-5.8396
1561	10.5426	-2.17814	-5.83998
1562	10.5442	-2.17962	-5.84089
1563	10.5455	-2.18108	-5.84222
1564	10.5466	-2.18256	-5.84386
1565	10.5474	-2.18409	-5.84567
1566	10.5481	-2.18572	-5.84754
1567	10.5486	-2.18749	-5.84935
1568	10.549	-2.18943	-5.85099
1569	10.5493	-2.19158	-5.85233
1570	10.5496	-2.19399	-5.85326
1571	10.5498	-2.1967	-5.85365
1572	10.5501	-2.19973	-5.85338
1573	10.5503	-2.20336	-5.85229
1574	10.5503	-2.20768	-5.85037
1575	10.5502	-2.21255	-5.84781
1576	10.55	-2.2178	-5.84478
1577	10.5497	-2.22326	-5.84146
1578	10.5493	-2.22877	-5.83801
1579	10.5489	-2.23417	-5.83461
1580	10.5485	-2.2393	-5.83144
1581	10.5482	-2.24399	-5.82866
1582	10.5479	-2.24808	-5.82646
1583	10.5477	-2.2514	-5.825
1584	10.5477	-2.2538	-5.82446
1585	10.5476	-2.25558	-5.82477
1586	10.5476	-2.25711	-5.82571
1587	10.5476	-2.25833	-5.8272
1588	10.5475	-2.25918	-5.82916
1589	10.5475	-2.25959	-5.83152
1590	10.5476	-2.2595	-5.8342
1591	10.5477	-2.25885	-5.83713
1592	10.5479	-2.25757	-5.84023
1593	10.5482	-2.2556	-5.84342
1594	10.5487	-2.25287	-5.84662
1595	10.5493	-2.24932	-5.84977
1596	10.5501	-2.2449	-5.85278
1597	10.551	-2.23911	-5.85587
1598	10.5522	-2.23172	-5.85925
1599	10.5535	-2.22305	-5.86285
1600	10.5549	-2.21337	-5.86661
1601	10.5564	-2.20301	-5.87046
1602	10.5581	-2.19226	-5.87435
1603	10.5598	-2.18142	-5.87819
1604	10.5615	-2.17079	-5.88193
1605	10.5632	-2.16068	-5.88549
1606	10.565	-2.15139	-5.88882
1607	10.5667	-2.14321	-5.89185
1608	10.5683	-2.13646	-5.89451
1609	10.5699	-2.13074	-5.89692
1610	10.5716	-2.12548	-5.8992
1611	10.5733	-2.12069	-5.90135
1612	10.575	-2.11639	-5.90335
1613	10.5767	-2.11262	-5.90518
1614	10.5784	-2.10938	-5.90682
1615	10.5802	-2.10669	-5.90825
1616	10.5819	-2.10458	-5.90946
1617	10.5835	-2.10307	-5.91042
1618	10.5852	-2.10218	-5.91113
1619	10.5868	-2.10193	-5.91156
1620	10.5883	-2.10233	-5.91169
1621	10.5897	-2.10375	-5.91129
1622	10.5908	-2.10637	-5.91024
1623	10.5919	-2.11	-5.90866
1624	10.5928	-2.11443	-5.9067
1625	10.5937	-2.11946	-5.90451
1626	10.5946	-2.12488	-5.9022
1627	10.5957	-2.1305	-5.89994
1628	10.5968	-2.13609	-5.89784
1629	10.5982	-2.14147	-5.89607
1630	10.5998	-2.14642	-5.89474
1631	10.6017	-2.15074	-5.894
1632	10.6041	-2.15423	-5.89399
1633	10.6069	-2.15713	-5.89475
1634	10.6104	-2.15981	-5.89615
1635	10.6143	-2.16228	-5.89808
1636	10.6186	-2.16453	-5.90044
1637	10.623	-2.16656	-5.9031
1638	10.6276	-2.16837	-5.90597
1639	10.632	-2.16996	-5.90894
1640	10.6363	-2.17132	-5.91189
1641	10.6402	-2.17245	-5.91472
1642	10.6436	-2.17336	-5.91732
1643	10.6464	-2.17403	-5.91958
1644	10.6485	-2.17448	-5.92138
1645	10.6499	-2.17464	-5.92284
1646	10.6506	-2.17452	-5.92414
1647	10.6509	-2.17411	-5.92528
1648	10.6508	-2.17346	-5.92628
1649	10.6504	-2.17258	-5.92716
1650	10.6496	-2.1715	-5.92794
1651	10.6487	-2.17023	-5.92861
1652	10.6477	-2.16881	-5.92921
1653	10.6466	-2.16726	-5.92975
1654	10.6455	-2.1656	-5.93023
1655	10.6445	-2.16386	-5.93068
1656	10.6437	-2.16205	-5.93111
1657	10.6429	-2.16011	-5.93141
1658	10.6419	-2.15796	-5.93149
1659	10.6407	-2.15563	-5.93141
1660	10.6394	-2.15314	-5.93121
1661	10.6381	-2.15052	-5.93095
1662	10.6368	-2.1478	-5.93067
1663	10.6355	-2.14499	-5.93043
1664	10.6344	-2.14212	-5.93028
1665	10.6333	-2.13922	-5.93025
1666	10.6325	-2.13631	-5.93042
1667	10.6319	-2.13342	-5.93081
1668	10.6316	-2.13057	-5.93149
1669	10.6316	-2.1276	-5.9325
1670	10.6318	-2.12441	-5.93379
1671	10.6322	-2.12105	-5.93532
1672	10.6328	-2.11758	-5.93704
1673	10.6336	-2.11409	-5.93889
1674	10.6344	-2.11063	-5.94082
1675	10.6354	-2.10727	-5.94279
1676	10.6364	-2.10407	-5.94473
1677	10.6374	-2.10112	-5.9466
1678	10.6384	-2.09846	-5.94835
1679	10.6394	-2.09618	-5.94991
1680	10.6402	-2.09433	-5.95125
1681	10.641	-2.09294	-5.95237
1682	10.6418	-2.09195	-5.95333
1683	10.6425	-2.09131	-5.95416
1684	10.6432	-2.09095	-5.9549
1685	10.6439	-2.09084	-5.95555
1686	10.6447	-2.0909	-5.95617
1687	10.6456	-2.09109	-5.95676
1688	10.6465	-2.09134	-5.95737
1689	10.6476	-2.09161	-5.95801
1690	10.6488	-2.09184	-5.95872
1691	10.6502	-2.09197	-5.95952
1692	10.6519	-2.09195	-5.96044
1693	10.6538	-2.09193	-5.96155
1694	10.6561	-2.09206	-5.96286
1695	10.6588	-2.0923	-5.96431
1696	10.6616	-2.09259	-5.96585
1697	10.6646	-2.09291	-5.96743
1698	10.6676	-2.09318	-5.96899
1699	10.6706	-2.09338	-5.97049
1700	10.6734	-2.09346	-5.97186
1701	10.6761	-2.09336	-5.97305
1702	10.6784	-2.09305	-5.97402
1703	10.6804	-2.09247	-5.9747
1704	10.6819	-2.09159	-5.97505
1705	10.683	-2.09048	-5.97495
1706	10.6838	-2.08925	-5.9744
1707	10.6842	-2.08788	-5.97349
1708	10.6844	-2.08636	-5.97231
1709	10.6844	-2.08467	-5.97095
1710	10.6843	-2.08279	-5.9695
1711	10.684	-2.0807	-5.96807
1712	10.6837	-2.0784	-5.96674
1713	10.6833	-2.07585	-5.96561
1714	10.6829	-2.07305	-5.96476
1715	10.6827	-2.06997	-5.9643
1716	10.6825	-2.0666	-5.9643
1717	10.6823	-2.06257	-5.96464
1718	10.682	-2.05769	-5.96511
1719	10.6816	-2.05215	-5.96573
1720	10.6811	-2.04617	-5.96653
1721	10.6806	-2.03994	-5.96752
1722	10.6801	-2.03368	-5.96873
1723	10.6796	-2.0276	-5.97018
1724	10.6793	-2.0219	-5.97188
1725	10.6791	-2.01679	-5.97387
1726	10.679	-2.01247	-5.97615
1727	10.6792	-2.00917	-5.97875
1728	10.6796	-2.00707	-5.98169
1729	10.6801	-2.0061	-5.98536
1730	10.6806	-2.00599	-5.98999
1731	10.681	-2.00663	-5.99534
1732	10.6815	-2.00795	-6.00119
1733	10.6822	-2.00986	-6.00733
1734	10.683	-2.01228	-6.01352
1735	10.6841	-2.01511	-6.01953
1736	10.6856	-2.01827	-6.02515
1737	10.6874	-2.02169	-6.03015
1738	10.6897	-2.02526	-6.03431
1739	10.6925	-2.02891	-6.03739
1740	10.6959	-2.03254	-6.03918
1741	10.7001	-2.03663	-6.03945
1742	10.705	-2.04156	-6.03832
1743	10.7105	-2.04714	-6.03603
1744	10.7165	-2.05316	-6.03287
1745	10.7229	-2.05942	-6.02909
1746	10.7296	-2.06573	-6.02495
1747	10.7365	-2.07189	-6.02071
1748	10.7434	-2.0777	-6.01664
1749	10.7503	-2.08296	-6.013
1750	10.757	-2.08747	-6.01006
1751	10.7634	-2.09103	-6.00807
1752	10.7695	-2.09344	-6.0073
1753	10.7753	-2.09479	-6.00782
1754	10.781	-2.09534	-6.0094
1755	10.7867	-2.09518	-6.01183
1756	10.7923	-2.0944	-6.0149
1757	10.7978	-2.09306	-6.0184
1758	10.8033	-2.09125	-6.02212
1759	10.8088	-2.08906	-6.02585
1760	10.8142	-2.08656	-6.02938
1761	10.8196	-2.08383	-6.03251
1762	10.825	-2.08096	-6.03501
1763	10.8304	-2.07802	-6.03669
1764	10.8358	-2.0751	-6.03733
1765	10.8411	-2.07238	-6.03678
1766	10.8462	-2.06989	-6.03514
1767	10.8512	-2.06748	-6.03265
1768	10.8561	-2.06499	-6.02952
1769	10.8609	-2.06227	-6.02599
1770	10.8658	-2.05917	-6.02227
1771	10.8708	-2.05555	-6.01859
1772	10.876	-2.05124	-6.01517
1773	10.8813	-2.0461	-6.01224
1774	10.8869	-2.03997	-6.01001
1775	10.8929	-2.03271	-6.00872
1776	10.8992	-2.02417	-6.00858
1777	10.9064	-2.01379	-6.00956
1778	10.9146	-2.0014	-6.0114
1779	10.9237	-1.9874	-6.01398
1780	10.9332	-1.97217	-6.01716
1781	10.943	-1.9561	-6.02083
1782	10.9526	-1.9396	-6.02486
1783	10.9619	-1.92305	-6.02911
1784	10.9706	-1.90685	-6.03347
1785	10.9783	-1.89138	-6.03781
1786	10.9847	-1.87705	-6.04201
1787	10.9896	-1.86424	-6.04593
1788	10.9927	-1.85334	-6.04946
1789	10.994	-1.84448	-6.05263
1790	10.9939	-1.83727	-6.05559
1791	10.9925	-1.83143	-6.05841
1792	10.99	-1.82663	-6.06115
1793	10.9866	-1.82257	-6.06387
1794	10.9823	-1.81894	-6.06663
1795	10.9775	-1.81542	-6.0695
1796	10.9721	-1.81172	-6.07255
1797	10.9665	-1.80751	-6.07583
1798	10.9607	-1.80249	-6.0794
1799	10.9549	-1.79635	-6.08333
1800	10.9493	-1.78878	-6.08768
1801	10.9434	-1.77938	-6.09302
1802	10.9367	-1.76824	-6.09963
1803	10.9293	-1.75577	-6.10717
1804	10.9214	-1.74238	-6.11529
1805	10.9132	-1.72849	-6.12365
1806	10.9049	-1.71451	-6.13189
1807	10.8967	-1.70085	-6.13968
1808	10.8887	-1.68794	-6.14666
1809	10.881	-1.67617	-6.15248
1810	10.8739	-1.66598	-6.15681
1811	10.8676	-1.65776	-6.15929
1812	10.8622	-1.65194	-6.15957
1813	10.8576	-1.64857	-6.15756
1814	10.8536	-1.64722	-6.15356
1815	10.8501	-1.64762	-6.14785
1816	10.8471	-1.64946	-6.14071
1817	10.8445	-1.65245	-6.13242
1818	10.8421	-1.65631	-6.12325
1819	10.8401	-1.66074	-6.11347
1820	10.8382	-1.66544	-6.10337
1821	10.8365	-1.67014	-6.09322
1822	10.8348	-1.67453	-6.08329
1823	10.8331	-1.67832	-6.07386
1824	10.8314	-1.68122	-6.06522
1825	10.8299	-1.68382	-6.05693
1826	10.829	-1.68681	-6.04843
1827	10.8286	-1.69005	-6.03978
1828	10.8285	-1.6934	-6.03102
1829	10.8285	-1.69675	-6.02221
1830	10.8285	-1.69995	-6.0134
1831	10.8283	-1.70287	-6.00465
1832	10.8277	-1.70537	-5.99601
1833	10.8266	-1.70734	-5.98752
1834	10.8248	-1.70862	-5.97925
1835	10.8222	-1.7091	-5.97125
1836	10.8186	-1.70863	-5.96356
1837	10.8143	-1.70759	-5.95601
1838	10.8097	-1.70638	-5.94844
1839	10.8046	-1.70487	-5.94089
1840	10.7991	-1.70294	-5.93345
1841	10.793	-1.70046	-5.92616
1842	10.7864	-1.69731	-5.9191
1843	10.7792	-1.69338	-5.91233
1844	10.7713	-1.68853	-5.90591
1845	10.7627	-1.68266	-5.8999
1846	10.7533	-1.67563	-5.89437
1847	10.7431	-1.66732	-5.88937
1848	10.732	-1.65762	-5.88499
1849	10.7196	-1.64559	-5.88123
1850	10.7057	-1.63077	-5.87805
1851	10.6905	-1.61375	-5.8754
1852	10.6744	-1.59512	-5.87322
1853	10.6576	-1.57545	-5.87145
1854	10.6402	-1.55534	-5.87006
1855	10.6227	-1.53536	-5.86898
1856	10.6053	-1.51611	-5.86816
1857	10.5882	-1.49816	-5.86754
1858	10.5717	-1.48211	-5.86707
1859	10.5561	-1.46853	-5.8667
1860	10.5416	-1.45801	-5.86636
1861	10.5274	-1.45016	-5.86605
1862	10.5127	-1.44409	-5.86583
1863	10.4977	-1.43966	-5.86572
1864	10.4828	-1.43668	-5.86578
1865	10.4682	-1.43502	-5.86603
1866	10.4543	-1.43449	-5.86652
1867	10.4412	-1.43496	-5.86728
1868	10.4294	-1.43624	-5.86836
1869	10.419	-1.4382	-5.86979
1870	10.4104	-1.44066	-5.8716
1871	10.4039	-1.44346	-5.87385
1872	10.3997	-1.44645	-5.87657
1873	10.3983	-1.45022	-5.88021
1874	10.3997	-1.45534	-5.88502
1875	10.4034	-1.46156	-5.89074
1876	10.4091	-1.46868	-5.89708
1877	10.4162	-1.47647	-5.90377
1878	10.4244	-1.4847	-5.91055
1879	10.4332	-1.49314	-5.91713
1880	10.4422	-1.50159	-5.92324
1881	10.4509	-1.5098	-5.9286
1882	10.459	-1.51756	-5.93295
1883	10.4661	-1.52464	-5.936
1884	10.4716	-1.53082	-5.93748
1885	10.4754	-1.53624	-5.93708
1886	10.4781	-1.54124	-5.93488
1887	10.4798	-1.54588	-5.93123
1888	10.4809	-1.55023	-5.92649
1889	10.4819	-1.55435	-5.92101
1890	10.4829	-1.5583	-5.91512
1891	10.4844	-1.56215	-5.9092
1892	10.4866	-1.56595	-5.90357
1893	10.49	-1.56977	-5.8986
1894	10.4949	-1.57367	-5.89463
1895	10.5015	-1.57772	-5.89202
1896	10.5103	-1.58198	-5.89111
1897	10.5219	-1.58723	-5.89187
1898	10.5365	-1.59393	-5.89389
1899	10.5534	-1.60159	-5.89697
1900	10.572	-1.60975	-5.90092
1901	10.5918	-1.61794	-5.90552
1902	10.6121	-1.62566	-5.91057
1903	10.6323	-1.63247	-5.91588
1904	10.6517	-1.63787	-5.92123
1905	10.6699	-1.6414	-5.92641
1906	10.686	-1.64258	-5.93124
1907	10.6997	-1.64094	-5.93549
1908	10.7101	-1.636	-5.93896
1909	10.7173	-1.62675	-5.94227
1910	10.7217	-1.61306	-5.94601
1911	10.7239	-1.59578	-5.95
1912	10.7244	-1.57578	-5.95402
1913	10.7235	-1.5539	-5.95787
1914	10.7217	-1.53099	-5.96137
1915	10.7195	-1.50792	-5.9643
1916	10.7173	-1.48553	-5.96647
1917	10.7157	-1.46469	-5.96767
1918	10.7149	-1.44623	-5.96771
1919	10.7156	-1.43102	-5.96637
1920	10.7181	-1.41991	-5.96346
1921	10.7237	-1.41317	-5.95851
1922	10.7328	-1.41007	-5.95144
1923	10.7443	-1.40989	-5.94263
1924	10.7573	-1.41194	-5.93247
1925	10.7707	-1.41553	-5.92135
1926	10.7837	-1.41996	-5.90965
1927	10.7952	-1.42453	-5.89774
1928	10.8042	-1.42855	-5.88602
1929	10.8099	-1.43132	-5.87487
1930	10.8111	-1.43215	-5.86467
1931	10.807	-1.43034	-5.8558
1932	10.7965	-1.4252	-5.84864
1933	10.7795	-1.41848	-5.84351
1934	10.757	-1.41205	-5.84016
1935	10.7298	-1.4054	-5.8382
1936	10.6984	-1.39802	-5.83722
1937	10.6635	-1.38939	-5.83681
1938	10.626	-1.37901	-5.83657
1939	10.5864	-1.36637	-5.83609
1940	10.5455	-1.35096	-5.83498
1941	10.5039	-1.33227	-5.83282
1942	10.4623	-1.30979	-5.82923
1943	10.4215	-1.28302	-5.82378
1944	10.3821	-1.25145	-5.8161
1945	10.3423	-1.21356	-5.80603
1946	10.3003	-1.16893	-5.79392
1947	10.2564	-1.11873	-5.78013
1948	10.2114	-1.06411	-5.765
1949	10.1657	-1.00624	-5.74888
1950	10.1199	-0.94626	-5.73212
1951	10.0745	-0.885342	-5.71505
1952	10.03	-0.824635	-5.698
1953	9.98695	-0.765292	-5.68132
1954	9.94596	-0.708465	-5.66532
1955	9.90754	-0.655306	-5.65034
1956	9.87224	-0.606963	-5.6367
1957	9.83944	-0.561335	-5.62415
1958	9.80817	-0.515826	-5.61216
1959	9.77842	-0.470844	-5.60066
1960	9.75018	-0.426801	-5.58956
1961	9.72343	-0.384107	-5.57879
1962	9.69816	-0.343172	-5.56826
1963	9.67436	-0.304406	-5.55788
1964	9.65201	-0.26822	-5.54758
1965	9.63111	-0.235024	-5.53727
1966	9.61164	-0.205228	-5.52687
1967	9.59359	-0.179243	-5.51629
1968	9.57695	-0.157481	-5.50545
1969	9.56203	-0.140059	-5.49436
1970	9.54904	-0.126605	-5.48312
1971	9.53783	-0.116791	-5.47177
1972	9.52823	-0.110288	-5.46035
1973	9.52008	-0.10677	-5.4489
1974	9.51323	-0.105909	-5.43746
1975	9.5075	-0.107376	-5.42607
1976	9.50273	-0.110845	-5.41478
1977	9.49878	-0.115988	-5.40362
1978	9.49546	-0.122478	-5.39265
1979	9.49263	-0.129988	-5.38189
1980	9.49011	-0.138191	-5.3714
1981	9.48763	-0.147845	-5.36093
1982	9.48516	-0.15979	-5.35029
1983	9.48297	-0.173819	-5.33958
1984	9.48133	-0.189729	-5.32891
1985	9.4805	-0.207313	-5.31837
1986	9.48074	-0.226364	-5.30808
1987	9.48231	-0.246678	-5.29813
1988	9.48547	-0.268049	-5.28863
1989	9.4905	-0.290269	-5.27969
1990	9.49764	-0.313134	-5.27142
1991	9.50717	-0.336437	-5.2639
1992	9.51934	-0.359972	-5.25726
1993	9.53475	-0.383296	-5.25134
1994	9.55351	-0.406351	-5.24593
1995	9.57511	-0.42951	-5.24106
1996	9.59907	-0.453147	-5.23674
1997	9.62487	-0.477636	-5.23298
1998	9.65204	-0.503349	-5.22981
[truncated: 32,906 more rows]

## Sheet: P1S1-007
Frame	T8_Head Lateral Bending	T8_Head Axial Bending	T8_Head Flexion/Extension
0	2.88555	-2.9404	-2.78176
1	2.88701	-2.95014	-2.76623
2	2.8883	-2.9598	-2.75056
3	2.88947	-2.96939	-2.7348
4	2.89057	-2.97896	-2.719
5	2.89165	-2.98852	-2.70318
6	2.89276	-2.99811	-2.68739
7	2.89397	-3.00775	-2.67168
8	2.89532	-3.01747	-2.65608
9	2.89686	-3.02729	-2.64064
10	2.89865	-3.03725	-2.62539
11	2.90073	-3.04736	-2.61038
12	2.90317	-3.05766	-2.59564
13	2.90601	-3.06818	-2.58122
14	2.90877	-3.07805	-2.56604
15	2.91067	-3.08528	-2.55132
16	2.91208	-3.09078	-2.53696
17	2.91339	-3.09548	-2.52289
18	2.91496	-3.10033	-2.50903
19	2.91717	-3.10625	-2.49529
20	2.9204	-3.11416	-2.48161
21	2.92502	-3.125	-2.46789
22	2.93141	-3.13971	-2.45406
23	2.93995	-3.1592	-2.44005
24	2.95102	-3.18442	-2.42577
25	2.965	-3.21629	-2.41115
26	2.98185	-3.25339	-2.39719
27	3.00116	-3.29381	-2.38462
28	3.02269	-3.33771	-2.37295
29	3.04622	-3.3853	-2.36168
30	3.07154	-3.43674	-2.35034
31	3.09842	-3.49222	-2.33843
32	3.12664	-3.55192	-2.32547
33	3.15598	-3.61603	-2.31096
34	3.18623	-3.68471	-2.29443
35	3.21716	-3.75816	-2.27538
36	3.24857	-3.83655	-2.25332
37	3.28023	-3.92006	-2.22776
38	3.31287	-4.00915	-2.19987
39	3.3472	-4.1039	-2.17089
40	3.38296	-4.20395	-2.14055
41	3.41993	-4.30893	-2.10854
42	3.45785	-4.41848	-2.07455
43	3.49649	-4.53225	-2.03829
44	3.53561	-4.64985	-1.99944
45	3.57497	-4.77093	-1.95772
46	3.61435	-4.89514	-1.9128
47	3.65349	-5.02209	-1.86439
48	3.69216	-5.15143	-1.81217
49	3.73014	-5.2828	-1.75583
50	3.76773	-5.41938	-1.69237
51	3.80542	-5.56361	-1.62023
52	3.84323	-5.71396	-1.54126
53	3.88119	-5.86892	-1.4573
54	3.91931	-6.02699	-1.37019
55	3.95758	-6.18665	-1.28178
56	3.996	-6.34639	-1.19389
57	4.03454	-6.50471	-1.10837
58	4.07315	-6.6601	-1.02704
59	4.11178	-6.81105	-0.95174
60	4.15038	-6.95606	-0.884284
61	4.18887	-7.09362	-0.826497
62	4.22679	-7.2263	-0.776702
63	4.26388	-7.35736	-0.731837
64	4.30036	-7.48638	-0.691644
65	4.3365	-7.61293	-0.655863
66	4.37254	-7.73658	-0.624237
67	4.40871	-7.85689	-0.596508
68	4.44528	-7.97343	-0.572415
69	4.48249	-8.08578	-0.551702
70	4.52059	-8.1935	-0.534108
71	4.55984	-8.29616	-0.519374
72	4.60049	-8.39332	-0.507242
73	4.6428	-8.48455	-0.497451
74	4.68734	-8.56923	-0.492008
75	4.73419	-8.64744	-0.492468
76	4.78285	-8.7198	-0.497889
77	4.83284	-8.78692	-0.507332
78	4.88367	-8.84943	-0.519856
79	4.93488	-8.90794	-0.53452
80	4.98597	-8.96307	-0.550383
81	5.03647	-9.01543	-0.566505
82	5.08591	-9.06563	-0.581945
83	5.1338	-9.11429	-0.595765
84	5.17968	-9.16202	-0.607025
85	5.22307	-9.20942	-0.614785
86	5.26486	-9.25541	-0.619407
87	5.30616	-9.29866	-0.622138
88	5.34677	-9.33934	-0.623369
89	5.38652	-9.37766	-0.623493
90	5.42521	-9.41381	-0.622902
91	5.46267	-9.44798	-0.62199
92	5.49871	-9.48037	-0.621149
93	5.53314	-9.51117	-0.620772
94	5.56578	-9.54059	-0.621254
95	5.59644	-9.56881	-0.622988
96	5.62493	-9.59604	-0.626368
97	5.65106	-9.62246	-0.631789
98	5.67485	-9.64824	-0.639011
99	5.69651	-9.67324	-0.647448
100	5.71615	-9.69726	-0.656976
101	5.73388	-9.7201	-0.66747
102	5.74981	-9.74156	-0.678805
103	5.76405	-9.76142	-0.690857
104	5.77672	-9.77948	-0.7035
105	5.78792	-9.79555	-0.716611
106	5.79777	-9.80941	-0.730065
107	5.80638	-9.82086	-0.743738
108	5.81386	-9.82969	-0.757505
109	5.82033	-9.83571	-0.771243
110	5.82537	-9.83888	-0.785398
111	5.82858	-9.83942	-0.800386
112	5.83012	-9.83747	-0.816042
113	5.83016	-9.83318	-0.832202
114	5.82886	-9.82667	-0.848701
115	5.82636	-9.81809	-0.865373
116	5.82285	-9.80759	-0.882054
117	5.81846	-9.7953	-0.89858
118	5.81337	-9.78137	-0.914785
119	5.80772	-9.76594	-0.930506
120	5.80169	-9.74915	-0.945578
121	5.79542	-9.73114	-0.959836
122	5.78829	-9.71134	-0.973558
123	5.77972	-9.68924	-0.987104
124	5.76996	-9.66505	-1.00043
125	5.75925	-9.63899	-1.01349
126	5.74784	-9.61129	-1.02623
127	5.73596	-9.58217	-1.03861
128	5.72386	-9.55185	-1.05059
129	5.71178	-9.52055	-1.06212
130	5.69996	-9.4885	-1.07315
131	5.68866	-9.4559	-1.08363
132	5.6781	-9.42299	-1.09352
133	5.66854	-9.38999	-1.10277
134	5.6599	-9.35615	-1.11103
135	5.6519	-9.32075	-1.11814
136	5.6444	-9.28405	-1.12431
137	5.63728	-9.24632	-1.12976
138	5.63043	-9.20785	-1.13472
139	5.62372	-9.16888	-1.1394
140	5.61702	-9.12969	-1.14401
141	5.61022	-9.09056	-1.14878
142	5.6032	-9.05174	-1.15391
143	5.59583	-9.01351	-1.15964
144	5.588	-8.97613	-1.16617
145	5.57958	-8.93987	-1.17373
146	5.57053	-8.90423	-1.18256
147	5.56094	-8.86858	-1.19259
148	5.55092	-8.83304	-1.20354
149	5.54057	-8.7977	-1.21513
150	5.53	-8.76268	-1.22709
151	5.51932	-8.72809	-1.23916
152	5.50864	-8.69402	-1.25104
153	5.49804	-8.66059	-1.26248
154	5.48765	-8.62791	-1.27319
155	5.47755	-8.59608	-1.28291
156	5.46787	-8.56521	-1.29135
157	5.45869	-8.5354	-1.29824
158	5.44986	-8.50647	-1.30358
159	5.44116	-8.47818	-1.30768
160	5.43262	-8.45057	-1.31071
161	5.42424	-8.42367	-1.31284
162	5.41606	-8.39751	-1.31425
163	5.40809	-8.37213	-1.31509
164	5.40036	-8.34757	-1.31555
165	5.39288	-8.32386	-1.31579
166	5.38567	-8.30104	-1.31599
167	5.37876	-8.27914	-1.31631
168	5.37217	-8.25819	-1.31694
169	5.36592	-8.23824	-1.31803
170	5.36006	-8.21935	-1.3192
171	5.35458	-8.20153	-1.32002
172	5.34946	-8.18473	-1.32059
173	5.34465	-8.16888	-1.321
174	5.34012	-8.15392	-1.32137
175	5.33582	-8.13978	-1.32179
176	5.33172	-8.12639	-1.32237
177	5.32779	-8.11371	-1.32322
178	5.32397	-8.10165	-1.32442
179	5.32024	-8.09016	-1.3261
180	5.31656	-8.07918	-1.32834
181	5.31289	-8.06863	-1.33126
182	5.30929	-8.05887	-1.33503
183	5.30586	-8.05015	-1.33964
184	5.30257	-8.04236	-1.34493
185	5.29942	-8.03533	-1.35074
186	5.29639	-8.02894	-1.35692
187	5.29347	-8.02303	-1.3633
188	5.29065	-8.01748	-1.36973
189	5.28792	-8.01213	-1.37604
190	5.28526	-8.00685	-1.38207
191	5.28267	-8.00149	-1.38768
192	5.28013	-7.99591	-1.39269
193	5.27762	-7.98998	-1.39695
194	5.2751	-7.98383	-1.40053
195	5.27253	-7.97773	-1.40365
196	5.26996	-7.97169	-1.40638
197	5.26742	-7.9657	-1.40878
198	5.26496	-7.95977	-1.4109
199	5.26261	-7.95392	-1.4128
200	5.26042	-7.94815	-1.41456
201	5.25842	-7.94247	-1.41622
202	5.25665	-7.93688	-1.41785
203	5.25515	-7.93138	-1.4195
204	5.25396	-7.926	-1.42125
205	5.25313	-7.92073	-1.42314
206	5.25271	-7.91564	-1.42497
207	5.25271	-7.91074	-1.42653
208	5.25306	-7.906	-1.4279
209	5.25371	-7.90139	-1.42915
210	5.25459	-7.89688	-1.43038
211	5.25564	-7.89242	-1.43165
212	5.2568	-7.88799	-1.43304
213	5.258	-7.88355	-1.43464
214	5.2592	-7.87907	-1.43652
215	5.26032	-7.8745	-1.43876
216	5.2613	-7.86982	-1.44143
217	5.26209	-7.86499	-1.44463
218	5.26278	-7.86004	-1.44839
219	5.26348	-7.85503	-1.45266
220	5.26418	-7.84997	-1.45737
221	5.26489	-7.84486	-1.46244
222	5.26558	-7.8397	-1.46778
223	5.26625	-7.83451	-1.47334
224	5.26689	-7.82927	-1.47902
225	5.26749	-7.82401	-1.48475
226	5.26803	-7.81872	-1.49045
227	5.26851	-7.81341	-1.49605
228	5.26892	-7.80808	-1.50148
229	5.26925	-7.80274	-1.50664
230	5.26941	-7.79732	-1.51175
231	5.26936	-7.79179	-1.51703
232	5.26916	-7.78617	-1.52241
233	5.26885	-7.78049	-1.52783
234	5.26849	-7.77479	-1.53322
235	5.26813	-7.76909	-1.53852
236	5.26782	-7.76342	-1.54367
237	5.26761	-7.75782	-1.5486
238	5.26756	-7.75232	-1.55325
239	5.26771	-7.74694	-1.55755
240	5.26812	-7.74172	-1.56145
241	5.26884	-7.73669	-1.56488
242	5.26991	-7.73188	-1.56774
243	5.2713	-7.72728	-1.57004
244	5.27295	-7.72286	-1.57187
245	5.27482	-7.71857	-1.57333
246	5.27684	-7.71437	-1.57451
247	5.27896	-7.71023	-1.5755
248	5.28111	-7.70612	-1.5764
249	5.28325	-7.70198	-1.57729
250	5.28533	-7.69778	-1.57828
251	5.28727	-7.69349	-1.57945
252	5.28903	-7.68907	-1.5809
253	5.29055	-7.68447	-1.58272
254	5.29182	-7.67953	-1.58469
255	5.2929	-7.67418	-1.58655
256	5.29382	-7.66853	-1.58838
257	5.29463	-7.66272	-1.59024
258	5.29537	-7.65684	-1.59219
259	5.29608	-7.65102	-1.5943
260	5.2968	-7.64538	-1.59662
261	5.29758	-7.64004	-1.59923
262	5.29845	-7.6351	-1.60218
263	5.29945	-7.63069	-1.60555
264	5.30063	-7.62693	-1.60938
265	5.30203	-7.62393	-1.61376
266	5.30365	-7.6217	-1.61893
267	5.30545	-7.62012	-1.625
268	5.30739	-7.6191	-1.63179
269	5.30946	-7.61858	-1.6391
270	5.31162	-7.61847	-1.64677
271	5.31385	-7.61868	-1.65459
272	5.31611	-7.61916	-1.66239
273	5.31839	-7.6198	-1.66999
274	5.32065	-7.62054	-1.6772
275	5.32286	-7.6213	-1.68384
276	5.32501	-7.622	-1.68971
277	5.32705	-7.62255	-1.69465
278	5.32912	-7.62318	-1.69866
279	5.33131	-7.62411	-1.70197
280	5.33359	-7.62527	-1.70466
281	5.33589	-7.6266	-1.70686
282	5.33818	-7.62802	-1.70868
283	5.3404	-7.62947	-1.71021
284	5.34252	-7.63087	-1.71156
285	5.34447	-7.63217	-1.71285
286	5.34621	-7.63329	-1.71418
287	5.3477	-7.63416	-1.71565
288	5.34889	-7.63471	-1.71739
289	5.34972	-7.63488	-1.71948
290	5.35015	-7.63471	-1.72183
291	5.35018	-7.63429	-1.72425
292	5.34987	-7.63364	-1.72673
293	5.3493	-7.63279	-1.72927
294	5.34851	-7.63177	-1.73184
295	5.34759	-7.63059	-1.73445
296	5.34658	-7.62927	-1.73707
297	5.34555	-7.62785	-1.7397
298	5.34456	-7.62634	-1.74233
299	5.34368	-7.62477	-1.74495
300	5.34297	-7.62316	-1.74754
301	5.34248	-7.62153	-1.7501
302	5.34218	-7.6198	-1.7526
303	5.34195	-7.61789	-1.75502
304	5.34179	-7.61583	-1.75738
305	5.34169	-7.61365	-1.75972
306	5.34162	-7.61139	-1.76205
307	5.34159	-7.60907	-1.76441
308	5.34158	-7.60673	-1.76682
309	5.34158	-7.6044	-1.7693
310	5.34157	-7.6021	-1.77189
311	5.34155	-7.59988	-1.77459
312	5.3415	-7.59776	-1.77745
313	5.34141	-7.59576	-1.78049
314	5.3413	-7.59387	-1.78369
315	5.34119	-7.59201	-1.78702
316	5.34107	-7.59018	-1.79048
317	5.34095	-7.58839	-1.79404
318	5.34083	-7.58665	-1.79771
319	5.3407	-7.58494	-1.80146
320	5.34057	-7.58327	-1.80529
321	5.34044	-7.58164	-1.80919
322	5.3403	-7.58006	-1.81315
323	5.34016	-7.57852	-1.81715
324	5.34002	-7.57703	-1.82119
325	5.33987	-7.57558	-1.82525
326	5.33978	-7.57428	-1.8295
327	5.33979	-7.57319	-1.83404
328	5.33986	-7.57227	-1.83879
329	5.33997	-7.57145	-1.84368
330	5.34007	-7.57067	-1.84863
331	5.34013	-7.56987	-1.85355
332	5.34013	-7.569	-1.85838
333	5.34001	-7.568	-1.86302
334	5.33976	-7.56681	-1.8674
335	5.33934	-7.56537	-1.87145
336	5.33871	-7.56363	-1.87508
337	5.33785	-7.56153	-1.87822
338	5.33668	-7.55904	-1.88071
339	5.33523	-7.55621	-1.88255
340	5.33354	-7.55309	-1.88387
341	5.33166	-7.54973	-1.88479
342	5.32964	-7.54618	-1.88546
343	5.32753	-7.5425	-1.886
344	5.32539	-7.53872	-1.88655
345	5.32326	-7.53491	-1.88723
346	5.3212	-7.53111	-1.88818
347	5.31925	-7.52737	-1.88953
348	5.31747	-7.52375	-1.89141
349	5.3159	-7.52029	-1.89395
350	5.31459	-7.517	-1.89719
351	5.31349	-7.51383	-1.90101
352	5.31256	-7.51074	-1.90531
353	5.31175	-7.50771	-1.90998
354	5.311	-7.50468	-1.91491
355	5.31027	-7.50164	-1.92001
356	5.3095	-7.49853	-1.92517
357	5.30865	-7.49532	-1.93029
358	5.30766	-7.49199	-1.93526
359	5.30648	-7.48848	-1.93997
360	5.30507	-7.48477	-1.94433
361	5.30336	-7.48081	-1.94823
362	5.3012	-7.47644	-1.95184
363	5.29852	-7.47159	-1.95541
364	5.29545	-7.46637	-1.95889
365	5.29212	-7.4609	-1.96226
366	5.28866	-7.4553	-1.96548
367	5.28518	-7.44968	-1.96852
368	5.28182	-7.44416	-1.97134
369	5.27871	-7.43886	-1.97392
370	5.27596	-7.4339	-1.97623
371	5.27371	-7.42938	-1.97822
372	5.27208	-7.42543	-1.97987
373	5.2712	-7.42217	-1.98115
374	5.27105	-7.41951	-1.98185
375	5.27149	-7.41726	-1.98186
376	5.27245	-7.41539	-1.98133
377	5.27384	-7.41389	-1.98038
378	5.27561	-7.41272	-1.97916
379	5.27767	-7.41185	-1.9778
380	5.27996	-7.41127	-1.97642
381	5.28239	-7.41095	-1.97517
382	5.2849	-7.41086	-1.97419
383	5.28742	-7.41097	-1.97359
384	5.28987	-7.41126	-1.97353
385	5.29217	-7.4117	-1.97413
386	5.29458	-7.41256	-1.97537
387	5.29733	-7.41402	-1.97707
388	5.30034	-7.41596	-1.97918
389	5.30351	-7.41826	-1.98161
390	5.30676	-7.42078	-1.98431
391	5.31	-7.42341	-1.98719
392	5.31314	-7.42603	-1.9902
393	5.31608	-7.4285	-1.99326
394	5.31875	-7.4307	-1.9963
395	5.32106	-7.4325	-1.99925
396	5.32291	-7.43379	-2.00205
397	5.32421	-7.43444	-2.00461
398	5.32497	-7.43449	-2.00709
399	5.32528	-7.43413	-2.00964
400	5.3252	-7.4334	-2.01223
401	5.32479	-7.43235	-2.01484
402	5.32409	-7.43103	-2.01743
403	5.32318	-7.4295	-2.01996
404	5.3221	-7.42779	-2.02242
405	5.32092	-7.42596	-2.02476
406	5.31969	-7.42407	-2.02696
407	5.31847	-7.42215	-2.02898
408	5.31731	-7.42026	-2.03079
409	5.31627	-7.41846	-2.03236
410	5.31522	-7.41662	-2.03363
411	5.31401	-7.41462	-2.03458
412	5.31266	-7.41249	-2.03528
413	5.31123	-7.41027	-2.03577
414	5.30975	-7.40797	-2.03612
415	5.30825	-7.40564	-2.03638
416	5.30679	-7.40329	-2.03661
417	5.3054	-7.40096	-2.03686
418	5.30412	-7.39868	-2.03719
419	5.30298	-7.39647	-2.03766
420	5.30204	-7.39438	-2.03831
421	5.30132	-7.39241	-2.03921
422	5.30079	-7.39054	-2.04033
423	5.30038	-7.38871	-2.04156
424	5.30009	-7.3869	-2.04291
425	5.29992	-7.38514	-2.04435
426	5.29985	-7.38343	-2.04587
427	5.29989	-7.38177	-2.04746
428	5.30003	-7.38017	-2.04909
429	5.30027	-7.37864	-2.05075
430	5.30059	-7.37717	-2.05243
431	5.301	-7.37578	-2.05411
432	5.30149	-7.37446	-2.05578
433	5.30206	-7.37323	-2.05742
434	5.30273	-7.37209	-2.05907
435	5.30352	-7.37104	-2.06078
436	5.30441	-7.37007	-2.06253
437	5.3054	-7.36917	-2.06431
438	5.30648	-7.36834	-2.06611
439	5.30765	-7.36758	-2.06791
440	5.30888	-7.36687	-2.0697
441	5.31018	-7.36622	-2.07147
442	5.31154	-7.36561	-2.0732
443	5.31294	-7.36504	-2.07487
444	5.31438	-7.36451	-2.07648
445	5.31585	-7.364	-2.07801
446	5.3174	-7.36354	-2.07947
447	5.31905	-7.36314	-2.08087
448	5.3208	-7.36279	-2.08222
449	5.32262	-7.36249	-2.08352
450	5.3245	-7.36224	-2.08478
451	5.32642	-7.36203	-2.08601
452	5.32835	-7.36186	-2.08722
453	5.33028	-7.36172	-2.08841
454	5.33219	-7.36162	-2.08959
455	5.33406	-7.36154	-2.09077
456	5.33587	-7.36148	-2.09194
457	5.3376	-7.36145	-2.09313
458	5.33929	-7.36145	-2.09429
459	5.34098	-7.36151	-2.09539
460	5.34266	-7.36161	-2.09645
461	5.34432	-7.36176	-2.09748
462	5.34596	-7.36193	-2.09851
463	5.34758	-7.36213	-2.09953
464	5.34916	-7.36234	-2.10058
465	5.35071	-7.36256	-2.10166
466	5.35221	-7.36278	-2.10279
467	5.35365	-7.36299	-2.10399
468	5.35504	-7.36319	-2.10527
469	5.35637	-7.36336	-2.10664
470	5.35761	-7.36352	-2.10814
471	5.35878	-7.36365	-2.10977
472	5.35987	-7.36378	-2.11149
473	5.36091	-7.36391	-2.11329
474	5.3619	-7.36403	-2.11514
475	5.36286	-7.36416	-2.11701
476	5.36379	-7.3643	-2.11889
477	5.36472	-7.36445	-2.12074
478	5.36566	-7.36462	-2.12254
479	5.36661	-7.36481	-2.12428
480	5.36759	-7.36503	-2.12591
481	5.36861	-7.36528	-2.12743
482	5.36967	-7.36555	-2.12888
483	5.37074	-7.36584	-2.13033
484	5.37183	-7.36615	-2.13176
485	5.37293	-7.36647	-2.13316
486	5.37403	-7.36681	-2.13451
487	5.37513	-7.36717	-2.1358
488	5.37623	-7.36755	-2.13701
489	5.37732	-7.36795	-2.13813
490	5.3784	-7.36837	-2.13913
491	5.37946	-7.36882	-2.14002
492	5.3805	-7.36929	-2.14076
493	5.38151	-7.36978	-2.14135
494	5.38231	-7.37011	-2.1418
495	5.38279	-7.37014	-2.14214
496	5.38305	-7.36998	-2.14238
497	5.3832	-7.36973	-2.14252
498	5.38334	-7.36951	-2.14254
499	5.38356	-7.36942	-2.14245
500	5.38398	-7.36956	-2.14225
501	5.38469	-7.37004	-2.14194
502	5.3858	-7.37097	-2.14151
503	5.38741	-7.37246	-2.14096
504	5.38961	-7.37461	-2.14029
505	5.39253	-7.37753	-2.13951
506	5.39606	-7.38113	-2.1386
507	5.40004	-7.38525	-2.13757
508	5.40446	-7.38987	-2.13642
509	5.4093	-7.39497	-2.13516
510	5.41453	-7.40051	-2.13378
511	5.42015	-7.40648	-2.13229
512	5.42612	-7.41284	-2.13069
513	5.43243	-7.41958	-2.12898
514	5.43906	-7.42667	-2.12716
515	5.44599	-7.43409	-2.12524
516	5.45321	-7.44182	-2.12322
517	5.46069	-7.44982	-2.1211
518	5.46873	-7.45842	-2.11876
519	5.47754	-7.46784	-2.11611
520	5.48698	-7.47794	-2.11321
521	5.49688	-7.48855	-2.11014
522	5.50711	-7.49951	-2.10697
523	5.51751	-7.51066	-2.10376
524	5.52793	-7.52184	-2.10059
525	5.53822	-7.5329	-2.09752
526	5.54824	-7.54367	-2.09461
527	5.55782	-7.554	-2.09195
528	5.56683	-7.56373	-2.08959
529	5.57511	-7.57269	-2.0876
530	5.58274	-7.58086	-2.0859
531	5.58993	-7.58837	-2.08438
532	5.59673	-7.59535	-2.08302
533	5.6032	-7.60192	-2.08184
534	5.60939	-7.60821	-2.08082
535	5.61536	-7.61434	-2.07996
536	5.62115	-7.62043	-2.07928
537	5.62683	-7.6266	-2.07876
538	5.63244	-7.63298	-2.0784
539	5.63805	-7.63969	-2.07821
540	5.64369	-7.64686	-2.07819
541	5.64944	-7.6546	-2.07832
542	5.65511	-7.66281	-2.07876
543	5.66056	-7.6713	-2.07957
544	5.66582	-7.68004	-2.0807
545	5.67097	-7.68901	-2.08206
546	5.67606	-7.69819	-2.08359
547	5.68113	-7.70756	-2.08522
548	5.68626	-7.71708	-2.08686
549	5.69149	-7.72674	-2.08846
550	5.69688	-7.73652	-2.08993
551	5.70248	-7.74639	-2.09121
552	5.70836	-7.75633	-2.09222
553	5.71456	-7.76631	-2.0929
554	5.7213	-7.77661	-2.09325
555	5.72865	-7.78741	-2.09338
556	5.73645	-7.79859	-2.09331
557	5.74456	-7.81002	-2.09309
558	5.75284	-7.82155	-2.09274
559	5.76112	-7.83308	-2.09231
560	5.76927	-7.84445	-2.09183
561	5.77713	-7.85556	-2.09134
562	5.78455	-7.86625	-2.09087
563	5.7914	-7.87641	-2.09046
564	5.79751	-7.88591	-2.09014
565	5.80275	-7.89461	-2.08996
566	5.80713	-7.90262	-2.08991
567	5.81083	-7.91016	-2.08995
568	5.81395	-7.91725	-2.09007
569	5.81655	-7.92392	-2.09023
570	5.81871	-7.93018	-2.09041
571	5.82053	-7.93605	-2.09059
572	5.82206	-7.94157	-2.09075
573	5.8234	-7.94674	-2.09084
574	5.82463	-7.9516	-2.09086
575	5.82581	-7.95615	-2.09078
576	5.82704	-7.96044	-2.09057
577	5.8284	-7.96447	-2.0902
578	5.82974	-7.96812	-2.08971
579	5.83088	-7.97131	-2.08915
580	5.83186	-7.97407	-2.08852
581	5.8327	-7.97646	-2.08781
582	5.83342	-7.97854	-2.08702
583	5.83406	-7.98035	-2.08615
584	5.83462	-7.98194	-2.08519
585	5.83515	-7.98336	-2.08415
586	5.83566	-7.98468	-2.08302
587	5.83617	-7.98593	-2.08181
588	5.83673	-7.98717	-2.0805
589	5.83734	-7.98846	-2.0791
590	5.83791	-7.98963	-2.07761
591	5.83836	-7.99053	-2.07605
592	5.83873	-7.99122	-2.07441
593	5.83904	-7.99174	-2.07268
594	5.83933	-7.99216	-2.07087
595	5.83964	-7.99251	-2.06896
596	5.84002	-7.99285	-2.06696
597	5.84048	-7.99322	-2.06487
598	5.84107	-7.99369	-2.06267
599	5.84183	-7.9943	-2.06036
600	5.84279	-7.9951	-2.05794
601	5.84399	-7.99615	-2.05541
602	5.84553	-7.9975	-2.05276
603	5.84745	-7.99913	-2.04998
604	5.84967	-8.00099	-2.0471
605	5.8521	-8.00301	-2.0441
606	5.85465	-8.00511	-2.041
607	5.85726	-8.00724	-2.03781
608	5.85982	-8.00933	-2.03452
609	5.86227	-8.01131	-2.03115
610	5.86452	-8.01312	-2.02771
611	5.86648	-8.01469	-2.02418
612	5.86808	-8.01595	-2.02059
613	5.86922	-8.01684	-2.01694
614	5.86986	-8.01731	-2.01314
615	5.87004	-8.01742	-2.00911
616	5.86985	-8.01723	-2.0049
617	5.86937	-8.0168	-2.00057
618	5.86869	-8.01619	-1.99616
619	5.86789	-8.01547	-1.99171
620	5.86706	-8.01472	-1.98729
621	5.86628	-8.01398	-1.98293
622	5.86564	-8.01333	-1.97868
623	5.86522	-8.01283	-1.9746
624	5.86511	-8.01255	-1.97073
625	5.86538	-8.01255	-1.96711
626	5.86603	-8.01284	-1.96387
627	5.86694	-8.01336	-1.96101
628	5.86807	-8.01405	-1.95845
629	5.86938	-8.01489	-1.9561
630	5.87083	-8.01581	-1.95385
631	5.87237	-8.01676	-1.95164
632	5.87397	-8.01771	-1.94935
633	5.87558	-8.01861	-1.9469
634	5.87715	-8.0194	-1.9442
635	5.87865	-8.02005	-1.94115
636	5.88004	-8.02049	-1.93767
637	5.88127	-8.02069	-1.93367
638	5.88231	-8.02059	-1.9291
639	5.8832	-8.02019	-1.92404
640	5.88398	-8.01955	-1.91858
641	5.88469	-8.01875	-1.91278
642	5.88537	-8.01784	-1.90674
643	5.88606	-8.0169	-1.90052
644	5.88679	-8.01598	-1.8942
645	5.88761	-8.01516	-1.88787
646	5.88857	-8.0145	-1.88159
647	5.88969	-8.01406	-1.87545
648	5.89102	-8.01391	-1.86952
649	5.89261	-8.01411	-1.86389
650	5.89439	-8.01458	-1.85841
651	5.8963	-8.01519	-1.8529
652	5.89834	-8.01594	-1.8474
653	5.90051	-8.01685	-1.84193
654	5.90281	-8.01791	-1.83651
655	5.90524	-8.01914	-1.83119
656	5.9078	-8.02054	-1.82598
657	5.91049	-8.02212	-1.8209
658	5.91333	-8.02388	-1.816
659	5.91629	-8.02583	-1.81129
660	5.9194	-8.02797	-1.8068
661	5.92264	-8.03032	-1.80256
662	5.92611	-8.03292	-1.79855
663	5.92987	-8.03579	-1.79475
664	5.93386	-8.03892	-1.79114
665	5.93804	-8.04225	-1.78771
666	5.94235	-8.04577	-1.78445
667	5.94675	-8.04944	-1.78134
668	5.95118	-8.05323	-1.77837
669	5.9556	-8.05712	-1.77554
670	5.95995	-8.06106	-1.77284
671	5.96419	-8.06502	-1.77024
672	5.96826	-8.06899	-1.76775
673	5.97211	-8.07292	-1.76534
674	5.97582	-8.07687	-1.76303
675	5.97949	-8.08093	-1.76084
676	5.9831	-8.08508	-1.75878
677	5.98666	-8.0893	-1.75683
678	5.99015	-8.09358	-1.75501
679	5.99356	-8.0979	-1.75331
680	5.9969	-8.10226	-1.75173
681	6.00015	-8.10662	-1.75029
682	6.00331	-8.11099	-1.74896
683	6.00637	-8.11534	-1.74777
684	6.00933	-8.11967	-1.74671
685	6.01217	-8.12395	-1.74577
686	6.01485	-8.1282	-1.74509
687	6.01733	-8.13244	-1.74472
688	6.01966	-8.13667	-1.74461
689	6.02187	-8.14091	-1.7447
690	6.02398	-8.14514	-1.74491
691	6.02603	-8.14937	-1.74518
692	6.02806	-8.15362	-1.74545
693	6.03008	-8.15787	-1.74565
694	6.03215	-8.16214	-1.74572
695	6.03428	-8.16642	-1.74559
696	6.03651	-8.17072	-1.7452
697	6.03888	-8.17505	-1.74448
698	6.04127	-8.17939	-1.74342
699	6.04359	-8.18375	-1.74207
700	6.04587	-8.18811	-1.7405
701	6.04814	-8.19249	-1.73874
702	6.05046	-8.19688	-1.73685
703	6.05284	-8.20129	-1.73487
704	6.05534	-8.20571	-1.73286
705	6.05799	-8.21015	-1.73087
706	6.06082	-8.21461	-1.72894
707	6.06388	-8.21909	-1.72712
708	6.0672	-8.22359	-1.72547
709	6.07083	-8.22811	-1.72403
710	6.07484	-8.23264	-1.72276
711	6.07925	-8.23719	-1.72158
712	6.08398	-8.24175	-1.72048
713	6.08898	-8.24633	-1.71945
714	6.09417	-8.25092	-1.71848
715	6.09947	-8.25554	-1.71758
716	6.10481	-8.26018	-1.71672
717	6.11013	-8.26484	-1.7159
718	6.11535	-8.26954	-1.71512
719	6.12041	-8.27426	-1.71437
720	6.12522	-8.27901	-1.71363
721	6.12973	-8.2838	-1.7129
722	6.13401	-8.28868	-1.71219
723	6.13818	-8.29368	-1.71151
724	6.14224	-8.29877	-1.71085
725	6.14621	-8.30391	-1.71023
726	6.15009	-8.30909	-1.70964
727	6.15386	-8.31426	-1.70909
728	6.15755	-8.31939	-1.70858
729	6.16115	-8.32447	-1.7081
730	6.16466	-8.32944	-1.70768
731	6.16808	-8.3343	-1.70729
732	6.17143	-8.33899	-1.70696
733	6.1747	-8.3435	-1.70667
734	6.17781	-8.34784	-1.7065
735	6.18072	-8.35206	-1.70649
736	6.18347	-8.35616	-1.70659
737	6.18609	-8.36016	-1.70677
738	6.18863	-8.36407	-1.707
739	6.19111	-8.36789	-1.70723
740	6.19359	-8.37163	-1.70743
741	6.1961	-8.37531	-1.70757
742	6.19867	-8.37892	-1.7076
743	6.20135	-8.38249	-1.70749
744	6.20418	-8.38601	-1.7072
745	6.20719	-8.38951	-1.7067
746	6.21037	-8.39293	-1.70595
747	6.21366	-8.39626	-1.70495
748	6.21706	-8.3995	-1.70377
749	6.22055	-8.40267	-1.70243
750	6.2241	-8.40578	-1.701
751	6.2277	-8.40885	-1.6995
752	6.23133	-8.41188	-1.69799
753	6.23499	-8.41489	-1.69651
754	6.23864	-8.4179	-1.69511
755	6.24227	-8.42091	-1.69382
756	6.24588	-8.42394	-1.69271
757	6.24942	-8.427	-1.6918
758	6.25299	-8.43009	-1.69107
759	6.25662	-8.43318	-1.69044
760	6.26029	-8.43626	-1.68989
761	6.26399	-8.43934	-1.68943
762	6.26769	-8.44242	-1.68905
763	6.27137	-8.44548	-1.68874
764	6.275	-8.44854	-1.68848
765	6.27856	-8.45158	-1.68828
766	6.28202	-8.4546	-1.68812
767	6.28537	-8.4576	-1.68801
768	6.28858	-8.46059	-1.68792
769	6.29162	-8.46354	-1.68785
770	6.29446	-8.46649	-1.68784
771	6.29708	-8.46945	-1.68792
772	6.29953	-8.4724	-1.68807
773	6.30185	-8.47535	-1.68828
774	6.30408	-8.47827	-1.68854
775	6.30625	-8.48117	-1.68883
776	6.3084	-8.48405	-1.68913
777	6.31058	-8.48688	-1.68944
778	6.31282	-8.48967	-1.68973
779	6.31517	-8.4924	-1.68999
780	6.31765	-8.49508	-1.69022
781	6.32032	-8.49768	-1.69039
782	6.32317	-8.50025	-1.69048
783	6.32616	-8.50279	-1.69049
784	6.32928	-8.5053	-1.69044
785	6.33248	-8.50777	-1.69037
786	6.33575	-8.5102	-1.69027
787	6.33905	-8.51257	-1.69019
788	6.34236	-8.51489	-1.69014
789	6.34565	-8.51713	-1.69014
790	6.34889	-8.5193	-1.69021
791	6.35207	-8.52138	-1.69038
792	6.35514	-8.52337	-1.69067
793	6.35808	-8.52525	-1.69109
794	6.36096	-8.52697	-1.69163
795	6.36384	-8.52849	-1.69224
796	6.36671	-8.52985	-1.69291
797	6.36956	-8.53109	-1.69366
798	6.37235	-8.53225	-1.69449
799	6.37508	-8.53338	-1.69538
800	6.37774	-8.53451	-1.69636
801	6.3803	-8.53569	-1.69741
802	6.38274	-8.53696	-1.69853
803	6.38505	-8.53835	-1.69974
804	6.38722	-8.53992	-1.70103
805	6.38923	-8.5417	-1.7024
806	6.39095	-8.54362	-1.70389
807	6.39231	-8.54556	-1.70554
808	6.39341	-8.54755	-1.70732
809	6.39431	-8.54961	-1.7092
810	6.3951	-8.55177	-1.71116
811	6.39586	-8.55402	-1.71318
812	6.39666	-8.55641	-1.71522
813	6.39759	-8.55894	-1.71726
814	6.39872	-8.56163	-1.71927
815	6.40013	-8.56451	-1.72123
816	6.40191	-8.56759	-1.72312
817	6.40413	-8.57089	-1.7249
818	6.40684	-8.5745	-1.72669
819	6.41	-8.57847	-1.72858
820	6.41353	-8.58274	-1.73054
821	6.41733	-8.58723	-1.73251
822	6.42135	-8.59188	-1.73446
823	6.42548	-8.59664	-1.73635
824	6.42966	-8.60143	-1.73811
825	6.4338	-8.60619	-1.73973
826	6.43782	-8.61087	-1.74114
827	6.44165	-8.61538	-1.74231
828	6.4452	-8.61968	-1.7432
829	6.44839	-8.62369	-1.74375
830	6.45125	-8.62747	-1.74393
831	6.4539	-8.63111	-1.74374
832	6.45637	-8.63464	-1.74325
833	6.45869	-8.63805	-1.7425
834	6.46089	-8.64138	-1.74155
835	6.46301	-8.64462	-1.74046
836	6.46507	-8.64781	-1.73928
837	6.46712	-8.65094	-1.73806
838	6.46918	-8.65404	-1.73685
839	6.47128	-8.65712	-1.73572
840	6.47347	-8.6602	-1.73472
841	6.47576	-8.66328	-1.7339
842	6.47821	-8.66641	-1.73312
843	6.48082	-8.6696	-1.73223
844	6.48354	-8.67282	-1.73128
845	6.48632	-8.67604	-1.73031
846	6.48911	-8.67922	-1.72936
847	6.49186	-8.68233	-1.72847
848	6.49454	-8.68535	-1.72767
849	6.49708	-8.68825	-1.72702
850	6.49946	-8.69098	-1.72654
851	6.5016	-8.69353	-1.72629
852	6.50348	-8.69586	-1.72629
853	6.50504	-8.69793	-1.7266
854	6.50625	-8.69976	-1.72729
855	6.50714	-8.70138	-1.72836
856	6.50775	-8.7028	-1.72976
857	6.50814	-8.70404	-1.7314
858	6.50835	-8.70513	-1.73323
859	6.50844	-8.70608	-1.73516
860	6.50845	-8.70691	-1.73714
861	6.50843	-8.70764	-1.73908
862	6.50843	-8.70828	-1.74092
863	6.50849	-8.70886	-1.7426
864	6.50868	-8.7094	-1.74403
865	6.50902	-8.70991	-1.74516
866	6.50948	-8.71034	-1.74605
867	6.50994	-8.71065	-1.74683
868	6.51041	-8.71085	-1.7475
869	6.5109	-8.71095	-1.74807
870	6.51141	-8.71097	-1.74854
871	6.51194	-8.71092	-1.74892
872	6.5125	-8.71082	-1.7492
873	6.51309	-8.71068	-1.74939
874	6.51371	-8.71051	-1.7495
875	6.51437	-8.71034	-1.74952
876	6.51506	-8.71017	-1.74947
877	6.5158	-8.71002	-1.74934
878	6.51655	-8.70979	-1.74901
879	6.51729	-8.70943	-1.74839
880	6.51804	-8.70896	-1.74754
881	6.51881	-8.70842	-1.74654
882	6.51961	-8.70787	-1.74546
883	6.52045	-8.70732	-1.74436
884	6.52136	-8.70683	-1.74331
885	6.52234	-8.70644	-1.74238
886	6.52341	-8.70618	-1.74164
887	6.52458	-8.7061	-1.74116
888	6.52586	-8.70623	-1.74101
889	6.52727	-8.70662	-1.74126
890	6.5289	-8.70732	-1.74199
891	6.53077	-8.70832	-1.74318
892	6.53284	-8.70956	-1.74475
893	6.53505	-8.711	-1.7466
894	6.53736	-8.71257	-1.74865
895	6.53969	-8.71422	-1.75079
896	6.542	-8.71589	-1.75293
897	6.54424	-8.71753	-1.75499
898	6.54634	-8.71909	-1.75688
899	6.54826	-8.7205	-1.75849
900	6.54994	-8.72171	-1.75974
901	6.55133	-8.72267	-1.76054
902	6.5522	-8.72321	-1.76101
903	6.55249	-8.72327	-1.76135
904	6.55234	-8.72299	-1.76153
905	6.55191	-8.72249	-1.76155
906	6.55135	-8.72191	-1.7614
907	6.55081	-8.72137	-1.76105
908	6.55044	-8.72099	-1.7605
909	6.55041	-8.72092	-1.75973
910	6.55085	-8.72127	-1.75872
911	6.55192	-8.72217	-1.75748
912	6.55378	-8.72375	-1.75597
913	6.55658	-8.72615	-1.75419
914	6.56025	-8.72926	-1.75204
915	6.5646	-8.73289	-1.74946
916	6.56956	-8.73701	-1.74653
917	6.57506	-8.74158	-1.7433
918	6.58104	-8.74658	-1.73983
919	6.58743	-8.75198	-1.73621
920	6.59418	-8.75773	-1.73247
921	6.60122	-8.76382	-1.7287
922	6.60848	-8.77021	-1.72496
923	6.6159	-8.77687	-1.7213
924	6.62341	-8.78378	-1.7178
925	6.63096	-8.79088	-1.71451
926	6.63878	-8.79845	-1.71133
927	6.6471	-8.80667	-1.70812
928	6.65582	-8.81543	-1.7049
929	6.66486	-8.8246	-1.70169
930	6.67413	-8.83408	-1.6985
931	6.68352	-8.84374	-1.69536
932	6.69296	-8.85346	-1.69228
933	6.70235	-8.86314	-1.68928
934	6.7116	-8.87265	-1.68639
935	6.72062	-8.88188	-1.68362
936	6.72932	-8.89071	-1.68098
937	6.73761	-8.89903	-1.67851
938	6.74568	-8.90703	-1.67615
939	6.75374	-8.91497	-1.67386
940	6.76176	-8.92281	-1.67165
941	6.76969	-8.93052	-1.66954
942	6.77747	-8.93807	-1.66753
943	6.78507	-8.94541	-1.66563
944	6.79244	-8.95252	-1.66384
945	6.79953	-8.95936	-1.66219
946	6.80629	-8.9659	-1.66068
947	6.81268	-8.97209	-1.65931
948	6.81866	-8.97791	-1.65811
949	6.82417	-8.98332	-1.65707
950	6.82915	-8.98825	-1.65623
951	6.8336	-8.99271	-1.65558
952	6.83759	-8.99676	-1.65511
953	6.84118	-9.00044	-1.65479
954	6.84445	-9.00382	-1.65462
955	6.84747	-9.00695	-1.65456
956	6.85029	-9.00988	-1.65461
957	6.85299	-9.01268	-1.65473
958	6.85564	-9.0154	-1.65491
959	6.85831	-9.01809	-1.65514
960	6.86106	-9.02081	-1.65538
961	6.86396	-9.02362	-1.65563
962	6.86694	-9.02647	-1.65594
963	6.8699	-9.02929	-1.65636
964	6.87283	-9.03205	-1.65688
965	6.87571	-9.03475	-1.65748
966	6.87853	-9.03737	-1.65814
967	6.8813	-9.03989	-1.65885
968	6.88399	-9.0423	-1.65957
969	6.88661	-9.04459	-1.6603
970	6.88914	-9.04673	-1.66102
971	6.89158	-9.04872	-1.6617
972	6.89391	-9.05053	-1.66234
973	6.89612	-9.05216	-1.66291
974	6.89831	-9.05368	-1.66338
975	6.90053	-9.05516	-1.66375
976	6.90274	-9.05657	-1.66406
977	6.9049	-9.05786	-1.66433
978	6.90697	-9.05901	-1.66459
979	6.90892	-9.05999	-1.66485
980	6.9107	-9.06077	-1.66516
981	6.91228	-9.0613	-1.66554
982	6.91361	-9.06157	-1.66601
983	6.91466	-9.06153	-1.6666
984	6.9154	-9.06115	-1.66734
985	6.91577	-9.0604	-1.66825
986	6.9158	-9.0593	-1.66937
987	6.91555	-9.05788	-1.67068
988	6.91504	-9.05617	-1.67214
989	6.91427	-9.05417	-1.67373
990	6.91325	-9.0519	-1.67541
991	6.91201	-9.04937	-1.67716
992	6.91055	-9.0466	-1.67893
993	6.90888	-9.0436	-1.68071
994	6.90701	-9.04038	-1.68245
995	6.90497	-9.03696	-1.68413
996	6.90275	-9.03334	-1.68571
997	6.90038	-9.02956	-1.68716
998	6.89776	-9.02545	-1.68847
999	6.89482	-9.02091	-1.68969
1000	6.8916	-9.01601	-1.69083
1001	6.88815	-9.01083	-1.69192
1002	6.8845	-9.00542	-1.69297
1003	6.8807	-8.99988	-1.69401
1004	6.87679	-8.99425	-1.69507
1005	6.87281	-8.98862	-1.69615
1006	6.86881	-8.98306	-1.6973
1007	6.86481	-8.97763	-1.69852
1008	6.86088	-8.97241	-1.69984
1009	6.85704	-8.96747	-1.70128
1010	6.85331	-8.96283	-1.70273
1011	6.84965	-8.95844	-1.70409
1012	6.84604	-8.95424	-1.7054
1013	6.84243	-8.95017	-1.70672
1014	6.8388	-8.94616	-1.70809
1015	6.8351	-8.94215	-1.70957
1016	6.83131	-8.93809	-1.7112
1017	6.82739	-8.93391	-1.71304
1018	6.82331	-8.92955	-1.71514
1019	6.81902	-8.92496	-1.71753
1020	6.81451	-8.92006	-1.72028
1021	6.80973	-8.91481	-1.72343
1022	6.80464	-8.90926	-1.72718
1023	6.79925	-8.90355	-1.73159
1024	6.7936	-8.89766	-1.73653
1025	6.78774	-8.8916	-1.74186
1026	6.78172	-8.88536	-1.74744
1027	6.77558	-8.87893	-1.75315
1028	6.76937	-8.87233	-1.75883
1029	6.76314	-8.86554	-1.76436
1030	6.75694	-8.85856	-1.76959
1031	6.7508	-8.85139	-1.7744
1032	6.74478	-8.84403	-1.77864
1033	6.73892	-8.83648	-1.78218
1034	6.73297	-8.82842	-1.78495
1035	6.72671	-8.81966	-1.78704
1036	6.72024	-8.81037	-1.7886
1037	6.71369	-8.80073	-1.78974
1038	6.70716	-8.79089	-1.79058
1039	6.70076	-8.78105	-1.79126
1040	6.69461	-8.77135	-1.7919
1041	6.68882	-8.76199	-1.79263
1042	6.6835	-8.75312	-1.79356
1043	6.67876	-8.74492	-1.79483
1044	6.67472	-8.73756	-1.79656
1045	6.67148	-8.73121	-1.79888
1046	6.66923	-8.72587	-1.80174
1047	6.66798	-8.72137	-1.80499
1048	6.66755	-8.71758	-1.80856
1049	6.66776	-8.7144	-1.81239
1050	6.66844	-8.71172	-1.81644
1051	6.66942	-8.70942	-1.82064
1052	6.67052	-8.7074	-1.82493
1053	6.67157	-8.70555	-1.82925
1054	6.67239	-8.70375	-1.83356
1055	6.6728	-8.7019	-1.83778
1056	6.67265	-8.69988	-1.84187
1057	6.67174	-8.69758	-1.84575
1058	6.67043	-8.69541	-1.8496
1059	6.66914	-8.69377	-1.85355
1060	6.66778	-8.69248	-1.85758
1061	6.66627	-8.6914	-1.86163
1062	6.66454	-8.69038	-1.86565
1063	6.66249	-8.68926	-1.86961
1064	6.66007	-8.68788	-1.87345
1065	6.65717	-8.6861	-1.87714
1066	6.65373	-8.68375	-1.88062
1067	6.64966	-8.6807	-1.88386
1068	6.64489	-8.67677	-1.8868
1069	6.63932	-8.67182	-1.8894
1070	6.63277	-8.66583	-1.89164
1071	6.62519	-8.65897	-1.89356
1072	6.61674	-8.65134	-1.8952
1073	6.60758	-8.64304	-1.89659
1074	6.59788	-8.63418	-1.89778
1075	6.58779	-8.62487	-1.89882
1076	6.57747	-8.6152	-1.89973
1077	6.5671	-8.60529	-1.90056
1078	6.55682	-8.59523	-1.90135
1079	6.5468	-8.58513	-1.90213
1080	6.53721	-8.5751	-1.90296
1081	6.52819	-8.56524	-1.90387
1082	6.51968	-8.55538	-1.9047
1083	6.51143	-8.5453	-1.9053
1084	6.5034	-8.53503	-1.90575
1085	6.49552	-8.52459	-1.9061
1086	6.48774	-8.51401	-1.9064
1087	6.48	-8.50331	-1.90672
1088	6.47224	-8.49252	-1.90713
1089	6.46442	-8.48165	-1.90767
1090	6.45648	-8.47074	-1.90841
1091	6.44835	-8.45981	-1.9094
1092	6.43998	-8.44888	-1.91072
1093	6.43133	-8.43798	-1.91242
1094	6.4224	-8.4271	-1.91447
1095	6.41329	-8.41621	-1.91681
1096	6.40401	-8.4053	-1.9194
1097	6.39459	-8.39436	-1.92221
1098	6.38504	-8.38337	-1.92523
1099	6.37538	-8.37233	-1.92842
1100	6.36565	-8.36121	-1.93175
1101	6.35585	-8.35	-1.9352
1102	6.34601	-8.3387	-1.93873
1103	6.33615	-8.32729	-1.94233
1104	6.3263	-8.31575	-1.94597
1105	6.31646	-8.30407	-1.94961
1106	6.30665	-8.29236	-1.95333
1107	6.29684	-8.28069	-1.9572
1108	6.28701	-8.26902	-1.9612
1109	6.27715	-8.2573	-1.96531
1110	6.26725	-8.24547	-1.96952
1111	6.2573	-8.2335	-1.97379
1112	6.24728	-8.22134	-1.97811
1113	6.23719	-8.20894	-1.98245
1114	6.22701	-8.19625	-1.9868
1115	6.21672	-8.18323	-1.99114
1116	6.20632	-8.16982	-1.99543
1117	6.1958	-8.15599	-1.99967
1118	6.18518	-8.14162	-2.00386
1119	6.17452	-8.12667	-2.00801
1120	6.1638	-8.11125	-2.01215
1121	6.153	-8.09544	-2.01628
1122	6.14211	-8.07935	-2.02042
1123	6.13112	-8.06307	-2.02457
1124	6.12001	-8.04669	-2.02876
1125	6.10878	-8.03031	-2.03299
1126	6.0974	-8.01402	-2.03727
1127	6.08586	-7.99792	-2.04163
1128	6.07415	-7.98209	-2.04606
1129	6.06226	-7.96665	-2.05058
1130	6.04994	-7.95145	-2.0553
1131	6.03704	-7.93632	-2.06029
1132	6.0237	-7.92126	-2.06546
1133	6.01009	-7.90628	-2.07076
1134	5.99632	-7.8914	-2.07611
1135	5.98256	-7.87661	-2.08145
1136	5.96895	-7.86194	-2.08671
1137	5.95562	-7.84738	-2.09182
1138	5.94273	-7.83295	-2.09671
1139	5.93041	-7.81865	-2.10132
1140	5.91881	-7.8045	-2.10557
1141	5.90807	-7.7905	-2.10941
1142	5.89791	-7.7765	-2.11279
1143	5.88796	-7.76238	-2.11578
1144	5.87831	-7.74822	-2.11844
1145	5.86902	-7.73411	-2.12082
1146	5.86016	-7.72013	-2.12298
1147	5.85181	-7.70635	-2.12498
1148	5.84402	-7.69287	-2.12687
1149	5.83687	-7.67976	-2.12872
1150	5.83043	-7.6671	-2.13059
1151	5.82478	-7.65498	-2.13252
1152	5.81997	-7.64347	-2.13458
1153	5.81608	-7.63266	-2.13683
1154	5.81325	-7.62251	-2.13924
1155	5.81151	-7.61292	-2.14172
1156	5.81072	-7.60384	-2.14425
1157	5.81076	-7.59525	-2.14681
1158	5.81151	-7.58711	-2.14938
1159	5.81285	-7.57939	-2.15195
1160	5.81465	-7.57206	-2.15448
1161	5.81679	-7.56509	-2.15695
1162	5.81915	-7.55845	-2.15936
1163	5.8216	-7.55209	-2.16166
1164	5.82401	-7.54599	-2.16385
1165	5.82627	-7.54012	-2.16591
1166	5.82881	-7.53471	-2.1676
1167	5.83205	-7.52997	-2.16879
1168	5.83581	-7.52577	-2.16964
1169	5.83995	-7.52201	-2.17027
1170	5.8443	-7.51857	-2.17083
1171	5.84871	-7.51535	-2.17145
1172	5.85302	-7.51222	-2.17228
1173	5.85706	-7.50909	-2.17344
1174	5.86069	-7.50583	-2.17509
1175	5.86374	-7.50233	-2.17736
1176	5.86605	-7.49849	-2.18039
1177	5.86747	-7.49419	-2.18431
1178	5.8681	-7.48961	-2.18915
1179	5.8682	-7.48502	-2.19476
1180	5.86779	-7.48036	-2.20105
1181	5.86693	-7.47561	-2.20792
1182	5.86565	-7.47074	-2.21527
1183	5.86399	-7.46571	-2.22301
1184	5.86199	-7.46049	-2.23103
1185	5.8597	-7.45505	-2.23923
1186	5.85714	-7.44936	-2.24752
1187	5.85437	-7.44339	-2.2558
1188	5.85141	-7.43709	-2.26398
1189	5.84832	-7.43045	-2.27195
1190	5.84483	-7.42343	-2.27971
1191	5.84072	-7.41605	-2.28738
1192	5.83611	-7.40833	-2.29502
1193	5.83113	-7.40033	-2.30269
1194	5.82589	-7.39208	-2.31044
1195	5.82051	-7.38361	-2.31834
1196	5.81511	-7.37496	-2.32646
1197	5.80981	-7.36616	-2.33484
1198	5.80472	-7.35726	-2.34356
1199	5.79998	-7.34829	-2.35266
1200	5.79569	-7.33929	-2.36222
1201	5.79198	-7.33029	-2.37229
1202	5.7887	-7.32119	-2.38306
1203	5.78566	-7.31187	-2.39456
1204	5.78283	-7.30238	-2.40668
1205	5.78023	-7.29275	-2.41926
1206	5.77784	-7.28301	-2.43217
1207	5.77568	-7.2732	-2.44528
1208	5.77373	-7.26335	-2.45844
1209	5.77199	-7.25351	-2.47151
1210	5.77046	-7.24371	-2.48437
1211	5.76915	-7.23397	-2.49687
1212	5.76803	-7.22435	-2.50887
1213	5.76713	-7.21487	-2.52024
1214	5.7666	-7.20546	-2.53122
1215	5.76657	-7.19604	-2.54212
1216	5.76695	-7.18662	-2.5529
1217	5.76763	-7.17723	-2.56351
1218	5.76852	-7.16787	-2.57389
1219	5.76953	-7.15857	-2.584
1220	5.77055	-7.14934	-2.5938
1221	5.7715	-7.1402	-2.60324
1222	5.77226	-7.13116	-2.61226
1223	5.77276	-7.12224	-2.62083
1224	5.77288	-7.11345	-2.6289
1225	5.77254	-7.10482	-2.63641
1226	5.77183	-7.09628	-2.64316
1227	5.7709	-7.08779	-2.64907
1228	5.76977	-7.07935	-2.65429
1229	5.76845	-7.07099	-2.65896
1230	5.76695	-7.06273	-2.66321
1231	5.76529	-7.0546	-2.6672
1232	5.76348	-7.04662	-2.67107
1233	5.76152	-7.0388	-2.67495
1234	5.75945	-7.03118	-2.67899
1235	5.75725	-7.02376	-2.68334
1236	5.75496	-7.01658	-2.68813
1237	5.75258	-7.00966	-2.69351
1238	5.75014	-7.00313	-2.69946
1239	5.74766	-6.99707	-2.7058
1240	5.74509	-6.99139	-2.71245
1241	5.74243	-6.986	-2.71935
1242	5.73964	-6.98079	-2.7264
1243	5.7367	-6.97568	-2.73354
1244	5.73358	-6.97057	-2.74068
1245	5.73026	-6.96537	-2.74776
1246	5.72671	-6.95998	-2.75468
1247	5.72291	-6.95432	-2.76138
1248	5.71883	-6.94828	-2.76777
1249	5.71445	-6.94178	-2.77379
1250	5.70958	-6.93475	-2.77949
1251	5.70413	-6.92725	-2.785
1252	5.69821	-6.91937	-2.79034
1253	5.69195	-6.91121	-2.79551
1254	5.68546	-6.90287	-2.80054
1255	5.67887	-6.89444	-2.80543
1256	5.67228	-6.88601	-2.81021
1257	5.66582	-6.87768	-2.81487
1258	5.65961	-6.86954	-2.81944
1259	5.65376	-6.86169	-2.82393
1260	5.64839	-6.85422	-2.82835
1261	5.64362	-6.84724	-2.83272
1262	5.6393	-6.84059	-2.83709
1263	5.63523	-6.8341	-2.84149
1264	5.63139	-6.82777	-2.84588
1265	5.6278	-6.82162	-2.85021
1266	5.62445	-6.81567	-2.85444
1267	5.62135	-6.80992	-2.85854
1268	5.6185	-6.8044	-2.86246
1269	5.6159	-6.79911	-2.86617
1270	5.61355	-6.79407	-2.86961
1271	5.61147	-6.78929	-2.87276
1272	5.60963	-6.78479	-2.87557
1273	5.60807	-6.78057	-2.878
1274	5.60692	-6.77679	-2.87989
1275	5.60629	-6.77351	-2.88119
1276	5.6061	-6.77065	-2.88201
1277	5.60625	-6.76812	-2.88246
1278	5.60665	-6.76585	-2.88265
1279	5.60722	-6.76373	-2.88269
1280	5.60786	-6.7617	-2.8827
1281	5.60849	-6.75966	-2.88278
1282	5.60902	-6.75753	-2.88305
1283	5.60935	-6.75522	-2.88362
1284	5.60941	-6.75266	-2.8846
1285	5.60909	-6.74975	-2.8861
1286	5.60844	-6.74656	-2.8881
1287	5.60758	-6.74324	-2.89047
1288	5.60654	-6.73978	-2.89315
1289	5.60536	-6.73622	-2.89608
1290	5.60408	-6.73257	-2.89919
1291	5.60273	-6.72885	-2.90243
1292	5.60136	-6.72507	-2.90574
1293	5.59999	-6.72125	-2.90905
1294	5.59866	-6.71742	-2.9123
1295	5.59742	-6.71358	-2.91545
1296	5.5963	-6.70975	-2.91841
1297	5.59533	-6.70596	-2.92114
1298	5.59453	-6.70219	-2.92369
1299	5.59387	-6.69843	-2.92616
1300	5.59332	-6.69467	-2.92857
1301	5.59284	-6.69089	-2.93091
1302	5.59241	-6.68709	-2.9332
1303	5.59199	-6.68327	-2.93544
1304	5.59156	-6.6794	-2.93764
1305	5.59107	-6.67549	-2.93981
1306	5.59051	-6.67153	-2.94194
1307	5.58983	-6.6675	-2.94405
1308	5.58901	-6.6634	-2.94614
1309	5.58802	-6.65923	-2.94823
1310	5.58681	-6.65493	-2.95031
1311	5.5854	-6.65051	-2.95238
1312	5.58383	-6.64598	-2.95443
1313	5.58213	-6.64137	-2.95645
1314	5.58036	-6.63671	-2.95845
1315	5.57855	-6.63202	-2.96041
1316	5.57674	-6.62732	-2.96234
1317	5.57497	-6.62265	-2.96421
1318	5.57328	-6.61802	-2.96603
1319	5.57172	-6.61346	-2.96779
1320	5.57033	-6.609	-2.96949
1321	5.56914	-6.60466	-2.97111
1322	5.56817	-6.60038	-2.97262
1323	5.56738	-6.59612	-2.97397
1324	5.56675	-6.59189	-2.9752
1325	5.56623	-6.58769	-2.97635
1326	5.56579	-6.58353	-2.97744
1327	5.5654	-6.57943	-2.97851
1328	5.56503	-6.5754	-2.9796
1329	5.56465	-6.57145	-2.98073
1330	5.56422	-6.56759	-2.98193
1331	5.5637	-6.56383	-2.98325
1332	5.56307	-6.56018	-2.9847
1333	5.56229	-6.55666	-2.98633
1334	5.56137	-6.55328	-2.98811
1335	5.56035	-6.55007	-2.99
1336	5.55925	-6.54699	-2.99199
1337	5.55809	-6.54402	-2.99407
1338	5.55687	-6.54114	-2.99622
1339	5.55563	-6.53833	-2.99844
1340	5.55437	-6.53557	-3.00072
1341	5.5531	-6.53283	-3.00303
1342	5.55185	-6.53009	-3.00539
1343	5.55064	-6.52733	-3.00776
1344	5.54947	-6.52453	-3.01015
1345	5.54836	-6.52166	-3.01254
1346	5.54735	-6.51875	-3.01506
1347	5.54643	-6.51583	-3.01783
1348	5.54557	-6.5129	-3.02077
1349	5.54476	-6.50998	-3.02382
1350	5.54396	-6.50705	-3.02689
1351	5.54315	-6.50413	-3.02993
1352	5.5423	-6.50122	-3.03287
1353	5.5414	-6.49832	-3.03564
1354	5.54041	-6.49543	-3.03816
1355	5.53931	-6.49256	-3.04037
1356	5.53807	-6.48971	-3.04221
1357	5.53667	-6.48688	-3.04359
1358	5.53498	-6.48395	-3.04449
1359	5.53293	-6.48083	-3.04496
1360	5.53061	-6.4776	-3.04505
[truncated: 30,617 more rows]

## Sheet: P1S1-008
Frame	T8_Head Lateral Bending	T8_Head Axial Bending	T8_Head Flexion/Extension
[truncated: 50,364 more rows]

[truncated: 1 more sheets: P1S1-009]
