# Supplementary material for: Comparison of different techniques for prehospital cervical spine immobilization: Biomechanical measurements with a wireless motion capture system
Source: PLoS One. 2023 Nov 28;18(11):e0292300. doi: 10.1371/journal.pone.0292300 (PMC10683997; doi:10.1371/journal.pone.0292300)
Supplement: S3 Dataset — (XLSX) [file pone.0292300.s008.xlsx]

## Sheet: P2S0-001
Frame	T8_Head Lateral Bending	T8_Head Axial Bending	T8_Head Flexion/Extension
0	-0.547291	8.63449	9.44508
1	-0.545359	8.624	9.42571
2	-0.543307	8.613	9.40535
3	-0.541177	8.60165	9.38434
4	-0.539011	8.59013	9.363
5	-0.53685	8.57861	9.34166
6	-0.534735	8.56726	9.32065
7	-0.532707	8.55626	9.30029
8	-0.530805	8.54576	9.28091
9	-0.52907	8.53595	9.26284
10	-0.527542	8.52699	9.24641
11	-0.526261	8.51906	9.23195
12	-0.525265	8.51232	9.21977
13	-0.524571	8.50685	9.21006
14	-0.524142	8.50251	9.20256
15	-0.523944	8.49916	9.19696
16	-0.523942	8.49663	9.19297
17	-0.524103	8.49479	9.19029
18	-0.52439	8.49348	9.18863
19	-0.524771	8.49256	9.18767
20	-0.525211	8.49188	9.18713
21	-0.525676	8.49129	9.1867
22	-0.526132	8.49064	9.18608
23	-0.526543	8.48979	9.18498
24	-0.526877	8.48858	9.18309
25	-0.527167	8.48725	9.18082
26	-0.527471	8.4861	9.17875
27	-0.527793	8.4851	9.17687
28	-0.528136	8.48422	9.17512
29	-0.528503	8.48343	9.17349
30	-0.5289	8.4827	9.17194
31	-0.529327	8.482	9.17044
32	-0.529791	8.4813	9.16896
33	-0.530293	8.48057	9.16746
34	-0.530838	8.47978	9.16592
35	-0.531428	8.47889	9.1643
36	-0.532069	8.47788	9.16257
37	-0.532804	8.47679	9.16086
38	-0.53366	8.47567	9.15927
39	-0.534609	8.47454	9.15777
40	-0.535624	8.47338	9.1563
41	-0.536678	8.47218	9.15482
42	-0.537744	8.47095	9.15327
43	-0.538794	8.46968	9.15162
44	-0.539801	8.46837	9.14981
45	-0.540739	8.467	9.1478
46	-0.54158	8.46558	9.14553
47	-0.542297	8.46411	9.14297
48	-0.542863	8.46257	9.14006
49	-0.543299	8.46099	9.13679
50	-0.543648	8.45937	9.13318
51	-0.543917	8.45771	9.12929
52	-0.54411	8.456	9.12515
53	-0.544233	8.45425	9.12081
54	-0.544293	8.45244	9.1163
55	-0.544294	8.45058	9.11168
56	-0.544243	8.44865	9.10698
57	-0.544144	8.44666	9.10224
58	-0.544004	8.4446	9.09751
59	-0.543828	8.44247	9.09283
60	-0.543622	8.44026	9.08824
61	-0.543295	8.43786	9.08368
62	-0.542782	8.43518	9.07907
63	-0.54213	8.4323	9.0744
64	-0.541386	8.42929	9.0697
65	-0.540594	8.42622	9.06496
66	-0.539802	8.42315	9.0602
67	-0.539054	8.42015	9.0554
68	-0.538398	8.41729	9.0506
69	-0.537879	8.41464	9.04578
70	-0.537542	8.41226	9.04095
71	-0.537436	8.41023	9.03613
72	-0.537604	8.40862	9.03132
73	-0.538075	8.40744	9.02649
74	-0.538816	8.40663	9.02163
75	-0.539783	8.40613	9.01675
76	-0.540931	8.4059	9.01185
77	-0.542216	8.40588	9.00694
78	-0.543594	8.40601	9.00202
79	-0.54502	8.40624	8.99711
80	-0.54645	8.40652	8.99221
81	-0.54784	8.40679	8.98732
82	-0.549144	8.407	8.98246
83	-0.55032	8.4071	8.97762
84	-0.551323	8.40702	8.97283
85	-0.552135	8.40676	8.96802
86	-0.552795	8.40634	8.96314
87	-0.553341	8.40583	8.95824
88	-0.553809	8.40527	8.95332
89	-0.554236	8.40469	8.94843
90	-0.554661	8.40416	8.94357
91	-0.55512	8.40371	8.93878
92	-0.555649	8.40339	8.93408
93	-0.556288	8.40325	8.9295
94	-0.557071	8.40333	8.92506
95	-0.558038	8.40368	8.92079
96	-0.559225	8.40435	8.91672
97	-0.560632	8.40541	8.91294
98	-0.562221	8.40684	8.9095
99	-0.563966	8.40859	8.90633
100	-0.565843	8.41058	8.90335
101	-0.567829	8.41274	8.90049
102	-0.569899	8.41502	8.89767
103	-0.572028	8.41734	8.89481
104	-0.574193	8.41964	8.89186
105	-0.576369	8.42185	8.88872
106	-0.578532	8.42389	8.88532
107	-0.580659	8.42571	8.8816
108	-0.582724	8.42724	8.87747
109	-0.585003	8.42864	8.87284
110	-0.587701	8.4301	8.86773
111	-0.59068	8.43157	8.86224
112	-0.593806	8.43299	8.85647
113	-0.596942	8.43433	8.85052
114	-0.599955	8.43552	8.84449
115	-0.602708	8.43652	8.83847
116	-0.605066	8.43728	8.83258
117	-0.606894	8.43775	8.8269
118	-0.608056	8.43789	8.82153
119	-0.608418	8.43763	8.81658
120	-0.607843	8.43694	8.81215
121	-0.606077	8.43563	8.80809
122	-0.603105	8.43366	8.80422
123	-0.599151	8.43115	8.80054
124	-0.594443	8.42823	8.79707
125	-0.589204	8.42501	8.79381
126	-0.58366	8.42164	8.79078
127	-0.578038	8.41822	8.78799
128	-0.572562	8.41488	8.78545
129	-0.567458	8.41176	8.78317
130	-0.562951	8.40897	8.78116
131	-0.559267	8.40664	8.77944
132	-0.55663	8.4049	8.77801
133	-0.554948	8.40368	8.77697
134	-0.553912	8.4028	8.77639
135	-0.553433	8.40223	8.7762
136	-0.553417	8.40191	8.77633
137	-0.553773	8.4018	8.77672
138	-0.554408	8.40186	8.77731
139	-0.555232	8.40203	8.77803
140	-0.556152	8.40229	8.77883
141	-0.557076	8.40257	8.77963
142	-0.557912	8.40284	8.78037
143	-0.558568	8.40305	8.781
144	-0.558953	8.40315	8.78144
145	-0.559181	8.40322	8.78175
146	-0.559425	8.40334	8.78204
147	-0.559681	8.4035	8.78231
148	-0.559945	8.4037	8.78258
149	-0.560213	8.40392	8.78286
150	-0.560482	8.40418	8.78315
151	-0.560747	8.40445	8.78347
152	-0.561003	8.40473	8.78384
153	-0.561248	8.40501	8.78425
154	-0.561477	8.4053	8.78473
155	-0.561685	8.40557	8.78528
156	-0.56187	8.40582	8.78592
157	-0.562009	8.40604	8.78673
158	-0.562093	8.40619	8.78778
159	-0.562137	8.40631	8.78899
160	-0.562155	8.40642	8.79032
161	-0.562161	8.40652	8.79169
162	-0.562169	8.40666	8.79306
163	-0.562193	8.40683	8.79436
164	-0.562249	8.40707	8.79553
165	-0.562349	8.40739	8.79653
166	-0.562509	8.40782	8.79727
167	-0.562742	8.40837	8.79772
168	-0.563063	8.40906	8.7978
169	-0.56345	8.40995	8.79757
170	-0.563873	8.41104	8.79713
171	-0.564335	8.4123	8.79649
172	-0.564839	8.41369	8.79565
173	-0.565388	8.41516	8.79463
174	-0.565985	8.41667	8.79343
175	-0.566632	8.41819	8.79206
176	-0.567334	8.41966	8.79054
177	-0.568092	8.42105	8.78887
178	-0.568911	8.42231	8.78707
179	-0.569791	8.42342	8.78513
180	-0.570738	8.42431	8.78307
181	-0.571719	8.42499	8.78081
182	-0.572712	8.4255	8.77826
183	-0.573733	8.42587	8.77548
184	-0.574795	8.42612	8.7725
185	-0.575914	8.42629	8.76938
186	-0.577105	8.42641	8.76616
187	-0.578383	8.42651	8.76287
188	-0.579762	8.42662	8.75957
189	-0.581257	8.42676	8.7563
190	-0.582884	8.42698	8.7531
191	-0.584657	8.42729	8.75002
192	-0.586592	8.42773	8.7471
193	-0.588857	8.42838	8.74431
194	-0.591543	8.42924	8.74158
195	-0.59455	8.43026	8.73891
196	-0.597775	8.43138	8.73628
197	-0.601117	8.43254	8.73368
198	-0.604473	8.43368	8.73109
199	-0.607742	8.43473	8.72851
200	-0.610821	8.43565	8.72592
201	-0.61361	8.43637	8.72331
202	-0.616005	8.43683	8.72067
203	-0.617906	8.43697	8.71798
204	-0.61921	8.43674	8.71524
205	-0.619888	8.43608	8.71231
206	-0.620033	8.43501	8.70913
207	-0.619725	8.4336	8.70577
208	-0.619045	8.43192	8.70232
209	-0.618074	8.43005	8.69885
210	-0.616893	8.42805	8.69543
211	-0.615582	8.42598	8.69215
212	-0.614223	8.42393	8.68909
213	-0.612895	8.42195	8.68631
214	-0.611681	8.42012	8.68391
215	-0.610661	8.4185	8.68196
216	-0.609916	8.41717	8.68053
217	-0.609415	8.41609	8.67966
218	-0.609051	8.41516	8.67929
219	-0.60879	8.41435	8.67935
220	-0.608596	8.41365	8.67977
221	-0.608434	8.41302	8.68048
222	-0.608269	8.41245	8.68142
223	-0.608067	8.41191	8.68251
224	-0.607792	8.41137	8.68369
225	-0.607409	8.41081	8.68488
226	-0.606883	8.4102	8.68603
227	-0.606179	8.40953	8.68705
228	-0.605263	8.40876	8.68789
229	-0.604022	8.4079	8.68871
230	-0.602425	8.40697	8.68969
231	-0.600556	8.40599	8.69078
232	-0.598496	8.40497	8.69193
233	-0.596328	8.40393	8.69311
234	-0.594134	8.40288	8.69425
235	-0.591998	8.40185	8.69531
236	-0.590003	8.40085	8.69625
237	-0.588229	8.39989	8.69702
238	-0.586762	8.399	8.69757
239	-0.585682	8.39817	8.69785
240	-0.585073	8.39745	8.69781
241	-0.584898	8.39676	8.69739
242	-0.585042	8.39606	8.6966
243	-0.585474	8.39536	8.6955
244	-0.586161	8.3947	8.69417
245	-0.58707	8.39407	8.69267
246	-0.58817	8.39351	8.69105
247	-0.589428	8.39304	8.6894
248	-0.590812	8.39266	8.68777
249	-0.592289	8.3924	8.68622
250	-0.593827	8.39228	8.68483
251	-0.595394	8.39232	8.68366
252	-0.596957	8.39254	8.68277
253	-0.598632	8.39299	8.68217
254	-0.600529	8.39371	8.6818
255	-0.602604	8.39463	8.6816
256	-0.604815	8.39572	8.68153
257	-0.60712	8.39694	8.68156
258	-0.609475	8.39822	8.68162
259	-0.611839	8.39953	8.68169
260	-0.614168	8.40082	8.68171
261	-0.616421	8.40205	8.68164
262	-0.618554	8.40317	8.68143
263	-0.620525	8.40412	8.68105
264	-0.622291	8.40487	8.68044
265	-0.623912	8.40548	8.67956
266	-0.625471	8.40604	8.67844
267	-0.626964	8.40653	8.67712
268	-0.628386	8.40697	8.67567
269	-0.62973	8.40734	8.67412
270	-0.630992	8.40764	8.67253
271	-0.632167	8.40787	8.67096
272	-0.633249	8.40802	8.66945
273	-0.634234	8.40808	8.66806
274	-0.635116	8.40806	8.66684
275	-0.635889	8.40795	8.66584
276	-0.63655	8.40775	8.66512
277	-0.637138	8.4075	8.66468
278	-0.637687	8.40724	8.66447
279	-0.638176	8.40695	8.66446
280	-0.638587	8.4066	8.66461
281	-0.6389	8.40617	8.66487
282	-0.639097	8.40564	8.66522
283	-0.639157	8.40497	8.6656
284	-0.639061	8.40415	8.66598
285	-0.638791	8.40314	8.66633
286	-0.638326	8.40194	8.6666
287	-0.637648	8.4005	8.66675
288	-0.636737	8.39881	8.66674
289	-0.635503	8.39672	8.6666
290	-0.633909	8.39418	8.66637
291	-0.632017	8.39128	8.66607
292	-0.629888	8.38811	8.66572
293	-0.627584	8.38475	8.66532
294	-0.625167	8.38131	8.66491
295	-0.622699	8.37787	8.66449
296	-0.62024	8.37453	8.66407
297	-0.617854	8.37137	8.66368
298	-0.615602	8.36848	8.66333
299	-0.613544	8.36597	8.66304
300	-0.611744	8.36392	8.66282
301	-0.610086	8.36224	8.66274
302	-0.608428	8.3608	8.66282
303	-0.606795	8.35956	8.66301
304	-0.605211	8.35853	8.66328
305	-0.603699	8.35768	8.66357
306	-0.602282	8.35701	8.66385
307	-0.600984	8.35649	8.66405
308	-0.599829	8.35612	8.66414
309	-0.598841	8.35587	8.66407
310	-0.598043	8.35574	8.6638
311	-0.597459	8.35571	8.66328
312	-0.597112	8.35577	8.66246
313	-0.597001	8.35597	8.66124
314	-0.597099	8.35637	8.6596
315	-0.597392	8.35694	8.65763
316	-0.597866	8.35767	8.65542
317	-0.598507	8.35853	8.65305
318	-0.599299	8.35949	8.65061
319	-0.600229	8.36053	8.64818
320	-0.601283	8.36164	8.64584
321	-0.602446	8.36278	8.64369
322	-0.603704	8.36394	8.64181
323	-0.605042	8.36509	8.64028
324	-0.606447	8.36621	8.63919
325	-0.607971	8.36734	8.63853
326	-0.609665	8.36852	8.63822
327	-0.611507	8.36976	8.6382
328	-0.613479	8.37103	8.63842
329	-0.61556	8.37235	8.63882
330	-0.61773	8.37369	8.63934
331	-0.61997	8.37506	8.63995
332	-0.622259	8.37645	8.64057
333	-0.624579	8.37786	8.64117
334	-0.626908	8.37927	8.64168
335	-0.629228	8.38068	8.64205
336	-0.631517	8.38209	8.64224
337	-0.63388	8.38357	8.64222
338	-0.636402	8.38517	8.64205
339	-0.639042	8.38687	8.64178
340	-0.641754	8.38861	8.64144
341	-0.644497	8.39037	8.64106
342	-0.647225	8.39211	8.6407
343	-0.649897	8.39378	8.64038
344	-0.652468	8.39535	8.64015
345	-0.654895	8.39678	8.64004
346	-0.657134	8.39804	8.64009
347	-0.659142	8.39908	8.64035
348	-0.660877	8.39987	8.64085
349	-0.662348	8.4003	8.64156
350	-0.663612	8.40035	8.64241
351	-0.664689	8.40008	8.64339
352	-0.665601	8.3996	8.64451
353	-0.666369	8.39898	8.64575
354	-0.667014	8.3983	8.64711
355	-0.667558	8.39765	8.64859
356	-0.668022	8.39711	8.65017
357	-0.668427	8.39676	8.65185
358	-0.668794	8.39669	8.65363
359	-0.669145	8.39697	8.65551
360	-0.669502	8.3977	8.65746
361	-0.669722	8.3989	8.65967
362	-0.669693	8.4005	8.66223
363	-0.669478	8.40244	8.66506
364	-0.669141	8.40464	8.66808
365	-0.668746	8.40703	8.6712
366	-0.668355	8.40954	8.67433
367	-0.668032	8.41211	8.67741
368	-0.667842	8.41465	8.68033
369	-0.667846	8.41711	8.68302
370	-0.668109	8.41942	8.68538
371	-0.668694	8.42149	8.68735
372	-0.669665	8.42327	8.68883
373	-0.671024	8.42476	8.68992
374	-0.672705	8.42606	8.69079
375	-0.674664	8.42719	8.69142
376	-0.67686	8.42819	8.69181
377	-0.679251	8.42911	8.69197
378	-0.681796	8.42997	8.6919
379	-0.684451	8.43083	8.69159
380	-0.687176	8.43171	8.69104
381	-0.689927	8.43265	8.69025
382	-0.692664	8.4337	8.68923
383	-0.695344	8.43488	8.68797
384	-0.697925	8.43624	8.68646
385	-0.700458	8.4377	8.68466
386	-0.703022	8.43917	8.68251
387	-0.705614	8.44066	8.68006
388	-0.708235	8.4422	8.67733
389	-0.710882	8.44381	8.67437
390	-0.713556	8.44549	8.6712
391	-0.716254	8.44728	8.66787
392	-0.718976	8.44918	8.6644
393	-0.721721	8.45122	8.66082
394	-0.724487	8.45341	8.65718
395	-0.727274	8.45578	8.6535
396	-0.73008	8.45834	8.64983
397	-0.733175	8.46129	8.64588
398	-0.736732	8.46473	8.64146
399	-0.740603	8.46855	8.6367
400	-0.744644	8.47263	8.6317
401	-0.748707	8.47685	8.6266
402	-0.752646	8.48108	8.62153
403	-0.756316	8.4852	8.6166
404	-0.759569	8.48911	8.61194
405	-0.76226	8.49266	8.60767
406	-0.764242	8.49575	8.60393
407	-0.765369	8.49826	8.60083
408	-0.765494	8.50006	8.5985
409	-0.764383	8.50104	8.59686
410	-0.762043	8.50127	8.59574
411	-0.758697	8.50087	8.5951
412	-0.754567	8.49999	8.5949
413	-0.749875	8.49876	8.59509
414	-0.744842	8.49733	8.59563
415	-0.739691	8.49583	8.59649
416	-0.734643	8.49439	8.59763
417	-0.729921	8.49317	8.59899
418	-0.725745	8.49228	8.60055
419	-0.722339	8.49188	8.60226
420	-0.719924	8.4921	8.60408
421	-0.718398	8.49286	8.60612
422	-0.717454	8.49395	8.60847
423	-0.717007	8.49532	8.61112
424	-0.716971	8.49695	8.61403
425	-0.71726	8.49878	8.61718
426	-0.717789	8.50077	8.62052
427	-0.718472	8.50289	8.62405
428	-0.719223	8.50509	8.62771
429	-0.719957	8.50733	8.63149
430	-0.720588	8.50957	8.63536
431	-0.72103	8.51177	8.63929
432	-0.721198	8.51388	8.64325
433	-0.721186	8.51601	8.64728
434	-0.721146	8.51825	8.65145
435	-0.721083	8.52059	8.65576
436	-0.720999	8.523	8.66019
437	-0.720898	8.52545	8.66473
438	-0.720783	8.52791	8.66939
439	-0.720657	8.53035	8.67414
440	-0.720525	8.53276	8.67898
441	-0.720388	8.5351	8.68391
442	-0.720251	8.53735	8.68891
443	-0.720116	8.53948	8.69398
444	-0.719988	8.54146	8.6991
445	-0.719888	8.54333	8.70446
446	-0.719826	8.54515	8.71018
447	-0.719789	8.5469	8.71616
448	-0.719762	8.54859	8.72232
449	-0.719731	8.55022	8.72856
450	-0.719683	8.55177	8.73479
451	-0.719602	8.55326	8.74092
452	-0.719476	8.55466	8.74686
453	-0.71929	8.55599	8.75251
454	-0.719029	8.55724	8.75778
455	-0.71868	8.5584	8.76259
456	-0.718228	8.55947	8.76684
457	-0.717637	8.56042	8.77045
458	-0.716899	8.56123	8.77346
459	-0.716043	8.56191	8.77599
460	-0.715097	8.56249	8.77813
461	-0.714091	8.563	8.77998
462	-0.713053	8.56344	8.78165
463	-0.712012	8.56385	8.78325
464	-0.710998	8.56425	8.78486
465	-0.71004	8.56466	8.78661
466	-0.709165	8.5651	8.78858
467	-0.708404	8.56559	8.79089
468	-0.707785	8.56615	8.79363
469	-0.707201	8.56669	8.79679
470	-0.706553	8.56713	8.80025
471	-0.705879	8.56751	8.80394
472	-0.705221	8.56786	8.80783
473	-0.704618	8.56821	8.81184
474	-0.704111	8.56861	8.81591
475	-0.703739	8.5691	8.82001
476	-0.703542	8.5697	8.82405
477	-0.703561	8.57046	8.828
478	-0.703835	8.57142	8.83179
479	-0.704404	8.5726	8.83537
480	-0.70531	8.57405	8.83867
481	-0.706693	8.57586	8.84163
482	-0.708601	8.57803	8.84428
483	-0.710932	8.58051	8.84668
484	-0.71358	8.58321	8.84891
485	-0.716444	8.58607	8.85103
486	-0.719421	8.58901	8.85313
487	-0.722407	8.59197	8.85527
488	-0.725298	8.59487	8.85753
489	-0.727993	8.59764	8.85998
490	-0.730387	8.60021	8.86269
491	-0.732378	8.60251	8.86573
492	-0.733862	8.60447	8.86919
493	-0.734918	8.60613	8.87307
494	-0.735708	8.60758	8.87733
495	-0.736256	8.60886	8.88191
496	-0.736584	8.60998	8.88673
497	-0.736715	8.61097	8.89175
498	-0.736672	8.61186	8.89689
499	-0.736477	8.61267	8.9021
500	-0.736153	8.61342	8.90732
501	-0.735724	8.61415	8.91247
502	-0.735212	8.61488	8.91751
503	-0.734639	8.61562	8.92237
504	-0.73403	8.61641	8.92699
505	-0.733357	8.61726	8.93135
506	-0.732582	8.61816	8.93551
507	-0.731702	8.61908	8.93952
508	-0.730717	8.62	8.94342
509	-0.729626	8.62089	8.94726
510	-0.728428	8.62172	8.95109
511	-0.727123	8.62248	8.95497
512	-0.725709	8.62313	8.95893
513	-0.724187	8.62364	8.96304
514	-0.722554	8.624	8.96733
515	-0.72081	8.62418	8.97185
516	-0.718955	8.62415	8.97666
517	-0.71687	8.62386	8.98193
518	-0.714482	8.62332	8.98771
519	-0.711855	8.62257	8.99387
520	-0.709053	8.62164	9.00031
521	-0.706142	8.62059	9.00688
522	-0.703187	8.61944	9.01346
523	-0.700252	8.61824	9.01993
524	-0.697402	8.61704	9.02616
525	-0.694701	8.61587	9.03202
526	-0.692216	8.61477	9.0374
527	-0.69001	8.61379	9.04216
528	-0.688149	8.61296	9.04619
529	-0.686594	8.61223	9.04944
530	-0.685249	8.61151	9.05204
531	-0.684096	8.61081	9.05409
532	-0.683113	8.61014	9.05568
533	-0.682279	8.6095	9.05691
534	-0.681576	8.6089	9.05787
535	-0.680982	8.60835	9.05865
536	-0.680477	8.60785	9.05936
537	-0.680041	8.6074	9.06008
538	-0.679653	8.60702	9.06092
539	-0.679294	8.60671	9.06196
540	-0.678942	8.60648	9.06331
541	-0.678648	8.60636	9.06484
542	-0.678466	8.60638	9.0664
543	-0.678382	8.60651	9.06796
544	-0.678381	8.60673	9.06955
545	-0.678449	8.607	9.07115
546	-0.678571	8.6073	9.07277
547	-0.678733	8.60761	9.07441
548	-0.67892	8.6079	9.07606
549	-0.679118	8.60815	9.07774
550	-0.679312	8.60832	9.07943
551	-0.679488	8.6084	9.08114
552	-0.679632	8.60835	9.08287
553	-0.679817	8.6082	9.08463
554	-0.680107	8.608	9.08641
555	-0.680469	8.60773	9.08822
556	-0.680874	8.60742	9.09004
557	-0.68129	8.60707	9.09189
558	-0.681685	8.60667	9.09375
559	-0.682029	8.60623	9.09562
560	-0.68229	8.60577	9.0975
561	-0.682437	8.60528	9.0994
562	-0.68244	8.60476	9.10129
563	-0.682266	8.60423	9.10319
564	-0.681885	8.60368	9.10509
565	-0.681336	8.60313	9.10702
566	-0.680677	8.60258	9.10901
567	-0.679908	8.60201	9.11104
568	-0.679026	8.60142	9.1131
569	-0.67803	8.60081	9.11516
570	-0.676919	8.60016	9.11721
571	-0.675691	8.59947	9.11924
572	-0.674346	8.59873	9.12123
573	-0.67288	8.59794	9.12315
574	-0.671294	8.59708	9.125
575	-0.669585	8.59615	9.12676
576	-0.667753	8.59515	9.1284
577	-0.66569	8.59401	9.12991
578	-0.663332	8.59271	9.13129
579	-0.660737	8.59127	9.13256
580	-0.657964	8.58975	9.13375
581	-0.655071	8.58817	9.13487
582	-0.652118	8.58657	9.13596
583	-0.649162	8.58499	9.13704
584	-0.646263	8.58346	9.13813
585	-0.643479	8.58203	9.13927
586	-0.640869	8.58072	9.14047
587	-0.638492	8.57958	9.14176
588	-0.636406	8.57865	9.14316
589	-0.634534	8.57788	9.14467
590	-0.632761	8.57724	9.14625
591	-0.631093	8.5767	9.1479
592	-0.629534	8.57626	9.1496
593	-0.628092	8.57592	9.15135
594	-0.626769	8.57566	9.15312
595	-0.625573	8.57547	9.1549
596	-0.624507	8.57535	9.15669
597	-0.623579	8.5753	9.15846
598	-0.622792	8.57529	9.16022
599	-0.622152	8.57534	9.16194
600	-0.621665	8.57541	9.16362
601	-0.621428	8.57558	9.16529
602	-0.6215	8.57586	9.16698
603	-0.621823	8.57625	9.16869
604	-0.622339	8.57672	9.17041
605	-0.622992	8.57725	9.17211
606	-0.623724	8.57782	9.17379
607	-0.624479	8.57841	9.17544
608	-0.625198	8.579	9.17704
609	-0.625825	8.57956	9.17859
610	-0.626303	8.58008	9.18005
611	-0.626574	8.58054	9.18144
612	-0.626581	8.58091	9.18273
613	-0.626333	8.58124	9.18403
614	-0.625898	8.58158	9.18543
615	-0.625307	8.58192	9.18687
616	-0.624592	8.58225	9.18831
617	-0.623785	8.58255	9.18969
618	-0.622917	8.58283	9.19096
619	-0.62202	8.58305	9.19206
620	-0.621127	8.58322	9.19294
621	-0.620267	8.58332	9.19355
622	-0.619474	8.58334	9.19383
623	-0.618779	8.58328	9.19374
624	-0.618213	8.5831	9.19322
625	-0.617739	8.58279	9.1923
626	-0.617298	8.58234	9.19108
627	-0.616891	8.58176	9.18956
628	-0.616517	8.58109	9.18776
629	-0.616178	8.58035	9.18569
630	-0.615874	8.57956	9.18336
631	-0.615606	8.57877	9.18077
632	-0.615374	8.57798	9.17796
633	-0.615179	8.57722	9.17491
634	-0.615021	8.57653	9.17166
635	-0.614901	8.57593	9.1682
636	-0.614819	8.57545	9.16455
637	-0.614891	8.57507	9.16048
638	-0.615191	8.57479	9.15584
639	-0.615656	8.57457	9.15073
640	-0.61622	8.5744	9.14529
641	-0.616821	8.57427	9.13962
642	-0.617396	8.57416	9.13384
643	-0.61788	8.57405	9.12807
644	-0.61821	8.57394	9.12243
645	-0.618323	8.57379	9.11702
646	-0.618155	8.57359	9.11198
647	-0.617643	8.57334	9.10741
648	-0.616722	8.573	9.10344
649	-0.615219	8.57254	9.09992
650	-0.613094	8.57194	9.09664
651	-0.610482	8.57123	9.09361
652	-0.607518	8.57046	9.09081
653	-0.604335	8.56965	9.08826
654	-0.601071	8.56886	9.08595
655	-0.597859	8.56811	9.08388
656	-0.594834	8.56744	9.08206
657	-0.592131	8.5669	9.08047
658	-0.589886	8.56651	9.07913
659	-0.588233	8.56632	9.07802
660	-0.587307	8.56636	9.07716
661	-0.587257	8.56671	9.0766
662	-0.588031	8.56737	9.07639
663	-0.589461	8.56828	9.07648
664	-0.591381	8.56937	9.07685
665	-0.593622	8.57059	9.07746
666	-0.596019	8.57186	9.07827
667	-0.598403	8.57312	9.07926
668	-0.600608	8.57432	9.08039
669	-0.602467	8.57539	9.08163
670	-0.603812	8.57626	9.08293
671	-0.604475	8.57687	9.08428
672	-0.604291	8.57716	9.08563
673	-0.603416	8.57724	9.08755
674	-0.602133	8.57726	9.09046
675	-0.600462	8.57719	9.09405
676	-0.598423	8.57701	9.09803
677	-0.596038	8.5767	9.10213
678	-0.593327	8.57624	9.10604
679	-0.590311	8.5756	9.10947
680	-0.58701	8.57476	9.11213
681	-0.583444	8.5737	9.11373
682	-0.579636	8.57239	9.11399
683	-0.575605	8.57082	9.1126
684	-0.571373	8.56895	9.10928
685	-0.56675	8.56677	9.10396
686	-0.561593	8.56428	9.09692
687	-0.555994	8.5615	9.08838
688	-0.550041	8.55846	9.07855
689	-0.543826	8.55521	9.06767
690	-0.537439	8.55176	9.05595
691	-0.53097	8.54814	9.04361
692	-0.524508	8.54439	9.03088
693	-0.518144	8.54054	9.01797
694	-0.511968	8.53662	9.0051
695	-0.50607	8.53265	8.9925
696	-0.50054	8.52867	8.98039
697	-0.495208	8.52452	8.96858
698	-0.48987	8.52004	8.95669
699	-0.484559	8.51532	8.9447
700	-0.479312	8.51043	8.93256
701	-0.474163	8.50544	8.92026
702	-0.469147	8.50041	8.90774
703	-0.4643	8.49542	8.89497
704	-0.459657	8.49054	8.88192
705	-0.455252	8.48585	8.86856
706	-0.45112	8.48141	8.85484
707	-0.447296	8.4773	8.84074
708	-0.443816	8.47358	8.82621
709	-0.440641	8.47015	8.81101
710	-0.437709	8.46687	8.79501
711	-0.435018	8.46374	8.77838
712	-0.432567	8.46078	8.76128
713	-0.430353	8.458	8.74386
714	-0.428376	8.45542	8.72628
715	-0.426633	8.45305	8.7087
716	-0.425123	8.45091	8.69128
717	-0.423843	8.449	8.67418
718	-0.422792	8.44734	8.65757
719	-0.421968	8.44595	8.64158
720	-0.421368	8.44484	8.6264
721	-0.421156	8.44417	8.61222
722	-0.421437	8.44405	8.59899
723	-0.422123	8.44438	8.5865
724	-0.423125	8.44505	8.57455
725	-0.424357	8.44595	8.56291
726	-0.425731	8.44699	8.55139
727	-0.427159	8.44806	8.53976
728	-0.428554	8.44907	8.52781
729	-0.429827	8.4499	8.51534
730	-0.430893	8.45045	8.50212
731	-0.431663	8.45063	8.48796
732	-0.432049	8.45032	8.47263
733	-0.432239	8.44949	8.45628
734	-0.432447	8.44821	8.43923
735	-0.432627	8.44657	8.42153
736	-0.432734	8.44467	8.40324
737	-0.43272	8.44259	8.38443
738	-0.43254	8.44043	8.36515
739	-0.432149	8.43828	8.34546
740	-0.431499	8.43624	8.32541
741	-0.430545	8.43438	8.30507
742	-0.429241	8.4328	8.2845
743	-0.42754	8.4316	8.26375
744	-0.425396	8.43087	8.24288
745	-0.422599	8.43075	8.2216
746	-0.419067	8.43126	8.19966
747	-0.414943	8.43224	8.17718
748	-0.410369	8.43356	8.15427
749	-0.405491	8.43507	8.13108
750	-0.40045	8.43662	8.10771
751	-0.39539	8.43807	8.0843
752	-0.390456	8.43928	8.06097
753	-0.385791	8.4401	8.03783
754	-0.381539	8.4404	8.01502
755	-0.377844	8.44001	7.99266
756	-0.37485	8.43882	7.97087
757	-0.372523	8.43685	7.94915
758	-0.370685	8.43429	7.92707
759	-0.369264	8.43121	7.90481
760	-0.368187	8.42769	7.88256
761	-0.367382	8.42378	7.8605
762	-0.366775	8.41955	7.83884
763	-0.366295	8.41507	7.81776
764	-0.365867	8.41041	7.79745
765	-0.36542	8.40563	7.7781
766	-0.36488	8.4008	7.75989
767	-0.364174	8.39599	7.74303
768	-0.363229	8.39127	7.72769
769	-0.362072	8.38645	7.714
770	-0.3608	8.38137	7.70181
771	-0.359445	8.37607	7.69095
772	-0.358038	8.37061	7.68123
773	-0.35661	8.36502	7.67246
774	-0.355192	8.35938	7.66448
775	-0.353815	8.35372	7.65709
776	-0.35251	8.34809	7.65011
777	-0.351309	8.34256	7.64335
778	-0.350243	8.33716	7.63665
779	-0.349343	8.33196	7.62981
780	-0.34864	8.327	7.62265
781	-0.348107	8.32232	7.61506
782	-0.347692	8.31788	7.60717
783	-0.347391	8.31363	7.59915
784	-0.347197	8.30953	7.59119
785	-0.347107	8.30551	7.58346
786	-0.347114	8.30153	7.57613
787	-0.347215	8.29753	7.56938
788	-0.347404	8.29348	7.5634
789	-0.347676	8.2893	7.55834
790	-0.348026	8.28496	7.5544
791	-0.34845	8.2804	7.55175
792	-0.348941	8.27557	7.55056
793	-0.349615	8.27036	7.55087
794	-0.35055	8.26476	7.5525
795	-0.351686	8.25887	7.55532
796	-0.352963	8.25276	7.55921
797	-0.354323	8.24654	7.56404
798	-0.355704	8.24029	7.56966
799	-0.357049	8.23411	7.57597
800	-0.358296	8.22809	7.58282
801	-0.359388	8.22231	7.59009
802	-0.360265	8.21688	7.59764
803	-0.360867	8.21187	7.60535
804	-0.361136	8.20739	7.61309
805	-0.361025	8.20324	7.6209
806	-0.360572	8.1992	7.62897
807	-0.359838	8.19532	7.63734
808	-0.358886	8.19165	7.64608
809	-0.357779	8.18822	7.65523
810	-0.356579	8.18509	7.66485
811	-0.355349	8.18229	7.675
812	-0.354152	8.17988	7.68573
813	-0.353049	8.1779	7.69708
814	-0.352104	8.17639	7.70913
815	-0.351379	8.17539	7.72192
816	-0.350937	8.17496	7.73551
817	-0.350605	8.17522	7.75029
818	-0.350205	8.17622	7.76645
819	-0.349792	8.17784	7.78375
820	-0.34942	8.17999	7.80193
821	-0.349146	8.18257	7.82074
822	-0.349022	8.18548	7.83994
823	-0.349105	8.18861	7.85927
824	-0.349449	8.19187	7.87849
825	-0.350108	8.19514	7.89734
826	-0.351137	8.19834	7.91557
827	-0.35259	8.20136	7.93293
828	-0.354521	8.2041	7.94918
829	-0.35697	8.20656	7.96477
830	-0.359904	8.20888	7.98024
831	-0.363265	8.2111	7.99552
832	-0.366997	8.21328	8.01052
833	-0.371044	8.21549	8.02516
834	-0.375349	8.21778	8.03934
835	-0.379855	8.2202	8.05298
836	-0.384507	8.22281	8.066
837	-0.389247	8.22568	8.0783
838	-0.394019	8.22886	8.08981
839	-0.398767	8.2324	8.10044
840	-0.403434	8.23637	8.1101
841	-0.408139	8.24079	8.11871
842	-0.413019	8.24563	8.1263
843	-0.418045	8.25082	8.13297
844	-0.423188	8.25631	8.13884
845	-0.42842	8.26206	8.14399
846	-0.433711	8.26801	8.14853
847	-0.439034	8.2741	8.15257
848	-0.44436	8.28029	8.15619
849	-0.449659	8.28652	8.15952
850	-0.454904	8.29274	8.16263
851	-0.460065	8.29889	8.16565
852	-0.465114	8.30493	8.16867
853	-0.470235	8.31116	8.17141
854	-0.475573	8.31781	8.17361
855	-0.481048	8.32477	8.17535
856	-0.486579	8.33189	8.1767
857	-0.492084	8.33906	8.17774
858	-0.497481	8.34615	8.17856
859	-0.502689	8.35301	8.17923
860	-0.507627	8.35953	8.17984
861	-0.512212	8.36557	8.18047
862	-0.516364	8.371	8.18119
863	-0.520001	8.37569	8.18209
864	-0.523041	8.37953	8.18325
865	-0.525437	8.38245	8.18449
866	-0.527249	8.38457	8.18563
867	-0.528554	8.38601	8.1867
868	-0.529428	8.38687	8.18775
869	-0.52995	8.38725	8.18881
870	-0.530196	8.38726	8.18994
871	-0.530245	8.387	8.19116
872	-0.530172	8.38659	8.19253
873	-0.530057	8.38612	8.19408
874	-0.529975	8.38571	8.19586
875	-0.530005	8.38545	8.1979
876	-0.530224	8.38545	8.20026
877	-0.530486	8.38552	8.20298
878	-0.530613	8.38541	8.20604
879	-0.530636	8.38516	8.20939
880	-0.530585	8.38481	8.21298
881	-0.530491	8.38441	8.21676
882	-0.530384	8.384	8.22066
883	-0.530295	8.38362	8.22465
884	-0.530255	8.38331	8.22866
885	-0.530292	8.38312	8.23265
886	-0.53044	8.38309	8.23656
887	-0.530726	8.38326	8.24034
888	-0.531183	8.38367	8.24393
889	-0.531881	8.38442	8.24735
890	-0.53283	8.38553	8.25067
891	-0.533975	8.38691	8.25391
892	-0.535256	8.38849	8.2571
893	-0.536616	8.39018	8.26026
894	-0.537997	8.39191	8.26342
895	-0.539341	8.3936	8.26661
896	-0.540591	8.39516	8.26985
897	-0.541687	8.39652	8.27317
898	-0.542574	8.39759	8.2766
899	-0.543192	8.3983	8.28016
900	-0.543484	8.39856	8.28389
901	-0.54342	8.39842	8.28791
902	-0.543045	8.39797	8.29229
903	-0.542411	8.39724	8.29694
904	-0.541572	8.39629	8.30176
905	-0.54058	8.39512	8.30666
906	-0.539488	8.39379	8.31154
907	-0.538348	8.39232	8.31633
908	-0.537215	8.39074	8.32091
909	-0.536139	8.3891	8.3252
910	-0.535175	8.38741	8.32912
911	-0.534375	8.38572	8.33255
912	-0.533793	8.38406	8.33542
913	-0.533216	8.38234	8.33796
914	-0.532453	8.38046	8.34044
915	-0.531586	8.37846	8.34277
916	-0.530696	8.37636	8.34489
917	-0.529864	8.37418	8.34673
918	-0.529172	8.37197	8.34819
919	-0.528701	8.36973	8.34921
920	-0.528533	8.36751	8.34972
921	-0.528749	8.36533	8.34964
922	-0.52943	8.36321	8.34889
923	-0.530659	8.36119	8.3474
924	-0.532516	8.35929	8.3451
925	-0.535027	8.35743	8.3419
926	-0.53812	8.35553	8.33783
927	-0.541728	8.35362	8.33299
928	-0.545786	8.35173	8.32747
929	-0.550228	8.34987	8.32136
930	-0.55499	8.34808	8.31475
931	-0.560005	8.34638	8.30774
932	-0.565207	8.3448	8.3004
933	-0.570532	8.34336	8.29284
934	-0.575914	8.34208	8.28515
935	-0.581286	8.341	8.27741
936	-0.586584	8.34014	8.26972
937	-0.592032	8.33944	8.2617
938	-0.597848	8.33885	8.253
939	-0.603948	8.33838	8.24378
940	-0.610253	8.33804	8.23419
941	-0.61668	8.33784	8.22437
942	-0.623148	8.33779	8.21447
943	-0.629576	8.33791	8.20465
944	-0.635882	8.33821	8.19505
945	-0.641985	8.33869	8.18582
946	-0.647802	8.33937	8.17712
947	-0.653252	8.34027	8.16909
948	-0.658254	8.34138	8.16189
949	-0.662935	8.34293	8.1553
950	-0.667463	8.34503	8.14904
951	-0.671823	8.34757	8.14312
952	-0.675996	8.35042	8.13756
953	-0.679964	8.35345	8.13237
954	-0.683711	8.35655	8.12757
955	-0.687218	8.35959	8.12318
956	-0.690469	8.36246	8.1192
957	-0.693445	8.36502	8.11566
958	-0.69613	8.36715	8.11258
959	-0.698505	8.36873	8.10996
960	-0.700555	8.36965	8.10783
961	-0.702199	8.36987	8.10624
962	-0.703408	8.36952	8.10522
963	-0.704236	8.36869	8.10473
964	-0.704735	8.36747	8.10472
965	-0.704961	8.36594	8.10514
966	-0.704966	8.3642	8.10596
967	-0.704804	8.36234	8.10712
968	-0.70453	8.36044	8.10859
969	-0.704196	8.35859	8.11032
970	-0.703857	8.35689	8.11227
971	-0.703567	8.35542	8.11439
972	-0.703379	8.35427	8.11664
973	-0.703062	8.35329	8.11938
974	-0.702409	8.3523	8.12291
975	-0.701512	8.35132	8.12704
976	-0.700465	8.35037	8.13161
977	-0.699358	8.34947	8.13644
978	-0.698285	8.34865	8.14136
979	-0.697337	8.34793	8.14619
980	-0.696608	8.34733	8.15076
981	-0.696188	8.34687	8.1549
982	-0.69617	8.34658	8.15842
983	-0.696647	8.34648	8.16117
984	-0.69771	8.34659	8.16297
985	-0.699433	8.34692	8.16388
986	-0.70176	8.34746	8.16416
987	-0.704593	8.34818	8.16387
988	-0.707834	8.34906	8.16308
989	-0.711386	8.35009	8.16186
990	-0.715149	8.35124	8.16026
991	-0.719025	8.3525	8.15838
992	-0.722916	8.35384	8.15626
993	-0.726725	8.35524	8.15397
994	-0.730351	8.35669	8.1516
995	-0.733699	8.35816	8.1492
996	-0.736668	8.35963	8.14684
997	-0.739287	8.36114	8.1443
998	-0.741681	8.36276	8.14138
999	-0.743897	8.36446	8.13815
1000	-0.745982	8.36623	8.13469
1001	-0.747984	8.36807	8.13106
1002	-0.74995	8.36996	8.12734
1003	-0.751928	8.37189	8.12361
1004	-0.753964	8.37385	8.11994
1005	-0.756106	8.37583	8.11641
1006	-0.758402	8.37781	8.11309
1007	-0.760899	8.37979	8.11005
1008	-0.763644	8.38175	8.10737
1009	-0.76671	8.38372	8.10498
1010	-0.77009	8.38574	8.10275
1011	-0.773715	8.38779	8.10067
1012	-0.777516	8.38987	8.09874
1013	-0.781424	8.39196	8.09694
1014	-0.785368	8.39406	8.09527
1015	-0.78928	8.39617	8.09372
1016	-0.793091	8.39826	8.09228
1017	-0.796731	8.40034	8.09093
1018	-0.80013	8.40239	8.08968
1019	-0.80322	8.40441	8.08851
1020	-0.805931	8.40639	8.08741
1021	-0.808306	8.40837	8.0863
1022	-0.810447	8.41037	8.08514
1023	-0.812376	8.41238	8.08398
1024	-0.814113	8.41439	8.08286
1025	-0.815679	8.41639	8.08185
1026	-0.817095	8.41835	8.08098
1027	-0.818381	8.42027	8.08032
1028	-0.819559	8.42213	8.07991
1029	-0.820649	8.42391	8.0798
1030	-0.821672	8.42561	8.08005
1031	-0.822649	8.4272	8.08071
1032	-0.823601	8.42867	8.08182
1033	-0.824496	8.43005	8.08345
1034	-0.825293	8.43138	8.08561
1035	-0.825994	8.43265	8.08822
1036	-0.826605	8.43385	8.0912
1037	-0.827127	8.43498	8.09449
1038	-0.827566	8.43602	8.09801
1039	-0.827924	8.43698	8.10168
1040	-0.828205	8.43783	8.10545
1041	-0.828412	8.43858	8.10922
1042	-0.82855	8.43922	8.11294
1043	-0.828622	8.43974	8.11653
1044	-0.828632	8.44013	8.11992
1045	-0.828511	8.4404	8.1233
1046	-0.828215	8.44057	8.12688
1047	-0.827778	8.44064	8.13059
1048	-0.827232	8.4406	8.13438
1049	-0.826614	8.44046	8.13818
1050	-0.825956	8.44021	8.14194
1051	-0.825293	8.43985	8.14559
1052	-0.82466	8.43939	8.14907
1053	-0.82409	8.43881	8.15232
1054	-0.823618	8.43811	8.15528
1055	-0.823277	8.4373	8.15789
1056	-0.823102	8.43638	8.1601
1057	-0.823106	8.4353	8.16208
1058	-0.82326	8.43405	8.16404
1059	-0.823535	8.43265	8.1659
1060	-0.823901	8.43111	8.1676
1061	-0.824331	8.42946	8.16907
1062	-0.824796	8.42772	8.17025
1063	-0.825266	8.42591	8.17106
1064	-0.825713	8.42405	8.17144
1065	-0.826109	8.42215	8.17133
1066	-0.826424	8.42025	8.17065
1067	-0.82663	8.41835	8.16934
1068	-0.826697	8.41648	8.16733
1069	-0.826818	8.41473	8.16439
1070	-0.827145	8.41315	8.16044
1071	-0.827592	8.41167	8.15566
1072	-0.828072	8.41022	8.1502
1073	-0.828501	8.40874	8.14426
1074	-0.828792	8.40716	8.13798
1075	-0.828859	8.40543	8.13155
1076	-0.828615	8.40346	8.12512
1077	-0.827976	8.40119	8.11888
1078	-0.826856	8.39857	8.11298
1079	-0.825168	8.39552	8.10761
1080	-0.822827	8.39198	8.10292
1081	-0.819454	8.38765	8.09877
1082	-0.814902	8.3824	8.0949
1083	-0.809432	8.37645	8.09125
1084	-0.803305	8.36999	8.08782
1085	-0.796783	8.36324	8.08457
1086	-0.790127	8.3564	8.08146
1087	-0.783599	8.34968	8.07848
1088	-0.777459	8.34328	8.07559
1089	-0.77197	8.33741	8.07277
1090	-0.767392	8.33228	8.06998
1091	-0.763987	8.32809	8.0672
1092	-0.762016	8.32505	8.0644
1093	-0.761467	8.32308	8.0616
1094	-0.762045	8.3219	8.05885
1095	-0.763592	8.32143	8.05615
1096	-0.765948	8.32159	8.05351
1097	-0.768953	8.32227	8.05094
1098	-0.772449	8.32339	8.04844
1099	-0.776276	8.32487	8.04601
1100	-0.780275	8.32661	8.04367
1101	-0.784286	8.32853	8.04142
1102	-0.788149	8.33053	8.03927
1103	-0.791707	8.33254	8.03721
1104	-0.794799	8.33446	8.03526
1105	-0.797678	8.33652	8.03355
1106	-0.80068	8.33896	8.03214
1107	-0.803767	8.34172	8.03097
1108	-0.806904	8.34473	8.02996
1109	-0.810053	8.34791	8.02903
1110	-0.813177	8.3512	8.02813
1111	-0.816241	8.35452	8.02717
1112	-0.819207	8.35782	8.02608
1113	-0.822039	8.36101	8.0248
1114	-0.824699	8.36404	8.02324
1115	-0.827152	8.36682	8.02134
1116	-0.829361	8.3693	8.01902
1117	-0.831423	8.37166	8.01628
1118	-0.833441	8.3741	8.01318
1119	-0.835386	8.37657	8.00978
1120	-0.837226	8.37899	8.00612
1121	-0.838931	8.38131	8.00227
1122	-0.840472	8.38347	7.99827
1123	-0.841819	8.38541	7.99417
1124	-0.84294	8.38706	7.99004
1125	-0.843806	8.38838	7.98591
1126	-0.844387	8.3893	7.98185
1127	-0.844653	8.38975	7.9779
1128	-0.844574	8.38968	7.97412
1129	-0.844049	8.38897	7.97061
1130	-0.843045	8.38763	7.96737
1131	-0.841638	8.38573	7.96432
1132	-0.839902	8.3834	7.96137
1133	-0.837911	8.38073	7.95842
1134	-0.835741	8.37781	7.9554
1135	-0.833465	8.37475	7.95222
1136	-0.831158	8.37166	7.94878
1137	-0.828894	8.36862	7.945
1138	-0.826748	8.36574	7.94079
1139	-0.824795	8.36312	7.93607
1140	-0.823109	8.36087	7.93074
1141	-0.821663	8.35889	7.92518
1142	-0.820358	8.35703	7.91974
1143	-0.819162	8.35526	7.91425
1144	-0.818042	8.35357	7.90857
1145	-0.816966	8.35194	7.90256
1146	-0.8159	8.35035	7.89605
1147	-0.814812	8.34879	7.8889
1148	-0.81367	8.34723	7.88096
1149	-0.812442	8.34565	7.87208
1150	-0.811093	8.34405	7.8621
1151	-0.809592	8.34239	7.85089
1152	-0.807907	8.34066	7.83829
1153	-0.805956	8.33889	7.8246
1154	-0.803723	8.33712	7.81018
1155	-0.801274	8.33535	7.79497
1156	-0.798673	8.33357	7.77889
1157	-0.795986	8.33177	7.76187
1158	-0.793279	8.32995	7.74384
1159	-0.790616	8.32811	7.72472
1160	-0.788063	8.32623	7.70444
1161	-0.785684	8.32433	7.68294
1162	-0.783546	8.32238	7.66013
1163	-0.781712	8.32039	7.63596
1164	-0.780248	8.31834	7.61034
1165	-0.779169	8.31627	7.58257
1166	-0.778413	8.31417	7.5523
1167	-0.77793	8.31204	7.51995
1168	-0.777671	8.30988	7.48594
1169	-0.777587	8.30769	7.4507
1170	-0.777629	8.30547	7.41466
1171	-0.777748	8.30319	7.37825
1172	-0.777894	8.30087	7.34189
1173	-0.778017	8.2985	7.30601
1174	-0.77807	8.29607	7.27103
1175	-0.778003	8.29358	7.23739
1176	-0.777765	8.29102	7.20551
1177	-0.777601	8.28834	7.17472
1178	-0.777717	8.28549	7.14414
1179	-0.778013	8.28251	7.11385
1180	-0.778388	8.27945	7.08395
1181	-0.778742	8.27634	7.05453
1182	-0.778972	8.27321	7.02568
1183	-0.778979	8.2701	6.99749
1184	-0.778662	8.26705	6.97006
1185	-0.777918	8.2641	6.94347
1186	-0.776648	8.26127	6.91781
1187	-0.77475	8.25862	6.89319
1188	-0.772124	8.25616	6.86968
1189	-0.768582	8.25403	6.84738
1190	-0.764116	8.25227	6.82622
1191	-0.758893	8.25077	6.80611
1192	-0.753077	8.24946	6.78695
1193	-0.746835	8.24823	6.76864
1194	-0.740331	8.24701	6.75107
1195	-0.733733	8.24571	6.73413
1196	-0.727206	8.24422	6.71774
1197	-0.720917	8.24247	6.70179
1198	-0.71503	8.24037	6.68617
1199	-0.709713	8.23782	6.67079
1200	-0.70513	8.23474	6.65554
1201	-0.701242	8.23122	6.6407
1202	-0.697841	8.22742	6.62657
1203	-0.694843	8.22334	6.61305
1204	-0.692166	8.21899	6.60006
1205	-0.689726	8.21438	6.5875
1206	-0.687441	8.20951	6.5753
1207	-0.685228	8.20439	6.56336
1208	-0.683003	8.19903	6.55158
1209	-0.680683	8.19342	6.5399
1210	-0.678187	8.18759	6.5282
1211	-0.67543	8.18153	6.51642
1212	-0.672329	8.17525	6.50445
1213	-0.668799	8.16857	6.4922
1214	-0.664872	8.16135	6.4797
1215	-0.66065	8.1537	6.46707
1216	-0.656234	8.14571	6.45442
1217	-0.651725	8.13749	6.44184
1218	-0.647223	8.12913	6.42946
1219	-0.642828	8.12072	6.41738
1220	-0.638642	8.11237	6.40571
1221	-0.634763	8.10417	6.39457
1222	-0.631294	8.09623	6.38405
1223	-0.628333	8.08864	6.37427
1224	-0.62598	8.08149	6.36535
1225	-0.624182	8.07463	6.35747
1226	-0.622792	8.06783	6.35063
1227	-0.621776	8.06113	6.34466
1228	-0.621101	8.05455	6.33939
1229	-0.620733	8.04813	6.33464
1230	-0.620637	8.04189	6.33024
1231	-0.620779	8.03586	6.32601
1232	-0.621126	8.03008	6.32179
1233	-0.621644	8.02458	6.31738
1234	-0.622298	8.01937	6.31263
1235	-0.623056	8.0145	6.30736
1236	-0.623883	8.00999	6.30138
1237	-0.624755	8.00575	6.29462
1238	-0.625691	8.00167	6.28718
1239	-0.626729	7.99778	6.27924
1240	-0.627902	7.99414	6.27096
1241	-0.629246	7.99077	6.2625
1242	-0.630797	7.98771	6.25404
1243	-0.632588	7.985	6.24573
1244	-0.634657	7.98267	6.23774
1245	-0.637036	7.98076	6.23023
1246	-0.639762	7.9793	6.22338
1247	-0.642869	7.97833	6.21733
1248	-0.646393	7.97789	6.21227
1249	-0.650411	7.97814	6.20813
1250	-0.654935	7.97916	6.20472
1251	-0.6599	7.98082	6.20195
1252	-0.66524	7.98301	6.19974
1253	-0.670891	7.98563	6.19802
1254	-0.676789	7.98854	6.1967
1255	-0.682868	7.99165	6.1957
1256	-0.689063	7.99482	6.19496
1257	-0.69531	7.99796	6.19437
1258	-0.701544	8.00094	6.19388
1259	-0.7077	8.00365	6.19339
1260	-0.713713	8.00598	6.19283
1261	-0.719744	8.00801	6.19214
1262	-0.725969	8.00994	6.19138
1263	-0.732339	8.01177	6.19062
1264	-0.738809	8.01354	6.18995
1265	-0.745329	8.01527	6.18945
1266	-0.751855	8.01698	6.18919
1267	-0.758338	8.0187	6.18926
1268	-0.764732	8.02045	6.18973
1269	-0.770989	8.02225	6.1907
1270	-0.777063	8.02412	6.19222
1271	-0.782906	8.02609	6.1944
1272	-0.788472	8.02819	6.1973
1273	-0.793894	8.03044	6.20117
1274	-0.799306	8.03287	6.20607
1275	-0.804666	8.03542	6.21183
1276	-0.809933	8.03806	6.21825
1277	-0.815064	8.04075	6.22516
1278	-0.820017	8.04345	6.23238
1279	-0.824748	8.04613	6.23971
1280	-0.829217	8.04875	6.24699
1281	-0.83338	8.05127	6.25402
1282	-0.837195	8.05365	6.26063
1283	-0.840619	8.05586	6.26663
1284	-0.843611	8.05785	6.27183
1285	-0.845894	8.05981	6.27648
1286	-0.847341	8.0619	6.2809
1287	-0.848127	8.06404	6.28509
1288	-0.848431	8.06616	6.28905
1289	-0.848428	8.06818	6.29276
1290	-0.848297	8.07003	6.29622
1291	-0.848215	8.07162	6.29943
1292	-0.848357	8.07289	6.30237
1293	-0.848902	8.07376	6.30504
1294	-0.850026	8.07414	6.30743
1295	-0.851906	8.07397	6.30954
1296	-0.85472	8.07317	6.31135
1297	-0.858293	8.07148	6.3126
1298	-0.862321	8.0688	6.31312
1299	-0.866787	8.06533	6.31306
1300	-0.871673	8.06127	6.31258
1301	-0.87696	8.05681	6.31182
1302	-0.882631	8.05213	6.31095
1303	-0.888668	8.04744	6.31012
1304	-0.895053	8.04292	6.30947
1305	-0.901768	8.03877	6.30916
1306	-0.908795	8.03518	6.30935
1307	-0.916117	8.03234	6.31019
1308	-0.923715	8.03045	6.31183
1309	-0.931758	8.02903	6.31443
1310	-0.940373	8.02756	6.3179
1311	-0.949478	8.02617	6.32208
1312	-0.958993	8.02502	6.32678
1313	-0.968839	8.02423	6.33182
1314	-0.978934	8.02394	6.33702
1315	-0.9892	8.0243	6.34221
1316	-0.999556	8.02544	6.3472
1317	-1.00992	8.02751	6.35181
1318	-1.02022	8.03063	6.35587
1319	-1.03037	8.03496	6.35918
1320	-1.04028	8.04062	6.36158
1321	-1.05032	8.048	6.36318
1322	-1.06079	8.0572	6.36427
1323	-1.07155	8.06791	6.36488
1324	-1.08246	8.07983	6.36506
1325	-1.09338	8.09269	6.36487
1326	-1.10417	8.10617	6.36434
1327	-1.11469	8.11997	6.36352
1328	-1.12481	8.13382	6.36246
1329	-1.13438	8.1474	6.36121
1330	-1.14327	8.16042	6.35981
1331	-1.15133	8.17259	6.35831
1332	-1.15843	8.18361	6.35675
1333	-1.16463	8.19405	6.3551
1334	-1.17013	8.20461	6.35328
1335	-1.17497	8.21517	6.35127
1336	-1.17922	8.22558	6.34907
1337	-1.18293	8.23574	6.34669
1338	-1.18614	8.2455	6.3441
1339	-1.1889	8.25476	6.34132
1340	-1.19128	8.26337	6.33832
1341	-1.19331	8.27122	6.33511
1342	-1.19506	8.27818	6.33169
1343	-1.19658	8.28411	6.32803
1344	-1.19791	8.28891	6.32415
1345	-1.19851	8.29203	6.32004
1346	-1.19798	8.29326	6.31572
1347	-1.19659	8.293	6.31119
1348	-1.19459	8.29159	6.30644
1349	-1.19225	8.28942	6.30148
1350	-1.18984	8.28686	6.2963
1351	-1.18761	8.28427	6.29091
1352	-1.18583	8.28203	6.28531
1353	-1.18476	8.28051	6.27949
1354	-1.18467	8.28008	6.27346
1355	-1.18581	8.28111	6.26722
1356	-1.18846	8.28397	6.26077
1357	-1.19296	8.28882	6.25385
1358	-1.19924	8.29534	6.24632
1359	-1.20696	8.30322	6.2383
1360	-1.21575	8.31214	6.22993
1361	-1.22526	8.32178	6.22134
1362	-1.23511	8.33182	6.21268
1363	-1.24496	8.34194	6.20407
1364	-1.25443	8.35181	6.19566
1365	-1.26318	8.36113	6.18758
1366	-1.27085	8.36956	6.17996
1367	-1.27706	8.37679	6.17294
1368	-1.28147	8.3825	6.16666
1369	-1.28441	8.38724	6.16097
1370	-1.28649	8.39171	6.15562
1371	-1.28775	8.39581	6.15062
1372	-1.28824	8.39944	6.14595
1373	-1.288	8.40252	6.14162
1374	-1.28708	8.40493	6.1376
1375	-1.28552	8.40659	6.13391
1376	-1.28336	8.40739	6.13054
1377	-1.28066	8.40725	6.12747
1378	-1.27744	8.40607	6.12472
1379	-1.27377	8.40374	6.12226
1380	-1.26967	8.40017	6.12009
1381	-1.26475	8.39473	6.11838
1382	-1.25869	8.3871	6.11721
1383	-1.25168	8.37771	6.11652
1384	-1.24392	8.36696	6.11622
1385	-1.23561	8.35527	6.11623
1386	-1.22694	8.34303	6.11646
1387	-1.21812	8.33068	6.11684
1388	-1.20933	8.3186	6.11728
1389	-1.20077	8.30722	6.11771
1390	-1.19265	8.29694	6.11805
1391	-1.18516	8.28817	6.11821
1392	-1.17849	8.28133	6.11811
1393	-1.17237	8.276	6.11785
1394	-1.16641	8.27148	6.11758
1395	-1.16062	8.26774	6.11729
1396	-1.15505	8.26472	6.11698
1397	-1.14971	8.2624	6.11666
1398	-1.14464	8.26073	6.11633
1399	-1.13986	8.25968	6.11598
1400	-1.13539	8.25919	6.11563
1401	-1.13128	8.25924	6.11526
1402	-1.12753	8.25978	6.11489
1403	-1.12418	8.26078	6.1145
1404	-1.12127	8.26219	6.11411
1405	-1.11885	8.26429	6.11369
1406	-1.11697	8.26728	6.11321
1407	-1.11556	8.27105	6.1127
1408	-1.11455	8.27547	6.11215
1409	-1.1139	8.28043	6.1116
1410	-1.11352	8.2858	6.11106
1411	-1.11337	8.29146	6.11053
1412	-1.11338	8.29728	6.11004
1413	-1.1135	8.30315	6.10959
1414	-1.11365	8.30894	6.10921
1415	-1.11378	8.31454	6.10891
1416	-1.11383	8.31981	6.1087
1417	-1.11315	8.32387	6.10887
1418	-1.11139	8.32627	6.10959
1419	-1.10894	8.32758	6.11069
1420	-1.10619	8.32837	6.112
1421	-1.10355	8.32921	6.11336
1422	-1.1014	8.33066	6.1146
1423	-1.10015	8.33329	6.11557
1424	-1.10017	8.33766	6.11608
1425	-1.10188	8.34435	6.11597
1426	-1.10566	8.35391	6.11509
1427	-1.11192	8.36692	6.11325
1428	-1.12103	8.38394	6.1103
1429	-1.1342	8.40614	6.10593
1430	-1.15175	8.43366	6.10013
1431	-1.17277	8.46548	6.09316
1432	-1.19638	8.50063	6.08529
1433	-1.22166	8.53808	6.07678
1434	-1.24772	8.57685	6.0679
1435	-1.27366	8.61592	6.05893
1436	-1.29857	8.65431	6.05012
1437	-1.32157	8.69101	6.04176
1438	-1.34175	8.72501	6.03412
1439	-1.35821	8.75531	6.02747
1440	-1.37005	8.78092	6.0221
1441	-1.37744	8.8039	6.0178
1442	-1.38147	8.82667	6.01415
1443	-1.38261	8.84873	6.01108
1444	-1.38135	8.86959	6.00853
1445	-1.37818	8.88876	6.00645
1446	-1.37357	8.90574	6.00479
1447	-1.36801	8.92004	6.00347
1448	-1.36198	8.93118	6.00244
1449	-1.35597	8.93864	6.00165
1450	-1.35045	8.94195	6.00102
1451	-1.34591	8.9406	6.00049
1452	-1.34284	8.93411	6.00001
1453	-1.34075	8.92035	5.99996
1454	-1.33881	8.89852	6.00065
1455	-1.33697	8.87009	6.0019
1456	-1.33518	8.83652	6.00356
1457	-1.33341	8.79929	6.00544
1458	-1.33159	8.75985	6.00738
1459	-1.3297	8.7197	6.0092
1460	-1.32767	8.68028	6.01073
1461	-1.32547	8.64307	6.01181
1462	-1.32305	8.60955	6.01226
1463	-1.32037	8.58117	6.0119
1464	-1.31738	8.55942	6.01058
1465	-1.31417	8.54285	6.00801
1466	-1.31086	8.52897	6.00421
1467	-1.30741	8.51762	5.99944
1468	-1.30382	8.50863	5.99396
1469	-1.30006	8.50185	5.98802
1470	-1.29611	8.49713	5.98188
1471	-1.29195	8.4943	5.97579
1472	-1.28755	8.49321	5.97001
1473	-1.2829	8.49371	5.9648
1474	-1.27798	8.49563	5.96041
1475	-1.27276	8.49881	5.9571
1476	-1.26723	8.50311	5.95512
1477	-1.26143	8.51032	5.9541
1478	-1.25544	8.52176	5.95352
1479	-1.24923	8.53655	5.95341
1480	-1.24278	8.5538	5.95382
1481	-1.23608	8.57263	5.9548
1482	-1.22911	8.59216	5.9564
1483	-1.22186	8.61151	5.95865
1484	-1.21429	8.62979	5.96161
1485	-1.20641	8.64613	5.96532
1486	-1.19819	8.65964	5.96983
1487	-1.18961	8.66945	5.97518
1488	-1.18065	8.67465	5.98142
1489	-1.17114	8.6754	5.98815
1490	-1.16098	8.67274	5.9951
1491	-1.15027	8.66715	6.00244
1492	-1.13913	8.65913	6.01034
1493	-1.12767	8.64916	6.01898
1494	-1.11598	8.63774	6.02855
1495	-1.10419	8.62535	6.03923
1496	-1.0924	8.61249	6.05118
1497	-1.08073	8.59964	6.0646
1498	-1.06927	8.58729	6.07966
1499	-1.05815	8.57594	6.09655
1500	-1.04747	8.56607	6.11544
1501	-1.0357	8.5557	6.13754
1502	-1.02174	8.54304	6.16339
1503	-1.00636	8.52885	6.19224
1504	-0.990328	8.51392	6.22331
1505	-0.974404	8.49901	6.25586
1506	-0.959359	8.48489	6.2891
1507	-0.945963	8.47233	6.32229
1508	-0.934985	8.46209	6.35464
1509	-0.927195	8.45495	6.38542
1510	-0.923362	8.45166	6.41384
1511	-0.924257	8.453	6.43914
1512	-0.930649	8.45973	6.46057
1513	-0.943085	8.47217	6.47843
1514	-0.961074	8.48971	6.49376
1515	-0.983829	8.51167	6.50685
1516	-1.01057	8.53737	6.51803
1517	-1.04049	8.56616	6.5276
1518	-1.07283	8.59737	6.53586
1519	-1.10678	8.63032	6.54314
1520	-1.14157	8.66434	6.54973
1521	-1.17641	8.69877	6.55598
1522	-1.2105	8.73293	6.56217
1523	-1.24306	8.76617	6.56865
1524	-1.27332	8.7978	6.57573
1525	-1.30273	8.8296	6.58215
1526	-1.33309	8.86343	6.58675
1527	-1.3641	8.89875	6.59002
1528	-1.39545	8.93502	6.59244
1529	-1.42685	8.9717	6.59452
1530	-1.45799	9.00824	6.59673
1531	-1.48857	9.04411	6.59958
1532	-1.51828	9.07876	6.60355
1533	-1.54683	9.11165	6.60914
1534	-1.57392	9.14224	6.61684
1535	-1.59924	9.16998	6.62715
1536	-1.6225	9.19433	6.64055
1537	-1.64409	9.21535	6.65697
1538	-1.6646	9.23368	6.67581
1539	-1.684	9.24962	6.69682
1540	-1.70226	9.26348	6.71973
1541	-1.71935	9.27558	6.74427
1542	-1.73525	9.28623	6.77018
1543	-1.74993	9.29575	6.79719
1544	-1.76336	9.30443	6.82504
1545	-1.77552	9.3126	6.85345
1546	-1.78638	9.32057	6.88217
1547	-1.7959	9.32865	6.91093
1548	-1.80408	9.33715	6.93945
1549	-1.81054	9.34568	6.96852
1550	-1.81508	9.35367	6.99891
1551	-1.81793	9.36111	7.03037
1552	-1.81928	9.36803	7.06266
1553	-1.81937	9.37444	7.09552
1554	-1.8184	9.38035	7.1287
1555	-1.81659	9.38577	7.16194
1556	-1.81415	9.39072	7.19499
1557	-1.8113	9.39521	7.2276
1558	-1.80825	9.39925	7.25952
1559	-1.80522	9.40286	7.29049
1560	-1.80242	9.40605	7.32026
1561	-1.79978	9.40893	7.34865
1562	-1.79702	9.41157	7.37581
1563	-1.79404	9.41388	7.402
1564	-1.79075	9.41581	7.42749
1565	-1.78704	9.41727	7.45254
1566	-1.78283	9.41821	7.47741
1567	-1.77801	9.41854	7.50236
1568	-1.77248	9.4182	7.52767
1569	-1.76616	9.41712	7.55358
1570	-1.75893	9.41523	7.58037
1571	-1.7507	9.41245	7.60829
1572	-1.74138	9.40872	7.63761
1573	-1.73043	9.40413	7.66867
1574	-1.71763	9.39882	7.70139
1575	-1.70333	9.39277	7.73544
1576	-1.68786	9.386	7.77044
1577	-1.67159	9.3785	7.80604
1578	-1.65485	9.37026	7.8419
1579	-1.63799	9.36128	7.87766
1580	-1.62136	9.35156	7.91297
1581	-1.60531	9.34109	7.94746
1582	-1.59019	9.32987	7.9808
1583	-1.57634	9.31788	8.01262
1584	-1.56411	9.30513	8.04257
1585	-1.55242	9.29121	8.07072
1586	-1.54021	9.27588	8.0975
1587	-1.52783	9.25936	8.12309
1588	-1.51566	9.24186	8.14769
1589	-1.50408	9.22361	8.17147
1590	-1.49343	9.20481	8.19464
1591	-1.4841	9.1857	8.21738
1592	-1.47646	9.16648	8.23988
1593	-1.47086	9.14738	8.26233
1594	-1.46769	9.1286	8.28492
1595	-1.46731	9.11037	8.30784
1596	-1.47008	9.09289	8.33129
1597	-1.47667	9.07585	8.35481
1598	-1.48709	9.05878	8.37791
1599	-1.50075	9.04173	8.40072
1600	-1.51706	9.02473	8.42335
1601	-1.53542	9.00784	8.44595
1602	-1.55525	8.99108	8.46864
1603	-1.57594	8.97451	8.49154
1604	-1.5969	8.95815	8.51478
1605	-1.61754	8.94207	8.53848
1606	-1.63727	8.92629	8.56278
1607	-1.6555	8.91086	8.58779
1608	-1.67162	8.89582	8.61363
1609	-1.68696	8.88188	8.64024
1610	-1.70299	8.86944	8.66743
1611	-1.71938	8.85808	8.69515
1612	-1.73579	8.8474	8.72337
1613	-1.75189	8.83698	8.75205
1614	-1.76734	8.82641	8.78114
1615	-1.78182	8.81529	8.81061
1616	-1.79497	8.8032	8.84043
1617	-1.80648	8.78974	8.87055
1618	-1.81598	8.77449	8.90093
1619	-1.82316	8.75706	8.93154
1620	-1.82766	8.73704	8.96233
1621	-1.82996	8.71423	8.9943
1622	-1.83073	8.68898	9.0281
1623	-1.82992	8.66165	9.06322
1624	-1.82748	8.63259	9.09916
1625	-1.82337	8.60217	9.13539
1626	-1.81755	8.57075	9.17141
1627	-1.80996	8.53869	9.2067
1628	-1.80057	8.50636	9.24075
1629	-1.78934	8.47411	9.27305
1630	-1.77621	8.44231	9.30309
1631	-1.76115	8.41132	9.33036
1632	-1.74412	8.38151	9.35434
1633	-1.72338	8.35203	9.3753
1634	-1.69789	8.32196	9.39395
1635	-1.66861	8.29153	9.41047
1636	-1.63651	8.26096	9.42505
1637	-1.60258	8.23049	9.43786
1638	-1.56778	8.20033	9.4491
1639	-1.5331	8.17072	9.45894
1640	-1.4995	8.14188	9.46757
1641	-1.46796	8.11404	9.47519
1642	-1.43945	8.08743	9.48197
1643	-1.41495	8.06227	9.4881
1644	-1.39543	8.0388	9.49379
1645	-1.38038	8.01599	9.49793
1646	-1.36843	7.99295	9.49962
1647	-1.35923	7.9701	9.49936
1648	-1.35243	7.94783	9.49761
1649	-1.34771	7.92656	9.49486
1650	-1.3447	7.90669	9.49158
1651	-1.34306	7.88863	9.48827
1652	-1.34246	7.87279	9.48541
1653	-1.34254	7.85958	9.48346
1654	-1.34296	7.8494	9.48291
1655	-1.34338	7.84266	9.48424
1656	-1.34345	7.83978	9.48794
1657	-1.34307	7.84146	9.49248
1658	-1.34254	7.84772	9.49638
1659	-1.34215	7.85791	9.50017
1660	-1.34217	7.87138	9.50436
1661	-1.34286	7.88748	9.50946
1662	-1.34452	7.90556	9.51599
1663	-1.3474	7.92496	9.52448
1664	-1.3518	7.94505	9.53543
1665	-1.35797	7.96517	9.54937
1666	-1.36621	7.98467	9.56681
1667	-1.37679	8.0029	9.58828
1668	-1.38998	8.01921	9.61428
1669	-1.40592	8.03426	9.64565
1670	-1.42437	8.04919	9.68232
1671	-1.44511	8.06404	9.72354
1672	-1.46788	8.07887	9.76851
1673	-1.49243	8.09371	9.81647
1674	-1.51854	8.10861	9.86663
1675	-1.54595	8.12363	9.91823
1676	-1.57442	8.13882	9.97049
1677	-1.60371	8.15422	10.0226
1678	-1.63357	8.16988	10.0739
1679	-1.66376	8.18587	10.1234
1680	-1.69404	8.20223	10.1705
1681	-1.72669	8.2198	10.2157
1682	-1.76345	8.23907	10.2602
1683	-1.80322	8.25953	10.3042
1684	-1.8449	8.2807	10.3478
1685	-1.8874	8.30207	10.3913
1686	-1.92964	8.32316	10.4349
1687	-1.97051	8.34347	10.4787
1688	-2.00891	8.36251	10.523
1689	-2.04376	8.3798	10.568
1690	-2.07396	8.39483	10.6139
1691	-2.09841	8.40713	10.6608
1692	-2.11601	8.41621	10.7091
1693	-2.12766	8.42264	10.7582
1694	-2.13515	8.42731	10.8079
1695	-2.13866	8.43023	10.8581
1696	-2.13841	8.43141	10.909
1697	-2.13458	8.43088	10.9605
1698	-2.12739	8.42864	11.0128
1699	-2.11702	8.4247	11.0659
1700	-2.10369	8.41909	11.1199
1701	-2.08759	8.41181	11.1749
1702	-2.06893	8.40286	11.2309
1703	-2.0479	8.39228	11.288
1704	-2.0247	8.38005	11.3463
1705	-1.99848	8.36522	11.4064
1706	-1.96847	8.34716	11.4689
1707	-1.93499	8.3264	11.5332
1708	-1.8984	8.30348	11.5989
1709	-1.85901	8.27894	11.6656
1710	-1.81718	8.25329	11.7327
1711	-1.77324	8.22708	11.7999
1712	-1.72752	8.20084	11.8668
1713	-1.68039	8.17509	11.9327
1714	-1.63217	8.15035	11.9974
1715	-1.58321	8.12716	12.0604
1716	-1.53387	8.10604	12.1212
1717	-1.48331	8.08763	12.1812
1718	-1.43063	8.07178	12.2418
1719	-1.37608	8.05781	12.3025
1720	-1.31989	8.04503	12.3629
1721	-1.26231	8.03275	12.4224
1722	-1.20357	8.02028	12.4807
1723	-1.1439	8.00693	12.5372
1724	-1.08354	7.992	12.5914
1725	-1.02272	7.9748	12.643
1726	-0.961664	7.95464	12.6914
1727	-0.900609	7.93081	12.7361
1728	-0.83978	7.90262	12.7767
1729	-0.77776	7.86927	12.8138
1730	-0.713392	7.831	12.8481
1731	-0.647295	7.78869	12.8797
1732	-0.580089	7.74321	12.9086
1733	-0.512396	7.69543	12.9348
1734	-0.444838	7.64621	12.9582
1735	-0.378042	7.59644	12.9789
1736	-0.312632	7.54698	12.9968
1737	-0.249235	7.49869	13.0119
1738	-0.188479	7.45244	13.0244
1739	-0.130991	7.40911	13.034
1740	-0.0774005	7.36955	13.041
1741	-0.0273441	7.33162	13.0444
1742	0.0200919	7.29301	13.0437
1743	0.0651054	7.25431	13.0394
1744	0.107894	7.21615	13.0319
1745	0.148656	7.17911	13.0217
1746	0.187589	7.14382	13.0092
1747	0.224892	7.11088	12.995
1748	0.260764	7.0809	12.9794
1749	0.295402	7.05448	12.9629
1750	0.329007	7.03225	12.9459
1751	0.361777	7.0148	12.929
1752	0.393911	7.00277	12.9126
1753	0.425361	6.99698	12.8953
1754	0.455882	6.99732	12.8756
1755	0.485376	7.00292	12.8542
1756	0.513748	7.01294	12.8315
1757	0.540899	7.02653	12.8078
1758	0.566732	7.04282	12.7838
1759	0.591147	7.06097	12.7598
1760	0.614043	7.08013	12.7364
1761	0.63532	7.09945	12.714
1762	0.654873	7.11808	12.693
1763	0.672599	7.13516	12.6741
1764	0.688392	7.14986	12.6575
1765	0.701568	7.16425	12.6429
1766	0.711804	7.18058	12.6296
1767	0.719536	7.19826	12.6175
1768	0.725199	7.2167	12.6064
1769	0.729229	7.23531	12.5963
1770	0.73206	7.25349	12.5872
1771	0.73413	7.27066	12.5788
1772	0.735873	7.28622	12.5712
1773	0.737725	7.29957	12.5642
1774	0.740123	7.31013	12.5578
1775	0.743503	7.3173	12.5519
1776	0.748302	7.32049	12.5463
1777	0.75454	7.31896	12.5425
1778	0.761752	7.31288	12.5414
1779	0.769649	7.30303	12.5423
1780	0.777941	7.2902	12.5446
1781	0.78634	7.27517	12.5475
1782	0.794556	7.25872	12.5503
1783	0.802302	7.24164	12.5525
1784	0.80929	7.22471	12.5532
1785	0.815231	7.20871	12.5519
1786	0.819838	7.19442	12.5478
1787	0.822824	7.18263	12.5403
1788	0.823901	7.17412	12.5286
1789	0.822964	7.16827	12.5121
1790	0.82026	7.16385	12.491
1791	0.816036	7.16069	12.4661
1792	0.810539	7.15862	12.4383
1793	0.804013	7.15748	12.4084
1794	0.796703	7.15711	12.3773
1795	0.788851	7.15735	12.3458
1796	0.780701	7.15803	12.3147
1797	0.772492	7.15899	12.2849
1798	0.764464	7.16006	12.2572
1799	0.756857	7.16108	12.2325
1800	0.749906	7.16189	12.2116
1801	0.742464	7.16311	12.1935
1802	0.733538	7.1653	12.1768
1803	0.723597	7.16824	12.1614
1804	0.713114	7.17169	12.1472
1805	0.702559	7.17542	12.1343
1806	0.692402	7.17919	12.1227
1807	0.683115	7.18277	12.1124
1808	0.675169	7.18592	12.1033
1809	0.669034	7.18841	12.0955
1810	0.665182	7.19	12.089
1811	0.664084	7.19046	12.0836
1812	0.666211	7.18956	12.0795
1813	0.67186	7.18698	12.0774
1814	0.680703	7.18279	12.0777
1815	0.692275	7.17731	12.08
1816	0.706115	7.17085	12.0839
1817	0.721757	7.16373	12.0891
1818	0.738741	7.15627	12.0952
1819	0.756603	7.14879	12.1018
1820	0.774881	7.14161	12.1085
1821	0.793113	7.13503	12.115
1822	0.810837	7.12939	12.1209
1823	0.827592	7.12498	12.1257
1824	0.842916	7.12214	12.1291
1825	0.858066	7.12015	12.1313
1826	0.874344	7.1182	12.1327
1827	0.891362	7.11649	12.1335
1828	0.908726	7.1152	12.1339
1829	0.926047	7.11451	12.134
1830	0.942933	7.11463	12.1341
1831	0.958991	7.11573	12.1342
1832	0.973831	7.118	12.1346
1833	0.987058	7.12163	12.1354
1834	0.998282	7.1268	12.1368
1835	1.00711	7.13371	12.139
1836	1.01314	7.14253	12.142
1837	1.01657	7.15369	12.1462
1838	1.01793	7.16722	12.1513
1839	1.01737	7.1828	12.1571
1840	1.01504	7.20008	12.1636
1841	1.0111	7.21871	12.1704
1842	1.00567	7.23835	12.1775
1843	0.998928	7.25866	12.1846
1844	0.991009	7.27929	12.1915
1845	0.982069	7.2999	12.1981
1846	0.972257	7.32015	12.2041
1847	0.961726	7.33969	12.2094
1848	0.950628	7.35819	12.2139
1849	0.938095	7.37637	12.2183
1850	0.923408	7.39509	12.2235
1851	0.906947	7.41416	12.2291
1852	0.88909	7.43339	12.2347
1853	0.870216	7.45261	12.24
1854	0.850706	7.47161	12.2445
1855	0.83094	7.49024	12.2479
1856	0.8113	7.50828	12.2499
1857	0.792168	7.52558	12.2499
1858	0.773925	7.54193	12.2478
1859	0.756955	7.55716	12.2431
1860	0.741639	7.57109	12.2354
1861	0.727407	7.58411	12.2248
1862	0.713482	7.59668	12.2116
1863	0.699934	7.60871	12.1962
1864	0.686838	7.62008	12.1787
1865	0.674263	7.6307	12.1594
1866	0.662281	7.64046	12.1384
1867	0.650963	7.64926	12.1161
1868	0.640378	7.657	12.0926
1869	0.630595	7.66358	12.0682
1870	0.621684	7.66889	12.0431
1871	0.613713	7.67283	12.0175
1872	0.606752	7.6753	11.9916
1873	0.601439	7.67549	11.9646
1874	0.598105	7.67301	11.9357
1875	0.596352	7.66836	11.9051
1876	0.595785	7.66204	11.8732
1877	0.596008	7.65455	11.8404
1878	0.596625	7.64639	11.8071
1879	0.597241	7.63807	11.7735
1880	0.597464	7.63009	11.7401
1881	0.5969	7.62296	11.7071
1882	0.595157	7.61719	11.675
1883	0.591843	7.61327	11.6441
1884	0.586567	7.61171	11.6148
1885	0.579486	7.61279	11.5867
1886	0.571129	7.61613	11.5595
1887	0.561661	7.62128	11.5329
1888	0.551248	7.62774	11.5068
1889	0.540053	7.63507	11.4813
1890	0.528241	7.64277	11.4562
1891	0.515977	7.6504	11.4314
1892	0.503423	7.65747	11.4067
1893	0.490744	7.66351	11.3822
1894	0.478102	7.66805	11.3578
1895	0.465662	7.67063	11.3332
1896	0.453584	7.67077	11.3085
1897	0.441157	7.66912	11.2835
1898	0.427747	7.66663	11.2582
1899	0.413639	7.66324	11.2328
1900	0.399114	7.65888	11.2073
1901	0.384456	7.6535	11.1819
1902	0.369949	7.64703	11.1568
1903	0.355876	7.63942	11.1322
1904	0.34252	7.6306	11.108
1905	0.330164	7.62051	11.0845
1906	0.319093	7.60909	11.0619
1907	0.309591	7.59628	11.0402
1908	0.30194	7.58202	11.0196
1909	0.296141	7.56579	11.0002
1910	0.291881	7.54733	10.982
1911	0.288981	7.52695	10.9648
1912	0.287263	7.50499	10.9484
1913	0.286545	7.48175	10.9327
1914	0.286648	7.45755	10.9175
1915	0.287393	7.43273	10.9027
1916	0.288599	7.40759	10.888
1917	0.290087	7.38247	10.8734
1918	0.291676	7.35767	10.8587
1919	0.293186	7.33352	10.8436
1920	0.294436	7.31035	10.8282
1921	0.29581	7.2877	10.8121
1922	0.29775	7.26493	10.7955
1923	0.300159	7.24209	10.7785
1924	0.302942	7.21922	10.7613
1925	0.306004	7.19636	10.7442
1926	0.309251	7.17355	10.7273
1927	0.312588	7.15082	10.7108
1928	0.315921	7.12822	10.695
1929	0.319156	7.10579	10.68
1930	0.3222	7.08357	10.6661
1931	0.324959	7.06159	10.6534
1932	0.327341	7.03991	10.6422
1933	0.329283	7.01894	10.6324
1934	0.330848	6.99891	10.6239
1935	0.332131	6.97958	10.6164
1936	0.333229	6.96067	10.6099
1937	0.334237	6.94193	10.6043
1938	0.335248	6.92309	10.5994
1939	0.33636	6.9039	10.595
1940	0.337666	6.88411	10.5912
1941	0.339263	6.86344	10.5877
1942	0.341244	6.84163	10.5844
1943	0.343704	6.81844	10.5812
1944	0.346739	6.7936	10.578
1945	0.350022	6.76736	10.5748
1946	0.353241	6.74015	10.5718
1947	0.356516	6.71202	10.569
1948	0.359963	6.68298	10.5665
1949	0.363703	6.65308	10.5644
1950	0.367853	6.62233	10.5626
1951	0.372532	6.59077	10.5613
1952	0.377859	6.55843	10.5605
1953	0.383953	6.52534	10.5603
1954	0.390934	6.49153	10.5607
1955	0.39892	6.45703	10.5617
1956	0.408031	6.42186	10.5635
1957	0.418926	6.38555	10.5664
1958	0.431895	6.34776	10.5707
1959	0.446506	6.30871	10.576
1960	0.462326	6.26868	10.5822
1961	0.478922	6.2279	10.5889
1962	0.49586	6.18662	10.5959
1963	0.512707	6.14509	10.6029
1964	0.529027	6.10356	10.6097
1965	0.544385	6.06227	10.6159
1966	0.558346	6.02146	10.6214
1967	0.570473	5.9814	10.6257
1968	0.580331	5.94231	10.6288
1969	0.588931	5.90327	10.6318
1970	0.597392	5.86343	10.6358
1971	0.60544	5.82313	10.6402
1972	0.612801	5.78272	10.6447
1973	0.619198	5.74255	10.6486
1974	0.624353	5.70297	10.6516
1975	0.627989	5.66432	10.653
1976	0.629827	5.62694	10.6523
1977	0.629587	5.5912	10.6492
1978	0.626991	5.55742	10.643
1979	0.621756	5.52596	10.6333
1980	0.613605	5.49717	10.6195
1981	0.602394	5.47079	10.6011
1982	0.588336	5.44628	10.5782
1983	0.571683	5.42357	10.5516
1984	0.552684	5.40258	10.5217
1985	0.531593	5.38322	10.4894
1986	0.508663	5.36541	10.4551
1987	0.484147	5.34907	10.4197
1988	0.458299	5.33412	10.3836
1989	0.431374	5.32048	10.3476
1990	0.403627	5.30806	10.3123
1991	0.375313	5.29678	10.2784
1992	0.346687	5.28655	10.2464
1993	0.315678	5.27755	10.2148
1994	0.28069	5.26997	10.1817
1995	0.242694	5.26378	10.1477
1996	0.202663	5.25894	10.1133
1997	0.161567	5.25542	10.0789
1998	0.120378	5.25316	10.045
[truncated: 58,521 more rows]

## Sheet: P2S0-002
Frame	T8_Head Lateral Bending	T8_Head Axial Bending	T8_Head Flexion/Extension
0	-13.356	18.2851	6.62615
1	-13.3788	18.304	6.62205
2	-13.402	18.323	6.61809
3	-13.4253	18.3419	6.61422
4	-13.4488	18.3608	6.61038
5	-13.4723	18.3798	6.60654
6	-13.4956	18.3987	6.60264
7	-13.5187	18.4177	6.59863
8	-13.5415	18.4366	6.59447
9	-13.5639	18.4556	6.5901
10	-13.5857	18.4746	6.58548
11	-13.6068	18.4936	6.58056
12	-13.6271	18.5126	6.57529
13	-13.647	18.5317	6.57002
14	-13.667	18.551	6.56504
15	-13.6868	18.5705	6.56018
16	-13.7063	18.5901	6.55528
17	-13.7253	18.6097	6.55018
18	-13.7438	18.6292	6.54472
19	-13.7615	18.6486	6.53873
20	-13.7783	18.6678	6.53206
21	-13.794	18.6867	6.52455
22	-13.8085	18.7053	6.51603
23	-13.8217	18.7235	6.50635
24	-13.8333	18.7412	6.49534
25	-13.8437	18.7595	6.48226
26	-13.8532	18.779	6.46681
27	-13.8618	18.7993	6.44951
28	-13.8693	18.8199	6.43086
29	-13.8757	18.8402	6.41138
30	-13.8811	18.8597	6.39156
31	-13.8853	18.8779	6.37192
32	-13.8883	18.8943	6.35296
33	-13.89	18.9083	6.3352
34	-13.8904	18.9196	6.31914
35	-13.8895	18.9274	6.3053
36	-13.8872	18.9314	6.29418
37	-13.8837	18.9319	6.28559
38	-13.8794	18.9297	6.27888
39	-13.874	18.9248	6.27382
40	-13.8675	18.9176	6.27017
41	-13.8598	18.908	6.26773
42	-13.8507	18.8962	6.26624
43	-13.8401	18.8823	6.2655
44	-13.8278	18.8664	6.26528
45	-13.8138	18.8488	6.26534
46	-13.798	18.8294	6.26547
47	-13.7802	18.8084	6.26542
48	-13.7602	18.786	6.26498
49	-13.7366	18.7601	6.26461
50	-13.7083	18.7293	6.26483
51	-13.6765	18.6945	6.26555
52	-13.6419	18.6568	6.26663
53	-13.6056	18.6174	6.26798
54	-13.5684	18.5771	6.26947
55	-13.5315	18.5372	6.27101
56	-13.4956	18.4985	6.2725
57	-13.4618	18.4622	6.27382
58	-13.431	18.4293	6.27488
59	-13.4041	18.4008	6.27559
60	-13.3822	18.3778	6.27585
61	-13.364	18.3593	6.27565
62	-13.3477	18.3436	6.2751
63	-13.3335	18.3304	6.27428
64	-13.3213	18.3197	6.27325
65	-13.3112	18.3114	6.2721
66	-13.3031	18.3053	6.27088
67	-13.2971	18.3012	6.26968
68	-13.2933	18.2992	6.26855
69	-13.2917	18.2989	6.26758
70	-13.2922	18.3004	6.26683
71	-13.295	18.3034	6.26638
72	-13.3	18.3078	6.26629
73	-13.3086	18.3151	6.26641
74	-13.3213	18.326	6.26657
75	-13.3376	18.34	6.26681
76	-13.3568	18.3565	6.26716
77	-13.3781	18.3748	6.26766
78	-13.4009	18.3943	6.26833
79	-13.4245	18.4143	6.26922
80	-13.4482	18.4343	6.27035
81	-13.4713	18.4537	6.27178
82	-13.4932	18.4716	6.27353
83	-13.5131	18.4877	6.27564
84	-13.5304	18.5011	6.27816
85	-13.5463	18.5133	6.28101
86	-13.5622	18.5258	6.28411
87	-13.578	18.5382	6.28746
88	-13.5934	18.5503	6.2911
89	-13.6082	18.5616	6.29503
90	-13.6223	18.572	6.29927
91	-13.6353	18.581	6.30384
92	-13.6471	18.5883	6.30876
93	-13.6575	18.5937	6.31403
94	-13.6661	18.5967	6.31969
95	-13.6729	18.5972	6.32574
96	-13.6776	18.5947	6.3322
97	-13.6805	18.5889	6.33944
98	-13.6821	18.5802	6.34767
99	-13.6822	18.5689	6.35668
100	-13.681	18.5552	6.36627
101	-13.6783	18.5395	6.37621
102	-13.6741	18.5222	6.3863
103	-13.6684	18.5036	6.39634
104	-13.6611	18.484	6.4061
105	-13.6523	18.4638	6.41538
106	-13.6418	18.4433	6.42397
107	-13.6296	18.4228	6.43166
108	-13.6158	18.4027	6.43823
109	-13.599	18.3832	6.44357
110	-13.5786	18.3642	6.44782
111	-13.5552	18.3452	6.45119
112	-13.5295	18.3259	6.45387
113	-13.5023	18.306	6.45605
114	-13.4741	18.2851	6.45795
115	-13.4457	18.2629	6.45976
116	-13.4178	18.239	6.46168
117	-13.3911	18.2131	6.46391
118	-13.3662	18.1848	6.46665
119	-13.3439	18.1538	6.47009
120	-13.3247	18.1197	6.47444
121	-13.3077	18.081	6.47953
122	-13.2913	18.0372	6.48503
123	-13.2758	17.9892	6.49091
124	-13.2612	17.9382	6.49712
125	-13.2478	17.8851	6.50364
126	-13.2357	17.8311	6.51043
127	-13.2251	17.7771	6.51746
128	-13.2162	17.7243	6.5247
129	-13.2091	17.6737	6.53211
130	-13.2041	17.6263	6.53967
131	-13.2012	17.5832	6.54735
132	-13.2007	17.5454	6.55512
133	-13.2028	17.5117	6.5639
134	-13.2075	17.48	6.57429
135	-13.2146	17.4505	6.58584
136	-13.2237	17.4231	6.59806
137	-13.2347	17.3978	6.61048
138	-13.2473	17.3748	6.62261
139	-13.2613	17.354	6.634
140	-13.2763	17.3356	6.64415
141	-13.2921	17.3194	6.65258
142	-13.3085	17.3056	6.65883
143	-13.3253	17.2942	6.66241
144	-13.3421	17.2853	6.66284
145	-13.3596	17.2803	6.65963
146	-13.3783	17.2801	6.65299
147	-13.3982	17.2839	6.64349
148	-13.4191	17.2908	6.6317
149	-13.4408	17.3001	6.61817
150	-13.4632	17.3109	6.60349
151	-13.4861	17.3224	6.58823
152	-13.5094	17.3337	6.57295
153	-13.5329	17.3441	6.55823
154	-13.5564	17.3526	6.54463
155	-13.5799	17.3586	6.53275
156	-13.6031	17.361	6.52314
157	-13.6268	17.3613	6.51538
158	-13.6517	17.361	6.50859
159	-13.6775	17.3601	6.50262
160	-13.7039	17.3584	6.49734
161	-13.7304	17.3558	6.49263
162	-13.7569	17.3519	6.48836
163	-13.7829	17.3468	6.48439
164	-13.8081	17.3401	6.48059
165	-13.8322	17.3319	6.47684
166	-13.8548	17.3218	6.473
167	-13.8757	17.3098	6.46893
168	-13.8944	17.2956	6.46452
169	-13.9116	17.2788	6.45996
170	-13.9277	17.2592	6.45553
171	-13.9429	17.2372	6.45121
172	-13.957	17.2131	6.44695
173	-13.9699	17.1874	6.44274
174	-13.9817	17.1605	6.43855
175	-13.9923	17.1327	6.43434
176	-14.0017	17.1044	6.43007
177	-14.0097	17.076	6.42574
178	-14.0164	17.0479	6.42129
179	-14.0217	17.0204	6.4167
180	-14.0255	16.994	6.41195
181	-14.0273	16.9676	6.4077
182	-14.0266	16.9403	6.40442
183	-14.0239	16.9122	6.40175
184	-14.0194	16.8838	6.39936
185	-14.0137	16.8552	6.39687
186	-14.007	16.8269	6.39396
187	-13.9998	16.799	6.39026
188	-13.9925	16.7719	6.38543
189	-13.9854	16.7459	6.37911
190	-13.9789	16.7212	6.37096
191	-13.9734	16.6982	6.36064
192	-13.9693	16.6771	6.34778
193	-13.9662	16.6577	6.33206
194	-13.9637	16.6393	6.31364
195	-13.9617	16.6219	6.29293
196	-13.9599	16.6056	6.27033
197	-13.9584	16.5904	6.24625
198	-13.957	16.5763	6.2211
199	-13.9557	16.5633	6.19529
200	-13.9543	16.5513	6.16921
201	-13.9527	16.5404	6.14329
202	-13.9509	16.5306	6.11793
203	-13.9488	16.5219	6.09353
204	-13.9462	16.5142	6.0705
205	-13.9426	16.5082	6.04784
206	-13.9378	16.5042	6.02445
207	-13.9321	16.5017	6.00062
208	-13.9259	16.5007	5.97666
209	-13.9195	16.5007	5.95285
210	-13.9133	16.5015	5.92948
211	-13.9077	16.5029	5.90685
212	-13.903	16.5044	5.88525
213	-13.8995	16.5059	5.86497
214	-13.8977	16.5071	5.8463
215	-13.8978	16.5076	5.82954
216	-13.9003	16.5072	5.81497
217	-13.9055	16.5059	5.80353
218	-13.9133	16.5039	5.7955
219	-13.9232	16.5015	5.79019
220	-13.9349	16.4989	5.78689
221	-13.9478	16.4962	5.78492
222	-13.9615	16.4936	5.78356
223	-13.9756	16.4914	5.78213
224	-13.9896	16.4897	5.77993
225	-14.0032	16.4887	5.77625
226	-14.0157	16.4886	5.77041
227	-14.0269	16.4896	5.7617
228	-14.0362	16.4919	5.74943
229	-14.0442	16.4958	5.73275
230	-14.0515	16.5014	5.71189
231	-14.0582	16.5082	5.68776
232	-14.0643	16.5161	5.66125
233	-14.0699	16.5247	5.63326
234	-14.0751	16.5337	5.60471
235	-14.0798	16.5429	5.57649
236	-14.0841	16.5518	5.54951
237	-14.0882	16.5603	5.52467
238	-14.0919	16.568	5.50287
239	-14.0953	16.5746	5.48502
240	-14.0986	16.5798	5.47202
241	-14.1014	16.5837	5.46399
242	-14.1034	16.5867	5.46001
243	-14.1048	16.5889	5.45945
244	-14.1057	16.5904	5.46167
245	-14.1063	16.5915	5.46604
246	-14.1067	16.5922	5.47191
247	-14.107	16.5928	5.47864
248	-14.1075	16.5933	5.48559
249	-14.1081	16.594	5.49213
250	-14.1091	16.5949	5.49762
251	-14.1107	16.5962	5.50141
252	-14.1129	16.5981	5.50287
253	-14.1154	16.5999	5.50266
254	-14.118	16.6011	5.50189
255	-14.1206	16.6018	5.50061
256	-14.1233	16.6023	5.49887
257	-14.1263	16.603	5.49671
258	-14.1296	16.6041	5.49418
259	-14.1333	16.6058	5.49134
260	-14.1375	16.6085	5.48822
261	-14.1422	16.6123	5.48488
262	-14.1475	16.6176	5.48136
263	-14.1534	16.6247	5.47772
264	-14.1602	16.6337	5.47398
265	-14.168	16.645	5.46987
266	-14.1769	16.6586	5.46515
267	-14.1867	16.6741	5.45994
268	-14.1973	16.6912	5.45436
269	-14.2083	16.7094	5.44856
270	-14.2198	16.7285	5.44266
271	-14.2313	16.7481	5.43679
272	-14.2429	16.7677	5.43107
273	-14.2542	16.7872	5.42565
274	-14.2651	16.806	5.42064
275	-14.2753	16.8239	5.41619
276	-14.2848	16.8404	5.41241
277	-14.294	16.8568	5.40921
278	-14.3037	16.8742	5.40635
279	-14.3136	16.8921	5.40383
280	-14.3235	16.9102	5.40162
281	-14.3331	16.928	5.39969
282	-14.3424	16.9452	5.39804
283	-14.3509	16.9613	5.39663
284	-14.3585	16.976	5.39546
285	-14.3651	16.9888	5.3945
286	-14.3703	16.9994	5.39373
287	-14.3739	17.0073	5.39313
288	-14.3758	17.0121	5.39269
289	-14.3762	17.014	5.39237
290	-14.3753	17.0136	5.39218
291	-14.3732	17.0109	5.39214
292	-14.37	17.0062	5.39229
293	-14.3657	16.9997	5.39265
294	-14.3603	16.9915	5.39326
295	-14.3538	16.9817	5.39414
296	-14.3464	16.9706	5.39532
297	-14.338	16.9584	5.39684
298	-14.3287	16.9451	5.39871
299	-14.3185	16.931	5.40098
300	-14.3075	16.9163	5.40366
301	-14.2945	16.8995	5.40691
302	-14.2789	16.8794	5.41079
303	-14.2611	16.8568	5.41519
304	-14.2419	16.8323	5.42002
305	-14.2217	16.8067	5.42516
306	-14.2011	16.7806	5.43054
307	-14.1806	16.7547	5.43603
308	-14.1609	16.7297	5.44155
309	-14.1425	16.7063	5.447
310	-14.1259	16.6851	5.45229
311	-14.1118	16.6669	5.45731
312	-14.1007	16.6523	5.46198
313	-14.0924	16.6409	5.46641
314	-14.086	16.6316	5.47077
315	-14.0814	16.6243	5.47508
316	-14.0783	16.6187	5.47932
317	-14.0764	16.6147	5.48351
318	-14.0757	16.612	5.48763
319	-14.0759	16.6106	5.49169
320	-14.0766	16.6102	5.49569
321	-14.0778	16.6107	5.49962
322	-14.0792	16.6117	5.50349
323	-14.0805	16.6133	5.5073
324	-14.0816	16.6151	5.51104
325	-14.0827	16.618	5.51495
326	-14.0844	16.6228	5.51916
327	-14.0865	16.6291	5.52356
328	-14.0891	16.6367	5.52802
329	-14.0921	16.645	5.53241
330	-14.0955	16.6538	5.53662
331	-14.0992	16.6628	5.54052
332	-14.1032	16.6715	5.54398
333	-14.1075	16.6797	5.54688
334	-14.112	16.6869	5.5491
335	-14.1168	16.6929	5.55051
336	-14.1216	16.6973	5.55099
337	-14.1268	16.7004	5.55038
338	-14.1324	16.7028	5.54871
339	-14.1383	16.7046	5.54614
340	-14.1446	16.7058	5.54285
341	-14.1511	16.7064	5.539
342	-14.1579	16.7065	5.53475
343	-14.1648	16.7061	5.53029
344	-14.1719	16.7052	5.52577
345	-14.179	16.7039	5.52137
346	-14.1862	16.7021	5.51725
347	-14.1934	16.7	5.51358
348	-14.2005	16.6976	5.51052
349	-14.2079	16.6948	5.50738
350	-14.216	16.6915	5.50351
351	-14.2245	16.6879	5.4992
352	-14.2333	16.6838	5.49472
353	-14.2422	16.6792	5.49035
354	-14.2509	16.6742	5.48638
355	-14.2594	16.6688	5.48309
356	-14.2674	16.6629	5.48075
357	-14.2748	16.6566	5.47964
358	-14.2814	16.6498	5.48004
359	-14.2869	16.6425	5.48224
360	-14.2912	16.6348	5.48651
361	-14.2947	16.6266	5.49328
362	-14.2977	16.618	5.50253
363	-14.3002	16.609	5.51383
364	-14.3022	16.5995	5.52679
365	-14.3035	16.5896	5.54097
366	-14.304	16.5792	5.55598
367	-14.3038	16.5683	5.57138
368	-14.3027	16.5569	5.58678
369	-14.3007	16.545	5.60176
370	-14.2977	16.5326	5.6159
371	-14.2936	16.5197	5.62878
372	-14.2883	16.5061	5.64001
373	-14.2815	16.492	5.64982
374	-14.2728	16.477	5.65885
375	-14.2625	16.4615	5.6672
376	-14.2511	16.4453	5.67501
377	-14.2387	16.4286	5.68238
378	-14.2256	16.4115	5.68946
379	-14.2123	16.3941	5.69634
380	-14.1989	16.3763	5.70317
381	-14.1858	16.3583	5.71006
382	-14.1733	16.3402	5.71712
383	-14.1616	16.322	5.7245
384	-14.1512	16.3038	5.7323
385	-14.1419	16.2852	5.74035
386	-14.1333	16.2658	5.7484
387	-14.1254	16.2458	5.75647
388	-14.1178	16.2254	5.76459
389	-14.1106	16.2048	5.77277
390	-14.1035	16.1842	5.78103
391	-14.0963	16.1637	5.78939
392	-14.089	16.1435	5.79787
393	-14.0813	16.1238	5.8065
394	-14.0732	16.1049	5.81528
395	-14.0644	16.0868	5.82425
396	-14.0548	16.0697	5.83342
397	-14.0441	16.0532	5.84337
398	-14.0325	16.0367	5.85446
399	-14.02	16.0204	5.86636
400	-14.007	16.0045	5.87873
401	-13.9937	15.989	5.89124
402	-13.9802	15.9743	5.90355
403	-13.9669	15.9603	5.91535
404	-13.9538	15.9474	5.92628
405	-13.9414	15.9356	5.93603
406	-13.9297	15.9251	5.94426
407	-13.9191	15.9161	5.95064
408	-13.9097	15.9087	5.95484
409	-13.9012	15.9036	5.95664
410	-13.8933	15.901	5.95626
411	-13.8858	15.9005	5.95403
412	-13.8789	15.9016	5.95029
413	-13.8726	15.9038	5.94537
414	-13.8669	15.9067	5.93959
415	-13.8617	15.9098	5.9333
416	-13.8572	15.9128	5.92681
417	-13.8534	15.9151	5.92046
418	-13.8501	15.9163	5.91457
419	-13.8476	15.9159	5.90949
420	-13.8458	15.9136	5.90554
421	-13.8451	15.9099	5.90226
422	-13.8458	15.9059	5.89901
423	-13.8477	15.9014	5.89582
424	-13.8505	15.8963	5.89274
425	-13.8539	15.8906	5.88979
426	-13.8577	15.8842	5.88702
427	-13.8616	15.8769	5.88446
428	-13.8655	15.8686	5.88215
429	-13.8689	15.8593	5.88014
430	-13.8718	15.8489	5.87845
431	-13.8738	15.8372	5.87712
432	-13.8747	15.8242	5.8762
433	-13.8748	15.8096	5.87562
434	-13.8748	15.7933	5.87531
435	-13.8745	15.7755	5.87526
436	-13.8739	15.7565	5.87549
437	-13.873	15.7364	5.87601
438	-13.8716	15.7155	5.87683
439	-13.8697	15.694	5.87794
440	-13.8674	15.6721	5.87937
441	-13.8644	15.6499	5.88112
442	-13.8608	15.6278	5.8832
443	-13.8565	15.6058	5.88561
444	-13.8514	15.5843	5.88837
445	-13.8454	15.5628	5.89144
446	-13.8383	15.541	5.89481
447	-13.8303	15.5187	5.89847
448	-13.8215	15.4962	5.90243
449	-13.8122	15.4735	5.90672
450	-13.8024	15.4506	5.91133
451	-13.7924	15.4277	5.91627
452	-13.7823	15.4048	5.92156
453	-13.7721	15.3819	5.92721
454	-13.7622	15.3591	5.93322
455	-13.7527	15.3366	5.93961
456	-13.7436	15.3143	5.94638
457	-13.7349	15.2919	5.95394
458	-13.726	15.2692	5.96255
459	-13.7172	15.2462	5.97198
460	-13.7084	15.2231	5.98198
461	-13.6996	15.2001	5.99235
462	-13.6909	15.1773	6.00284
463	-13.6822	15.1549	6.01323
464	-13.6737	15.1329	6.02329
465	-13.6654	15.1116	6.0328
466	-13.6573	15.0911	6.04151
467	-13.6494	15.0715	6.04921
468	-13.6417	15.0529	6.05567
469	-13.6346	15.035	6.06096
470	-13.6283	15.0174	6.06538
471	-13.6226	15.0001	6.06904
472	-13.6172	14.9833	6.07203
473	-13.612	14.9671	6.07447
474	-13.6068	14.9517	6.07646
475	-13.6013	14.9373	6.07811
476	-13.5953	14.9238	6.07951
477	-13.5887	14.9115	6.08077
478	-13.5813	14.9006	6.082
479	-13.5727	14.8911	6.08329
480	-13.5629	14.8831	6.08477
481	-13.5514	14.8767	6.08623
482	-13.5383	14.8717	6.08746
483	-13.5239	14.868	6.08849
484	-13.5086	14.8655	6.08935
485	-13.4926	14.8642	6.09007
486	-13.4762	14.8641	6.09069
487	-13.4598	14.8649	6.09125
488	-13.4437	14.8667	6.09176
489	-13.4282	14.8694	6.09228
490	-13.4137	14.873	6.09283
491	-13.4004	14.8774	6.09344
492	-13.3887	14.8824	6.09415
493	-13.378	14.8887	6.09487
494	-13.3676	14.8965	6.09551
495	-13.3576	14.9058	6.09609
496	-13.3481	14.9161	6.09664
497	-13.3392	14.9274	6.09719
498	-13.331	14.9394	6.09776
499	-13.3237	14.9518	6.09839
500	-13.3173	14.9644	6.0991
501	-13.312	14.977	6.09991
502	-13.3078	14.9893	6.10086
503	-13.3049	15.0012	6.10197
504	-13.3034	15.0124	6.10327
505	-13.3033	15.0234	6.10463
506	-13.3046	15.0348	6.10595
507	-13.3071	15.0465	6.10726
508	-13.3108	15.0583	6.10863
509	-13.3155	15.0701	6.11011
510	-13.3211	15.0817	6.11174
511	-13.3277	15.0931	6.11357
512	-13.335	15.104	6.11566
513	-13.3429	15.1143	6.11806
514	-13.3514	15.1239	6.12081
515	-13.3605	15.1327	6.12397
516	-13.3699	15.1405	6.12759
517	-13.3805	15.1478	6.13155
518	-13.3932	15.155	6.13574
519	-13.4075	15.1621	6.14017
520	-13.4228	15.1687	6.14488
521	-13.4388	15.1748	6.14989
522	-13.4551	15.1801	6.15524
523	-13.4711	15.1845	6.16095
524	-13.4865	15.1878	6.16705
525	-13.5008	15.1897	6.17357
526	-13.5135	15.1902	6.18055
527	-13.5243	15.189	6.18801
528	-13.5326	15.186	6.19599
529	-13.5388	15.1801	6.20484
530	-13.5434	15.171	6.21477
531	-13.5465	15.1592	6.22556
532	-13.5484	15.1455	6.23699
533	-13.5492	15.1304	6.24885
534	-13.5491	15.1147	6.26092
535	-13.5482	15.0991	6.27297
536	-13.5467	15.0841	6.28479
537	-13.5447	15.0705	6.29617
538	-13.5424	15.059	6.30689
539	-13.5399	15.0501	6.31672
540	-13.5375	15.0445	6.32546
541	-13.5348	15.042	6.33297
542	-13.5312	15.0414	6.33941
543	-13.5269	15.0426	6.34499
544	-13.5221	15.0454	6.34992
545	-13.5168	15.0495	6.35441
546	-13.5112	15.0548	6.35866
547	-13.5054	15.061	6.36289
548	-13.4994	15.0679	6.36729
549	-13.4935	15.0753	6.37209
550	-13.4877	15.083	6.37748
551	-13.482	15.0908	6.38367
552	-13.4768	15.0985	6.39088
553	-13.4725	15.1066	6.39826
554	-13.4696	15.1158	6.40506
555	-13.4675	15.1259	6.41159
556	-13.4658	15.1367	6.41819
557	-13.4641	15.148	6.42518
558	-13.462	15.1596	6.43288
559	-13.4591	15.1713	6.44161
560	-13.4548	15.1829	6.45171
561	-13.4489	15.1943	6.46349
562	-13.4407	15.2051	6.47728
563	-13.43	15.2153	6.4934
564	-13.4163	15.2246	6.51218
565	-13.3997	15.2338	6.5342
566	-13.3809	15.2435	6.55946
567	-13.36	15.2535	6.58744
568	-13.3371	15.2635	6.61762
569	-13.3125	15.2732	6.64949
570	-13.2864	15.2824	6.68252
571	-13.259	15.2908	6.7162
572	-13.2304	15.2981	6.75
573	-13.2007	15.304	6.7834
574	-13.1703	15.3082	6.81589
575	-13.1393	15.3106	6.84694
576	-13.1078	15.3108	6.87603
577	-13.0743	15.3092	6.9037
578	-13.0375	15.3066	6.93086
579	-12.9983	15.3028	6.95754
580	-12.9573	15.2978	6.98378
581	-12.9153	15.2914	7.00961
582	-12.8731	15.2835	7.03506
583	-12.8314	15.2741	7.06017
584	-12.7909	15.263	7.08497
585	-12.7524	15.2502	7.10949
586	-12.7167	15.2355	7.13378
587	-12.6845	15.2189	7.15787
588	-12.6566	15.2003	7.18179
589	-12.6312	15.1773	7.20589
590	-12.6066	15.1488	7.23035
591	-12.5832	15.116	7.25494
592	-12.5614	15.0801	7.27947
593	-12.5415	15.0424	7.30373
594	-12.5241	15.0043	7.3275
595	-12.5095	14.967	7.3506
596	-12.4981	14.9318	7.37282
597	-12.4904	14.8999	7.39395
598	-12.4869	14.8726	7.41379
599	-12.4878	14.8513	7.43216
600	-12.4938	14.8371	7.44883
601	-12.5033	14.8289	7.46453
602	-12.5151	14.8243	7.47992
603	-12.5296	14.8233	7.49474
604	-12.5474	14.8258	7.50876
605	-12.5689	14.8316	7.5217
606	-12.5946	14.8406	7.53332
607	-12.6249	14.8527	7.54336
608	-12.6603	14.8678	7.55156
609	-12.7012	14.8858	7.55767
610	-12.7483	14.9066	7.56143
611	-12.8018	14.9299	7.56257
612	-12.8623	14.9558	7.56083
613	-12.9328	14.984	7.55541
614	-13.0146	15.0143	7.54605
615	-13.1059	15.0472	7.53335
616	-13.2047	15.0827	7.51788
617	-13.309	15.1211	7.50023
618	-13.4169	15.1627	7.48097
619	-13.5266	15.2076	7.4607
620	-13.6361	15.2562	7.44001
621	-13.7434	15.3087	7.41948
622	-13.8466	15.3652	7.39971
623	-13.9439	15.4259	7.38131
624	-14.0332	15.4912	7.36488
625	-14.1183	15.5633	7.34978
626	-14.2035	15.6433	7.33493
627	-14.2881	15.73	7.32028
628	-14.3714	15.8219	7.30579
629	-14.4524	15.9176	7.2914
630	-14.5306	16.0158	7.27709
631	-14.6051	16.1151	7.26282
632	-14.6751	16.214	7.24857
633	-14.74	16.3113	7.23434
634	-14.7989	16.4054	7.2201
635	-14.8511	16.495	7.20587
636	-14.8958	16.5788	7.19163
637	-14.9329	16.6591	7.1777
638	-14.9629	16.7392	7.16429
639	-14.9866	16.8186	7.15129
640	-15.0045	16.8967	7.13856
641	-15.0172	16.9731	7.12597
642	-15.0253	17.0472	7.11339
643	-15.0294	17.1185	7.10067
644	-15.0302	17.1865	7.0877
645	-15.0282	17.2508	7.07432
646	-15.024	17.3108	7.06039
647	-15.0183	17.3661	7.04579
648	-15.0116	17.4161	7.03036
649	-15.0022	17.4596	7.01388
650	-14.9881	17.4965	6.99637
651	-14.97	17.5277	6.97804
652	-14.9485	17.5542	6.95911
653	-14.9243	17.5769	6.93982
654	-14.898	17.5968	6.92037
655	-14.8701	17.6148	6.90098
656	-14.8413	17.6318	6.88187
657	-14.8123	17.6489	6.86326
658	-14.7837	17.667	6.84537
659	-14.756	17.687	6.82842
660	-14.7299	17.7099	6.81262
661	-14.7045	17.7354	6.79777
662	-14.6782	17.7625	6.78349
663	-14.6514	17.7906	6.76976
664	-14.6242	17.8192	6.75655
665	-14.5967	17.8478	6.74385
666	-14.5691	17.876	6.73163
667	-14.5416	17.9032	6.71987
668	-14.5143	17.929	6.70854
669	-14.4874	17.9528	6.69762
670	-14.461	17.9742	6.68708
671	-14.4354	17.9927	6.67689
672	-14.4106	18.0077	6.66703
673	-14.3865	18.0203	6.65705
674	-14.3627	18.0314	6.64669
675	-14.3393	18.041	6.63621
676	-14.3163	18.0488	6.62587
677	-14.2937	18.0546	6.61593
678	-14.2715	18.0584	6.60663
679	-14.2497	18.0598	6.59825
680	-14.2284	18.0588	6.59104
681	-14.2074	18.055	6.58525
682	-14.1869	18.0485	6.58114
683	-14.1669	18.0389	6.57896
684	-14.1473	18.0261	6.57899
685	-14.1282	18.0095	6.58142
686	-14.1097	17.9886	6.58612
687	-14.0916	17.9642	6.5928
688	-14.0741	17.9365	6.60118
689	-14.0569	17.9063	6.61097
690	-14.0401	17.8739	6.62189
691	-14.0237	17.8398	6.63364
692	-14.0076	17.8045	6.64594
693	-13.9918	17.7686	6.65852
694	-13.9763	17.7325	6.67108
695	-13.961	17.6967	6.68334
696	-13.9459	17.6617	6.69502
697	-13.9312	17.6271	6.707
698	-13.9171	17.5921	6.72015
699	-13.9034	17.5567	6.73417
700	-13.8902	17.5206	6.74875
701	-13.8772	17.4839	6.76361
702	-13.8644	17.4465	6.77844
703	-13.8517	17.4081	6.79294
704	-13.8391	17.3688	6.80681
705	-13.8263	17.3284	6.81976
706	-13.8134	17.2869	6.83148
707	-13.8001	17.244	6.84168
708	-13.7865	17.1999	6.85005
709	-13.7724	17.1532	6.8575
710	-13.7576	17.1034	6.86492
711	-13.7424	17.0511	6.87202
712	-13.7269	16.9971	6.87848
713	-13.7114	16.9421	6.88402
714	-13.696	16.8866	6.88831
715	-13.6808	16.8315	6.89107
716	-13.666	16.7773	6.89199
717	-13.6519	16.7248	6.89078
718	-13.6386	16.6747	6.88713
719	-13.6262	16.6276	6.88075
720	-13.615	16.5842	6.87134
721	-13.6045	16.5439	6.85787
722	-13.5943	16.5053	6.84001
723	-13.5845	16.4684	6.8185
724	-13.5753	16.4333	6.79412
725	-13.5666	16.3998	6.76762
726	-13.5588	16.3679	6.73976
727	-13.5518	16.3376	6.7113
728	-13.5457	16.3089	6.683
729	-13.5408	16.2817	6.65561
730	-13.537	16.256	6.6299
731	-13.5346	16.2318	6.60661
732	-13.5336	16.2089	6.58652
733	-13.5345	16.1881	6.5687
734	-13.5376	16.1698	6.55175
735	-13.5424	16.1535	6.53568
736	-13.5487	16.1391	6.52052
737	-13.5561	16.1262	6.50627
738	-13.5641	16.1146	6.49296
739	-13.5726	16.1038	6.4806
740	-13.581	16.0938	6.46921
741	-13.5891	16.084	6.45879
742	-13.5965	16.0743	6.44938
743	-13.6029	16.0643	6.44097
744	-13.6078	16.0538	6.4336
745	-13.6121	16.0431	6.42816
746	-13.6165	16.0328	6.42523
747	-13.6208	16.0229	6.4243
748	-13.625	16.0133	6.42486
749	-13.6288	16.0041	6.42639
750	-13.6321	15.9952	6.4284
751	-13.6347	15.9866	6.43037
752	-13.6365	15.9782	6.43179
753	-13.6373	15.9701	6.43215
754	-13.637	15.9621	6.43095
755	-13.6354	15.9544	6.42767
756	-13.6323	15.9467	6.42181
757	-13.6281	15.9399	6.41275
758	-13.6234	15.9344	6.40068
759	-13.618	15.9297	6.38624
760	-13.6117	15.9257	6.3701
761	-13.6045	15.9218	6.35289
762	-13.5961	15.9179	6.33528
763	-13.5865	15.9134	6.31793
764	-13.5754	15.9082	6.30147
765	-13.5628	15.9019	6.28658
766	-13.5486	15.8941	6.2739
767	-13.5325	15.8845	6.26408
768	-13.5145	15.8728	6.25778
769	-13.4943	15.8603	6.25494
770	-13.4719	15.8483	6.25483
771	-13.4475	15.8364	6.25706
772	-13.4213	15.8238	6.26123
773	-13.3936	15.8102	6.26695
774	-13.3645	15.7948	6.27384
775	-13.3344	15.7772	6.28149
776	-13.3035	15.7568	6.28952
777	-13.272	15.7331	6.29754
778	-13.24	15.7054	6.30514
779	-13.2079	15.6733	6.31193
780	-13.1759	15.6362	6.31752
781	-13.1434	15.5925	6.32256
782	-13.1096	15.5418	6.32789
783	-13.0748	15.4854	6.33339
784	-13.0391	15.4243	6.33895
785	-13.0029	15.36	6.34446
786	-12.9663	15.2935	6.34978
787	-12.9294	15.2261	6.35483
788	-12.8925	15.159	6.35949
789	-12.8559	15.0934	6.36364
790	-12.8196	15.0306	6.3672
791	-12.784	14.9716	6.37004
792	-12.7491	14.9178	6.37209
793	-12.7159	14.8677	6.37278
794	-12.6845	14.8191	6.37189
795	-12.6544	14.7719	6.36979
796	-12.6251	14.7262	6.36685
797	-12.5961	14.682	6.36344
798	-12.5666	14.6394	6.35993
799	-12.5363	14.5982	6.35668
800	-12.5045	14.5586	6.35406
801	-12.4707	14.5205	6.35243
802	-12.4344	14.4839	6.35215
803	-12.3949	14.4489	6.3536
804	-12.3518	14.4155	6.35714
805	-12.3039	14.384	6.36387
806	-12.2509	14.3548	6.37412
807	-12.194	14.3275	6.38703
808	-12.1341	14.302	6.40177
809	-12.0721	14.2781	6.41749
810	-12.0091	14.2555	6.43335
811	-11.9461	14.2339	6.44851
812	-11.8841	14.2133	6.46214
813	-11.824	14.1934	6.4734
814	-11.7668	14.1738	6.48144
815	-11.7136	14.1545	6.48543
816	-11.6653	14.1352	6.48454
817	-11.6209	14.1168	6.47867
818	-11.5784	14.1002	6.46868
819	-11.538	14.0849	6.45515
820	-11.4996	14.0707	6.43868
821	-11.4631	14.0571	6.41987
822	-11.4285	14.0438	6.39929
823	-11.3958	14.0303	6.37754
824	-11.3651	14.0164	6.35521
825	-11.3362	14.0017	6.33288
826	-11.3091	13.9857	6.31114
827	-11.2838	13.9682	6.29058
828	-11.2604	13.9487	6.27179
829	-11.2416	13.9279	6.25262
830	-11.2295	13.9068	6.23108
831	-11.2224	13.8851	6.20797
832	-11.2188	13.8627	6.18407
833	-11.217	13.8394	6.16017
834	-11.2155	13.8152	6.13706
835	-11.2127	13.7899	6.11553
836	-11.2069	13.7633	6.09638
837	-11.1967	13.7352	6.08039
838	-11.1804	13.7056	6.06834
839	-11.1565	13.6742	6.06103
840	-11.1233	13.641	6.05923
841	-11.0822	13.6057	6.06278
842	-11.036	13.5686	6.07072
843	-10.9848	13.5298	6.08263
844	-10.9289	13.4894	6.09807
845	-10.8684	13.4476	6.11664
846	-10.8037	13.4046	6.1379
847	-10.735	13.3604	6.16143
848	-10.6624	13.3153	6.18683
849	-10.5863	13.2695	6.21366
850	-10.5069	13.223	6.24152
851	-10.4243	13.176	6.26997
852	-10.3389	13.1288	6.29863
853	-10.2499	13.0813	6.32704
854	-10.1563	13.0337	6.3554
855	-10.0585	12.9856	6.38419
856	-9.95692	12.9369	6.41392
857	-9.85173	12.8875	6.44508
858	-9.74329	12.8372	6.47815
859	-9.6319	12.7859	6.51364
860	-9.51786	12.7333	6.55203
861	-9.40147	12.6792	6.59382
862	-9.28304	12.6236	6.63949
863	-9.16287	12.5663	6.68952
864	-9.04127	12.5071	6.74441
865	-8.91646	12.4454	6.80467
866	-8.78697	12.3809	6.8701
867	-8.65359	12.3141	6.94007
868	-8.51707	12.2455	7.01398
869	-8.37818	12.1756	7.09122
870	-8.23769	12.1049	7.17118
871	-8.09638	12.0339	7.25327
872	-7.95502	11.9631	7.33687
873	-7.81436	11.8929	7.4214
874	-7.6752	11.8238	7.50626
875	-7.53828	11.7563	7.59085
876	-7.4044	11.6908	7.6746
877	-7.27134	11.6266	7.7594
878	-7.13685	11.5625	7.84711
879	-7.00164	11.4988	7.93706
880	-6.86641	11.4355	8.02861
881	-6.7319	11.373	8.12111
882	-6.59879	11.3113	8.21391
883	-6.46782	11.2506	8.30635
884	-6.3397	11.191	8.39781
885	-6.21514	11.1327	8.48762
886	-6.09486	11.0759	8.57516
887	-5.97959	11.0206	8.65977
888	-5.87004	10.967	8.74083
889	-5.76437	10.9146	8.8206
890	-5.66062	10.8629	8.90124
891	-5.55935	10.812	8.98194
892	-5.4611	10.7622	9.06186
893	-5.36644	10.7136	9.1402
894	-5.27592	10.6664	9.21613
895	-5.1901	10.6206	9.28883
896	-5.10954	10.5764	9.3575
897	-5.0348	10.534	9.42131
898	-4.96643	10.4935	9.47945
899	-4.905	10.455	9.53111
900	-4.85107	10.4188	9.57547
901	-4.80564	10.3855	9.61091
902	-4.76873	10.3556	9.63727
903	-4.73945	10.3284	9.65597
904	-4.71691	10.3035	9.66845
905	-4.7002	10.2802	9.6761
906	-4.68842	10.2581	9.68036
907	-4.68068	10.2365	9.68264
908	-4.67607	10.2149	9.68434
909	-4.67371	10.1927	9.68689
910	-4.67268	10.1695	9.6917
911	-4.67211	10.1445	9.7002
912	-4.67108	10.1174	9.71379
913	-4.67292	10.0898	9.73195
914	-4.68068	10.0635	9.75281
915	-4.69315	10.0378	9.77576
916	-4.70909	10.0122	9.80016
917	-4.72728	9.98606	9.8254
918	-4.74648	9.95869	9.85087
919	-4.76545	9.92952	9.87594
920	-4.78297	9.89793	9.89999
921	-4.79778	9.86331	9.92242
922	-4.80866	9.82506	9.9426
923	-4.81437	9.78256	9.95992
924	-4.81366	9.73521	9.97374
925	-4.80759	9.68055	9.98217
926	-4.79817	9.61766	9.98468
927	-4.78562	9.5483	9.98268
928	-4.77013	9.4742	9.97758
929	-4.75191	9.39712	9.9708
930	-4.73117	9.31878	9.96375
931	-4.70811	9.24093	9.95786
932	-4.68293	9.16531	9.95455
933	-4.65585	9.09366	9.95526
934	-4.62707	9.02772	9.96142
935	-4.59679	8.96921	9.97446
936	-4.56523	8.91989	9.99584
937	-4.53269	8.88039	10.0269
938	-4.49916	8.84923	10.0669
939	-4.46434	8.82496	10.1143
940	-4.42794	8.80611	10.1674
941	-4.38969	8.79123	10.2245
942	-4.34929	8.77886	10.2842
943	-4.30644	8.76754	10.3446
944	-4.26085	8.75582	10.4042
945	-4.2122	8.74223	10.4613
946	-4.16019	8.72531	10.5143
947	-4.1045	8.70362	10.5616
948	-4.04483	8.67569	10.6014
949	-3.97957	8.64339	10.636
950	-3.90803	8.60953	10.6688
951	-3.83128	8.574	10.6995
952	-3.75039	8.53671	10.7279
953	-3.66642	8.49756	10.7538
954	-3.58044	8.45646	10.7769
955	-3.49351	8.41329	10.797
956	-3.40671	8.36797	10.8139
957	-3.3211	8.32038	10.8273
958	-3.23775	8.27043	10.8371
959	-3.15772	8.21802	10.843
960	-3.08209	8.16303	10.8447
961	-3.00877	8.10383	10.8416
962	-2.93528	8.03946	10.8333
963	-2.86209	7.9709	10.8204
964	-2.78966	7.89908	10.8034
965	-2.71845	7.82497	10.7829
966	-2.64894	7.74952	10.7595
967	-2.58159	7.6737	10.7336
968	-2.51685	7.59845	10.706
969	-2.45518	7.52474	10.6771
970	-2.39704	7.45354	10.6475
971	-2.34288	7.3858	10.6178
972	-2.29315	7.32249	10.5887
973	-2.24701	7.26171	10.5572
974	-2.20343	7.2012	10.5212
975	-2.16258	7.1414	10.4816
976	-2.12465	7.08272	10.4398
977	-2.08979	7.0256	10.3967
978	-2.05818	6.97046	10.3536
979	-2.02998	6.91773	10.3117
980	-2.00534	6.86783	10.2721
981	-1.98444	6.8212	10.2359
982	-1.96743	6.77825	10.2043
983	-1.95446	6.73942	10.1785
984	-1.94569	6.70512	10.1596
985	-1.94282	6.6758	10.1476
986	-1.94674	6.65125	10.1413
987	-1.95643	6.63098	10.14
988	-1.97083	6.61447	10.1428
989	-1.98893	6.60122	10.1492
990	-2.00968	6.59072	10.1584
991	-2.03204	6.58245	10.1697
992	-2.05499	6.57593	10.1823
993	-2.07749	6.57063	10.1955
994	-2.09851	6.56605	10.2087
995	-2.11701	6.56169	10.2211
996	-2.13197	6.55705	10.2319
997	-2.14506	6.55345	10.2424
998	-2.1585	6.5523	10.2542
999	-2.17201	6.5532	10.2671
1000	-2.18535	6.55572	10.2808
1001	-2.19824	6.55949	10.2951
1002	-2.21042	6.56408	10.3099
1003	-2.22164	6.56909	10.3248
1004	-2.23163	6.57412	10.3397
1005	-2.24014	6.57877	10.3544
1006	-2.24689	6.58262	10.3686
1007	-2.25163	6.58528	10.3821
1008	-2.2541	6.58633	10.3947
1009	-2.25381	6.58585	10.4067
1010	-2.25072	6.58429	10.4184
1011	-2.24529	6.58189	10.4298
1012	-2.23793	6.57889	10.441
1013	-2.22909	6.57549	10.4519
1014	-2.21919	6.57194	10.4626
1015	-2.20866	6.56846	10.4731
1016	-2.19795	6.56528	10.4834
1017	-2.18747	6.56263	10.4935
1018	-2.17767	6.56072	10.5035
1019	-2.16898	6.5598	10.5132
1020	-2.16182	6.56009	10.5228
1021	-2.15451	6.56077	10.5328
1022	-2.14548	6.56109	10.5436
1023	-2.13539	6.56134	10.5548
1024	-2.12489	6.56181	10.5661
1025	-2.11463	6.56282	10.5773
1026	-2.10526	6.56464	10.5879
1027	-2.09744	6.56759	10.5977
1028	-2.09181	6.57195	10.6064
1029	-2.08903	6.57803	10.6136
1030	-2.08974	6.58611	10.6191
1031	-2.09461	6.5965	10.6225
1032	-2.10427	6.60949	10.6234
1033	-2.1191	6.62569	10.6215
1034	-2.13864	6.64514	10.6166
1035	-2.16226	6.66734	10.6093
1036	-2.18933	6.69177	10.5999
1037	-2.21925	6.71792	10.5892
1038	-2.25137	6.74528	10.5774
1039	-2.28509	6.77333	10.5651
1040	-2.31978	6.80156	10.5528
1041	-2.35482	6.82944	10.541
1042	-2.38959	6.85647	10.5302
1043	-2.42349	6.88213	10.5209
1044	-2.45588	6.90589	10.5136
1045	-2.48837	6.92855	10.5076
1046	-2.52265	6.95118	10.5022
1047	-2.55824	6.97368	10.4973
1048	-2.59467	6.99593	10.4929
1049	-2.63146	7.01784	10.489
1050	-2.66813	7.03931	10.4856
1051	-2.70421	7.06021	10.4826
1052	-2.73923	7.08045	10.4802
1053	-2.77269	7.09993	10.4782
1054	-2.80414	7.11854	10.4767
1055	-2.83309	7.13617	10.4758
1056	-2.85907	7.15272	10.4752
1057	-2.88237	7.16807	10.4756
1058	-2.90371	7.18228	10.4771
1059	-2.92322	7.19546	10.4795
1060	-2.94105	7.20774	10.4826
1061	-2.95734	7.21926	10.4863
1062	-2.97222	7.23013	10.4902
1063	-2.98584	7.24049	10.4942
1064	-2.99835	7.25046	10.4981
1065	-3.00987	7.26017	10.5016
1066	-3.02055	7.26974	10.5046
1067	-3.03053	7.27932	10.5069
1068	-3.03995	7.28901	10.5082
1069	-3.04803	7.29853	10.5086
1070	-3.05414	7.30752	10.5085
1071	-3.05861	7.31607	10.5078
1072	-3.06176	7.32428	10.5068
1073	-3.06392	7.33223	10.5055
1074	-3.06544	7.34	10.5038
1075	-3.06664	7.34769	10.5021
1076	-3.06786	7.35539	10.5002
1077	-3.06942	7.36317	10.4982
1078	-3.07165	7.37114	10.4964
1079	-3.0749	7.37937	10.4946
1080	-3.07949	7.38795	10.4931
1081	-3.08494	7.39653	10.4916
1082	-3.0906	7.40477	10.4899
1083	-3.0965	7.41283	10.4881
1084	-3.10269	7.42083	10.4862
1085	-3.10924	7.42892	10.4843
1086	-3.11618	7.43725	10.4825
1087	-3.12356	7.44595	10.4807
1088	-3.13143	7.45517	10.4789
1089	-3.13984	7.46504	10.4774
1090	-3.14884	7.47571	10.476
1091	-3.15848	7.48732	10.4748
1092	-3.16881	7.50001	10.4739
1093	-3.18009	7.51407	10.4736
1094	-3.19245	7.52954	10.4739
1095	-3.2057	7.54617	10.4748
1096	-3.21968	7.56371	10.476
1097	-3.23419	7.58191	10.4773
1098	-3.24907	7.60051	10.4786
1099	-3.26413	7.61926	10.4797
1100	-3.27919	7.63792	10.4803
1101	-3.29408	7.65622	10.4803
1102	-3.30861	7.67393	10.4795
1103	-3.32261	7.69079	10.4778
1104	-3.33589	7.70654	10.4748
1105	-3.34903	7.72172	10.4706
1106	-3.36257	7.73692	10.4651
1107	-3.37633	7.75202	10.4586
1108	-3.3901	7.7669	10.4512
1109	-3.4037	7.78143	10.4433
1110	-3.41692	7.7955	10.4349
1111	-3.42957	7.80896	10.4264
1112	-3.44145	7.82171	10.4179
1113	-3.45238	7.83361	10.4096
1114	-3.46215	7.84453	10.4017
1115	-3.47057	7.85436	10.3945
1116	-3.47745	7.86296	10.3882
1117	-3.48238	7.87005	10.3827
1118	-3.48532	7.87557	10.3777
1119	-3.48662	7.87977	10.3732
1120	-3.48662	7.88287	10.3691
1121	-3.48566	7.88512	10.3651
1122	-3.48409	7.88677	10.3613
1123	-3.48225	7.88804	10.3576
1124	-3.48049	7.88918	10.3537
1125	-3.47914	7.89042	10.3496
1126	-3.47857	7.89201	10.3452
1127	-3.4791	7.89419	10.3404
1128	-3.48108	7.89718	10.335
1129	-3.48441	7.901	10.3292
1130	-3.48866	7.90538	10.3232
1131	-3.49365	7.91017	10.317
1132	-3.49923	7.91521	10.3106
1133	-3.50523	7.92036	10.3039
1134	-3.51149	7.92547	10.2971
1135	-3.51783	7.93038	10.2901
1136	-3.5241	7.93495	10.2828
1137	-3.53014	7.93903	10.2754
1138	-3.53577	7.94246	10.2678
1139	-3.54083	7.94509	10.26
1140	-3.54517	7.94678	10.252
1141	-3.54869	7.94755	10.2432
1142	-3.55154	7.94757	10.2329
1143	-3.55386	7.94693	10.2217
1144	-3.5558	7.94572	10.2099
1145	-3.5575	7.944	10.1979
1146	-3.55911	7.94188	10.1861
1147	-3.56078	7.93943	10.1749
1148	-3.56265	7.93673	10.1647
1149	-3.56487	7.93387	10.1559
1150	-3.5676	7.93094	10.1488
1151	-3.57096	7.928	10.1439
1152	-3.57511	7.92516	10.1415
1153	-3.58023	7.92215	10.142
1154	-3.58625	7.91873	10.1451
1155	-3.593	7.91497	10.1504
1156	-3.60029	7.91097	10.1575
1157	-3.60792	7.9068	10.166
1158	-3.61571	7.90256	10.1755
1159	-3.62348	7.89832	10.1855
1160	-3.63103	7.89417	10.1956
1161	-3.63818	7.89021	10.2054
1162	-3.64474	7.88651	10.2145
1163	-3.65053	7.88316	10.2225
1164	-3.65535	7.88024	10.229
1165	-3.65928	7.87779	10.2341
1166	-3.66256	7.87574	10.2384
1167	-3.66527	7.87401	10.2422
1168	-3.6675	7.87253	10.2455
1169	-3.66933	7.87122	10.2485
1170	-3.67084	7.87003	10.2514
1171	-3.67212	7.86887	10.2542
1172	-3.67325	7.86768	10.2573
1173	-3.67432	7.86638	10.2607
1174	-3.67541	7.86491	10.2645
1175	-3.6766	7.86318	10.269
1176	-3.67797	7.86113	10.2743
1177	-3.67913	7.85875	10.2801
1178	-3.67972	7.85609	10.2861
1179	-3.67991	7.85323	10.2924
1180	-3.67987	7.8502	10.2989
1181	-3.67976	7.84706	10.3058
1182	-3.67976	7.84387	10.313
1183	-3.68003	7.84069	10.3207
1184	-3.68074	7.83756	10.3287
1185	-3.68205	7.83453	10.3373
1186	-3.68414	7.83168	10.3463
1187	-3.68718	7.82904	10.3559
1188	-3.69132	7.82667	10.3661
1189	-3.69664	7.82456	10.3773
1190	-3.70302	7.82264	10.3899
1191	-3.71029	7.82088	10.4035
1192	-3.71831	7.81926	10.4178
1193	-3.72695	7.81774	10.4327
1194	-3.73604	7.81631	10.4477
1195	-3.74545	7.81494	10.4626
1196	-3.75502	7.8136	10.4771
1197	-3.76461	7.81227	10.491
1198	-3.77408	7.81092	10.5038
1199	-3.78328	7.80952	10.5155
1200	-3.79206	7.80806	10.5256
1201	-3.80095	7.80678	10.534
1202	-3.81044	7.80586	10.541
1203	-3.82035	7.8052	10.5469
1204	-3.83047	7.80467	10.5518
1205	-3.84062	7.80414	10.556
1206	-3.85059	7.8035	10.5598
1207	-3.86019	7.80263	10.5634
1208	-3.86923	7.80141	10.5671
1209	-3.87751	7.7997	10.5712
1210	-3.88484	7.7974	10.5758
1211	-3.89102	7.79439	10.5812
1212	-3.89585	7.79053	10.5877
1213	-3.8994	7.78564	10.5949
1214	-3.90192	7.77974	10.6022
1215	-3.90349	7.773	10.6096
1216	-3.90422	7.76561	10.6173
1217	-3.90419	7.75773	10.6253
1218	-3.90349	7.74956	10.6337
1219	-3.90221	7.74128	10.6426
1220	-3.90044	7.73305	10.6521
1221	-3.89828	7.72506	10.6622
1222	-3.89582	7.7175	10.673
1223	-3.89314	7.71053	10.6846
1224	-3.89034	7.70434	10.6971
1225	-3.88687	7.69868	10.7108
1226	-3.88228	7.69318	10.7259
1227	-3.87682	7.68787	10.742
1228	-3.87073	7.68278	10.7591
1229	-3.86423	7.67793	10.7768
1230	-3.85758	7.67334	10.7949
1231	-3.85102	7.66905	10.8131
1232	-3.84478	7.66508	10.8313
1233	-3.8391	7.66145	10.8491
1234	-3.83423	7.65819	10.8663
1235	-3.83041	7.65533	10.8828
1236	-3.82786	7.65288	10.8981
1237	-3.82626	7.6508	10.9126
1238	-3.82514	7.64906	10.9266
1239	-3.82451	7.64765	10.9401
1240	-3.82442	7.64657	10.9532
1241	-3.82489	7.64584	10.966
1242	-3.82595	7.64545	10.9785
1243	-3.82765	7.64541	10.9909
1244	-3.83	7.64573	11.003
1245	-3.83304	7.64641	11.0151
1246	-3.8368	7.64746	11.0271
1247	-3.84131	7.64888	11.0392
1248	-3.84661	7.65067	11.0513
1249	-3.85248	7.65266	11.0636
1250	-3.85877	7.65471	11.076
1251	-3.86556	7.65693	11.0885
1252	-3.87294	7.65942	11.101
1253	-3.88102	7.66227	11.1134
1254	-3.88987	7.66557	11.1256
1255	-3.8996	7.66942	11.1376
1256	-3.9103	7.67393	11.1493
1257	-3.92206	7.67918	11.1605
1258	-3.93497	7.68528	11.1713
1259	-3.94912	7.69231	11.1815
1260	-3.96462	7.70039	11.1912
1261	-3.98195	7.70969	11.2001
1262	-4.00136	7.72024	11.2086
1263	-4.02249	7.73188	11.2165
1264	-4.04502	7.74443	11.224
1265	-4.06861	7.75772	11.231
1266	-4.09292	7.7716	11.2377
1267	-4.11762	7.78589	11.2442
1268	-4.14238	7.80043	11.2503
1269	-4.16686	7.81506	11.2563
1270	-4.19072	7.8296	11.2622
1271	-4.21363	7.84388	11.268
1272	-4.23526	7.85775	11.2737
1273	-4.25594	7.87134	11.2794
1274	-4.27625	7.8849	11.285
1275	-4.29621	7.89847	11.2905
1276	-4.31587	7.91209	11.2958
1277	-4.33525	7.92579	11.3008
1278	-4.35438	7.93961	11.3057
1279	-4.37328	7.95358	11.3104
1280	-4.392	7.96774	11.3148
1281	-4.41055	7.98212	11.3189
1282	-4.42897	7.99675	11.3227
1283	-4.44729	8.01168	11.3262
1284	-4.46554	8.02692	11.3293
1285	-4.4838	8.04272	11.3321
1286	-4.50211	8.05915	11.3344
1287	-4.52039	8.07609	11.3363
1288	-4.53857	8.0934	11.338
1289	-4.55659	8.11092	11.3393
1290	-4.57438	8.12853	11.3404
1291	-4.59188	8.14607	11.3413
1292	-4.60902	8.16341	11.3421
1293	-4.62572	8.1804	11.3427
1294	-4.64193	8.1969	11.3434
1295	-4.65757	8.21277	11.344
1296	-4.67258	8.22788	11.3446
1297	-4.6871	8.2424	11.3451
1298	-4.70131	8.25661	11.3453
1299	-4.71515	8.27051	11.3453
1300	-4.72861	8.28408	11.3452
1301	-4.74163	8.29729	11.3449
1302	-4.75419	8.31015	11.3446
1303	-4.76624	8.32264	11.3443
1304	-4.77775	8.33473	11.3442
1305	-4.78869	8.34643	11.3442
1306	-4.79901	8.35771	11.3444
1307	-4.80869	8.36856	11.345
1308	-4.81768	8.37897	11.3459
1309	-4.82594	8.38895	11.3471
1310	-4.83349	8.39853	11.3485
1311	-4.84037	8.4077	11.35
1312	-4.84663	8.41646	11.3516
1313	-4.85231	8.42483	11.3534
1314	-4.85747	8.43279	11.3554
1315	-4.86214	8.44035	11.3576
1316	-4.86637	8.44752	11.3601
1317	-4.87022	8.45429	11.3628
1318	-4.87371	8.46066	11.3657
1319	-4.87691	8.46664	11.3689
1320	-4.87985	8.47222	11.3724
1321	-4.88221	8.47719	11.3765
1322	-4.88374	8.48141	11.3814
1323	-4.88457	8.485	11.3868
1324	-4.88486	8.48808	11.3926
1325	-4.88476	8.49075	11.3987
1326	-4.88441	8.49315	11.4048
1327	-4.88398	8.49539	11.4109
1328	-4.8836	8.49758	11.4167
1329	-4.88342	8.49984	11.422
1330	-4.8836	8.5023	11.4267
1331	-4.88429	8.50507	11.4307
1332	-4.88563	8.50826	11.4337
1333	-4.88689	8.51124	11.436
1334	-4.88744	8.51348	11.4377
1335	-4.88758	8.51525	11.4389
1336	-4.88763	8.51682	11.4397
1337	-4.88788	8.51846	11.44
1338	-4.88864	8.52045	11.4399
1339	-4.89022	8.52305	11.4395
1340	-4.89292	8.52655	11.4386
1341	-4.89705	8.5312	11.4375
1342	-4.90292	8.53729	11.436
1343	-4.91083	8.54508	11.4343
1344	-4.92108	8.55484	11.4324
1345	-4.93344	8.56618	11.4303
1346	-4.94743	8.57853	11.4282
1347	-4.96297	8.59194	11.4259
1348	-4.98001	8.60646	11.4234
1349	-4.99848	8.62215	11.4206
1350	-5.01831	8.63904	11.4173
1351	-5.03943	8.6572	11.4135
1352	-5.0618	8.67666	11.4091
1353	-5.08533	8.69748	11.404
1354	-5.10997	8.71971	11.398
1355	-5.13565	8.74339	11.3911
1356	-5.1623	8.76859	11.3832
1357	-5.18997	8.79529	11.3742
1358	-5.21874	8.82347	11.3645
1359	-5.24863	8.85309	11.3539
1360	-5.27967	8.8841	11.3425
1361	-5.31187	8.91648	11.3304
1362	-5.34526	8.95018	11.3176
1363	-5.37985	8.98518	11.3041
1364	-5.41568	9.02144	11.29
1365	-5.45274	9.05892	11.2753
1366	-5.49108	9.09759	11.26
1367	-5.5307	9.1374	11.2442
1368	-5.57163	9.17834	11.2279
1369	-5.61367	9.22039	11.211
1370	-5.65667	9.26359	11.1934
1371	-5.70073	9.30797	11.1751
1372	-5.74593	9.35355	11.1561
1373	-5.79238	9.40036	11.1365
1374	-5.84016	9.44844	11.1164
1375	-5.88935	9.49779	11.0956
1376	-5.94006	9.54847	11.0743
1377	-5.99237	9.60048	11.0526
1378	-6.04638	9.65387	11.0303
1379	-6.10217	9.70865	11.0076
1380	-6.15984	9.76486	10.9846
1381	-6.21935	9.82227	10.961
1382	-6.28057	9.88071	10.937
1383	-6.34346	9.94029	10.9125
1384	-6.40798	10.0011	10.8874
1385	-6.47409	10.0633	10.8619
1386	-6.54175	10.127	10.8357
1387	-6.61093	10.1922	10.809
1388	-6.68158	10.2591	10.7817
1389	-6.75367	10.3278	10.7537
1390	-6.82716	10.3985	10.7252
1391	-6.902	10.4711	10.696
1392	-6.97816	10.5459	10.6661
1393	-7.05626	10.6229	10.6355
1394	-7.13675	10.7023	10.6042
1395	-7.2193	10.7838	10.5722
1396	-7.3036	10.8673	10.5395
1397	-7.38931	10.9526	10.5061
1398	-7.47612	11.0396	10.472
1399	-7.56371	11.128	10.4374
1400	-7.65174	11.2178	10.4021
1401	-7.7399	11.3088	10.3662
1402	-7.82787	11.4009	10.3297
1403	-7.91532	11.4938	10.2927
1404	-8.00194	11.5873	10.2552
1405	-8.08881	11.6828	10.2168
1406	-8.17698	11.781	10.1773
1407	-8.26605	11.8815	10.1368
1408	-8.35563	11.9837	10.0954
1409	-8.44531	12.0871	10.0535
1410	-8.5347	12.1912	10.0111
1411	-8.6234	12.2954	9.96839
1412	-8.71104	12.3993	9.92566
1413	-8.7972	12.5022	9.88306
1414	-8.88152	12.6037	9.84078
1415	-8.96359	12.7033	9.79904
1416	-9.04303	12.8003	9.75802
1417	-9.1213	12.8962	9.71679
1418	-9.19975	12.9926	9.67454
1419	-9.27783	13.0891	9.63166
1420	-9.355	13.185	9.58855
1421	-9.43072	13.2801	9.54563
1422	-9.50445	13.3737	9.50329
1423	-9.57565	13.4654	9.46194
1424	-9.64379	13.5548	9.42201
1425	-9.70832	13.6414	9.38391
1426	-9.76872	13.7247	9.34805
1427	-9.82445	13.8043	9.31486
1428	-9.87498	13.8796	9.28476
1429	-9.92087	13.9519	9.25767
1430	-9.96309	14.0224	9.23311
1431	-10.0017	14.0909	9.21088
1432	-10.0367	14.1569	9.19078
1433	-10.0681	14.2201	9.17261
1434	-10.096	14.2799	9.15616
1435	-10.1204	14.3362	9.14125
1436	-10.1414	14.3884	9.12766
1437	-10.1589	14.4362	9.11521
1438	-10.1731	14.4793	9.10369
1439	-10.1839	14.5171	9.09289
1440	-10.1914	14.5494	9.08263
1441	-10.195	14.5763	9.07328
1442	-10.1942	14.5984	9.06533
1443	-10.1894	14.6158	9.0587
1444	-10.1808	14.6286	9.05331
1445	-10.1688	14.6369	9.04908
1446	-10.1537	14.641	9.04594
1447	-10.1359	14.641	9.04381
1448	-10.1157	14.637	9.04261
1449	-10.0933	14.6292	9.04227
1450	-10.0692	14.6177	9.04269
1451	-10.0437	14.6027	9.04379
1452	-10.017	14.5843	9.04551
1453	-9.98838	14.5618	9.04807
1454	-9.95696	14.5346	9.05169
1455	-9.92297	14.503	9.05629
1456	-9.88664	14.4673	9.06179
1457	-9.8482	14.4278	9.0681
1458	-9.8079	14.3848	9.07514
1459	-9.76596	14.3385	9.08283
1460	-9.72263	14.2893	9.09109
1461	-9.67813	14.2375	9.09983
1462	-9.63271	14.1833	9.10898
1463	-9.58659	14.127	9.11846
1464	-9.54002	14.069	9.12818
1465	-9.49259	14.0082	9.13832
1466	-9.4438	13.9437	9.14905
1467	-9.39371	13.8759	9.16033
1468	-9.34238	13.8051	9.1721
1469	-9.28987	13.7317	9.18431
1470	-9.23624	13.656	9.1969
1471	-9.18157	13.5784	9.20983
1472	-9.12591	13.4992	9.22304
1473	-9.06933	13.4188	9.23648
1474	-9.01189	13.3375	9.25011
1475	-8.95366	13.2557	9.26388
1476	-8.8947	13.1738	9.27774
1477	-8.83472	13.0905	9.29203
1478	-8.77347	13.0048	9.30699
1479	-8.71106	12.917	9.32246
1480	-8.6476	12.8276	9.33829
1481	-8.58321	12.737	9.35432
1482	-8.518	12.6456	9.37039
1483	-8.45209	12.5539	9.38635
1484	-8.3856	12.4622	9.40204
1485	-8.31865	12.371	9.41732
1486	-8.25135	12.2807	9.43203
1487	-8.18383	12.1917	9.44603
1488	-8.1162	12.1045	9.45918
1489	-8.04781	12.018	9.47155
1490	-7.97814	11.9311	9.48336
1491	-7.90745	11.8442	9.49467
1492	-7.83602	11.7575	9.50551
1493	-7.76415	11.6712	9.51594
1494	-7.69209	11.5857	9.526
1495	-7.62014	11.5013	9.53576
1496	-7.54857	11.4181	9.54525
1497	-7.47767	11.3366	9.55454
1498	-7.40771	11.2569	9.56369
1499	-7.33898	11.1793	9.57275
1500	-7.27175	11.1042	9.58178
1501	-7.20542	11.031	9.59069
1502	-7.1393	10.9594	9.59937
1503	-7.07356	10.8893	9.60784
1504	-7.00833	10.8208	9.61612
1505	-6.94378	10.7538	9.62425
1506	-6.88004	10.6884	9.63223
1507	-6.81728	10.6247	9.6401
1508	-6.75565	10.5626	9.64788
1509	-6.69529	10.5022	9.65559
1510	-6.63637	10.4435	9.66326
1511	-6.57902	10.3865	9.67091
1512	-6.5234	10.3312	9.67857
1513	-6.46964	10.278	9.68623
1514	-6.41765	10.2269	9.69386
1515	-6.36727	10.1777	9.70146
1516	-6.31833	10.1303	9.70904
1517	-6.27067	10.0846	9.71659
1518	-6.22414	10.0404	9.72411
1519	-6.17855	9.99759	9.7316
1520	-6.13376	9.95602	9.73907
1521	-6.0896	9.91555	9.7465
1522	-6.04591	9.87602	9.75391
1523	-6.00251	9.83731	9.76128
1524	-5.95926	9.79925	9.76861
1525	-5.91612	9.76213	9.77608
1526	-5.87328	9.72628	9.78381
1527	-5.83084	9.69162	9.7917
1528	-5.78892	9.65812	9.79967
1529	-5.74762	9.62571	9.80762
1530	-5.70708	9.59432	9.81547
1531	-5.66739	9.56392	9.82312
1532	-5.62868	9.53443	9.83048
1533	-5.59105	9.50581	9.83747
1534	-5.55462	9.47799	9.84399
1535	-5.5195	9.45091	9.84995
1536	-5.48582	9.42452	9.85526
1537	-5.45354	9.39907	9.85992
1538	-5.42256	9.37479	9.86405
1539	-5.39279	9.35157	9.8677
1540	-5.36417	9.32931	9.87093
1541	-5.33665	9.3079	9.8738
1542	-5.31015	9.28725	9.87637
1543	-5.28461	9.26725	9.87868
1544	-5.25995	9.2478	9.8808
1545	-5.23613	9.22879	9.88279
1546	-5.21307	9.21013	9.88469
1547	-5.19071	9.19171	9.88658
1548	-5.16898	9.17343	9.8885
1549	-5.14805	9.15541	9.8904
1550	-5.1281	9.13784	9.89219
1551	-5.10907	9.12071	9.89386
1552	-5.09093	9.10403	9.89542
1553	-5.07362	9.0878	9.89684
1554	-5.05708	9.072	9.89812
1555	-5.04128	9.05665	9.89926
1556	-5.02615	9.04174	9.90024
1557	-5.01165	9.02727	9.90107
1558	-4.99772	9.01324	9.90173
1559	-4.98432	8.99964	9.90221
1560	-4.9714	8.98648	9.90251
1561	-4.95927	8.97395	9.90243
1562	-4.94821	8.96217	9.90186
1563	-4.93807	8.95104	9.9009
1564	-4.92869	8.94046	9.89968
1565	-4.91995	8.93031	9.89829
1566	-4.91169	8.9205	9.89687
1567	-4.90376	8.91091	9.89551
1568	-4.89603	8.90145	9.89434
1569	-4.88835	8.89201	9.89347
1570	-4.88057	8.88248	9.893
1571	-4.87255	8.87276	9.89306
1572	-4.86415	8.86274	9.89375
1573	-4.85549	8.85254	9.89505
1574	-4.84682	8.84231	9.89682
1575	-4.83817	8.83209	9.89899
1576	-4.82954	8.82187	9.90152
1577	-4.82097	8.81167	9.90434
1578	-4.81245	8.80151	9.90741
1579	-4.80403	8.79138	9.91066
1580	-4.7957	8.78131	9.91403
1581	-4.7875	8.77131	9.91748
1582	-4.77944	8.76138	9.92094
1583	-4.77153	8.75153	9.92435
1584	-4.7638	8.74179	9.92767
1585	-4.75621	8.73208	9.93106
1586	-4.7487	8.72233	9.93468
1587	-4.7413	8.7126	9.93849
1588	-4.734	8.70289	9.94242
1589	-4.72682	8.69325	9.94642
1590	-4.71978	8.68371	9.95044
1591	-4.71288	8.67429	9.95442
1592	-4.70614	8.66503	9.9583
1593	-4.69956	8.65595	9.96203
1594	-4.69316	8.64709	9.96556
1595	-4.68695	8.63848	9.96883
1596	-4.68095	8.63015	9.97178
1597	-4.67511	8.6222	9.97437
1598	-4.6694	8.61467	9.9766
1599	-4.66383	8.60748	9.97856
1600	-4.65842	8.60056	9.9803
1601	-4.65318	8.59383	9.98189
1602	-4.64812	8.5872	9.9834
1603	-4.64325	8.5806	9.98489
1604	-4.63859	8.57395	9.98643
1605	-4.63414	8.56717	9.98809
1606	-4.62993	8.56019	9.98992
1607	-4.62596	8.55292	9.992
1608	-4.62225	8.54528	9.9944
1609	-4.61899	8.53723	9.99719
1610	-4.6163	8.52879	10.0004
1611	-4.61405	8.52006	10.0039
1612	-4.61215	8.51111	10.0075
1613	-4.61046	8.50204	10.0113
1614	-4.60888	8.49293	10.0152
1615	-4.60727	8.48385	10.0189
1616	-4.60554	8.47489	10.0225
1617	-4.60356	8.46614	10.0259
1618	-4.60122	8.45767	10.0289
1619	-4.5984	8.44958	10.0315
1620	-4.59498	8.44194	10.0335
1621	-4.59108	8.43482	10.0347
1622	-4.58688	8.42817	10.0347
1623	-4.58241	8.42189	10.034
1624	-4.57768	8.41591	10.0328
1625	-4.5727	8.41013	10.0314
1626	-4.56749	8.40447	10.0299
1627	-4.56206	8.39884	10.0287
1628	-4.55642	8.39315	10.0281
1629	-4.5506	8.38732	10.0284
1630	-4.5446	8.38126	10.0297
1631	-4.53844	8.37488	10.0324
1632	-4.53214	8.36811	10.0367
1633	-4.52572	8.36108	10.0429
1634	-4.51922	8.35401	10.0508
1635	-4.51259	8.34687	10.06
1636	-4.5058	8.33961	10.0704
1637	-4.49882	8.33221	10.0817
1638	-4.49162	8.32463	10.0934
1639	-4.48416	8.31686	10.1054
1640	-4.47642	8.30884	10.1174
1641	-4.46836	8.30056	10.1291
1642	-4.45995	8.29198	10.1401
1643	-4.45116	8.28307	10.1503
1644	-4.44196	8.2738	10.1592
1645	-4.43222	8.26414	10.1671
1646	-4.42192	8.25411	10.1741
1647	-4.41113	8.24375	10.1806
1648	-4.39994	8.23309	10.1866
1649	-4.38843	8.22216	10.1923
1650	-4.37669	8.211	10.1978
1651	-4.36479	8.19963	10.2032
1652	-4.35284	8.1881	10.2088
1653	-4.3409	8.17643	10.2146
1654	-4.32906	8.16465	10.2209
1655	-4.31741	8.15281	10.2277
1656	-4.30603	8.14094	10.2351
1657	-4.29485	8.12884	10.2434
1658	-4.28372	8.11636	10.2525
1659	-4.27264	8.10358	10.2621
1660	-4.26159	8.09059	10.2721
1661	-4.25055	8.07747	10.2824
1662	-4.23952	8.06429	10.2927
1663	-4.22848	8.05114	10.3031
1664	-4.21742	8.03809	10.3132
1665	-4.20632	8.02524	10.3229
1666	-4.19518	8.01266	10.3321
1667	-4.18397	8.00043	10.3405
1668	-4.17269	7.98863	10.3482
1669	-4.16114	7.97708	10.3548
1670	-4.14919	7.9656	10.3606
1671	-4.13697	7.95421	10.3656
1672	-4.1246	7.94297	10.3701
1673	-4.11219	7.93192	10.3742
1674	-4.09987	7.9211	10.3781
1675	-4.08775	7.91056	10.382
1676	-4.07596	7.90034	10.386
1677	-4.06461	7.89047	10.3903
1678	-4.05381	7.88102	10.3951
1679	-4.0437	7.87202	10.4005
1680	-4.03439	7.86351	10.4068
1681	-4.02594	7.85566	10.4141
1682	-4.01828	7.84852	10.4222
1683	-4.01128	7.84197	10.4311
1684	-4.00484	7.8359	10.4404
1685	-3.99884	7.83019	10.45
1686	-3.99317	7.82473	10.4598
1687	-3.98772	7.8194	10.4695
1688	-3.98236	7.8141	10.4789
1689	-3.97699	7.8087	10.488
1690	-3.9715	7.80308	10.4963
1691	-3.96577	7.79715	10.5039
1692	-3.95969	7.79077	10.5105
1693	-3.95357	7.78404	10.516
1694	-3.94776	7.77715	10.5206
1695	-3.94213	7.77012	10.5245
1696	-3.9366	7.76297	10.5278
1697	-3.93106	7.75573	10.5306
1698	-3.9254	7.74841	10.5331
1699	-3.91953	7.74104	10.5356
1700	-3.91333	7.73364	10.538
1701	-3.90671	7.72623	10.5406
1702	-3.89955	7.71883	10.5436
1703	-3.89177	7.71148	10.547
1704	-3.88325	7.70418	10.551
1705	-3.87382	7.69689	10.5555
1706	-3.86347	7.68956	10.56
1707	-3.85238	7.68219	10.5646
1708	-3.8407	7.67479	10.5693
1709	-3.82859	7.6674	10.5742
1710	-3.81622	7.66	10.5794
1711	-3.80375	7.65263	10.5847
1712	-3.79134	7.64529	10.5904
1713	-3.77916	7.63801	10.5963
1714	-3.76736	7.63078	10.6026
1715	-3.7561	7.62363	10.6093
1716	-3.74556	7.61656	10.6164
1717	-3.73556	7.60955	10.6239
1718	-3.72582	7.60255	10.6319
1719	-3.71633	7.59557	10.6404
1720	-3.70707	7.58863	10.6491
1721	-3.69803	7.58173	10.6582
1722	-3.68921	7.5749	10.6676
1723	-3.68058	7.56814	10.6771
1724	-3.67214	7.56147	10.6869
1725	-3.66388	7.55489	10.6967
1726	-3.65577	7.54843	10.7066
1727	-3.64782	7.54208	10.7164
1728	-3.64	7.53588	10.7263
1729	-3.63246	7.52982	10.7362
1730	-3.62529	7.5239	10.7464
1731	-3.61843	7.5181	10.7569
1732	-3.61182	7.51241	10.7675
1733	-3.60537	7.50683	10.7782
1734	-3.59903	7.50133	10.7889
1735	-3.59273	7.4959	10.7997
1736	-3.58641	7.49052	10.8104
1737	-3.57999	7.4852	10.8209
1738	-3.57341	7.4799	10.8313
1739	-3.56661	7.47463	10.8415
1740	-3.55951	7.46936	10.8514
1741	-3.55213	7.46419	10.8609
1742	-3.54456	7.45921	10.8702
1743	-3.53682	7.45437	10.8793
1744	-3.52896	7.44962	10.8882
1745	-3.52101	7.44492	10.8969
1746	-3.51299	7.44021	10.9056
1747	-3.50495	7.43546	10.9143
1748	-3.49691	7.43061	10.923
1749	-3.48892	7.42563	10.9318
1750	-3.481	7.42045	10.9407
1751	-3.47319	7.41505	10.9499
1752	-3.46553	7.40937	10.9592
1753	-3.45767	7.40326	10.9689
1754	-3.44937	7.39667	10.9791
1755	-3.44079	7.38973	10.9896
1756	-3.43209	7.38253	11.0003
1757	-3.42343	7.37519	11.0111
1758	-3.41497	7.36783	11.0219
1759	-3.40687	7.36055	11.0325
1760	-3.3993	7.35346	11.0428
1761	-3.39241	7.34668	11.0527
1762	-3.38636	7.34031	11.062
1763	-3.38131	7.33448	11.0708
1764	-3.37743	7.32928	11.0787
1765	-3.3748	7.32457	11.0859
1766	-3.37327	7.32013	11.0924
1767	-3.37272	7.31599	11.0983
1768	-3.37299	7.31213	11.1037
1769	-3.37395	7.30858	11.1087
1770	-3.37544	7.30535	11.1134
1771	-3.37734	7.30244	11.1179
1772	-3.37948	7.29986	11.1222
1773	-3.38174	7.29762	11.1265
1774	-3.38396	7.29574	11.1309
1775	-3.38601	7.29422	11.1354
1776	-3.38773	7.29307	11.1402
1777	-3.38943	7.29249	11.145
1778	-3.39146	7.29258	11.1497
1779	-3.39375	7.29323	11.1541
1780	-3.39622	7.29433	11.1585
1781	-3.3988	7.29578	11.1629
1782	-3.40141	7.29746	11.1673
1783	-3.40399	7.29926	11.1717
1784	-3.40646	7.30108	11.1763
1785	-3.40874	7.30281	11.1811
1786	-3.41078	7.30433	11.1861
1787	-3.41248	7.30553	11.1914
1788	-3.41379	7.30631	11.1971
1789	-3.41486	7.30685	11.2031
1790	-3.4159	7.3074	11.2093
1791	-3.41685	7.30791	11.2158
1792	-3.41767	7.30836	11.2225
1793	-3.4183	7.30872	11.2294
1794	-3.41871	7.30895	11.2365
1795	-3.41884	7.30902	11.2436
1796	-3.41864	7.30889	11.2509
1797	-3.41808	7.30855	11.2583
1798	-3.41709	7.30794	11.2657
1799	-3.41564	7.30704	11.2731
1800	-3.41367	7.30582	11.2805
1801	-3.41106	7.3042	11.288
1802	-3.40778	7.30216	11.2956
1803	-3.40393	7.29976	11.3033
1804	-3.3996	7.29707	11.3111
1805	-3.3949	7.29416	11.319
1806	-3.38993	7.29109	11.327
1807	-3.38479	7.28793	11.3349
1808	-3.37958	7.28473	11.3429
1809	-3.3744	7.28157	11.3509
1810	-3.36935	7.2785	11.3589
1811	-3.36453	7.27561	11.3668
1812	-3.36005	7.27293	11.3747
1813	-3.35562	7.27037	11.3826
1814	-3.35099	7.26775	11.3906
1815	-3.34621	7.26511	11.3988
1816	-3.34139	7.26248	11.407
1817	-3.33659	7.25988	11.4151
1818	-3.33191	7.25735	11.4233
1819	-3.32742	7.2549	11.4313
1820	-3.32322	7.25257	11.4392
1821	-3.31937	7.25039	11.4468
1822	-3.31597	7.24838	11.4543
1823	-3.3131	7.24657	11.4614
1824	-3.31084	7.24499	11.4682
1825	-3.30926	7.24367	11.4747
1826	-3.30833	7.2426	11.4808
1827	-3.30793	7.24175	11.4866
1828	-3.308	7.24108	11.4923
1829	-3.30842	7.24055	11.4977
1830	-3.30912	7.24014	11.5029
1831	-3.30999	7.23979	11.5081
1832	-3.31095	7.23948	11.5131
1833	-3.31191	7.23917	11.5182
1834	-3.31276	7.23882	11.5232
1835	-3.31343	7.2384	11.5283
1836	-3.31381	7.23787	11.5334
1837	-3.31408	7.23729	11.5386
1838	-3.31445	7.23674	11.5438
1839	-3.31488	7.23622	11.549
1840	-3.31534	7.2357	11.5541
1841	-3.3158	7.23518	11.5591
1842	-3.31621	7.23466	11.5642
1843	-3.31655	7.2341	11.5692
1844	-3.31678	7.23352	11.5741
1845	-3.31687	7.23289	11.579
1846	-3.31678	7.23221	11.5839
1847	-3.31648	7.23146	11.5886
1848	-3.31594	7.23063	11.5934
1849	-3.31509	7.22979	11.5982
1850	-3.31395	7.22901	11.6033
1851	-3.31257	7.22823	11.6085
1852	-3.31098	7.22745	11.6138
1853	-3.30926	7.22662	11.619
1854	-3.30745	7.22572	11.6241
1855	-3.30559	7.22471	11.6289
1856	-3.30375	7.22356	11.6334
1857	-3.30198	7.22225	11.6375
1858	-3.30032	7.22074	11.6411
1859	-3.29883	7.219	11.644
1860	-3.29756	7.21701	11.6462
1861	-3.29656	7.21468	11.6476
1862	-3.2958	7.212	11.6483
1863	-3.29522	7.20904	11.6483
1864	-3.29477	7.20585	11.6478
1865	-3.29438	7.20249	11.6469
1866	-3.294	7.19903	11.6456
1867	-3.29356	7.19552	11.6441
1868	-3.29301	7.19202	11.6425
1869	-3.29229	7.18859	11.6409
1870	-3.29135	7.18529	11.6394
1871	-3.29011	7.18218	11.638
1872	-3.28852	7.17932	11.637
1873	-3.28656	7.17668	11.6362
1874	-3.28427	7.17417	11.6354
1875	-3.2817	7.17178	11.6346
1876	-3.27892	7.16949	11.6339
1877	-3.27596	7.16726	11.6331
1878	-3.27288	7.16508	11.6323
1879	-3.26974	7.16293	11.6315
1880	-3.26657	7.16078	11.6306
1881	-3.26344	7.15862	11.6296
1882	-3.2604	7.15642	11.6285
1883	-3.2575	7.15415	11.6273
1884	-3.25478	7.1518	11.6259
1885	-3.25214	7.14932	11.6243
1886	-3.24943	7.14668	11.6226
1887	-3.24669	7.14395	11.6206
1888	-3.24395	7.14115	11.6185
1889	-3.24124	7.13834	11.6163
1890	-3.23861	7.13555	11.6141
1891	-3.23607	7.13283	11.6119
1892	-3.23367	7.13022	11.6098
1893	-3.23143	7.12777	11.6077
1894	-3.22939	7.12551	11.6058
1895	-3.22758	7.1235	11.6041
1896	-3.22604	7.12177	11.6026
1897	-3.22471	7.12029	11.6015
1898	-3.22354	7.11899	11.6009
1899	-3.22252	7.11788	11.6007
1900	-3.22167	7.11693	11.6007
1901	-3.22098	7.11613	11.6008
1902	-3.22046	7.11548	11.6008
1903	-3.22011	7.11496	11.6007
1904	-3.21994	7.11456	11.6004
1905	-3.21995	7.11428	11.5996
1906	-3.22015	7.11409	11.5982
1907	-3.22053	7.114	11.5962
1908	-3.2211	7.11398	11.5933
1909	-3.22209	7.11422	11.5896
1910	-3.22363	7.11483	11.5851
1911	-3.22561	7.11572	11.58
1912	-3.22789	7.11682	11.5743
1913	-3.23036	7.11802	11.5683
1914	-3.23287	7.11925	11.5619
1915	-3.23532	7.12042	11.5553
1916	-3.23757	7.12144	11.5487
1917	-3.23949	7.12222	11.5421
1918	-3.24097	7.12268	11.5356
1919	-3.24188	7.12273	11.5294
1920	-3.24208	7.12228	11.5236
1921	-3.24148	7.12124	11.5181
1922	-3.24014	7.11962	11.5127
1923	-3.23819	7.11755	11.5074
1924	-3.23579	7.11514	11.5021
1925	-3.23306	7.11248	11.4969
1926	-3.23015	7.1097	11.4917
1927	-3.2272	7.10691	11.4865
1928	-3.22434	7.10421	11.4813
1929	-3.22172	7.10172	11.476
1930	-3.21946	7.09954	11.4707
1931	-3.21772	7.0978	11.4653
1932	-3.21663	7.09659	11.4598
1933	-3.21595	7.09573	11.4538
1934	-3.21535	7.09499	11.4471
1935	-3.21489	7.0944	11.44
1936	-3.21462	7.09399	11.4326
1937	-3.21459	7.09378	11.4252
1938	-3.21483	7.09381	11.4179
1939	-3.2154	7.09411	11.4111
1940	-3.21635	7.09469	11.4048
1941	-3.21772	7.09561	11.3993
1942	-3.21956	7.09687	11.3948
1943	-3.22191	7.09852	11.3916
1944	-3.22484	7.10059	11.3898
1945	-3.2286	7.10306	11.3891
1946	-3.23332	7.10591	11.3891
1947	-3.23882	7.10912	11.3899
1948	-3.24493	7.11268	11.3914
1949	-3.25146	7.11655	11.3937
1950	-3.25824	7.12073	11.3969
1951	-3.26508	7.1252	11.4009
1952	-3.2718	7.12994	11.4058
1953	-3.27823	7.13493	11.4117
1954	-3.28419	7.14015	11.4187
1955	-3.2895	7.14559	11.4266
1956	-3.29398	7.15122	11.4356
1957	-3.29786	7.15721	11.4456
1958	-3.30151	7.16369	11.4563
1959	-3.3049	7.17058	11.4679
1960	-3.30802	7.1778	11.4805
1961	-3.31084	7.18527	11.4939
1962	-3.31336	7.19291	11.5084
1963	-3.31555	7.20065	11.524
1964	-3.3174	7.2084	11.5406
1965	-3.31889	7.21608	11.5585
1966	-3.32	7.22363	11.5775
1967	-3.32072	7.23095	11.5978
1968	-3.32102	7.23797	11.6194
1969	-3.32069	7.2451	11.6428
1970	-3.31961	7.25269	11.6679
1971	-3.31791	7.26056	11.6947
1972	-3.31571	7.26854	11.7229
1973	-3.31316	7.27646	11.7523
1974	-3.31038	7.28415	11.7826
1975	-3.30751	7.29143	11.8136
1976	-3.30468	7.29813	11.8451
1977	-3.30201	7.30407	11.8768
1978	-3.29965	7.30909	11.9084
1979	-3.29771	7.313	11.9399
1980	-3.29633	7.31563	11.9708
1981	-3.29558	7.31739	12.0021
1982	-3.29535	7.31871	12.0345
1983	-3.29553	7.3195	12.0676
1984	-3.29599	7.31963	12.1013
1985	-3.29662	7.31901	12.1352
1986	-3.29728	7.31752	12.169
1987	-3.29786	7.31506	12.2025
1988	-3.29823	7.31151	12.2354
1989	-3.29828	7.30677	12.2673
1990	-3.29788	7.30072	12.2981
1991	-3.29691	7.29327	12.3273
1992	-3.29524	7.2843	12.3547
1993	-3.29343	7.27268	12.3802
1994	-3.29194	7.2578	12.404
1995	-3.29057	7.24036	12.4263
1996	-3.28908	7.22105	12.4474
1997	-3.28726	7.20054	12.4675
1998	-3.28488	7.17952	12.487
[truncated: 94,045 more rows]

## Sheet: P2S0-003
Frame	T8_Head Lateral Bending	T8_Head Axial Bending	T8_Head Flexion/Extension
0	-1.5417	2.61743	10.9896
1	-1.52797	2.6081	10.966
2	-1.5141	2.59828	10.9412
3	-1.50011	2.58811	10.9155
4	-1.48608	2.57772	10.8894
5	-1.47203	2.56728	10.8631
6	-1.45803	2.55692	10.8371
7	-1.4441	2.54679	10.8116
8	-1.43031	2.53703	10.7872
9	-1.41669	2.52781	10.7641
10	-1.40329	2.51926	10.7426
11	-1.39015	2.51153	10.7233
12	-1.37733	2.50478	10.7063
13	-1.36485	2.49915	10.6922
14	-1.35146	2.49461	10.6802
15	-1.33798	2.49166	10.6714
16	-1.32452	2.49003	10.6653
17	-1.31117	2.48944	10.6615
18	-1.29806	2.48959	10.6596
19	-1.28529	2.49021	10.659
20	-1.27297	2.49102	10.6595
21	-1.26121	2.49173	10.6604
22	-1.25011	2.49205	10.6615
23	-1.23979	2.49171	10.6622
24	-1.23035	2.49042	10.6622
25	-1.2219	2.48789	10.6609
26	-1.21447	2.4841	10.659
27	-1.20797	2.47935	10.6574
28	-1.2023	2.47382	10.656
29	-1.19738	2.46771	10.6547
30	-1.19313	2.46122	10.6535
31	-1.18946	2.45454	10.6523
32	-1.18628	2.44787	10.6512
33	-1.18352	2.44139	10.65
34	-1.18108	2.43531	10.6487
35	-1.17887	2.42982	10.6472
36	-1.17682	2.42511	10.6455
37	-1.17484	2.42138	10.6436
38	-1.17313	2.41845	10.6415
39	-1.1719	2.41599	10.6394
40	-1.17111	2.41398	10.6372
41	-1.1707	2.4124	10.635
42	-1.17061	2.4112	10.6326
43	-1.1708	2.41038	10.6301
44	-1.17119	2.40989	10.6275
45	-1.17175	2.40972	10.6247
46	-1.1724	2.40984	10.6217
47	-1.17311	2.41021	10.6184
48	-1.17381	2.41082	10.6149
49	-1.17445	2.41164	10.6112
50	-1.17519	2.41293	10.607
51	-1.1762	2.41488	10.6026
52	-1.17743	2.41738	10.5978
53	-1.17882	2.42029	10.5928
54	-1.18031	2.42348	10.5875
55	-1.18185	2.42684	10.5821
56	-1.18338	2.43023	10.5766
57	-1.18485	2.43354	10.5711
58	-1.18619	2.43662	10.5656
59	-1.18736	2.43936	10.5601
60	-1.1883	2.44162	10.5548
61	-1.18895	2.44329	10.5496
62	-1.18911	2.44424	10.5445
63	-1.18872	2.44452	10.5394
64	-1.18793	2.44428	10.5343
65	-1.18687	2.44368	10.5293
66	-1.18569	2.44285	10.5242
67	-1.18453	2.44196	10.5192
68	-1.18354	2.44115	10.5142
69	-1.18286	2.44057	10.5091
70	-1.18264	2.44037	10.504
71	-1.183	2.4407	10.4989
72	-1.18411	2.4417	10.4938
73	-1.1861	2.44354	10.4886
74	-1.18876	2.44604	10.4835
75	-1.19182	2.44894	10.4786
76	-1.19528	2.45224	10.4738
77	-1.19918	2.45592	10.469
78	-1.20353	2.45998	10.4642
79	-1.20835	2.46442	10.4594
80	-1.21367	2.46922	10.4544
81	-1.2195	2.47438	10.4492
82	-1.22586	2.47989	10.4437
83	-1.23278	2.48576	10.4379
84	-1.24027	2.49196	10.4317
85	-1.24836	2.49849	10.425
86	-1.25737	2.50554	10.4177
87	-1.26749	2.51322	10.4096
88	-1.27852	2.52145	10.4009
89	-1.29027	2.53012	10.3918
90	-1.30256	2.53914	10.3824
91	-1.31518	2.54843	10.3729
92	-1.32796	2.55788	10.3635
93	-1.34071	2.56741	10.3543
94	-1.35322	2.57692	10.3455
95	-1.36531	2.58632	10.3373
96	-1.3768	2.59551	10.3298
97	-1.38749	2.60441	10.3232
98	-1.39754	2.61315	10.3177
99	-1.40726	2.62192	10.313
100	-1.41668	2.6307	10.3091
101	-1.42585	2.63949	10.3057
102	-1.43479	2.64825	10.3027
103	-1.44353	2.65698	10.3
104	-1.45212	2.66565	10.2974
105	-1.46057	2.67425	10.2946
106	-1.46894	2.68276	10.2915
107	-1.47724	2.69116	10.288
108	-1.48551	2.69943	10.2839
109	-1.49379	2.70756	10.279
110	-1.50205	2.71558	10.2735
111	-1.51023	2.7235	10.2676
112	-1.51834	2.73134	10.2614
113	-1.52635	2.73909	10.2549
114	-1.53427	2.74675	10.2481
115	-1.54208	2.75432	10.241
116	-1.54979	2.76179	10.2337
117	-1.55739	2.76917	10.2262
118	-1.56487	2.77645	10.2186
119	-1.57222	2.78364	10.2108
120	-1.57943	2.79072	10.2029
121	-1.58651	2.7977	10.1949
122	-1.59315	2.80433	10.187
123	-1.59919	2.81045	10.1791
124	-1.60479	2.8162	10.1713
125	-1.61011	2.82172	10.1634
126	-1.61531	2.82714	10.1553
127	-1.62054	2.8326	10.1469
128	-1.62598	2.83824	10.1382
129	-1.63178	2.84419	10.1291
130	-1.6381	2.8506	10.1194
131	-1.64511	2.8576	10.1091
132	-1.65296	2.86532	10.0981
133	-1.66182	2.8739	10.0862
134	-1.67127	2.88274	10.0741
135	-1.68088	2.89128	10.0623
136	-1.69076	2.89978	10.0505
137	-1.70104	2.90849	10.0384
138	-1.71184	2.91765	10.0258
139	-1.72329	2.92751	10.0124
140	-1.7355	2.93832	9.99785
141	-1.7486	2.95033	9.98198
142	-1.7627	2.9638	9.9645
143	-1.77794	2.97896	9.94514
144	-1.79442	2.99607	9.92362
145	-1.81228	3.01538	9.89968
146	-1.83162	3.03688	9.87325
147	-1.85239	3.06028	9.84461
148	-1.87444	3.08543	9.81394
149	-1.89762	3.1122	9.78144
150	-1.9218	3.14043	9.74732
151	-1.94682	3.16997	9.71176
152	-1.97254	3.20068	9.67497
153	-1.99882	3.23242	9.63715
154	-2.02551	3.26502	9.59848
155	-2.05246	3.29835	9.55919
156	-2.07954	3.33225	9.51945
157	-2.1066	3.36658	9.47947
158	-2.13533	3.4033	9.43698
159	-2.16694	3.44383	9.39034
160	-2.20059	3.4872	9.34062
161	-2.23545	3.53243	9.28894
162	-2.27069	3.57855	9.2364
163	-2.3055	3.62457	9.1841
164	-2.33904	3.66951	9.13316
165	-2.3705	3.71237	9.08469
166	-2.39907	3.75218	9.03982
167	-2.42394	3.78794	8.99965
168	-2.4443	3.81866	8.96531
169	-2.45935	3.84335	8.93792
170	-2.46905	3.86256	8.91776
171	-2.47426	3.87771	8.90377
172	-2.47555	3.88914	8.89511
173	-2.47345	3.89715	8.89093
174	-2.46851	3.90209	8.89038
175	-2.46127	3.90426	8.89261
176	-2.45227	3.90401	8.89676
177	-2.44205	3.90164	8.90199
178	-2.43116	3.89749	8.90743
179	-2.42014	3.89187	8.91224
180	-2.40953	3.88511	8.91557
181	-2.39988	3.87753	8.91657
182	-2.38992	3.86782	8.91685
183	-2.37827	3.8548	8.91838
184	-2.36526	3.83898	8.9208
185	-2.35123	3.82086	8.92379
186	-2.33653	3.80096	8.92698
187	-2.32149	3.77978	8.93005
188	-2.30645	3.75783	8.93265
189	-2.29177	3.7356	8.93444
190	-2.27777	3.71362	8.93507
191	-2.26481	3.69237	8.93421
192	-2.25322	3.67238	8.93151
193	-2.24336	3.65414	8.92664
194	-2.23531	3.63675	8.91954
195	-2.22876	3.61908	8.91053
196	-2.22343	3.60131	8.89987
197	-2.21908	3.58361	8.88781
198	-2.21543	3.56614	8.87461
199	-2.21222	3.54907	8.86051
200	-2.20919	3.53257	8.84577
201	-2.20607	3.51681	8.83063
202	-2.2026	3.50196	8.81536
203	-2.19851	3.48818	8.80019
204	-2.19353	3.47566	8.78539
205	-2.1874	3.46454	8.7712
206	-2.18021	3.45507	8.75737
207	-2.17234	3.44718	8.74349
208	-2.16389	3.44065	8.72953
209	-2.15496	3.43526	8.71545
210	-2.14567	3.43078	8.70122
211	-2.13614	3.42698	8.68683
212	-2.12646	3.42364	8.67223
213	-2.11675	3.42054	8.6574
214	-2.10713	3.41744	8.64231
215	-2.0977	3.41411	8.62694
216	-2.08857	3.41035	8.61124
217	-2.07986	3.4059	8.5952
218	-2.0708	3.40058	8.57808
219	-2.0608	3.39449	8.55946
220	-2.05019	3.38789	8.53976
221	-2.03932	3.38103	8.51937
222	-2.02854	3.37419	8.49873
223	-2.01818	3.3676	8.47824
224	-2.00859	3.36154	8.45832
225	-2.00011	3.35626	8.43939
226	-1.99309	3.35202	8.42185
227	-1.98785	3.34906	8.40613
228	-1.98475	3.34766	8.39265
229	-1.98413	3.34807	8.38181
230	-1.98647	3.35056	8.37294
231	-1.99172	3.35503	8.36514
232	-1.99937	3.36117	8.35854
233	-2.00897	3.36866	8.35323
234	-2.02	3.37718	8.34932
235	-2.032	3.38642	8.34692
236	-2.04448	3.39607	8.34614
237	-2.05695	3.40581	8.34708
238	-2.06893	3.41533	8.34986
239	-2.07993	3.4243	8.35459
240	-2.08947	3.43242	8.36137
241	-2.09707	3.43938	8.37031
242	-2.10326	3.44581	8.38237
243	-2.1089	3.45248	8.39805
244	-2.11401	3.45924	8.41674
245	-2.11862	3.46593	8.43786
246	-2.12274	3.4724	8.46082
247	-2.12639	3.47849	8.48502
248	-2.1296	3.48404	8.50988
249	-2.13238	3.48891	8.53479
250	-2.13474	3.49293	8.55918
251	-2.13672	3.49596	8.58245
252	-2.13832	3.49784	8.604
253	-2.13956	3.49841	8.62325
254	-2.14015	3.49746	8.64096
255	-2.1399	3.49503	8.65827
256	-2.13894	3.49132	8.67514
257	-2.13742	3.48656	8.69152
258	-2.13549	3.48097	8.70738
259	-2.13328	3.47474	8.72266
260	-2.13095	3.46811	8.73734
261	-2.12864	3.46128	8.75135
262	-2.1265	3.45446	8.76467
263	-2.12466	3.44788	8.77725
264	-2.12329	3.44174	8.78905
265	-2.12251	3.43627	8.80002
266	-2.12248	3.4313	8.81006
267	-2.12312	3.42651	8.81915
268	-2.12426	3.42184	8.82736
269	-2.12573	3.41724	8.83479
270	-2.12737	3.41266	8.84153
271	-2.12901	3.40804	8.84765
272	-2.13048	3.40333	8.85325
273	-2.13161	3.39848	8.85841
274	-2.13224	3.39343	8.86322
275	-2.13221	3.38812	8.86775
276	-2.13133	3.38252	8.87211
277	-2.12945	3.37655	8.87637
278	-2.12642	3.37011	8.88038
279	-2.12236	3.3632	8.88395
280	-2.11743	3.3559	8.88711
281	-2.11181	3.34831	8.88989
282	-2.10569	3.34052	8.89232
283	-2.09925	3.33262	8.89442
284	-2.09266	3.32471	8.89622
285	-2.08611	3.31688	8.89775
286	-2.07978	3.30923	8.89905
287	-2.07385	3.30185	8.90012
288	-2.06849	3.29483	8.90102
289	-2.06389	3.28826	8.90176
290	-2.05966	3.28186	8.90212
291	-2.05535	3.27535	8.90195
292	-2.05106	3.26883	8.90133
293	-2.0469	3.26238	8.90037
294	-2.04295	3.2561	8.89917
295	-2.03932	3.2501	8.89782
296	-2.03609	3.24446	8.89644
297	-2.03338	3.23929	8.89511
298	-2.03127	3.23467	8.89394
299	-2.02986	3.23071	8.89303
300	-2.02926	3.2275	8.89248
301	-2.02955	3.22513	8.89238
302	-2.03104	3.22383	8.89269
303	-2.03382	3.22363	8.89326
304	-2.03766	3.22434	8.89406
305	-2.04233	3.22579	8.89505
306	-2.0476	3.22779	8.89619
307	-2.05326	3.23018	8.89746
308	-2.05907	3.23277	8.89882
309	-2.0648	3.23538	8.90022
310	-2.07023	3.23783	8.90164
311	-2.07514	3.23995	8.90305
312	-2.07929	3.24155	8.9044
313	-2.08246	3.24246	8.90567
314	-2.0848	3.24276	8.90688
315	-2.08664	3.24269	8.9081
316	-2.08806	3.24232	8.90932
317	-2.08911	3.24173	8.91056
318	-2.08985	3.24098	8.91182
319	-2.09037	3.24015	8.9131
320	-2.0907	3.2393	8.91441
321	-2.09093	3.2385	8.91575
322	-2.09112	3.23783	8.91712
323	-2.09132	3.23735	8.91854
324	-2.0916	3.23714	8.91999
325	-2.09203	3.23726	8.9215
326	-2.09266	3.23784	8.92323
327	-2.09346	3.23886	8.9253
328	-2.09435	3.24023	8.92761
329	-2.09527	3.24183	8.93005
330	-2.09614	3.24355	8.93252
331	-2.0969	3.24529	8.93494
332	-2.09747	3.24694	8.93718
333	-2.09778	3.24839	8.93916
334	-2.09777	3.24953	8.94078
335	-2.09736	3.25025	8.94193
336	-2.09649	3.25046	8.94252
337	-2.09508	3.25003	8.94244
338	-2.09332	3.24913	8.94161
339	-2.09138	3.248	8.94007
340	-2.08924	3.2466	8.93794
341	-2.08681	3.24492	8.93534
342	-2.08407	3.24292	8.93236
343	-2.08094	3.2406	8.92914
344	-2.07739	3.23793	8.92578
345	-2.07335	3.23488	8.92239
346	-2.06877	3.23143	8.91908
347	-2.0636	3.22757	8.91598
348	-2.05778	3.22326	8.91318
349	-2.05126	3.2185	8.91082
350	-2.0436	3.21298	8.90876
351	-2.03458	3.20656	8.90681
352	-2.02447	3.1994	8.90496
353	-2.01355	3.19168	8.90321
354	-2.00209	3.18356	8.90155
355	-1.99036	3.17522	8.89996
356	-1.97865	3.16681	8.89844
357	-1.96722	3.15852	8.89698
358	-1.95635	3.1505	8.89557
359	-1.94631	3.14293	8.8942
360	-1.93738	3.13599	8.89287
361	-1.92984	3.12983	8.89156
362	-1.92347	3.1239	8.89013
363	-1.91785	3.11768	8.88847
364	-1.91292	3.11134	8.88669
365	-1.9086	3.1051	8.88486
366	-1.90484	3.09914	8.88309
367	-1.90159	3.09365	8.88146
368	-1.89876	3.08882	8.88007
369	-1.89631	3.08486	8.879
370	-1.89417	3.08195	8.87835
371	-1.89227	3.08029	8.87821
372	-1.89056	3.08008	8.87867
373	-1.88897	3.08149	8.87982
374	-1.88756	3.08496	8.88202
375	-1.88643	3.09054	8.88539
376	-1.88559	3.09786	8.88968
377	-1.88505	3.10659	8.89464
378	-1.88482	3.11638	8.90001
379	-1.88492	3.12687	8.90556
380	-1.88534	3.13772	8.91101
381	-1.8861	3.14857	8.91613
382	-1.88721	3.15907	8.92066
383	-1.88868	3.16889	8.92434
384	-1.89052	3.17765	8.92693
385	-1.89273	3.18503	8.92817
386	-1.89556	3.19133	8.92802
387	-1.89914	3.19717	8.92671
388	-1.90334	3.20258	8.92443
389	-1.90803	3.20761	8.92138
390	-1.91306	3.21229	8.91773
391	-1.9183	3.21666	8.91368
392	-1.92362	3.22078	8.90941
393	-1.92888	3.22468	8.90512
394	-1.93394	3.2284	8.90099
395	-1.93867	3.23198	8.89721
396	-1.94293	3.23547	8.89397
397	-1.94659	3.23891	8.89145
398	-1.94977	3.24214	8.88953
399	-1.95272	3.24502	8.8879
400	-1.95543	3.2476	8.88653
401	-1.95794	3.24995	8.88537
402	-1.96025	3.25212	8.88437
403	-1.96238	3.25418	8.88348
404	-1.96435	3.25617	8.88267
405	-1.96616	3.25815	8.88188
406	-1.96784	3.26019	8.88107
407	-1.96939	3.26235	8.88019
408	-1.97084	3.26467	8.8792
409	-1.9722	3.26723	8.87805
410	-1.97348	3.27011	8.87673
411	-1.97466	3.27331	8.87529
412	-1.97573	3.27676	8.87376
413	-1.97668	3.28034	8.87217
414	-1.97749	3.28399	8.87057
415	-1.97816	3.28759	8.86897
416	-1.97866	3.29107	8.86742
417	-1.97898	3.29433	8.86595
418	-1.97911	3.29729	8.86459
419	-1.97904	3.29984	8.86338
420	-1.97874	3.30191	8.86234
421	-1.97822	3.3034	8.86152
422	-1.97731	3.30424	8.86098
423	-1.97593	3.30448	8.86075
424	-1.97416	3.30421	8.86075
425	-1.97211	3.30353	8.86092
426	-1.96988	3.30255	8.86121
427	-1.96754	3.30136	8.86155
428	-1.9652	3.30006	8.86187
429	-1.96296	3.29874	8.86211
430	-1.96089	3.29752	8.86222
431	-1.95911	3.29647	8.86211
432	-1.9577	3.29571	8.86175
433	-1.95675	3.29533	8.86105
434	-1.9563	3.29536	8.86022
435	-1.95625	3.29572	8.85945
436	-1.95653	3.29632	8.85867
437	-1.95707	3.29708	8.85782
438	-1.95779	3.29793	8.85683
439	-1.95863	3.29879	8.85564
440	-1.9595	3.29958	8.85416
441	-1.96034	3.30021	8.85234
442	-1.96107	3.30061	8.85012
443	-1.96162	3.30071	8.84741
444	-1.96192	3.30042	8.84416
445	-1.9619	3.29966	8.84029
446	-1.96183	3.29857	8.83546
447	-1.96197	3.29734	8.82953
448	-1.96221	3.29593	8.82271
449	-1.96246	3.29431	8.81526
450	-1.9626	3.29246	8.80739
451	-1.96252	3.29036	8.79934
452	-1.96213	3.28797	8.79135
453	-1.96131	3.28528	8.78365
454	-1.95997	3.28225	8.77646
455	-1.95799	3.27885	8.77003
456	-1.95526	3.27507	8.76459
457	-1.95169	3.27087	8.76036
458	-1.94686	3.26598	8.75716
459	-1.94062	3.26023	8.75461
460	-1.93327	3.2538	8.75266
461	-1.92511	3.24686	8.75127
462	-1.91641	3.23958	8.7504
463	-1.90747	3.23214	8.75
464	-1.89858	3.22471	8.75004
465	-1.89003	3.21746	8.75048
466	-1.88212	3.21056	8.75126
467	-1.87513	3.20419	8.75235
468	-1.86936	3.19851	8.75371
469	-1.86509	3.19371	8.75529
470	-1.86227	3.18969	8.75756
471	-1.86054	3.18621	8.76085
472	-1.85975	3.18321	8.76494
473	-1.85974	3.18064	8.76961
474	-1.86037	3.17841	8.77463
475	-1.86147	3.17647	8.77978
476	-1.86291	3.17476	8.78483
477	-1.86451	3.17321	8.78956
478	-1.86615	3.17176	8.79374
479	-1.86765	3.17034	8.79716
480	-1.86887	3.16889	8.79958
481	-1.86966	3.16734	8.80078
482	-1.87032	3.16591	8.80061
483	-1.87122	3.1648	8.7992
484	-1.87229	3.16393	8.79679
485	-1.87345	3.16323	8.7936
486	-1.87463	3.16263	8.78986
487	-1.87577	3.16206	8.78581
488	-1.87679	3.16143	8.78168
489	-1.87761	3.16068	8.77768
490	-1.87817	3.15972	8.77407
491	-1.87839	3.1585	8.77106
492	-1.87821	3.15693	8.76888
493	-1.87754	3.15494	8.76776
494	-1.87641	3.15257	8.76775
495	-1.8749	3.14992	8.76861
496	-1.87305	3.14703	8.77017
497	-1.8709	3.14392	8.77228
498	-1.86849	3.14061	8.77475
499	-1.86585	3.13712	8.77744
500	-1.86302	3.13348	8.78017
501	-1.86004	3.12972	8.78278
502	-1.85694	3.12586	8.78509
503	-1.85377	3.12192	8.78696
504	-1.85055	3.11793	8.7882
505	-1.84734	3.11392	8.78865
506	-1.84379	3.10968	8.78845
507	-1.83965	3.10507	8.78787
508	-1.83509	3.10018	8.78695
509	-1.83025	3.0951	8.7857
510	-1.82529	3.08992	8.78416
511	-1.82039	3.08473	8.78236
512	-1.81568	3.07962	8.78033
513	-1.81133	3.07467	8.77811
514	-1.8075	3.06999	8.77572
515	-1.80435	3.06565	8.77319
516	-1.80203	3.06175	8.77056
517	-1.80069	3.05837	8.76786
518	-1.80042	3.05552	8.76495
519	-1.80107	3.05308	8.76173
520	-1.80251	3.051	8.75824
521	-1.80461	3.04923	8.75453
522	-1.80722	3.04773	8.75066
523	-1.81021	3.04642	8.74667
524	-1.81345	3.04528	8.74262
525	-1.8168	3.04423	8.73855
526	-1.82012	3.04323	8.73451
527	-1.82328	3.04223	8.73056
528	-1.82614	3.04118	8.72674
529	-1.82856	3.04001	8.72311
530	-1.83076	3.03885	8.71955
531	-1.83301	3.03781	8.71592
532	-1.83528	3.03687	8.71226
533	-1.83754	3.03601	8.70861
534	-1.83978	3.03519	8.70499
535	-1.84197	3.0344	8.70143
536	-1.84409	3.03361	8.69798
537	-1.8461	3.03279	8.69465
538	-1.84799	3.03192	8.69148
539	-1.84972	3.03097	8.68851
540	-1.85128	3.02992	8.68575
541	-1.85265	3.02874	8.68326
542	-1.85379	3.02744	8.68116
543	-1.85474	3.02605	8.67952
544	-1.85551	3.02459	8.67823
545	-1.85613	3.02306	8.67721
546	-1.85663	3.02148	8.67634
547	-1.85703	3.01986	8.67553
548	-1.85734	3.01822	8.6747
549	-1.85761	3.01655	8.67372
550	-1.85785	3.01488	8.67252
551	-1.85808	3.01322	8.67099
552	-1.85834	3.01158	8.66903
553	-1.85864	3.00997	8.66655
554	-1.85885	3.00827	8.66365
555	-1.85883	3.00636	8.66049
556	-1.85866	3.00433	8.6571
557	-1.8584	3.00223	8.65347
558	-1.85811	3.00012	8.6496
559	-1.85785	2.99808	8.64551
560	-1.8577	2.99615	8.64121
561	-1.85771	2.99441	8.63669
562	-1.85794	2.99292	8.63197
563	-1.85847	2.99174	8.62705
564	-1.85935	2.99094	8.62193
565	-1.86065	2.99057	8.61663
566	-1.86239	2.99074	8.61108
567	-1.86451	2.99143	8.60524
568	-1.86697	2.99255	8.59914
569	-1.86971	2.994	8.5928
570	-1.87268	2.99571	8.58625
571	-1.87582	2.99758	8.57953
572	-1.87907	2.99951	8.57266
573	-1.8824	3.00142	8.56568
574	-1.88574	3.00321	8.55861
575	-1.88904	3.0048	8.55148
576	-1.89224	3.00609	8.54432
577	-1.8953	3.007	8.53716
578	-1.89837	3.00759	8.52969
579	-1.90162	3.00804	8.52167
580	-1.905	3.00833	8.51325
581	-1.90844	3.0085	8.50459
582	-1.9119	3.00856	8.49585
583	-1.91532	3.00852	8.48717
584	-1.91864	3.00838	8.47871
585	-1.9218	3.00818	8.47063
586	-1.92476	3.00792	8.46308
587	-1.92746	3.00762	8.45622
588	-1.92984	3.00729	8.4502
589	-1.93184	3.00694	8.44518
590	-1.93337	3.00648	8.44132
591	-1.93443	3.0058	8.43854
592	-1.93511	3.00497	8.43668
593	-1.93549	3.00404	8.43553
594	-1.93567	3.00305	8.43491
595	-1.93572	3.00205	8.43464
596	-1.93574	3.00109	8.43453
597	-1.93582	3.00021	8.43439
598	-1.93604	2.99948	8.43403
599	-1.93649	2.99894	8.43328
600	-1.93726	2.99863	8.43193
601	-1.93844	2.99861	8.42981
602	-1.94002	2.9989	8.42713
603	-1.9419	2.99948	8.42425
604	-1.94404	3.0003	8.42116
605	-1.94637	3.0013	8.41786
606	-1.94884	3.00245	8.41435
607	-1.9514	3.00368	8.41062
608	-1.954	3.00495	8.40666
609	-1.95659	3.00622	8.40248
610	-1.9591	3.00743	8.39807
611	-1.9615	3.00854	8.39342
612	-1.96372	3.00949	8.38854
613	-1.96571	3.01024	8.38342
614	-1.96763	3.01091	8.37783
615	-1.96962	3.01166	8.37161
616	-1.97164	3.01242	8.3649
617	-1.97364	3.01317	8.35783
618	-1.97557	3.01386	8.35053
619	-1.97738	3.01445	8.34313
620	-1.97903	3.01491	8.33576
621	-1.98047	3.01519	8.32856
622	-1.98165	3.01526	8.32166
623	-1.98251	3.01507	8.31518
624	-1.98303	3.01459	8.30927
625	-1.98313	3.01377	8.30404
626	-1.98275	3.01256	8.29946
627	-1.98189	3.01095	8.29535
628	-1.98062	3.009	8.29166
629	-1.97902	3.00678	8.28832
630	-1.97716	3.00435	8.28528
631	-1.97511	3.00175	8.28247
632	-1.97294	2.99906	8.27985
633	-1.97074	2.99634	8.27733
634	-1.96857	2.99363	8.27488
635	-1.96651	2.99101	8.27242
636	-1.96464	2.98852	8.2699
637	-1.96302	2.98624	8.26726
638	-1.96146	2.98413	8.26473
639	-1.95975	2.98211	8.26251
640	-1.95795	2.98015	8.26052
641	-1.95613	2.97825	8.25868
642	-1.95434	2.97636	8.25689
643	-1.95265	2.97447	8.25507
644	-1.95112	2.97256	8.25314
645	-1.9498	2.9706	8.25101
646	-1.94877	2.96857	8.24858
647	-1.94807	2.96645	8.24579
648	-1.94778	2.96421	8.24253
649	-1.94796	2.96183	8.23872
650	-1.94882	2.95938	8.23436
651	-1.95044	2.95693	8.22954
652	-1.95267	2.95445	8.22431
653	-1.95533	2.95193	8.21874
654	-1.95828	2.94934	8.21288
655	-1.96135	2.94665	8.20679
656	-1.96437	2.94385	8.20052
657	-1.96719	2.9409	8.19415
658	-1.96966	2.9378	8.18771
659	-1.9716	2.9345	8.18128
660	-1.97286	2.931	8.17492
661	-1.97328	2.92726	8.16867
662	-1.9726	2.92302	8.16224
663	-1.97082	2.91813	8.15536
664	-1.9682	2.91276	8.14818
665	-1.96497	2.90705	8.14082
666	-1.96138	2.90119	8.13339
667	-1.95768	2.89532	8.12604
668	-1.9541	2.88961	8.1189
669	-1.95089	2.88422	8.11207
670	-1.9483	2.87931	8.10571
671	-1.94657	2.87504	8.09993
672	-1.94594	2.87159	8.09487
673	-1.94665	2.8691	8.09065
674	-1.94864	2.86755	8.08734
675	-1.95158	2.86675	8.08484
676	-1.95537	2.8666	8.08305
677	-1.95988	2.86703	8.08183
678	-1.96501	2.86795	8.08106
679	-1.97064	2.86925	8.08064
680	-1.97666	2.87086	8.08043
681	-1.98294	2.87269	8.08032
682	-1.98938	2.87465	8.08018
683	-1.99587	2.87665	8.07991
684	-2.00227	2.87859	8.07937
685	-2.0085	2.88041	8.07845
686	-2.01486	2.88224	8.07722
687	-2.02169	2.8843	8.07586
688	-2.0289	2.88655	8.07439
689	-2.03637	2.88896	8.07287
690	-2.044	2.8915	8.07132
691	-2.05167	2.89414	8.06979
692	-2.05929	2.89685	8.06831
693	-2.06674	2.89958	8.06693
694	-2.07392	2.90233	8.06567
695	-2.08073	2.90504	8.06458
696	-2.08705	2.90769	8.0637
697	-2.09278	2.91025	8.06305
698	-2.09803	2.91278	8.06276
699	-2.103	2.91535	8.06285
700	-2.10769	2.91795	8.06323
701	-2.11211	2.92056	8.06382
702	-2.11625	2.92317	8.06454
703	-2.12013	2.92578	8.06531
704	-2.12375	2.92836	8.06604
705	-2.12711	2.93091	8.06665
706	-2.13022	2.93341	8.06707
707	-2.13308	2.93586	8.0672
708	-2.1357	2.93823	8.06697
709	-2.13808	2.94053	8.06629
710	-2.14001	2.94274	8.06533
711	-2.14133	2.94489	8.06429
712	-2.14217	2.94697	8.06312
713	-2.14264	2.949	8.06179
714	-2.14286	2.95099	8.06026
715	-2.14294	2.95294	8.05849
716	-2.14301	2.95486	8.05645
717	-2.14317	2.95675	8.05409
718	-2.14354	2.95863	8.05138
719	-2.14424	2.9605	8.04828
720	-2.14539	2.96237	8.04475
721	-2.1471	2.96425	8.04075
722	-2.1494	2.96615	8.03596
723	-2.15218	2.9681	8.03025
724	-2.15535	2.97007	8.02378
725	-2.15883	2.97204	8.01677
726	-2.16252	2.97399	8.00941
727	-2.16633	2.97592	8.00189
728	-2.17018	2.97779	7.9944
729	-2.17396	2.97959	7.98715
730	-2.1776	2.9813	7.98033
731	-2.181	2.98291	7.97412
732	-2.18406	2.98439	7.96874
733	-2.18671	2.98573	7.96437
734	-2.18902	2.98692	7.96101
735	-2.19114	2.98797	7.95845
736	-2.19308	2.98891	7.95657
737	-2.19486	2.98973	7.95523
738	-2.19649	2.99047	7.95433
739	-2.19798	2.99114	7.95373
740	-2.19935	2.99175	7.95331
741	-2.20062	2.99232	7.95294
742	-2.2018	2.99287	7.95251
743	-2.2029	2.99342	7.95188
744	-2.20393	2.99397	7.95093
745	-2.20492	2.99455	7.94954
746	-2.20588	2.99512	7.94767
747	-2.2068	2.99567	7.94543
748	-2.20768	2.99618	7.94293
749	-2.20848	2.99666	7.94026
750	-2.20919	2.99713	7.93752
751	-2.20979	2.99757	7.93481
752	-2.21025	2.998	7.93223
753	-2.21057	2.99842	7.92988
754	-2.21071	2.99883	7.92785
755	-2.21066	2.99924	7.92624
756	-2.2104	2.99965	7.92516
757	-2.20991	3.00006	7.9247
758	-2.20911	3.00042	7.92494
759	-2.20798	3.00067	7.9258
760	-2.20658	3.00085	7.92719
761	-2.20496	3.00099	7.92901
762	-2.20316	3.00112	7.93116
763	-2.20124	3.00128	7.93353
764	-2.19926	3.0015	7.93602
765	-2.19726	3.00181	7.93853
766	-2.1953	3.00225	7.94097
767	-2.19342	3.00284	7.94322
768	-2.19169	3.00363	7.94519
769	-2.19015	3.00464	7.94677
770	-2.18862	3.00589	7.94818
771	-2.18693	3.00736	7.94964
772	-2.18515	3.00902	7.95112
773	-2.18335	3.01083	7.95257
774	-2.18158	3.01276	7.95393
775	-2.17991	3.0148	7.95517
776	-2.1784	3.01689	7.95624
777	-2.17713	3.01902	7.95708
778	-2.17615	3.02115	7.95765
779	-2.17554	3.02326	7.95791
780	-2.17535	3.0253	7.95781
781	-2.17566	3.02726	7.9573
782	-2.17653	3.02923	7.95626
783	-2.17797	3.0313	7.95468
784	-2.17987	3.03344	7.95264
785	-2.18216	3.03562	7.95024
786	-2.18474	3.0378	7.94757
787	-2.18753	3.03995	7.94473
788	-2.19045	3.04204	7.9418
789	-2.1934	3.04403	7.93889
790	-2.1963	3.04589	7.93607
791	-2.19906	3.04758	7.93344
792	-2.20161	3.04907	7.9311
793	-2.20384	3.05034	7.92914
794	-2.20583	3.05136	7.9275
795	-2.20774	3.05218	7.92602
796	-2.20958	3.05281	7.9247
797	-2.21135	3.05329	7.9235
798	-2.21307	3.05364	7.9224
799	-2.21475	3.05388	7.92138
800	-2.21641	3.05404	7.92041
801	-2.21805	3.05415	7.91947
802	-2.2197	3.05422	7.91853
803	-2.22137	3.05428	7.91758
804	-2.22306	3.05436	7.91659
805	-2.22479	3.05447	7.91553
806	-2.22651	3.05457	7.91454
807	-2.22817	3.05456	7.91373
808	-2.22979	3.05447	7.91304
809	-2.2314	3.05433	7.91242
810	-2.233	3.05416	7.9118
811	-2.23463	3.05398	7.91113
812	-2.2363	3.0538	7.91035
813	-2.23803	3.05366	7.9094
814	-2.23984	3.05358	7.90822
815	-2.24176	3.05357	7.90675
816	-2.2438	3.05367	7.90494
817	-2.24597	3.05388	7.90272
818	-2.24821	3.05418	7.90007
819	-2.25044	3.0545	7.89704
820	-2.25269	3.05487	7.89368
821	-2.255	3.05528	7.89004
822	-2.25738	3.05575	7.88617
823	-2.25987	3.05628	7.88213
824	-2.26251	3.05688	7.87795
825	-2.26532	3.05757	7.8737
826	-2.26834	3.05834	7.86942
827	-2.27158	3.05921	7.86517
828	-2.2751	3.06019	7.86099
829	-2.2789	3.06129	7.85693
830	-2.2831	3.06251	7.85291
831	-2.28771	3.06387	7.84881
832	-2.29267	3.06536	7.84463
833	-2.29791	3.06694	7.84042
834	-2.30334	3.06862	7.83617
835	-2.30891	3.07037	7.83192
836	-2.31454	3.07218	7.82768
837	-2.32016	3.07404	7.82347
838	-2.3257	3.07592	7.81931
839	-2.33108	3.07781	7.81522
840	-2.33624	3.0797	7.81122
841	-2.34111	3.08157	7.80732
842	-2.34575	3.08349	7.80348
843	-2.35029	3.08552	7.79963
844	-2.35473	3.08762	7.7958
845	-2.35908	3.08978	7.792
846	-2.36336	3.09197	7.78825
847	-2.36755	3.09416	7.78457
848	-2.37168	3.09633	7.78097
849	-2.37575	3.09844	7.77747
850	-2.37977	3.10047	7.77409
851	-2.38374	3.1024	7.77084
852	-2.38767	3.1042	7.76775
853	-2.39156	3.10584	7.76482
854	-2.39546	3.10734	7.76219
855	-2.39937	3.10873	7.75993
856	-2.40328	3.11002	7.75794
857	-2.40715	3.11123	7.75616
858	-2.41097	3.11236	7.75449
859	-2.41471	3.11341	7.75286
860	-2.41836	3.11441	7.75118
861	-2.42188	3.11536	7.74938
862	-2.42526	3.11627	7.74738
863	-2.42847	3.11714	7.74508
864	-2.43149	3.118	7.74242
865	-2.4343	3.11884	7.73931
866	-2.4369	3.11974	7.73586
867	-2.43933	3.12073	7.73221
868	-2.44159	3.12176	7.72836
869	-2.4437	3.1228	7.72432
870	-2.44566	3.1238	7.72006
871	-2.44749	3.12471	7.7156
872	-2.44919	3.1255	7.71092
873	-2.45078	3.12611	7.70603
874	-2.45226	3.12652	7.7009
875	-2.45365	3.12667	7.69555
876	-2.45496	3.12652	7.68996
877	-2.45619	3.12604	7.68414
878	-2.45755	3.12512	7.67834
879	-2.45915	3.12377	7.67272
880	-2.46089	3.12206	7.66717
881	-2.46264	3.12006	7.66152
882	-2.46429	3.11785	7.65566
883	-2.46571	3.1155	7.64942
884	-2.4668	3.11309	7.64269
885	-2.46742	3.11069	7.63531
886	-2.46747	3.10838	7.62716
887	-2.46683	3.10623	7.61808
888	-2.46538	3.10432	7.60794
889	-2.463	3.10271	7.59661
890	-2.4596	3.10134	7.58427
891	-2.45525	3.10008	7.57119
892	-2.45009	3.09892	7.55737
893	-2.44422	3.09786	7.54278
894	-2.43778	3.09687	7.52741
895	-2.43089	3.09597	7.51125
896	-2.42366	3.09513	7.49427
897	-2.41624	3.09435	7.47646
898	-2.40872	3.09363	7.45781
899	-2.40125	3.09295	7.4383
900	-2.39394	3.09231	7.41791
901	-2.38692	3.0917	7.39662
902	-2.3796	3.09117	7.37398
903	-2.37147	3.09077	7.34971
904	-2.36276	3.09047	7.32406
905	-2.35373	3.09024	7.29731
906	-2.34462	3.09006	7.26972
907	-2.33568	3.08991	7.24154
908	-2.32713	3.08976	7.21304
909	-2.31924	3.08958	7.18448
910	-2.31223	3.08936	7.15613
911	-2.30636	3.08907	7.12825
912	-2.30187	3.08869	7.1011
913	-2.29899	3.08819	7.07494
914	-2.29792	3.0876	7.04954
915	-2.2985	3.08696	7.02447
916	-2.30049	3.08628	6.99968
917	-2.30361	3.08556	6.97513
918	-2.30763	3.0848	6.95079
919	-2.31228	3.08401	6.92662
920	-2.31732	3.08317	6.90257
921	-2.32248	3.08231	6.87861
922	-2.32752	3.08141	6.8547
923	-2.33218	3.08048	6.8308
924	-2.33621	3.07952	6.80687
925	-2.33934	3.07853	6.78287
926	-2.34197	3.07743	6.75898
927	-2.34461	3.07617	6.73536
928	-2.3472	3.0748	6.71193
929	-2.34972	3.07336	6.68862
930	-2.35211	3.07188	6.66536
931	-2.35433	3.07041	6.64208
932	-2.35634	3.06898	6.6187
933	-2.35809	3.06765	6.59515
934	-2.35954	3.06644	6.57136
935	-2.36065	3.06541	6.54726
936	-2.36137	3.06458	6.52277
937	-2.36166	3.064	6.49783
938	-2.36161	3.0639	6.47246
939	-2.36135	3.06437	6.44676
940	-2.36084	3.06527	6.42076
941	-2.36005	3.06643	6.3945
942	-2.35896	3.06773	6.368
943	-2.35755	3.069	6.34128
944	-2.35578	3.07011	6.31438
945	-2.35363	3.07089	6.28732
946	-2.35108	3.07122	6.26014
947	-2.34809	3.07093	6.23285
948	-2.34465	3.06987	6.2055
949	-2.34072	3.06791	6.1781
950	-2.33615	3.06505	6.15098
951	-2.33085	3.06145	6.12431
952	-2.32495	3.05721	6.0979
953	-2.31853	3.0524	6.07156
954	-2.31172	3.04713	6.04509
955	-2.30461	3.04148	6.0183
956	-2.29732	3.03554	5.99099
957	-2.28993	3.0294	5.96297
958	-2.28258	3.02315	5.93404
959	-2.27535	3.01687	5.90403
960	-2.26835	3.01067	5.87272
961	-2.26169	3.00462	5.83993
962	-2.25516	2.99837	5.80519
963	-2.24849	2.99157	5.76845
964	-2.24175	2.98437	5.73005
965	-2.23498	2.97691	5.69038
966	-2.22823	2.96935	5.64981
967	-2.22156	2.96182	5.60871
968	-2.21502	2.95446	5.56744
969	-2.20866	2.94743	5.52639
970	-2.20252	2.94086	5.48593
971	-2.19666	2.9349	5.44642
972	-2.19113	2.9297	5.40824
973	-2.18597	2.9254	5.37176
974	-2.18068	2.92204	5.33589
975	-2.17487	2.9195	5.29955
976	-2.16879	2.91764	5.26308
977	-2.16269	2.91637	5.22685
978	-2.15681	2.91557	5.1912
979	-2.15139	2.91512	5.15649
980	-2.14669	2.91492	5.12308
981	-2.14295	2.91484	5.09131
982	-2.14041	2.91477	5.06155
983	-2.13933	2.91461	5.03414
984	-2.13994	2.91424	5.00945
985	-2.14251	2.91354	4.98782
986	-2.14716	2.91275	4.96913
987	-2.15374	2.91214	4.95293
988	-2.162	2.91166	4.93906
989	-2.17169	2.91125	4.92734
990	-2.1826	2.91086	4.91763
991	-2.19447	2.91044	4.90976
992	-2.20707	2.90993	4.90357
993	-2.22016	2.90928	4.89891
994	-2.23351	2.90844	4.89561
995	-2.24687	2.90736	4.89352
996	-2.26001	2.90598	4.89246
997	-2.27269	2.90424	4.89229
998	-2.28551	2.90183	4.89374
999	-2.29909	2.89858	4.89744
1000	-2.31327	2.89471	4.9031
1001	-2.32787	2.89044	4.91042
1002	-2.34273	2.88596	4.91911
1003	-2.35767	2.8815	4.92886
1004	-2.37252	2.87728	4.93939
1005	-2.38711	2.87349	4.95038
1006	-2.40126	2.87037	4.96155
1007	-2.41481	2.86811	4.97259
1008	-2.42758	2.86695	4.98321
1009	-2.4394	2.86708	4.99311
1010	-2.45018	2.86834	5.00265
1011	-2.46004	2.8704	5.01238
1012	-2.46915	2.87321	5.0223
1013	-2.47765	2.87672	5.0324
1014	-2.48573	2.8809	5.04267
1015	-2.49354	2.88568	5.05311
1016	-2.50124	2.89103	5.0637
1017	-2.50899	2.89691	5.07444
1018	-2.51696	2.90326	5.08533
1019	-2.52532	2.91003	5.09635
1020	-2.53421	2.9172	5.1075
1021	-2.54381	2.9247	5.11877
1022	-2.5541	2.93299	5.13036
1023	-2.56488	2.94242	5.14241
1024	-2.57606	2.95277	5.15481
1025	-2.58755	2.96381	5.16745
1026	-2.59927	2.97533	5.18024
1027	-2.61111	2.9871	5.19307
1028	-2.62298	2.9989	5.20582
1029	-2.6348	3.01052	5.2184
1030	-2.64647	3.02173	5.2307
1031	-2.65789	3.0323	5.24262
1032	-2.66898	3.04204	5.25405
1033	-2.67964	3.0507	5.26489
1034	-2.68989	3.05835	5.27517
1035	-2.69984	3.06527	5.28503
1036	-2.70954	3.07158	5.29452
1037	-2.71903	3.07736	5.30369
1038	-2.72837	3.08274	5.31258
1039	-2.73761	3.08783	5.32124
1040	-2.74679	3.09272	5.32972
1041	-2.75598	3.09753	5.33806
1042	-2.7652	3.10236	5.34631
1043	-2.77453	3.10733	5.35451
1044	-2.784	3.11254	5.36272
1045	-2.79367	3.11809	5.37098
1046	-2.80362	3.12379	5.37908
1047	-2.81386	3.12938	5.38685
1048	-2.8243	3.1349	5.39436
1049	-2.83487	3.14041	5.4017
1050	-2.84548	3.14594	5.40895
1051	-2.85606	3.15154	5.41619
1052	-2.86654	3.15725	5.4235
1053	-2.87682	3.16313	5.43097
1054	-2.88683	3.1692	5.43867
1055	-2.89649	3.17552	5.44668
1056	-2.90572	3.18213	5.45509
1057	-2.91445	3.18908	5.46398
1058	-2.9228	3.19641	5.47343
1059	-2.93096	3.20409	5.48341
1060	-2.93889	3.21208	5.49381
1061	-2.94657	3.22032	5.50455
1062	-2.95398	3.22877	5.51552
1063	-2.96111	3.23737	5.52663
1064	-2.96792	3.24606	5.53777
1065	-2.97439	3.25481	5.54886
1066	-2.98051	3.26355	5.5598
1067	-2.98624	3.27223	5.57048
1068	-2.99157	3.28081	5.58081
1069	-2.99647	3.28923	5.5907
1070	-3.00069	3.29754	5.60008
1071	-3.00407	3.30585	5.60905
1072	-3.00678	3.31414	5.61768
1073	-3.00897	3.32243	5.62606
1074	-3.0108	3.33072	5.63429
1075	-3.01243	3.33901	5.64246
1076	-3.01402	3.3473	5.65065
1077	-3.01572	3.35559	5.65896
1078	-3.01769	3.3639	5.66747
1079	-3.02008	3.37222	5.67628
1080	-3.02307	3.38056	5.68548
1081	-3.02679	3.38891	5.69516
1082	-3.03116	3.39744	5.70553
1083	-3.03593	3.40624	5.71663
1084	-3.04106	3.41523	5.72829
1085	-3.04651	3.42432	5.74032
1086	-3.05223	3.43341	5.75257
1087	-3.05818	3.44243	5.76485
1088	-3.0643	3.45127	5.77698
1089	-3.07057	3.45986	5.78879
1090	-3.07693	3.4681	5.8001
1091	-3.08333	3.47591	5.81075
1092	-3.08974	3.48319	5.82055
1093	-3.0961	3.48986	5.82933
1094	-3.10283	3.49611	5.83708
1095	-3.11025	3.50217	5.84398
1096	-3.11815	3.50799	5.85014
1097	-3.12634	3.51351	5.8557
1098	-3.13462	3.51868	5.86075
1099	-3.14279	3.52345	5.86543
1100	-3.15066	3.52778	5.86986
1101	-3.15802	3.53161	5.87415
1102	-3.16469	3.5349	5.87841
1103	-3.17045	3.53758	5.88278
1104	-3.17512	3.53962	5.88737
1105	-3.1785	3.54096	5.8923
1106	-3.18033	3.54126	5.89714
1107	-3.18065	3.54036	5.90148
1108	-3.17974	3.53848	5.90548
1109	-3.17787	3.53583	5.90931
1110	-3.17529	3.53264	5.91312
1111	-3.17227	3.52912	5.91707
1112	-3.16909	3.52549	5.92132
1113	-3.166	3.52197	5.92602
1114	-3.16327	3.51878	5.93135
1115	-3.16118	3.51613	5.93746
1116	-3.15997	3.51425	5.9445
1117	-3.15993	3.51335	5.95264
1118	-3.16085	3.51337	5.96235
1119	-3.16232	3.51404	5.97376
1120	-3.16428	3.51524	5.98651
1121	-3.16666	3.51688	6.00024
1122	-3.1694	3.51884	6.01459
1123	-3.17245	3.52103	6.0292
1124	-3.17573	3.52332	6.0437
1125	-3.1792	3.52563	6.05775
1126	-3.18278	3.52784	6.07097
1127	-3.18642	3.52985	6.08301
1128	-3.19005	3.53155	6.09351
1129	-3.19361	3.53284	6.10211
1130	-3.19727	3.53373	6.10897
1131	-3.20121	3.53434	6.11458
1132	-3.20537	3.53473	6.11908
1133	-3.20971	3.53497	6.12262
1134	-3.21416	3.53511	6.12534
1135	-3.21867	3.53521	6.12738
1136	-3.22319	3.53535	6.12888
1137	-3.22767	3.53557	6.12999
1138	-3.23205	3.53594	6.13085
1139	-3.23628	3.53652	6.1316
1140	-3.2403	3.53737	6.13238
1141	-3.24407	3.53855	6.13334
1142	-3.24765	3.54011	6.1342
1143	-3.25118	3.542	6.13463
1144	-3.25462	3.54416	6.13469
1145	-3.25798	3.54652	6.13445
1146	-3.26124	3.54904	6.13395
1147	-3.26439	3.55165	6.13326
1148	-3.26742	3.55428	6.13243
1149	-3.27033	3.55689	6.13153
1150	-3.27309	3.5594	6.1306
1151	-3.27571	3.56176	6.12972
1152	-3.27816	3.56391	6.12893
1153	-3.28045	3.56578	6.12829
1154	-3.28239	3.56741	6.12775
1155	-3.28389	3.56889	6.12722
1156	-3.28506	3.57024	6.12669
1157	-3.28598	3.57148	6.12614
1158	-3.28677	3.57263	6.12558
1159	-3.28752	3.5737	6.12498
1160	-3.28832	3.57472	6.12435
1161	-3.28929	3.57571	6.12368
1162	-3.29052	3.57668	6.12295
1163	-3.29211	3.57766	6.12216
1164	-3.29416	3.57867	6.12129
1165	-3.29677	3.57972	6.12036
1166	-3.30008	3.58078	6.11907
1167	-3.30404	3.5818	6.11729
1168	-3.30854	3.58278	6.11515
1169	-3.31343	3.58375	6.11281
1170	-3.31858	3.58469	6.11042
1171	-3.32385	3.58564	6.10812
1172	-3.32912	3.58659	6.10607
1173	-3.33425	3.58755	6.10441
1174	-3.3391	3.58854	6.1033
1175	-3.34354	3.58956	6.10288
1176	-3.34744	3.59063	6.10331
1177	-3.35066	3.59174	6.10473
1178	-3.35325	3.59288	6.10725
1179	-3.35539	3.59402	6.11078
1180	-3.35714	3.59517	6.11517
1181	-3.35856	3.59633	6.12026
1182	-3.35971	3.59751	6.12589
1183	-3.36063	3.59873	6.13191
1184	-3.3614	3.59998	6.13817
1185	-3.36206	3.60129	6.1445
1186	-3.36267	3.60265	6.15077
1187	-3.36329	3.60408	6.1568
1188	-3.36398	3.60558	6.16245
1189	-3.36479	3.60716	6.16757
1190	-3.36573	3.60887	6.17233
1191	-3.36676	3.61073	6.17703
1192	-3.36784	3.61271	6.18166
1193	-3.36891	3.61478	6.18622
1194	-3.36993	3.61691	6.19071
1195	-3.37085	3.61906	6.19512
1196	-3.37165	3.62121	6.19945
1197	-3.37226	3.62332	6.20369
1198	-3.37265	3.62536	6.20785
1199	-3.37276	3.6273	6.21191
1200	-3.37257	3.62911	6.21587
1201	-3.37202	3.63075	6.21973
1202	-3.37108	3.63223	6.22346
1203	-3.36977	3.63359	6.22704
1204	-3.36814	3.63483	6.23049
1205	-3.36625	3.63598	6.23383
1206	-3.36412	3.63706	6.23708
1207	-3.36182	3.6381	6.24026
1208	-3.35939	3.6391	6.24339
1209	-3.35688	3.6401	6.24649
1210	-3.35432	3.64112	6.24959
1211	-3.35178	3.64216	6.2527
1212	-3.34929	3.64327	6.25584
1213	-3.34691	3.64444	6.25903
1214	-3.34432	3.64578	6.26228
1215	-3.34127	3.6473	6.26557
1216	-3.33791	3.64895	6.26888
1217	-3.33437	3.65068	6.2722
1218	-3.3308	3.65241	6.27551
1219	-3.32732	3.65411	6.2788
1220	-3.32409	3.6557	6.28205
1221	-3.32124	3.65712	6.28524
1222	-3.3189	3.65833	6.28837
1223	-3.31722	3.65926	6.29141
1224	-3.31634	3.65986	6.29435
1225	-3.31639	3.66006	6.29718
1226	-3.31762	3.65983	6.29975
1227	-3.32003	3.65919	6.30198
1228	-3.32339	3.65821	6.30396
1229	-3.32749	3.65695	6.30578
1230	-3.33211	3.65547	6.30754
1231	-3.33703	3.65383	6.30931
1232	-3.34202	3.6521	6.3112
1233	-3.34688	3.65032	6.31328
1234	-3.35137	3.64858	6.31564
1235	-3.35528	3.64692	6.31838
1236	-3.35839	3.6454	6.32159
1237	-3.36047	3.64409	6.32534
1238	-3.36185	3.64302	6.3298
1239	-3.36298	3.64212	6.33494
1240	-3.3638	3.64136	6.34065
1241	-3.3643	3.64067	6.34678
1242	-3.36444	3.64	6.3532
1243	-3.36418	3.63931	6.35976
1244	-3.36349	3.63854	6.36634
1245	-3.36234	3.63763	6.37279
1246	-3.3607	3.63655	6.37898
1247	-3.35852	3.63523	6.38478
1248	-3.35578	3.63362	6.39004
1249	-3.35244	3.63167	6.39463
1250	-3.34837	3.62929	6.39874
1251	-3.3435	3.62649	6.40262
1252	-3.33795	3.62333	6.40626
1253	-3.3318	3.61991	6.40966
1254	-3.32515	3.6163	6.4128
1255	-3.31811	3.6126	6.41567
1256	-3.31076	3.60888	6.41825
1257	-3.30321	3.60522	6.42053
1258	-3.29556	3.60171	6.4225
1259	-3.28789	3.59843	6.42415
1260	-3.28032	3.59547	6.42546
1261	-3.27294	3.59289	6.42642
1262	-3.26569	3.59049	6.42667
1263	-3.25842	3.58804	6.42597
1264	-3.25111	3.58559	6.42455
1265	-3.24373	3.58322	6.42261
1266	-3.23624	3.581	6.42036
1267	-3.22861	3.57899	6.41801
1268	-3.22082	3.57727	6.41576
1269	-3.21283	3.5759	6.41383
1270	-3.20461	3.57494	6.41243
1271	-3.19613	3.57448	6.41176
1272	-3.18736	3.57457	6.41203
1273	-3.17827	3.57529	6.41346
1274	-3.16857	3.57675	6.41605
1275	-3.1581	3.57894	6.4196
1276	-3.14706	3.58177	6.42396
1277	-3.13561	3.58512	6.42899
1278	-3.12393	3.58889	6.43454
1279	-3.1122	3.59298	6.44048
1280	-3.1006	3.59727	6.44666
1281	-3.08929	3.60168	6.45294
1282	-3.07846	3.60608	6.45918
1283	-3.06829	3.61038	6.46523
1284	-3.05895	3.61447	6.47095
1285	-3.05061	3.61824	6.4762
1286	-3.04341	3.62181	6.48114
1287	-3.03724	3.62534	6.48602
1288	-3.03192	3.62885	6.49086
1289	-3.02725	3.63235	6.49564
1290	-3.02306	3.63586	6.50039
1291	-3.01917	3.63937	6.50509
1292	-3.01539	3.64291	6.50975
1293	-3.01153	3.64647	6.51438
1294	-3.00742	3.65008	6.51897
1295	-3.00287	3.65374	6.52354
1296	-2.9977	3.65746	6.52808
1297	-2.99172	3.66125	6.5326
1298	-2.98554	3.66551	6.53685
1299	-2.97974	3.67047	6.5407
1300	-2.97412	3.67593	6.54426
1301	-2.96845	3.68164	6.54766
1302	-2.96252	3.6874	6.55103
1303	-2.95613	3.69298	6.55449
1304	-2.94906	3.69815	6.55818
1305	-2.94109	3.7027	6.56221
1306	-2.93202	3.7064	6.56673
1307	-2.92162	3.70904	6.57184
1308	-2.90969	3.71038	6.57769
1309	-2.89602	3.71022	6.58439
1310	-2.87995	3.70832	6.59205
1311	-2.86128	3.7048	6.60058
1312	-2.84053	3.69992	6.60986
1313	-2.81818	3.69394	6.61973
1314	-2.79471	3.68712	6.63009
1315	-2.77063	3.67972	6.64079
1316	-2.74643	3.672	6.6517
1317	-2.72259	3.66422	6.66269
1318	-2.69962	3.65665	6.67362
1319	-2.67801	3.64954	6.68437
1320	-2.65824	3.64315	6.69481
1321	-2.64081	3.63773	6.7048
1322	-2.62558	3.63291	6.71396
1323	-2.6119	3.62814	6.72221
1324	-2.59954	3.62347	6.72983
1325	-2.58828	3.61896	6.7371
1326	-2.57788	3.61464	6.74433
1327	-2.56811	3.61056	6.75179
1328	-2.55875	3.60678	6.75978
1329	-2.54956	3.60333	6.76858
1330	-2.54031	3.60026	6.77849
1331	-2.53078	3.59762	6.78979
1332	-2.52074	3.59545	6.80278
1333	-2.50995	3.59381	6.81773
1334	-2.49869	3.59287	6.83521
1335	-2.48737	3.5927	6.85524
1336	-2.47601	3.59316	6.87733
1337	-2.4646	3.59413	6.90101
1338	-2.45314	3.59549	6.9258
1339	-2.44162	3.5971	6.95122
1340	-2.43005	3.59884	6.97677
1341	-2.41842	3.60059	7.00199
1342	-2.40674	3.60222	7.02639
1343	-2.39499	3.60359	7.04949
1344	-2.38318	3.60459	7.0708
1345	-2.37131	3.60509	7.08986
1346	-2.35953	3.60529	7.10716
1347	-2.34796	3.60547	7.12358
1348	-2.3365	3.6056	7.13913
1349	-2.32507	3.60564	7.15384
1350	-2.31358	3.60555	7.16773
1351	-2.30194	3.60531	7.18082
1352	-2.29007	3.60487	7.19314
1353	-2.27786	3.60421	7.20471
1354	-2.26524	3.60329	7.21556
1355	-2.25212	3.60208	7.2257
1356	-2.2384	3.60054	7.23516
1357	-2.224	3.59864	7.24398
1358	-2.20886	3.59625	7.25177
1359	-2.19304	3.59331	7.25828
1360	-2.17663	3.58993	7.2637
1361	-2.15972	3.5862	7.26821
1362	-2.14238	3.5822	7.272
1363	-2.12472	3.57804	7.27524
1364	-2.10682	3.5738	7.27813
1365	-2.08876	3.56959	7.28085
1366	-2.07063	3.56549	7.28358
1367	-2.05252	3.5616	7.2865
1368	-2.03452	3.55802	7.2898
1369	-2.01671	3.55483	7.29366
1370	-1.99862	3.55165	7.29802
1371	-1.97986	3.54811	7.30261
1372	-1.96062	3.54438	7.30736
1373	-1.94111	3.5406	7.31219
1374	-1.92154	3.53695	7.31704
1375	-1.9021	3.53356	7.32183
1376	-1.88299	3.53061	7.32647
1377	-1.86444	3.52824	7.3309
1378	-1.84662	3.52661	7.33505
1379	-1.82975	3.52589	7.33882
1380	-1.81404	3.52621	7.34216
1381	-1.79968	3.52774	7.34499
1382	-1.78675	3.53042	7.34673
1383	-1.77506	3.53406	7.34711
1384	-1.76444	3.53857	7.34649
1385	-1.75474	3.54388	7.34522
1386	-1.74578	3.54993	7.34366
1387	-1.7374	3.55665	7.34217
1388	-1.72942	3.56397	7.3411
1389	-1.72169	3.57182	7.34081
1390	-1.71404	3.58013	7.34165
1391	-1.70629	3.58883	7.34399
1392	-1.69829	3.59785	7.34818
1393	-1.68988	3.60713	7.35458
1394	-1.68178	3.61742	7.36337
1395	-1.67466	3.62924	7.37428
1396	-1.66822	3.64226	7.38699
1397	-1.66216	3.65611	7.40116
1398	-1.65619	3.67042	7.41647
1399	-1.65	3.68485	7.43258
1400	-1.6433	3.69902	7.44917
1401	-1.6358	3.71258	7.46591
1402	-1.62718	3.72516	7.48246
1403	-1.61716	3.73641	7.4985
1404	-1.60543	3.74596	7.51371
1405	-1.59169	3.75346	7.52774
1406	-1.57595	3.75934	7.54096
1407	-1.5585	3.76425	7.55392
1408	-1.53956	3.7682	7.56667
1409	-1.51932	3.77119	7.57921
1410	-1.49796	3.7732	7.59157
1411	-1.47568	3.77424	7.60378
1412	-1.45268	3.7743	7.61587
1413	-1.42915	3.77338	7.62784
1414	-1.40527	3.77146	7.63974
1415	-1.38126	3.76856	7.65158
1416	-1.35728	3.76465	7.66337
1417	-1.33356	3.75974	7.67516
1418	-1.30928	3.75345	7.68657
1419	-1.28373	3.74554	7.69736
1420	-1.25723	3.73623	7.7077
1421	-1.23007	3.72572	7.71777
1422	-1.20258	3.71421	7.72776
1423	-1.17505	3.70193	7.73784
1424	-1.14779	3.68907	7.74819
1425	-1.12112	3.67585	7.759
1426	-1.09534	3.66248	7.77044
1427	-1.07075	3.64917	7.7827
1428	-1.04766	3.63612	7.79595
1429	-1.02639	3.62354	7.81037
1430	-1.0069	3.61101	7.82704
1431	-0.988828	3.59802	7.84644
1432	-0.971995	3.58467	7.86786
1433	-0.956222	3.57107	7.89062
1434	-0.941334	3.55732	7.91401
1435	-0.927151	3.54352	7.93733
1436	-0.913497	3.52977	7.95988
1437	-0.900196	3.51617	7.98097
1438	-0.887071	3.50282	7.99989
1439	-0.873948	3.48982	8.01595
1440	-0.86065	3.47728	8.02845
1441	-0.847005	3.4653	8.03669
1442	-0.832921	3.45392	8.04053
1443	-0.818534	3.44309	8.04065
1444	-0.804007	3.43269	8.03756
1445	-0.789501	3.42263	8.03179
1446	-0.775178	3.41281	8.02386
1447	-0.761199	3.40315	8.01428
1448	-0.747727	3.39353	8.00358
1449	-0.734923	3.38386	7.99228
1450	-0.722948	3.37405	7.9809
1451	-0.711964	3.364	7.96995
1452	-0.702133	3.35362	7.95995
1453	-0.693617	3.3428	7.95144
1454	-0.685781	3.33129	7.94355
1455	-0.678048	3.31904	7.93519
1456	-0.670659	3.30625	7.92649
1457	-0.663859	3.29311	7.91757
1458	-0.657891	3.27982	7.90857
1459	-0.652995	3.2666	7.89962
1460	-0.649417	3.25363	7.89084
1461	-0.647398	3.24112	7.88237
1462	-0.64718	3.22927	7.87434
1463	-0.649007	3.21829	7.86688
1464	-0.653121	3.20836	7.86011
1465	-0.659763	3.1997	7.85417
1466	-0.669099	3.19218	7.84945
1467	-0.680969	3.18554	7.84602
1468	-0.695129	3.17968	7.84362
1469	-0.711334	3.17456	7.84194
1470	-0.729339	3.1701	7.8407
1471	-0.748901	3.16623	7.83961
1472	-0.769776	3.16289	7.83839
1473	-0.791719	3.16	7.83675
1474	-0.814485	3.15751	7.83439
1475	-0.837832	3.15534	7.83104
1476	-0.861515	3.15343	7.82639
1477	-0.885289	3.15172	7.82017
1478	-0.910407	3.15044	7.81206
1479	-0.937931	3.14983	7.80219
1480	-0.967333	3.14981	7.7909
1481	-0.998088	3.15027	7.77855
1482	-1.02967	3.15114	7.76549
1483	-1.06155	3.15232	7.75207
1484	-1.0932	3.15371	7.73865
1485	-1.1241	3.15522	7.72558
1486	-1.15371	3.15677	7.7132
1487	-1.18152	3.15824	7.70187
1488	-1.20699	3.15956	7.69195
1489	-1.22959	3.16062	7.68377
1490	-1.24931	3.16142	7.67738
1491	-1.2667	3.16207	7.6724
1492	-1.28211	3.16262	7.6686
1493	-1.29588	3.16313	7.66573
1494	-1.30838	3.16366	7.66356
1495	-1.31994	3.16427	7.66185
1496	-1.33091	3.16501	7.66035
1497	-1.34164	3.16594	7.65882
1498	-1.35249	3.16713	7.65703
1499	-1.36379	3.16862	7.65473
1500	-1.37591	3.17049	7.65169
1501	-1.38918	3.17278	7.64767
1502	-1.40376	3.17558	7.6432
1503	-1.41936	3.17888	7.6389
1504	-1.43568	3.18259	7.63463
1505	-1.45241	3.18663	7.63023
1506	-1.46926	3.19093	7.62557
1507	-1.48592	3.19539	7.62051
1508	-1.50208	3.19994	7.61488
1509	-1.51745	3.2045	7.60856
1510	-1.53172	3.20899	7.6014
1511	-1.54459	3.21332	7.59325
1512	-1.55576	3.21742	7.58397
1513	-1.56492	3.2212	7.57342
1514	-1.57214	3.22488	7.56118
1515	-1.57779	3.22865	7.54717
1516	-1.58204	3.23248	7.53168
1517	-1.58503	3.23629	7.51504
1518	-1.58693	3.24003	7.49755
1519	-1.58789	3.24364	7.47953
1520	-1.58807	3.24707	7.4613
1521	-1.58763	3.25025	7.44315
1522	-1.58671	3.25313	7.42541
1523	-1.58548	3.25565	7.40839
1524	-1.58409	3.25775	7.39241
1525	-1.5827	3.25937	7.37776
1526	-1.58111	3.26073	7.36406
1527	-1.57904	3.26204	7.3507
1528	-1.57649	3.26321	7.3377
1529	-1.57347	3.26416	7.32508
1530	-1.56996	3.2648	7.31288
1531	-1.566	3.26506	7.30109
1532	-1.56156	3.26485	7.28976
1533	-1.55667	3.2641	7.27889
1534	-1.55132	3.26271	7.26851
1535	-1.54551	3.2606	7.25864
1536	-1.53926	3.2577	7.24931
1537	-1.53257	3.25392	7.24052
1538	-1.52513	3.24895	7.23243
1539	-1.51675	3.24266	7.22512
1540	-1.50759	3.23528	7.21849
1541	-1.49782	3.22704	7.21244
1542	-1.48758	3.21818	7.20687
1543	-1.47706	3.2089	7.2017
1544	-1.46639	3.19945	7.19682
1545	-1.45575	3.19004	7.19214
1546	-1.4453	3.18091	7.18757
1547	-1.4352	3.17228	7.183
1548	-1.4256	3.16437	7.17836
1549	-1.41667	3.15742	7.17353
1550	-1.40761	3.15106	7.16863
1551	-1.39772	3.14482	7.16381
1552	-1.38735	3.13873	7.15908
1553	-1.37683	3.13287	7.15445
1554	-1.36649	3.12728	7.14993
1555	-1.35667	3.12202	7.14553
1556	-1.34772	3.11715	7.14125
1557	-1.33996	3.1127	7.13711
1558	-1.33373	3.10875	7.1331
1559	-1.32937	3.10534	7.12924
1560	-1.32721	3.10253	7.12554
1561	-1.3276	3.10037	7.12199
1562	-1.33054	3.09878	7.11879
1563	-1.33568	3.09766	7.11604
1564	-1.34279	3.09701	7.11362
1565	-1.35166	3.09683	7.11145
1566	-1.36205	3.09715	7.10942
1567	-1.37376	3.09796	7.10743
1568	-1.38656	3.09928	7.10537
1569	-1.40023	3.10112	7.10314
1570	-1.41455	3.10348	7.10065
1571	-1.4293	3.10637	7.09778
1572	-1.44425	3.10981	7.09444
1573	-1.45919	3.11381	7.09052
1574	-1.47472	3.11888	7.08617
1575	-1.49147	3.12537	7.08162
1576	-1.50925	3.13298	7.07684
1577	-1.52788	3.1414	7.0718
1578	-1.54715	3.15035	7.06649
1579	-1.56688	3.15953	7.06089
1580	-1.58687	3.16865	7.05496
1581	-1.60694	3.1774	7.0487
1582	-1.6269	3.1855	7.04209
1583	-1.64655	3.19265	7.0351
1584	-1.6657	3.19855	7.02771
1585	-1.68416	3.20291	7.01991
1586	-1.70244	3.20599	7.01143
1587	-1.72107	3.20826	7.00212
1588	-1.73988	3.20977	6.99214
1589	-1.75874	3.21058	6.98166
1590	-1.77748	3.21073	6.97082
1591	-1.79594	3.21028	6.95979
1592	-1.81399	3.20929	6.94872
1593	-1.83146	3.2078	6.93778
1594	-1.8482	3.20585	6.92711
1595	-1.86406	3.20351	6.91689
1596	-1.87888	3.20083	6.90726
1597	-1.89252	3.19785	6.89838
1598	-1.90505	3.19426	6.89015
1599	-1.91671	3.18983	6.88231
1600	-1.92754	3.18467	6.87482
1601	-1.93759	3.17893	6.86766
1602	-1.94692	3.17274	6.86077
1603	-1.95556	3.16623	6.85413
1604	-1.96358	3.15955	6.84769
1605	-1.97101	3.15282	6.84143
1606	-1.97791	3.14619	6.83529
1607	-1.98433	3.13978	6.82925
1608	-1.99032	3.13374	6.82327
1609	-1.99592	3.12819	6.8173
1610	-2.00094	3.12302	6.81137
1611	-2.00522	3.11799	6.80553
1612	-2.00882	3.11308	6.7998
1613	-2.01181	3.10829	6.79418
1614	-2.01427	3.10359	6.7887
1615	-2.01627	3.09896	6.78336
1616	-2.01789	3.09439	6.77817
1617	-2.0192	3.08986	6.77316
1618	-2.02026	3.08535	6.76833
1619	-2.02116	3.08085	6.76369
1620	-2.02196	3.07634	6.75927
1621	-2.02274	3.0718	6.75507
1622	-2.02324	3.06701	6.75099
1623	-2.02322	3.06184	6.74697
1624	-2.02277	3.05643	6.74305
1625	-2.02198	3.05091	6.73927
1626	-2.02096	3.04541	6.73567
1627	-2.01979	3.04007	6.7323
1628	-2.01856	3.03501	6.72919
1629	-2.01739	3.03038	6.7264
1630	-2.01635	3.0263	6.72397
1631	-2.01554	3.02291	6.72194
1632	-2.01506	3.02034	6.72036
1633	-2.015	3.01873	6.71926
1634	-2.01522	3.01831	6.71902
1635	-2.01554	3.01909	6.71983
1636	-2.01598	3.02086	6.72144
1637	-2.01654	3.0234	6.72365
1638	-2.01723	3.02649	6.72621
1639	-2.01808	3.02993	6.7289
1640	-2.01909	3.03348	6.73149
1641	-2.02028	3.03695	6.73376
1642	-2.02166	3.0401	6.73547
1643	-2.02324	3.04273	6.7364
1644	-2.02504	3.04462	6.73632
1645	-2.02707	3.04555	6.73501
1646	-2.02935	3.04596	6.73251
1647	-2.03187	3.04637	6.72912
1648	-2.03462	3.04667	6.72494
1649	-2.03758	3.04676	6.7201
1650	-2.04073	3.04655	6.7147
1651	-2.04405	3.04592	6.70887
1652	-2.04753	3.04478	6.70271
1653	-2.05115	3.04303	6.69634
1654	-2.0549	3.04056	6.68988
1655	-2.05874	3.03727	6.68344
1656	-2.06268	3.03306	6.67714
1657	-2.06668	3.02783	6.67108
1658	-2.07101	3.02069	6.66516
1659	-2.07584	3.01118	6.65918
1660	-2.08105	2.99986	6.65313
1661	-2.0865	2.98727	6.64701
1662	-2.09209	2.97397	6.64079
1663	-2.09767	2.9605	6.63447
1664	-2.10312	2.94741	6.62804
1665	-2.10832	2.93525	6.62149
1666	-2.11314	2.92457	6.6148
1667	-2.11745	2.91593	6.60796
1668	-2.12113	2.90986	6.60097
1669	-2.12405	2.90693	6.5938
1670	-2.1265	2.90751	6.58602
1671	-2.12882	2.91126	6.57735
1672	-2.13093	2.91763	6.56804
1673	-2.13273	2.92603	6.55835
1674	-2.13415	2.93592	6.54852
1675	-2.1351	2.94673	6.53879
1676	-2.13549	2.95789	6.52943
1677	-2.13524	2.96884	6.52066
1678	-2.13427	2.97903	6.51275
1679	-2.13249	2.98788	6.50595
1680	-2.12983	2.99484	6.50049
1681	-2.12619	2.99933	6.49663
1682	-2.12109	3.0015	6.49432
1683	-2.11429	3.00204	6.49325
1684	-2.10613	3.00124	6.49329
1685	-2.09692	2.99939	6.49431
1686	-2.08699	2.99676	6.49618
1687	-2.07667	2.99365	6.49879
1688	-2.06628	2.99035	6.50199
1689	-2.05615	2.98712	6.50565
1690	-2.04659	2.98427	6.50966
1691	-2.03794	2.98208	6.51389
1692	-2.03052	2.98082	6.51819
1693	-2.02465	2.9808	6.52245
1694	-2.02016	2.98176	6.52724
1695	-2.01659	2.98324	6.53307
1696	-2.01383	2.98519	6.5397
1697	-2.01177	2.98756	6.5469
1698	-2.01028	2.9903	6.55444
1699	-2.00926	2.99337	6.56209
1700	-2.0086	2.9967	6.56962
1701	-2.00818	3.00026	6.57679
1702	-2.00788	3.00398	6.58337
1703	-2.0076	3.00783	6.58914
1704	-2.00722	3.01174	6.59386
1705	-2.00662	3.01568	6.59729
1706	-2.00604	3.01999	6.5993
1707	-2.00574	3.02496	6.60006
1708	-2.00566	3.03043	6.59977
1709	-2.00575	3.03623	6.59868
1710	-2.00598	3.0422	6.597
1711	-2.00627	3.04817	6.59496
1712	-2.0066	3.05399	6.59277
1713	-2.00689	3.0595	6.59068
1714	-2.00711	3.06452	6.5889
1715	-2.0072	3.06891	6.58765
1716	-2.00712	3.07248	6.58716
1717	-2.00681	3.07509	6.58766
1718	-2.0063	3.07668	6.58893
1719	-2.00566	3.07739	6.59058
1720	-2.00491	3.07735	6.5926
1721	-2.00407	3.0767	6.59495
1722	-2.00315	3.07557	6.59761
1723	-2.00217	3.07409	6.60055
1724	-2.00116	3.0724	6.60376
1725	-2.00012	3.07062	6.60721
1726	-1.99909	3.0689	6.61086
1727	-1.99806	3.06737	6.61471
1728	-1.99707	3.06615	6.61871
1729	-1.99614	3.06538	6.62285
1730	-1.99514	3.06476	6.6273
1731	-1.99399	3.06397	6.6322
1732	-1.99274	3.06308	6.63747
1733	-1.99144	3.06217	6.64304
1734	-1.99014	3.06131	6.64881
1735	-1.98888	3.06057	6.65472
1736	-1.98772	3.06004	6.66068
1737	-1.9867	3.05979	6.6666
1738	-1.98588	3.05989	6.67242
1739	-1.98531	3.06043	6.67806
1740	-1.98503	3.06148	6.68342
1741	-1.9851	3.06311	6.68844
1742	-1.98543	3.06551	6.6932
1743	-1.98593	3.06873	6.69787
1744	-1.9866	3.07261	6.70243
1745	-1.98746	3.07699	6.70688
1746	-1.98851	3.08173	6.71123
1747	-1.98977	3.08668	6.71547
1748	-1.99125	3.09168	6.71959
1749	-1.99296	3.09657	6.7236
1750	-1.99491	3.10122	6.72749
1751	-1.99711	3.10546	6.73126
1752	-1.99957	3.10915	6.73491
1753	-2.0023	3.11212	6.73843
1754	-2.00562	3.11442	6.74173
1755	-2.00969	3.11621	6.74476
1756	-2.01435	3.11759	6.74756
1757	-2.01942	3.11864	6.7502
1758	-2.02473	3.11943	6.75271
1759	-2.03011	3.12006	6.75516
1760	-2.03539	3.12059	6.7576
1761	-2.04039	3.12112	6.76008
1762	-2.04493	3.12173	6.76265
1763	-2.04885	3.12249	6.76537
1764	-2.05197	3.12349	6.76829
1765	-2.05412	3.12481	6.77147
1766	-2.05533	3.12642	6.77476
1767	-2.05581	3.12824	6.77803
1768	-2.05564	3.13021	6.78132
1769	-2.05494	3.1323	6.78466
1770	-2.05378	3.13446	6.7881
1771	-2.05226	3.13666	6.79167
1772	-2.05048	3.13885	6.79541
1773	-2.04853	3.14099	6.79936
1774	-2.0465	3.14305	6.80356
1775	-2.04448	3.14497	6.80805
1776	-2.04258	3.14673	6.81285
1777	-2.04088	3.14828	6.81803
1778	-2.03927	3.14968	6.82376
1779	-2.03758	3.15103	6.83013
1780	-2.03581	3.1523	6.83702
1781	-2.03397	3.1535	6.84428
1782	-2.03205	3.15461	6.85179
1783	-2.03005	3.15562	6.85942
1784	-2.02798	3.15652	6.86703
1785	-2.02583	3.15731	6.8745
1786	-2.02361	3.15798	6.88168
1787	-2.02131	3.15852	6.88846
1788	-2.01893	3.15891	6.89469
1789	-2.01649	3.15915	6.90025
1790	-2.01381	3.15911	6.90523
1791	-2.01079	3.15872	6.90984
1792	-2.00752	3.15805	6.91411
1793	-2.00409	3.15717	6.91808
1794	-2.00058	3.15618	6.92176
1795	-1.99708	3.15514	6.9252
1796	-1.99369	3.15412	6.92842
1797	-1.99048	3.15322	6.93144
1798	-1.98755	3.15249	6.93431
1799	-1.98499	3.15202	6.93705
1800	-1.98288	3.15189	6.93969
1801	-1.98131	3.15217	6.94226
1802	-1.98032	3.1528	6.94475
1803	-1.97984	3.15367	6.94712
1804	-1.9798	3.15476	6.94936
1805	-1.9801	3.15606	6.95145
1806	-1.98069	3.15753	6.95338
1807	-1.98148	3.15916	6.95514
1808	-1.98238	3.16094	6.95671
1809	-1.98333	3.16285	6.95809
1810	-1.98425	3.16487	6.95926
1811	-1.98505	3.16697	6.9602
1812	-1.98566	3.16915	6.96091
1813	-1.986	3.17138	6.96137
1814	-1.98648	3.174	6.96126
1815	-1.98743	3.17723	6.96041
1816	-1.98868	3.18092	6.95898
1817	-1.99007	3.18488	6.95717
1818	-1.99143	3.18895	6.95514
1819	-1.99258	3.19295	6.95308
1820	-1.99335	3.19673	6.95118
1821	-1.99358	3.2001	6.9496
1822	-1.9931	3.20291	6.94853
1823	-1.99173	3.20497	6.94815
1824	-1.9893	3.20612	6.94864
1825	-1.98566	3.20619	6.95018
1826	-1.98054	3.20505	6.95275
1827	-1.974	3.2028	6.95616
1828	-1.96626	3.19963	6.9603
1829	-1.95757	3.19572	6.96506
1830	-1.94817	3.19123	6.97032
1831	-1.93829	3.18635	6.97598
1832	-1.92817	3.18125	6.98194
1833	-1.91805	3.17611	6.98807
1834	-1.90818	3.17111	6.99428
1835	-1.89878	3.16643	7.00045
1836	-1.8901	3.16224	7.00648
1837	-1.88238	3.15872	7.01226
1838	-1.87537	3.15571	7.01808
1839	-1.86866	3.15289	7.02426
1840	-1.86222	3.15025	7.03071
1841	-1.85604	3.14776	7.03732
1842	-1.8501	3.14542	7.04401
1843	-1.84438	3.1432	7.05068
1844	-1.83886	3.14108	7.05722
1845	-1.83354	3.13903	7.06356
1846	-1.82838	3.13705	7.06959
1847	-1.82337	3.1351	7.07521
1848	-1.81849	3.13318	7.08034
1849	-1.81373	3.13125	7.08487
1850	-1.80917	3.1294	7.08873
1851	-1.80488	3.1277	7.09196
1852	-1.80082	3.12612	7.09467
1853	-1.79697	3.12462	7.09696
1854	-1.79329	3.12319	7.09895
1855	-1.78974	3.12178	7.10073
1856	-1.78629	3.12037	7.10242
1857	-1.78291	3.11893	7.10413
1858	-1.77956	3.11743	7.10594
1859	-1.77621	3.11585	7.10798
1860	-1.77283	3.11414	7.11035
1861	-1.76937	3.11229	7.11316
1862	-1.76583	3.11032	7.11644
1863	-1.76226	3.10829	7.12012
1864	-1.75867	3.10619	7.12409
1865	-1.75509	3.10403	7.12828
1866	-1.75154	3.10181	7.13258
1867	-1.74804	3.09954	7.1369
1868	-1.74463	3.0972	7.14116
1869	-1.74132	3.09482	7.14526
1870	-1.73814	3.09238	7.14912
1871	-1.73511	3.0899	7.15264
1872	-1.73226	3.08736	7.15572
1873	-1.72961	3.08478	7.15828
1874	-1.72705	3.08219	7.16032
1875	-1.72447	3.0796	7.16192
1876	-1.72193	3.07701	7.16315
1877	-1.71946	3.07439	7.16408
1878	-1.71713	3.07171	7.16475
1879	-1.71497	3.06896	7.16524
1880	-1.71304	3.06612	7.1656
1881	-1.71138	3.06316	7.1659
1882	-1.71004	3.06007	7.1662
1883	-1.70907	3.05682	7.16656
1884	-1.70852	3.0534	7.16704
1885	-1.70843	3.04978	7.1677
1886	-1.70895	3.04592	7.16843
1887	-1.71011	3.04181	7.16908
1888	-1.7118	3.03748	7.16967
1889	-1.71392	3.03299	7.17024
1890	-1.71636	3.02836	7.17081
1891	-1.71902	3.02363	7.17141
1892	-1.72178	3.01884	7.17205
1893	-1.72455	3.01404	7.17277
1894	-1.72721	3.00926	7.17359
1895	-1.72966	3.00454	7.17454
1896	-1.73179	2.99991	7.17564
1897	-1.7335	2.99542	7.17693
1898	-1.73492	2.99098	7.17829
1899	-1.73627	2.98649	7.17967
1900	-1.73754	2.98197	7.18107
1901	-1.73871	2.97744	7.18255
1902	-1.73978	2.97294	7.18412
1903	-1.74074	2.96848	7.18583
1904	-1.74156	2.96409	7.18771
1905	-1.74225	2.95979	7.18979
1906	-1.74279	2.95561	7.1921
1907	-1.74318	2.95156	7.19468
1908	-1.74339	2.94769	7.19756
1909	-1.74343	2.94399	7.20077
1910	-1.74329	2.94044	7.20436
1911	-1.74298	2.93696	7.20831
1912	-1.74252	2.93357	7.21259
1913	-1.7419	2.93028	7.21714
1914	-1.74113	2.92711	7.22193
1915	-1.74022	2.92407	7.2269
1916	-1.73918	2.92117	7.23203
1917	-1.738	2.91843	7.23725
1918	-1.7367	2.91586	7.24252
1919	-1.73528	2.91346	7.24781
1920	-1.73375	2.91126	7.25306
1921	-1.73211	2.90927	7.25824
1922	-1.73018	2.90754	7.26355
1923	-1.72783	2.90609	7.2692
1924	-1.72515	2.90488	7.27508
1925	-1.72225	2.90387	7.2811
1926	-1.71923	2.90304	7.28719
1927	-1.71618	2.90233	7.29323
1928	-1.71321	2.90172	7.29915
1929	-1.7104	2.90117	7.30486
1930	-1.70787	2.90064	7.31025
1931	-1.7057	2.90008	7.31525
1932	-1.70401	2.89947	7.31976
1933	-1.70287	2.89877	7.32368
1934	-1.70236	2.89808	7.32718
1935	-1.70238	2.89748	7.33044
1936	-1.70286	2.89697	7.33345
1937	-1.70369	2.8965	7.33616
1938	-1.7048	2.89605	7.33858
1939	-1.70608	2.89559	7.34066
1940	-1.70746	2.89509	7.34238
1941	-1.70883	2.89453	7.34372
1942	-1.71012	2.89387	7.34467
1943	-1.71123	2.89309	7.34518
1944	-1.71206	2.89215	7.34524
1945	-1.71254	2.89104	7.34483
1946	-1.71274	2.8898	7.34367
1947	-1.71282	2.88853	7.34162
1948	-1.71279	2.8872	7.33884
1949	-1.71266	2.88578	7.33549
1950	-1.71244	2.88428	7.33173
1951	-1.71214	2.88266	7.32774
1952	-1.71177	2.88091	7.32367
1953	-1.71135	2.879	7.31969
1954	-1.71088	2.87694	7.31595
1955	-1.71037	2.87468	7.31263
1956	-1.70984	2.87223	7.30989
1957	-1.7093	2.86955	7.30788
1958	-1.70873	2.8666	7.30651
1959	-1.70814	2.86334	7.30551
1960	-1.70751	2.85982	7.30486
1961	-1.70683	2.85609	7.30449
1962	-1.70611	2.8522	7.30438
1963	-1.70534	2.84818	7.30447
1964	-1.70451	2.84409	7.30472
1965	-1.70362	2.83996	7.3051
1966	-1.70266	2.83585	7.30555
1967	-1.70163	2.8318	7.30603
1968	-1.70053	2.82785	7.3065
1969	-1.69935	2.82404	7.30691
1970	-1.69811	2.82035	7.30739
1971	-1.69683	2.8167	7.30806
1972	-1.69551	2.81307	7.30888
1973	-1.69413	2.80946	7.30981
1974	-1.69269	2.80587	7.31082
1975	-1.69117	2.80228	7.31186
1976	-1.68956	2.7987	7.31291
1977	-1.68786	2.7951	7.31391
1978	-1.68606	2.79148	7.31485
1979	-1.68414	2.78784	7.31567
1980	-1.68211	2.78417	7.31635
1981	-1.67994	2.78045	7.31684
1982	-1.67759	2.7767	7.31722
1983	-1.67505	2.7729	7.31757
1984	-1.67235	2.76908	7.31787
1985	-1.66952	2.76523	7.31812
1986	-1.66658	2.76137	7.31829
1987	-1.66356	2.75749	7.31837
1988	-1.66051	2.75361	7.31835
1989	-1.65744	2.74974	7.31821
1990	-1.65439	2.74587	7.31794
1991	-1.65138	2.74201	7.31751
1992	-1.64845	2.73817	7.31692
1993	-1.64563	2.73436	7.31615
1994	-1.64292	2.73058	7.31531
1995	-1.64028	2.72681	7.31451
1996	-1.63771	2.72304	7.31369
1997	-1.63517	2.71929	7.31278
1998	-1.63264	2.71555	7.31174
[truncated: 56,989 more rows]

## Sheet: P2S0-004
Frame	T8_Head Lateral Bending	T8_Head Axial Bending	T8_Head Flexion/Extension
0	-3.7933	7.28767	-2.20243
1	-3.77044	7.26523	-2.14634
2	-3.74717	7.24272	-2.08873
3	-3.72362	7.22017	-2.0301
4	-3.69994	7.1976	-1.97097
5	-3.67625	7.17505	-1.91185
6	-3.65269	7.15254	-1.85325
7	-3.6294	7.1301	-1.79567
8	-3.60651	7.10775	-1.73962
9	-3.58415	7.08554	-1.68562
10	-3.56247	7.06347	-1.63417
11	-3.54159	7.04159	-1.58578
12	-3.52165	7.01991	-1.54095
13	-3.50248	6.99804	-1.4999
14	-3.48385	6.97569	-1.46218
15	-3.46576	6.95306	-1.42736
16	-3.44819	6.93036	-1.39502
17	-3.43116	6.90777	-1.36472
18	-3.41467	6.8855	-1.33602
19	-3.39872	6.86375	-1.3085
20	-3.38332	6.84272	-1.28171
21	-3.36846	6.8226	-1.25522
22	-3.35415	6.80361	-1.22861
23	-3.34038	6.78594	-1.20144
24	-3.32717	6.7698	-1.17328
25	-3.31447	6.75518	-1.14419
26	-3.30223	6.74188	-1.11472
27	-3.29048	6.72976	-1.08509
28	-3.27926	6.7187	-1.05553
29	-3.26859	6.70855	-1.02628
30	-3.25849	6.69919	-0.997554
31	-3.24899	6.69048	-0.969596
32	-3.24011	6.68229	-0.942635
33	-3.23189	6.67449	-0.916901
34	-3.22435	6.66694	-0.892627
35	-3.21751	6.6595	-0.870043
36	-3.2114	6.65206	-0.84938
37	-3.20638	6.64505	-0.830461
38	-3.20265	6.63893	-0.812919
39	-3.20001	6.63352	-0.796704
40	-3.19823	6.62866	-0.781766
41	-3.1971	6.62418	-0.768055
42	-3.19642	6.61991	-0.755522
43	-3.19595	6.61569	-0.744116
44	-3.1955	6.61135	-0.733788
45	-3.19485	6.60673	-0.724488
46	-3.19377	6.60166	-0.716166
47	-3.19207	6.59597	-0.708772
48	-3.18951	6.5895	-0.702257
49	-3.18611	6.58224	-0.697718
50	-3.1821	6.57436	-0.69591
51	-3.17761	6.56597	-0.696265
52	-3.17278	6.55718	-0.698216
53	-3.16775	6.54811	-0.701196
54	-3.16266	6.53886	-0.704637
55	-3.15763	6.52955	-0.707971
56	-3.15282	6.52029	-0.710632
57	-3.14834	6.5112	-0.712051
58	-3.14435	6.50238	-0.711661
59	-3.14097	6.49395	-0.708894
60	-3.13833	6.48602	-0.703182
61	-3.13664	6.47871	-0.694469
62	-3.13585	6.47198	-0.683341
63	-3.13578	6.46569	-0.670188
64	-3.13624	6.4597	-0.6554
65	-3.13704	6.45388	-0.63937
66	-3.13798	6.44809	-0.622489
67	-3.13889	6.44219	-0.605147
68	-3.13957	6.43604	-0.587736
69	-3.13984	6.4295	-0.570648
70	-3.1395	6.42244	-0.554274
71	-3.13837	6.41472	-0.539006
72	-3.13626	6.40621	-0.525234
73	-3.13301	6.39724	-0.512903
74	-3.12873	6.3882	-0.501549
75	-3.12363	6.37898	-0.490955
76	-3.1179	6.36947	-0.480902
77	-3.11177	6.35958	-0.471173
78	-3.10542	6.3492	-0.461551
79	-3.09907	6.33824	-0.451819
80	-3.09292	6.32658	-0.441757
81	-3.08718	6.31412	-0.431149
82	-3.08204	6.30077	-0.419776
83	-3.07772	6.28642	-0.407421
84	-3.07442	6.27097	-0.393865
85	-3.07086	6.25421	-0.380254
86	-3.06601	6.23613	-0.367553
87	-3.06044	6.2169	-0.355278
88	-3.05471	6.1967	-0.342944
89	-3.04938	6.1757	-0.330065
90	-3.04502	6.15408	-0.316154
91	-3.04218	6.13202	-0.300724
92	-3.04144	6.10969	-0.283288
93	-3.04334	6.08726	-0.263358
94	-3.04847	6.06491	-0.240447
95	-3.05737	6.04281	-0.214065
96	-3.07061	6.02114	-0.183723
97	-3.08892	5.99972	-0.149697
98	-3.11217	5.97828	-0.112696
99	-3.1396	5.95677	-0.0728725
100	-3.17043	5.93516	-0.0303843
101	-3.2039	5.91343	0.0146126
102	-3.23925	5.89153	0.0619614
103	-3.27572	5.86944	0.111505
104	-3.31253	5.84713	0.163085
105	-3.34893	5.82458	0.216543
106	-3.38415	5.80175	0.271721
107	-3.41742	5.77862	0.328459
108	-3.44798	5.75517	0.386598
109	-3.4775	5.7312	0.448493
110	-3.50786	5.70661	0.515819
111	-3.53863	5.68151	0.587393
112	-3.56939	5.65602	0.66203
113	-3.59972	5.63026	0.738545
114	-3.62919	5.60437	0.815754
115	-3.65739	5.57848	0.89247
116	-3.68389	5.55272	0.967507
117	-3.70828	5.52721	1.03968
118	-3.73013	5.50211	1.1078
119	-3.74904	5.47755	1.17067
120	-3.76458	5.45367	1.22712
121	-3.77632	5.42996	1.27801
122	-3.78444	5.40595	1.3252
123	-3.78945	5.38183	1.36897
124	-3.79185	5.35783	1.40958
125	-3.79217	5.33414	1.4473
126	-3.79089	5.31097	1.48242
127	-3.78854	5.28851	1.51522
128	-3.78563	5.26697	1.54595
129	-3.78265	5.24655	1.57491
130	-3.78013	5.22744	1.60236
131	-3.77857	5.20986	1.62859
132	-3.77848	5.19398	1.65387
133	-3.7794	5.18016	1.67639
134	-3.78051	5.16838	1.6947
135	-3.78172	5.15834	1.70961
136	-3.78295	5.14972	1.72193
137	-3.78415	5.14222	1.73248
138	-3.78522	5.13553	1.74205
139	-3.78609	5.12933	1.75148
140	-3.78668	5.12333	1.76155
141	-3.78692	5.11721	1.7731
142	-3.78673	5.11066	1.78692
143	-3.78604	5.10338	1.80383
144	-3.78475	5.09505	1.82464
145	-3.78314	5.08632	1.84865
146	-3.78143	5.07793	1.87454
147	-3.77955	5.06973	1.90217
148	-3.7774	5.06156	1.93139
149	-3.77489	5.05328	1.96209
150	-3.77194	5.04473	1.99411
151	-3.76844	5.03576	2.02733
152	-3.76432	5.02622	2.0616
153	-3.75947	5.01596	2.09679
154	-3.75382	5.00483	2.13277
155	-3.74726	4.99267	2.16939
156	-3.73971	4.97934	2.20652
157	-3.73093	4.96473	2.24475
158	-3.72084	4.94894	2.28461
159	-3.70966	4.93212	2.32585
160	-3.69755	4.91444	2.36825
161	-3.68471	4.89604	2.41156
162	-3.67133	4.87708	2.45555
163	-3.65759	4.85773	2.49998
164	-3.64369	4.83813	2.54462
165	-3.62981	4.81844	2.58923
166	-3.61615	4.79882	2.63358
167	-3.60289	4.77941	2.67743
168	-3.59023	4.76037	2.72054
169	-3.57817	4.74169	2.76266
170	-3.5665	4.72319	2.80389
171	-3.5551	4.70478	2.8445
172	-3.54384	4.68636	2.8848
173	-3.53261	4.66785	2.92507
174	-3.52129	4.64915	2.9656
175	-3.50975	4.63018	3.00669
176	-3.49787	4.61085	3.04862
177	-3.48553	4.59107	3.09168
178	-3.4726	4.57074	3.13616
179	-3.45896	4.54979	3.18236
180	-3.44449	4.52811	3.23055
181	-3.42891	4.50579	3.28101
182	-3.41219	4.48298	3.33357
183	-3.39455	4.4597	3.38792
184	-3.37621	4.43595	3.44372
185	-3.35739	4.41177	3.50065
186	-3.33832	4.38716	3.55837
187	-3.31923	4.36213	3.61657
188	-3.30033	4.33671	3.67491
189	-3.28186	4.31091	3.73307
190	-3.26403	4.28474	3.79072
191	-3.24707	4.25821	3.84754
192	-3.23121	4.23134	3.90319
193	-3.21612	4.20381	3.95801
194	-3.20135	4.17542	4.01258
195	-3.18694	4.14632	4.06692
196	-3.17291	4.11666	4.12104
197	-3.1593	4.08662	4.17499
198	-3.14613	4.05635	4.22878
199	-3.13345	4.026	4.28245
200	-3.12127	3.99574	4.33601
201	-3.10964	3.96573	4.38949
202	-3.09859	3.93612	4.44293
203	-3.08814	3.90708	4.49634
204	-3.07835	3.87876	4.54976
205	-3.06988	3.85059	4.6035
206	-3.06314	3.82205	4.65776
207	-3.05774	3.79334	4.71233
208	-3.05328	3.76466	4.76703
209	-3.04937	3.73622	4.82166
210	-3.04561	3.70821	4.87602
211	-3.04161	3.68085	4.92993
212	-3.03698	3.65434	4.98318
213	-3.03133	3.62889	5.03558
214	-3.02427	3.60471	5.08695
215	-3.0154	3.582	5.13707
216	-3.00433	3.56097	5.18576
217	-2.99124	3.54174	5.23371
218	-2.97665	3.52414	5.28157
219	-2.96073	3.50799	5.32909
220	-2.94364	3.4931	5.37601
221	-2.92555	3.47929	5.42208
222	-2.90662	3.46636	5.46704
223	-2.88701	3.45412	5.51065
224	-2.86688	3.4424	5.55265
225	-2.8464	3.43099	5.59278
226	-2.82573	3.41972	5.63079
227	-2.80502	3.40838	5.66643
228	-2.78445	3.39679	5.69944
229	-2.76342	3.38531	5.73006
230	-2.74137	3.37435	5.75873
231	-2.71853	3.36385	5.78548
232	-2.69512	3.35374	5.81034
233	-2.67137	3.34394	5.83333
234	-2.64749	3.33438	5.85448
235	-2.62371	3.32499	5.87383
236	-2.60025	3.31569	5.8914
237	-2.57734	3.30641	5.90722
238	-2.55519	3.29708	5.92133
239	-2.53403	3.28762	5.93374
240	-2.51407	3.27796	5.9445
241	-2.49502	3.26792	5.95356
242	-2.47644	3.25746	5.96086
243	-2.45835	3.24672	5.96642
244	-2.44079	3.23586	5.97023
245	-2.42377	3.225	5.97229
246	-2.40732	3.2143	5.97261
247	-2.39147	3.2039	5.97118
248	-2.37625	3.19394	5.96802
249	-2.36168	3.18457	5.96313
250	-2.34778	3.17593	5.95651
251	-2.33459	3.16817	5.94815
252	-2.32212	3.16143	5.93807
253	-2.31062	3.1556	5.92594
254	-2.30021	3.15045	5.91155
255	-2.29076	3.14594	5.89508
256	-2.2821	3.14206	5.8767
257	-2.27409	3.13876	5.85659
258	-2.26658	3.13601	5.83492
259	-2.25943	3.13378	5.81187
260	-2.25248	3.13205	5.78762
261	-2.24559	3.13077	5.76234
262	-2.23861	3.12993	5.7362
263	-2.2314	3.12947	5.70939
264	-2.22379	3.12938	5.68208
265	-2.21603	3.13001	5.65372
266	-2.20841	3.13161	5.62376
267	-2.20091	3.13401	5.59241
268	-2.19348	3.13705	5.55983
269	-2.18611	3.14054	5.52623
270	-2.17877	3.14432	5.49179
271	-2.17142	3.14821	5.4567
272	-2.16403	3.15204	5.42115
273	-2.15658	3.15563	5.38532
274	-2.14904	3.15882	5.34939
275	-2.14138	3.16143	5.31357
276	-2.13357	3.16328	5.27803
277	-2.1253	3.16464	5.2417
278	-2.11638	3.16584	5.20368
279	-2.10702	3.16686	5.16444
280	-2.09741	3.16768	5.12446
281	-2.08773	3.16826	5.0842
282	-2.07819	3.16857	5.04413
283	-2.06897	3.16859	5.00473
284	-2.06027	3.16829	4.96645
285	-2.05229	3.16765	4.92978
286	-2.04521	3.16663	4.89518
287	-2.03923	3.16522	4.86312
288	-2.03454	3.16338	4.83406
289	-2.03119	3.16089	4.80818
290	-2.029	3.15763	4.78504
291	-2.02781	3.15374	4.76427
292	-2.02749	3.14938	4.74548
293	-2.02789	3.14467	4.72829
294	-2.02886	3.13977	4.71232
295	-2.03024	3.13482	4.69719
296	-2.03191	3.12996	4.6825
297	-2.0337	3.12532	4.66788
298	-2.03547	3.12106	4.65295
299	-2.03707	3.11731	4.63732
300	-2.03836	3.11422	4.6206
301	-2.03955	3.11157	4.60331
302	-2.04094	3.10906	4.58619
303	-2.0425	3.10673	4.56921
304	-2.04421	3.10459	4.55233
305	-2.04605	3.10269	4.53551
306	-2.048	3.10105	4.51873
307	-2.05002	3.0997	4.50195
308	-2.0521	3.09866	4.48513
309	-2.05422	3.09798	4.46824
310	-2.05635	3.09767	4.45125
311	-2.05848	3.09777	4.43412
312	-2.06056	3.0983	4.41681
313	-2.06272	3.09921	4.39899
314	-2.06505	3.10041	4.38047
315	-2.06751	3.10193	4.36146
316	-2.07004	3.10377	4.34217
317	-2.0726	3.10597	4.32281
318	-2.07516	3.10853	4.30359
319	-2.07766	3.11147	4.28472
320	-2.08007	3.11481	4.26641
321	-2.08233	3.11858	4.24887
322	-2.08441	3.12277	4.23231
323	-2.08625	3.12742	4.21693
324	-2.08782	3.13254	4.20295
325	-2.08919	3.13825	4.19053
326	-2.09049	3.14461	4.17954
327	-2.09167	3.15154	4.16975
328	-2.09274	3.15897	4.16096
329	-2.09366	3.16682	4.15293
330	-2.09441	3.17501	4.14545
331	-2.09499	3.18345	4.1383
332	-2.09536	3.19208	4.13126
333	-2.09551	3.20081	4.12411
334	-2.09542	3.20957	4.11664
335	-2.09508	3.21827	4.10861
336	-2.09445	3.22685	4.09982
337	-2.09324	3.23541	4.09052
338	-2.09129	3.24414	4.08111
339	-2.08876	3.25301	4.0716
340	-2.08584	3.26201	4.06198
341	-2.08269	3.2711	4.05225
342	-2.0795	3.28028	4.04241
343	-2.07644	3.28952	4.03246
344	-2.07369	3.29881	4.02239
345	-2.07142	3.30812	4.01222
346	-2.06981	3.31744	4.00193
347	-2.06904	3.32675	3.99152
348	-2.06927	3.33603	3.981
349	-2.07062	3.34534	3.96983
350	-2.07295	3.35476	3.95765
351	-2.0761	3.36424	3.94478
352	-2.0799	3.37377	3.93149
353	-2.08418	3.38334	3.91809
354	-2.08878	3.3929	3.90487
355	-2.09353	3.40245	3.89213
356	-2.09825	3.41195	3.88015
357	-2.1028	3.42139	3.86923
358	-2.10699	3.43074	3.85967
359	-2.11067	3.43997	3.85176
360	-2.11366	3.44906	3.84579
361	-2.11605	3.45808	3.84184
362	-2.11808	3.46709	3.83963
363	-2.1198	3.47608	3.83895
364	-2.12127	3.48501	3.83955
365	-2.12257	3.49388	3.84121
366	-2.12374	3.50266	3.84371
367	-2.12485	3.51134	3.84682
368	-2.12596	3.51989	3.8503
369	-2.12714	3.5283	3.85394
370	-2.12843	3.53654	3.8575
371	-2.1299	3.54461	3.86076
372	-2.13162	3.55247	3.86349
373	-2.13346	3.56002	3.86588
374	-2.13527	3.56721	3.86833
375	-2.13709	3.57411	3.87086
376	-2.13894	3.58079	3.8735
377	-2.14086	3.58733	3.87629
378	-2.14286	3.59379	3.87928
379	-2.14497	3.60027	3.88248
380	-2.14723	3.60681	3.88595
381	-2.14967	3.61351	3.8897
382	-2.1523	3.62043	3.89379
383	-2.15516	3.62765	3.89823
384	-2.15828	3.63523	3.90308
385	-2.1617	3.64313	3.90838
386	-2.16543	3.65121	3.91411
387	-2.16943	3.65947	3.92024
388	-2.17364	3.6679	3.92671
389	-2.17803	3.67647	3.93347
390	-2.18254	3.68518	3.94047
391	-2.18713	3.69401	3.94767
392	-2.19176	3.70296	3.95501
393	-2.19638	3.712	3.96245
394	-2.20094	3.72112	3.96993
395	-2.2054	3.73032	3.97741
396	-2.20971	3.73957	3.98483
397	-2.21378	3.74878	3.99215
398	-2.21761	3.75791	3.99937
399	-2.22127	3.767	4.00656
400	-2.22484	3.77613	4.01379
401	-2.2284	3.78536	4.02111
402	-2.23203	3.79475	4.02859
403	-2.23581	3.80435	4.03628
404	-2.2398	3.81424	4.04426
405	-2.2441	3.82448	4.05259
406	-2.24878	3.83512	4.06132
407	-2.25391	3.84624	4.07052
408	-2.25958	3.85788	4.08025
409	-2.26585	3.86998	4.0907
410	-2.27266	3.88239	4.10192
411	-2.27993	3.89514	4.11376
412	-2.28758	3.90822	4.12609
413	-2.29554	3.92165	4.13876
414	-2.30373	3.93543	4.15164
415	-2.31206	3.94957	4.16457
416	-2.32045	3.96407	4.17742
417	-2.32882	3.97894	4.19005
418	-2.3371	3.99419	4.20231
419	-2.3452	4.00983	4.21407
420	-2.35305	4.02586	4.22518
421	-2.36092	4.0425	4.23577
422	-2.36909	4.05986	4.24606
423	-2.37745	4.07784	4.25609
424	-2.38591	4.09631	4.26588
425	-2.39434	4.11515	4.27543
426	-2.40266	4.13424	4.28479
427	-2.41075	4.15347	4.29397
428	-2.4185	4.17271	4.30299
429	-2.42582	4.19184	4.31187
430	-2.43259	4.21075	4.32064
431	-2.43872	4.22931	4.32933
432	-2.44409	4.24741	4.33794
433	-2.44869	4.26538	4.34654
434	-2.45265	4.28354	4.35511
435	-2.45603	4.30181	4.36363
436	-2.4589	4.32008	4.37205
437	-2.46133	4.33824	4.38034
438	-2.46339	4.35619	4.38846
439	-2.46515	4.37383	4.39637
440	-2.46669	4.39106	4.40404
441	-2.46806	4.40777	4.41142
442	-2.46935	4.42387	4.41848
443	-2.47062	4.43924	4.42517
444	-2.47195	4.45379	4.43147
445	-2.47321	4.46768	4.43759
446	-2.47427	4.48113	4.44372
447	-2.47513	4.49412	4.44976
448	-2.47582	4.50662	4.45561
449	-2.47635	4.5186	4.46118
450	-2.47674	4.53004	4.46637
451	-2.477	4.54091	4.47108
452	-2.47716	4.55119	4.47521
453	-2.47721	4.56085	4.47867
454	-2.47719	4.56986	4.48135
455	-2.47711	4.57819	4.48316
456	-2.47698	4.58583	4.48401
457	-2.4766	4.59257	4.48367
458	-2.4758	4.59831	4.48211
459	-2.4747	4.60319	4.47953
460	-2.4734	4.60732	4.47609
461	-2.472	4.61083	4.47197
462	-2.47062	4.61384	4.46736
463	-2.46934	4.61648	4.46243
464	-2.46829	4.61887	4.45736
465	-2.46757	4.62113	4.45234
466	-2.46727	4.62339	4.44754
467	-2.46751	4.62578	4.44315
468	-2.46839	4.62841	4.43933
469	-2.4699	4.63105	4.43593
470	-2.4719	4.6334	4.43263
471	-2.47434	4.63551	4.42943
472	-2.47716	4.63745	4.42629
473	-2.48031	4.63927	4.42319
474	-2.48372	4.64101	4.42011
475	-2.48735	4.64274	4.41703
476	-2.49113	4.6445	4.41393
477	-2.49501	4.64635	4.41078
478	-2.49893	4.64835	4.40756
479	-2.50283	4.65055	4.40425
480	-2.50666	4.65299	4.40083
481	-2.51065	4.65574	4.39738
482	-2.51503	4.65876	4.394
483	-2.51969	4.66199	4.39065
484	-2.52455	4.66537	4.38728
485	-2.5295	4.66884	4.38387
486	-2.53446	4.67234	4.38038
487	-2.53932	4.67581	4.37676
488	-2.54399	4.67919	4.37299
489	-2.54838	4.68243	4.36903
490	-2.55239	4.68545	4.36485
491	-2.55592	4.6882	4.3604
492	-2.55888	4.69062	4.35565
493	-2.56145	4.6929	4.35057
494	-2.56384	4.69523	4.34518
495	-2.56602	4.69755	4.33952
496	-2.56794	4.69979	4.33364
497	-2.56959	4.70187	4.32756
498	-2.57091	4.70374	4.32133
499	-2.57187	4.70532	4.31499
500	-2.57245	4.70655	4.30857
501	-2.5726	4.70736	4.30212
502	-2.57229	4.70768	4.29567
503	-2.57148	4.70745	4.28926
504	-2.57015	4.7066	4.28294
505	-2.56805	4.70496	4.27678
506	-2.56508	4.7025	4.27078
507	-2.56139	4.69934	4.26489
508	-2.55713	4.69564	4.25902
509	-2.55244	4.69151	4.25312
510	-2.54748	4.68709	4.24712
511	-2.54239	4.68253	4.24095
512	-2.53732	4.67795	4.23453
513	-2.53242	4.67348	4.22782
514	-2.52784	4.66927	4.22073
515	-2.52371	4.66544	4.21319
516	-2.52021	4.66214	4.20516
517	-2.5171	4.65929	4.19637
518	-2.51412	4.65671	4.18675
519	-2.51126	4.65434	4.17649
520	-2.50856	4.65215	4.16574
521	-2.50602	4.65007	4.15469
522	-2.50367	4.64806	4.1435
523	-2.50152	4.64607	4.13236
524	-2.49959	4.64405	4.12144
525	-2.49791	4.64194	4.11091
526	-2.49648	4.63971	4.10094
527	-2.49532	4.63729	4.09171
528	-2.49446	4.63463	4.08339
529	-2.49411	4.63181	4.07581
530	-2.4944	4.6289	4.06865
531	-2.4952	4.6259	4.0619
532	-2.49637	4.62283	4.05555
533	-2.49778	4.61967	4.0496
534	-2.49929	4.61643	4.04402
535	-2.50078	4.61311	4.03881
536	-2.50211	4.60971	4.03397
537	-2.50315	4.60623	4.02946
538	-2.50376	4.60267	4.0253
539	-2.50381	4.59903	4.02146
540	-2.50317	4.59531	4.01793
541	-2.50191	4.59157	4.01499
542	-2.50022	4.58785	4.01283
543	-2.49813	4.58411	4.01131
544	-2.49571	4.58032	4.01027
545	-2.49299	4.57645	4.00959
546	-2.49003	4.57247	4.0091
547	-2.48687	4.56834	4.00867
548	-2.48356	4.56404	4.00816
549	-2.48015	4.55954	4.00742
550	-2.47668	4.5548	4.00631
551	-2.4732	4.54978	4.00468
552	-2.46976	4.54447	4.00239
553	-2.46629	4.53882	3.99937
554	-2.46267	4.53283	3.99573
555	-2.45892	4.52656	3.9916
556	-2.45506	4.52004	3.9871
557	-2.45109	4.51331	3.98238
558	-2.44704	4.50642	3.97756
559	-2.44291	4.4994	3.97278
560	-2.43872	4.4923	3.96815
561	-2.43447	4.48516	3.96382
562	-2.43019	4.47802	3.95991
563	-2.42588	4.47091	3.95656
564	-2.42157	4.46389	3.95389
565	-2.41706	4.45683	3.95184
566	-2.41225	4.44961	3.95022
567	-2.40722	4.44225	3.94899
568	-2.40205	4.43482	3.9481
569	-2.39682	4.42734	3.94751
570	-2.39164	4.41987	3.94715
571	-2.38657	4.41243	3.947
572	-2.38171	4.40508	3.94701
573	-2.37715	4.39785	3.94711
574	-2.37296	4.39079	3.94728
575	-2.36924	4.38393	3.94746
576	-2.36606	4.37732	3.94761
577	-2.36325	4.37068	3.94808
578	-2.36057	4.36378	3.94915
579	-2.35808	4.35674	3.95066
580	-2.35583	4.3497	3.95244
581	-2.35388	4.34278	3.95432
582	-2.35227	4.33612	3.95615
583	-2.35105	4.32984	3.95775
584	-2.35028	4.32406	3.95898
585	-2.35001	4.31892	3.95965
586	-2.35029	4.31455	3.95961
587	-2.35117	4.31107	3.95869
588	-2.3527	4.30861	3.95673
589	-2.35505	4.30727	3.95375
590	-2.35829	4.30697	3.94996
591	-2.36227	4.30758	3.94544
592	-2.36688	4.30896	3.94027
593	-2.37199	4.31097	3.93456
594	-2.37747	4.31349	3.92839
595	-2.3832	4.31638	3.92185
596	-2.38904	4.3195	3.91503
597	-2.39487	4.32272	3.90802
598	-2.40057	4.3259	3.90091
599	-2.406	4.32891	3.89379
600	-2.41105	4.33162	3.88675
601	-2.41596	4.33441	3.87942
602	-2.42104	4.33769	3.87147
603	-2.42622	4.34132	3.86305
604	-2.43145	4.34518	3.85429
605	-2.43667	4.34914	3.84534
606	-2.44182	4.35307	3.83634
607	-2.44685	4.35684	3.82744
608	-2.45169	4.36033	3.81878
609	-2.4563	4.3634	3.81051
610	-2.46062	4.36593	3.80276
611	-2.46458	4.36778	3.79569
612	-2.46813	4.36883	3.78943
613	-2.47139	4.3691	3.78384
614	-2.47449	4.36877	3.77869
615	-2.4774	4.36789	3.77396
616	-2.48009	4.36653	3.76962
617	-2.48255	4.36475	3.76567
618	-2.48475	4.36262	3.76209
619	-2.48666	4.3602	3.75886
620	-2.48826	4.35756	3.75597
621	-2.48952	4.35477	3.7534
622	-2.49042	4.35188	3.75114
623	-2.49093	4.34897	3.74917
624	-2.49102	4.3461	3.74748
625	-2.49057	4.34304	3.74603
626	-2.48952	4.3396	3.74483
627	-2.48795	4.33585	3.7439
628	-2.48595	4.33187	3.74327
629	-2.48362	4.32773	3.74296
630	-2.48103	4.32351	3.743
631	-2.47829	4.31928	3.74341
632	-2.47547	4.31514	3.74422
633	-2.47267	4.31114	3.74545
634	-2.46997	4.30737	3.74712
635	-2.46746	4.30391	3.74927
636	-2.46524	4.30083	3.75192
637	-2.463	4.29801	3.75538
638	-2.46048	4.29529	3.75983
639	-2.45777	4.29267	3.76509
640	-2.45497	4.29019	3.77095
641	-2.45219	4.28786	3.77724
642	-2.44952	4.28571	3.78376
643	-2.44707	4.28374	3.79032
644	-2.44495	4.28199	3.79674
645	-2.44324	4.28046	3.80282
646	-2.44205	4.27919	3.80837
647	-2.44149	4.27818	3.81321
648	-2.44165	4.27746	3.81714
649	-2.44261	4.27711	3.82038
650	-2.44429	4.27718	3.82328
651	-2.44659	4.27759	3.82582
652	-2.44942	4.27829	3.82803
653	-2.45267	4.27922	3.82991
654	-2.45624	4.28032	3.83145
655	-2.46003	4.28153	3.83266
656	-2.46393	4.28279	3.83355
657	-2.46785	4.28404	3.83411
658	-2.47169	4.28522	3.83436
659	-2.47534	4.28627	3.83429
660	-2.4787	4.28714	3.83392
661	-2.48197	4.28791	3.83279
662	-2.48538	4.28872	3.83064
663	-2.48888	4.28955	3.82769
664	-2.49244	4.29039	3.82418
665	-2.49602	4.29122	3.82036
666	-2.49958	4.29203	3.81645
667	-2.50307	4.29279	3.81268
668	-2.50645	4.29349	3.80931
669	-2.50968	4.29412	3.80656
670	-2.51272	4.29466	3.80467
671	-2.51552	4.29509	3.80388
672	-2.51806	4.29539	3.80442
673	-2.52029	4.29525	3.80644
674	-2.52223	4.29449	3.80979
675	-2.52394	4.29328	3.81423
676	-2.52546	4.2918	3.81952
677	-2.52682	4.29026	3.82544
678	-2.52808	4.28882	3.83175
679	-2.52928	4.28768	3.83821
680	-2.53046	4.28702	3.8446
681	-2.53167	4.28702	3.85068
682	-2.53295	4.28787	3.85622
683	-2.53434	4.28975	3.86099
684	-2.53589	4.29285	3.86474
685	-2.53737	4.2969	3.86752
686	-2.53855	4.30154	3.86961
687	-2.53956	4.30678	3.87113
688	-2.54049	4.31266	3.87222
689	-2.54145	4.31921	3.87299
690	-2.54254	4.32644	3.87358
691	-2.54386	4.33439	3.87412
692	-2.54552	4.34309	3.87473
693	-2.54762	4.35257	3.87555
694	-2.55027	4.36284	3.87669
695	-2.55356	4.37394	3.87828
696	-2.55761	4.38589	3.88046
697	-2.56244	4.39923	3.88313
698	-2.56796	4.41424	3.88608
699	-2.57409	4.43063	3.88928
700	-2.58075	4.4481	3.89271
701	-2.58785	4.46634	3.89634
702	-2.59531	4.48506	3.90013
703	-2.60304	4.50394	3.90407
704	-2.61097	4.52268	3.90813
705	-2.61901	4.54098	3.91227
706	-2.62708	4.55854	3.91646
707	-2.63508	4.57506	3.92069
708	-2.64295	4.59023	3.92492
709	-2.65088	4.6044	3.92901
710	-2.6591	4.6181	3.93291
711	-2.66753	4.63136	3.9367
712	-2.67614	4.64416	3.94048
713	-2.68485	4.65653	3.94435
714	-2.69362	4.66847	3.94841
715	-2.70238	4.67998	3.95274
716	-2.71108	4.69108	3.95744
717	-2.71965	4.70176	3.96261
718	-2.72806	4.71204	3.96834
719	-2.73622	4.72191	3.97473
720	-2.7441	4.7314	3.98187
721	-2.75206	4.74041	3.98943
722	-2.76042	4.74889	3.9971
723	-2.76899	4.75687	4.00501
724	-2.77762	4.76439	4.01326
725	-2.78613	4.7715	4.02197
726	-2.79435	4.77824	4.03128
727	-2.80211	4.78466	4.04129
728	-2.80924	4.79078	4.05213
729	-2.81556	4.79666	4.06392
730	-2.82092	4.80234	4.07677
731	-2.82514	4.80785	4.09081
732	-2.82805	4.81324	4.10616
733	-2.82958	4.81877	4.12305
734	-2.82986	4.82454	4.14152
735	-2.82904	4.83041	4.16135
736	-2.82727	4.83619	4.18235
737	-2.82471	4.84173	4.20429
738	-2.8215	4.84685	4.22697
739	-2.81779	4.85141	4.25018
740	-2.81373	4.85522	4.27371
741	-2.80947	4.85813	4.29736
742	-2.80516	4.85997	4.32091
743	-2.80094	4.86057	4.34416
744	-2.79696	4.85977	4.3669
745	-2.79266	4.85724	4.39059
746	-2.78752	4.85292	4.41641
747	-2.78175	4.84712	4.44369
748	-2.77555	4.84012	4.47175
749	-2.76915	4.83222	4.49992
750	-2.76276	4.8237	4.52753
751	-2.75658	4.81487	4.55391
752	-2.75084	4.806	4.57839
753	-2.74574	4.79739	4.6003
754	-2.74151	4.78933	4.61897
755	-2.73834	4.78211	4.63372
756	-2.73646	4.77602	4.64389
757	-2.73728	4.77112	4.64814
758	-2.74145	4.76713	4.64635
759	-2.74807	4.76383	4.63967
760	-2.75624	4.76101	4.62926
761	-2.76506	4.75846	4.61628
762	-2.77362	4.75594	4.60189
763	-2.78103	4.75325	4.58724
764	-2.78637	4.75016	4.5735
765	-2.78875	4.74645	4.5618
766	-2.78727	4.7419	4.55333
767	-2.78101	4.73629	4.54922
768	-2.76909	4.7294	4.55064
769	-2.74972	4.7215	4.55744
770	-2.72279	4.713	4.56826
771	-2.68982	4.70389	4.58245
772	-2.65235	4.69417	4.59934
773	-2.61191	4.68385	4.61829
774	-2.57005	4.67291	4.63863
775	-2.52829	4.66136	4.65971
776	-2.48817	4.64919	4.68087
777	-2.45123	4.63639	4.70147
778	-2.419	4.62294	4.72084
779	-2.39302	4.60884	4.73833
780	-2.37483	4.59407	4.75329
781	-2.36357	4.57718	4.76643
782	-2.35701	4.55725	4.77889
783	-2.35465	4.53507	4.79073
784	-2.35598	4.51145	4.80196
785	-2.36049	4.48719	4.81263
786	-2.36766	4.46307	4.82277
787	-2.377	4.4399	4.8324
788	-2.38798	4.41847	4.84157
789	-2.40011	4.39958	4.85031
790	-2.41286	4.38404	4.85866
791	-2.42574	4.37263	4.86663
792	-2.43824	4.36616	4.87428
793	-2.45121	4.3645	4.88183
794	-2.46578	4.36673	4.88943
795	-2.48179	4.37238	4.8969
796	-2.4991	4.38101	4.90409
797	-2.51755	4.3922	4.91084
798	-2.53699	4.40548	4.917
799	-2.55728	4.42042	4.92241
800	-2.57825	4.43657	4.92692
801	-2.59977	4.4535	4.93037
802	-2.62168	4.47076	4.9326
803	-2.64382	4.48791	4.93346
804	-2.66605	4.5045	4.93279
805	-2.68887	4.52117	4.93092
806	-2.71277	4.53878	4.92822
807	-2.73757	4.5573	4.9246
808	-2.76308	4.57664	4.91999
809	-2.78913	4.59677	4.91432
810	-2.81553	4.61761	4.9075
811	-2.84212	4.63911	4.89947
812	-2.86869	4.66122	4.89014
813	-2.89508	4.68386	4.87945
814	-2.92111	4.70699	4.8673
815	-2.94659	4.73054	4.85364
816	-2.97134	4.75445	4.83838
817	-2.99435	4.77952	4.81982
818	-3.01518	4.8063	4.79696
819	-3.03449	4.83441	4.77077
820	-3.05293	4.86345	4.74223
821	-3.07118	4.89303	4.71232
822	-3.08989	4.92276	4.68201
823	-3.10974	4.95226	4.65228
824	-3.13139	4.98113	4.62412
825	-3.15551	5.00899	4.59849
826	-3.18276	5.03545	4.57637
827	-3.21382	5.06011	4.55875
828	-3.24937	5.08259	4.54659
829	-3.29029	5.10231	4.54059
830	-3.33646	5.11931	4.54013
831	-3.38694	5.13416	4.5442
832	-3.44083	5.14742	4.5518
833	-3.4972	5.15964	4.56195
834	-3.55515	5.1714	4.57364
835	-3.61373	5.18326	4.58588
836	-3.67205	5.19578	4.59766
837	-3.72918	5.20954	4.60798
838	-3.7842	5.2251	4.61584
839	-3.83619	5.24304	4.62024
840	-3.88422	5.26394	4.62017
841	-3.92857	5.28712	4.61581
842	-3.9704	5.31154	4.60837
843	-4.01014	5.3372	4.59837
844	-4.04825	5.36412	4.58636
845	-4.08515	5.39229	4.57289
846	-4.1213	5.42173	4.5585
847	-4.15712	5.45243	4.54372
848	-4.19308	5.48441	4.52909
849	-4.22959	5.51768	4.51517
850	-4.26712	5.55223	4.50248
851	-4.3061	5.58807	4.49156
852	-4.34698	5.6252	4.48295
853	-4.38975	5.66412	4.47622
854	-4.43391	5.70513	4.4705
855	-4.47919	5.74796	4.46569
856	-4.52531	5.79234	4.46166
857	-4.57201	5.838	4.4583
858	-4.619	5.88466	4.45552
859	-4.66601	5.93206	4.45318
860	-4.71277	5.97992	4.4512
861	-4.759	6.02797	4.44945
862	-4.80443	6.07593	4.44783
863	-4.84878	6.12354	4.44623
864	-4.89178	6.17052	4.44454
865	-4.93459	6.21783	4.44433
866	-4.97825	6.26638	4.44667
867	-5.0223	6.3158	4.45081
868	-5.06629	6.36576	4.45595
869	-5.10976	6.4159	4.46133
870	-5.15224	6.46587	4.46617
871	-5.19328	6.51534	4.46969
872	-5.23242	6.56395	4.47113
873	-5.26919	6.61136	4.46972
874	-5.30313	6.65722	4.46469
875	-5.33378	6.70119	4.45526
876	-5.36066	6.74292	4.44067
877	-5.38391	6.78345	4.41959
878	-5.4041	6.82379	4.392
879	-5.42146	6.86363	4.35912
880	-5.4362	6.9026	4.32219
881	-5.44855	6.94038	4.28244
882	-5.45872	6.97661	4.2411
883	-5.46695	7.01095	4.1994
884	-5.47347	7.04306	4.15856
885	-5.47851	7.07259	4.11981
886	-5.48229	7.09921	4.08439
887	-5.48506	7.12257	4.05351
888	-5.48704	7.14232	4.02842
889	-5.48836	7.15836	4.00843
890	-5.48886	7.17098	3.99178
891	-5.48832	7.18046	3.97806
892	-5.48653	7.18707	3.96685
893	-5.48329	7.19111	3.95774
894	-5.47838	7.19285	3.95033
895	-5.47159	7.19258	3.94419
896	-5.4627	7.19057	3.93891
897	-5.45151	7.1871	3.93408
898	-5.43781	7.18246	3.92929
899	-5.42138	7.17693	3.92413
900	-5.40201	7.17078	3.91817
901	-5.3776	7.16286	3.91158
902	-5.34706	7.15213	3.90492
903	-5.31166	7.13904	3.89835
904	-5.27268	7.12404	3.89204
905	-5.2314	7.10758	3.88616
906	-5.18909	7.09012	3.8809
907	-5.14704	7.07212	3.87642
908	-5.1065	7.05401	3.8729
909	-5.06878	7.03626	3.87051
910	-5.03513	7.01933	3.86944
911	-5.00684	7.00365	3.86986
912	-4.98518	6.9897	3.87196
913	-4.97011	6.97742	3.87721
914	-4.96022	6.9663	3.88634
915	-4.95472	6.95607	3.89844
916	-4.95281	6.94646	3.9126
917	-4.95369	6.93721	3.92792
918	-4.95659	6.92805	3.94348
919	-4.9607	6.91872	3.95837
920	-4.96523	6.90894	3.97167
921	-4.9694	6.89846	3.98248
922	-4.97241	6.887	3.98989
923	-4.97347	6.87431	3.99297
924	-4.9718	6.86012	3.99082
925	-4.96869	6.84482	3.98358
926	-4.96586	6.82894	3.97235
927	-4.9631	6.81244	3.95762
928	-4.96018	6.79528	3.93989
929	-4.95691	6.77741	3.91967
930	-4.95307	6.7588	3.89744
931	-4.94845	6.7394	3.87372
932	-4.94285	6.71916	3.84899
933	-4.93604	6.69805	3.82376
934	-4.92783	6.67602	3.79852
935	-4.918	6.65302	3.77378
936	-4.90633	6.62902	3.75003
937	-4.89263	6.60348	3.72429
938	-4.87699	6.5761	3.69412
939	-4.85967	6.54721	3.66084
940	-4.84091	6.51712	3.62573
941	-4.82096	6.48614	3.59012
942	-4.80007	6.4546	3.55529
943	-4.77848	6.4228	3.52256
944	-4.75644	6.39106	3.49324
945	-4.73418	6.35972	3.46863
946	-4.71195	6.32907	3.45004
947	-4.68999	6.29946	3.43878
948	-4.66854	6.27119	3.43614
949	-4.64664	6.24427	3.44325
950	-4.62343	6.21834	3.45938
951	-4.59926	6.19322	3.48309
952	-4.57449	6.1687	3.51295
953	-4.54947	6.1446	3.54752
954	-4.52457	6.12071	3.58536
955	-4.50014	6.09684	3.62505
956	-4.47654	6.07278	3.66514
957	-4.45415	6.04834	3.70421
958	-4.43331	6.0233	3.74082
959	-4.4144	5.99746	3.77352
960	-4.39777	5.97062	3.8009
961	-4.38358	5.94214	3.82578
962	-4.3715	5.91183	3.85152
963	-4.36123	5.88017	3.8775
964	-4.35247	5.84762	3.90309
965	-4.34491	5.81467	3.92766
966	-4.33825	5.7818	3.95058
967	-4.33218	5.74947	3.97123
968	-4.3264	5.71816	3.98896
969	-4.32062	5.68835	4.00317
970	-4.31453	5.66052	4.01321
971	-4.30782	5.63514	4.01846
972	-4.30021	5.61268	4.01829
973	-4.29218	5.59326	4.01104
974	-4.28438	5.57644	3.99634
975	-4.27673	5.56185	3.9755
976	-4.26916	5.54911	3.94982
977	-4.26161	5.53787	3.92062
978	-4.25398	5.52775	3.88918
979	-4.24622	5.51839	3.85683
980	-4.23825	5.50941	3.82486
981	-4.22999	5.50046	3.79458
982	-4.22137	5.49116	3.76728
983	-4.21231	5.48115	3.74429
984	-4.20275	5.47006	3.72689
985	-4.19244	5.45794	3.71346
986	-4.18132	5.44521	3.70154
987	-4.16955	5.43209	3.69117
988	-4.15732	5.41879	3.68243
989	-4.1448	5.4055	3.67538
990	-4.13216	5.39246	3.67007
991	-4.11958	5.37986	3.66657
992	-4.10724	5.36791	3.66495
993	-4.0953	5.35682	3.66525
994	-4.08395	5.34681	3.66755
995	-4.07336	5.33808	3.67191
996	-4.0637	5.33085	3.67839
997	-4.05504	5.32609	3.68653
998	-4.0472	5.32422	3.69597
999	-4.04005	5.32456	3.70692
1000	-4.03345	5.32643	3.7196
1001	-4.02726	5.32918	3.73421
1002	-4.02134	5.33212	3.75097
1003	-4.01554	5.33459	3.77008
1004	-4.00973	5.33591	3.79176
1005	-4.00375	5.33542	3.81622
1006	-3.99748	5.33244	3.84367
1007	-3.99077	5.3263	3.87431
1008	-3.98346	5.31634	3.90837
1009	-3.97564	5.30332	3.94763
1010	-3.9675	5.28848	3.99303
1011	-3.95909	5.27182	4.04344
1012	-3.95045	5.25334	4.09774
1013	-3.94164	5.23305	4.15481
1014	-3.9327	5.21094	4.21354
1015	-3.92367	5.18702	4.2728
1016	-3.91462	5.1613	4.33147
1017	-3.90557	5.13378	4.38845
1018	-3.8966	5.10445	4.44261
1019	-3.88774	5.07333	4.49282
1020	-3.87904	5.0404	4.53798
1021	-3.87066	5.00403	4.57811
1022	-3.86261	4.96315	4.61444
1023	-3.85479	4.91865	4.64768
1024	-3.84709	4.87145	4.67851
1025	-3.83941	4.82243	4.70762
1026	-3.83165	4.77251	4.73572
1027	-3.8237	4.72258	4.7635
1028	-3.81545	4.67355	4.79165
1029	-3.80679	4.62631	4.82087
1030	-3.79763	4.58178	4.85186
1031	-3.78784	4.54085	4.88532
1032	-3.77733	4.50442	4.92194
1033	-3.76551	4.47148	4.96307
1034	-3.75214	4.44038	5.00883
1035	-3.73759	4.41113	5.05802
1036	-3.72224	4.38369	5.10946
1037	-3.7065	4.35807	5.16199
1038	-3.69073	4.33424	5.21441
1039	-3.67532	4.31218	5.26555
1040	-3.66067	4.29188	5.31423
1041	-3.64717	4.27332	5.35928
1042	-3.63519	4.25648	5.39951
1043	-3.62514	4.24133	5.43375
1044	-3.61739	4.22786	5.46082
1045	-3.61157	4.21643	5.48119
1046	-3.60701	4.20731	5.49645
1047	-3.60368	4.2003	5.50708
1048	-3.60155	4.19521	5.51359
1049	-3.60057	4.19184	5.51646
1050	-3.60072	4.19002	5.51621
1051	-3.60196	4.18954	5.51332
1052	-3.60425	4.19021	5.50829
1053	-3.60756	4.19185	5.50162
1054	-3.61185	4.19427	5.4938
1055	-3.61709	4.19727	5.48532
1056	-3.62325	4.20066	5.47668
1057	-3.6314	4.20477	5.46724
1058	-3.64229	4.21	5.45602
1059	-3.65533	4.21631	5.44308
1060	-3.66996	4.22364	5.42845
1061	-3.6856	4.23195	5.41217
1062	-3.70169	4.24117	5.39428
1063	-3.71765	4.25125	5.37483
1064	-3.73292	4.26214	5.35385
1065	-3.74692	4.27379	5.33138
1066	-3.75907	4.28613	5.30747
1067	-3.76882	4.29912	5.28216
1068	-3.77559	4.31269	5.25548
1069	-3.77952	4.32844	5.22553
1070	-3.78132	4.34743	5.19102
1071	-3.78127	4.36883	5.153
1072	-3.77966	4.39181	5.11246
1073	-3.77678	4.41553	5.07045
1074	-3.77289	4.43916	5.02798
1075	-3.7683	4.46187	4.98606
1076	-3.76328	4.48283	4.94574
1077	-3.75814	4.5012	4.90802
1078	-3.75316	4.51616	4.87392
1079	-3.74863	4.52688	4.84447
1080	-3.74485	4.53253	4.82069
1081	-3.74119	4.53258	4.80246
1082	-3.73694	4.52759	4.7886
1083	-3.73227	4.51839	4.77851
1084	-3.72733	4.50579	4.77161
1085	-3.72227	4.49062	4.76731
1086	-3.71726	4.47369	4.76503
1087	-3.71243	4.45582	4.76418
1088	-3.70796	4.43783	4.76417
1089	-3.704	4.42054	4.76443
1090	-3.7007	4.40477	4.76435
1091	-3.69822	4.39133	4.76336
1092	-3.69673	4.38104	4.76087
1093	-3.69646	4.37269	4.75714
1094	-3.6974	4.36461	4.75298
1095	-3.69932	4.35695	4.74861
1096	-3.70198	4.34984	4.74426
1097	-3.70516	4.34343	4.74018
1098	-3.7086	4.33786	4.73659
1099	-3.71209	4.33328	4.73372
1100	-3.71539	4.32982	4.7318
1101	-3.71826	4.32763	4.73107
1102	-3.72047	4.32685	4.73176
1103	-3.72178	4.32762	4.73409
1104	-3.72197	4.3301	4.73831
1105	-3.72134	4.33493	4.74349
1106	-3.72037	4.34241	4.74879
1107	-3.71902	4.35207	4.75457
1108	-3.71727	4.36346	4.76118
1109	-3.71509	4.37611	4.76898
1110	-3.71247	4.38958	4.77831
1111	-3.70937	4.4034	4.78955
1112	-3.70577	4.41712	4.80304
1113	-3.70164	4.43028	4.81914
1114	-3.69697	4.44243	4.8382
1115	-3.69171	4.45311	4.86058
1116	-3.68586	4.46186	4.88663
1117	-3.6792	4.46943	4.91935
1118	-3.67162	4.47679	4.96024
1119	-3.66326	4.48383	5.00746
1120	-3.65424	4.49043	5.05915
1121	-3.6447	4.49648	5.11344
1122	-3.63477	4.50188	5.16848
1123	-3.62457	4.50649	5.22241
1124	-3.61422	4.51022	5.27338
1125	-3.60387	4.51293	5.31952
1126	-3.59363	4.51452	5.35899
1127	-3.58364	4.51486	5.38991
1128	-3.57402	4.51383	5.41043
1129	-3.56429	4.51107	5.41974
1130	-3.55399	4.50648	5.41933
1131	-3.54332	4.50032	5.41084
1132	-3.53245	4.49287	5.39589
1133	-3.52157	4.48439	5.37611
1134	-3.51087	4.47515	5.35314
1135	-3.50052	4.46544	5.32861
1136	-3.49071	4.45551	5.30414
1137	-3.48162	4.44565	5.28137
1138	-3.47343	4.43613	5.26192
1139	-3.46632	4.42722	5.24743
1140	-3.46047	4.41921	5.23953
1141	-3.45609	4.41137	5.23616
1142	-3.45313	4.40298	5.23423
1143	-3.45135	4.39424	5.23383
1144	-3.45052	4.38535	5.23504
1145	-3.4504	4.37653	5.23794
1146	-3.45077	4.368	5.24263
1147	-3.45138	4.35995	5.24919
1148	-3.45199	4.3526	5.25771
1149	-3.45239	4.34617	5.26827
1150	-3.45233	4.34085	5.28095
1151	-3.45158	4.33686	5.29585
1152	-3.44991	4.33442	5.31305
1153	-3.44752	4.33383	5.33453
1154	-3.44483	4.33506	5.36147
1155	-3.44185	4.33781	5.39271
1156	-3.43862	4.34178	5.42714
1157	-3.43517	4.34666	5.46361
1158	-3.43154	4.35214	5.50099
1159	-3.42775	4.35794	5.53813
1160	-3.42384	4.36374	5.57391
1161	-3.41984	4.36924	5.60718
1162	-3.41578	4.37413	5.63681
1163	-3.41168	4.37812	5.66167
1164	-3.40758	4.38089	5.6806
1165	-3.40365	4.38275	5.69438
1166	-3.39999	4.38422	5.70472
1167	-3.39647	4.38532	5.71193
1168	-3.39297	4.38609	5.71633
1169	-3.38938	4.38656	5.71821
1170	-3.38557	4.38676	5.71791
1171	-3.38142	4.38671	5.71573
1172	-3.37681	4.38645	5.71197
1173	-3.37163	4.386	5.70696
1174	-3.36575	4.38541	5.701
1175	-3.35905	4.38469	5.69441
1176	-3.35142	4.38388	5.6875
1177	-3.34216	4.38275	5.6793
1178	-3.33099	4.38111	5.66886
1179	-3.31835	4.37908	5.6565
1180	-3.30468	4.37675	5.64256
1181	-3.29044	4.37424	5.62736
1182	-3.27606	4.37164	5.61124
1183	-3.26201	4.36907	5.59451
1184	-3.24872	4.36663	5.5775
1185	-3.23665	4.36443	5.56055
1186	-3.22624	4.36257	5.54399
1187	-3.21793	4.36117	5.52813
1188	-3.21218	4.36033	5.51332
1189	-3.20868	4.36024	5.49834
1190	-3.20677	4.36087	5.48208
1191	-3.2063	4.36207	5.46499
1192	-3.20717	4.36369	5.4475
1193	-3.20926	4.36555	5.43007
1194	-3.21243	4.36749	5.41314
1195	-3.21657	4.36934	5.39715
1196	-3.22157	4.37096	5.38257
1197	-3.22728	4.37216	5.36982
1198	-3.23361	4.3728	5.35936
1199	-3.24042	4.37269	5.35163
1200	-3.24759	4.37169	5.34708
1201	-3.25592	4.3698	5.34663
1202	-3.26604	4.36722	5.35037
1203	-3.2776	4.36404	5.35753
1204	-3.29024	4.36035	5.36731
1205	-3.30361	4.35625	5.37894
1206	-3.31734	4.35183	5.39162
1207	-3.33109	4.34718	5.40458
1208	-3.34449	4.34239	5.41702
1209	-3.3572	4.33757	5.42817
1210	-3.36885	4.33281	5.43724
1211	-3.37909	4.3282	5.44344
1212	-3.38757	4.32384	5.44598
1213	-3.3945	4.31955	5.44546
1214	-3.40041	4.31508	5.4431
1215	-3.40542	4.31049	5.43908
1216	-3.40962	4.30582	5.43359
1217	-3.41312	4.30112	5.42679
1218	-3.41604	4.29643	5.41888
1219	-3.41848	4.2918	5.41003
1220	-3.42054	4.28727	5.40042
1221	-3.42234	4.28288	5.39023
1222	-3.42397	4.27868	5.37965
1223	-3.42556	4.27472	5.36884
1224	-3.4272	4.27104	5.358
1225	-3.42879	4.26737	5.34639
1226	-3.43014	4.2635	5.33335
1227	-3.43125	4.25955	5.31916
1228	-3.4321	4.25563	5.3041
1229	-3.43269	4.25185	5.28847
1230	-3.43299	4.24833	5.27254
1231	-3.43302	4.24518	5.25661
1232	-3.43275	4.24253	5.24094
1233	-3.43217	4.24048	5.22584
1234	-3.43127	4.23916	5.21158
1235	-3.43005	4.23867	5.19844
1236	-3.42849	4.23914	5.18672
1237	-3.4262	4.24033	5.1764
1238	-3.42296	4.24195	5.16719
1239	-3.41898	4.24406	5.15889
1240	-3.41448	4.24673	5.15132
1241	-3.40966	4.25	5.14432
1242	-3.40476	4.25394	5.13769
1243	-3.39998	4.2586	5.13127
1244	-3.39554	4.26403	5.12486
1245	-3.39165	4.2703	5.11829
1246	-3.38854	4.27747	5.11139
1247	-3.38642	4.28557	5.10396
1248	-3.3855	4.29469	5.09583
1249	-3.38573	4.30511	5.08697
1250	-3.38683	4.31697	5.07754
1251	-3.38871	4.33006	5.06768
1252	-3.39125	4.34419	5.05753
1253	-3.39434	4.35915	5.04721
1254	-3.39787	4.37475	5.03687
1255	-3.40175	4.39079	5.02663
1256	-3.40586	4.40706	5.01664
1257	-3.41008	4.42336	5.00702
1258	-3.41433	4.43949	4.99792
1259	-3.41849	4.45525	4.98945
1260	-3.42244	4.47045	4.98177
1261	-3.42631	4.48568	4.97522
1262	-3.43025	4.50156	4.96988
1263	-3.4343	4.51788	4.96547
1264	-3.43846	4.53444	4.96171
1265	-3.44275	4.55103	4.95833
1266	-3.44717	4.56745	4.95505
1267	-3.45174	4.58349	4.95159
1268	-3.45648	4.59895	4.94767
1269	-3.4614	4.61363	4.94303
1270	-3.4665	4.62731	4.93738
1271	-3.47181	4.6398	4.93044
1272	-3.47733	4.65089	4.92194
1273	-3.48319	4.66092	4.91223
1274	-3.48947	4.67034	4.90183
1275	-3.49609	4.67909	4.89072
1276	-3.50297	4.6871	4.8789
1277	-3.51001	4.69434	4.86635
1278	-3.51716	4.70073	4.85305
1279	-3.52431	4.70623	4.83899
1280	-3.53141	4.71078	4.82416
1281	-3.53835	4.71431	4.80854
1282	-3.54507	4.71679	4.79212
1283	-3.55149	4.71814	4.77488
1284	-3.55753	4.71831	4.75681
1285	-3.56368	4.71699	4.73742
1286	-3.57036	4.71403	4.71643
1287	-3.57736	4.70964	4.6941
1288	-3.58443	4.70404	4.67071
1289	-3.59136	4.69742	4.64653
1290	-3.59793	4.69001	4.62184
1291	-3.6039	4.68201	4.5969
1292	-3.60907	4.67363	4.57201
1293	-3.61319	4.66508	4.54741
1294	-3.61605	4.65657	4.5234
1295	-3.61742	4.6483	4.50024
1296	-3.61708	4.64049	4.47821
1297	-3.61482	4.63192	4.45668
1298	-3.61076	4.62157	4.43496
1299	-3.60515	4.60998	4.41321
1300	-3.59825	4.59767	4.3916
1301	-3.59032	4.5852	4.37029
1302	-3.5816	4.57308	4.34945
1303	-3.57235	4.56186	4.32925
1304	-3.56283	4.55207	4.30986
1305	-3.55328	4.54424	4.29143
1306	-3.54396	4.53891	4.27415
1307	-3.53512	4.53661	4.25817
1308	-3.52701	4.53788	4.24367
1309	-3.51921	4.54308	4.23014
1310	-3.51115	4.55188	4.2171
1311	-3.50292	4.56372	4.20471
1312	-3.49459	4.57807	4.19313
1313	-3.48622	4.59438	4.18253
1314	-3.47791	4.61211	4.17308
1315	-3.46971	4.63073	4.16493
1316	-3.46172	4.64968	4.15824
1317	-3.45399	4.66843	4.1532
1318	-3.44661	4.68644	4.14995
1319	-3.43966	4.70316	4.14866
1320	-3.4332	4.71806	4.14949
1321	-3.42728	4.73277	4.15278
1322	-3.42184	4.74894	4.15856
1323	-3.41681	4.766	4.16655
1324	-3.41212	4.78341	4.17646
1325	-3.40772	4.80062	4.188
1326	-3.40352	4.81708	4.20089
1327	-3.39947	4.83223	4.21483
1328	-3.39551	4.84553	4.22954
1329	-3.39155	4.85642	4.24474
1330	-3.38753	4.86436	4.26013
1331	-3.38338	4.86879	4.27542
1332	-3.37904	4.86916	4.29034
1333	-3.37451	4.86469	4.3054
1334	-3.36987	4.85549	4.32128
1335	-3.36515	4.84234	4.33786
1336	-3.3604	4.826	4.35502
1337	-3.35565	4.80725	4.37266
1338	-3.35093	4.78688	4.39066
1339	-3.34629	4.76566	4.40892
1340	-3.34176	4.74435	4.42733
1341	-3.33739	4.72375	4.44577
1342	-3.3332	4.70463	4.46414
1343	-3.32925	4.68775	4.48232
1344	-3.32557	4.67391	4.50022
1345	-3.32215	4.66175	4.51824
1346	-3.31894	4.64958	4.5368
1347	-3.31593	4.63764	4.55571
1348	-3.31309	4.62617	4.57483
1349	-3.3104	4.61539	4.59398
1350	-3.30785	4.60555	4.61301
1351	-3.30541	4.59689	4.63176
1352	-3.30307	4.58964	4.65006
1353	-3.30082	4.58403	4.66774
1354	-3.29862	4.58031	4.68465
1355	-3.29647	4.57872	4.70063
1356	-3.29435	4.57948	4.71551
1357	-3.292	4.5831	4.72933
1358	-3.28929	4.58965	4.74231
1359	-3.28636	4.59869	4.75453
1360	-3.28338	4.60981	4.76605
1361	-3.28048	4.62257	4.77697
1362	-3.27781	4.63656	4.78735
1363	-3.27553	4.65135	4.79727
1364	-3.27378	4.66651	4.80682
1365	-3.27272	4.68161	4.81607
1366	-3.27249	4.69624	4.8251
1367	-3.27323	4.70997	4.83398
1368	-3.27511	4.72236	4.8428
1369	-3.27832	4.73432	4.85134
1370	-3.28283	4.74687	4.8594
1371	-3.28844	4.75981	4.86704
1372	-3.29493	4.7729	4.87431
1373	-3.3021	4.78594	4.88128
1374	-3.30975	4.7987	4.88801
1375	-3.31767	4.81098	4.89456
1376	-3.32565	4.82256	4.901
1377	-3.33348	4.83323	4.90739
1378	-3.34096	4.84276	4.91379
1379	-3.34788	4.85094	4.92026
1380	-3.35404	4.85755	4.92687
1381	-3.35985	4.86254	4.93358
1382	-3.36579	4.8661	4.94029
1383	-3.37178	4.86839	4.94699
1384	-3.37771	4.86959	4.95365
1385	-3.38349	4.86988	4.96027
1386	-3.38903	4.86942	4.96681
1387	-3.39424	4.86839	4.97328
1388	-3.39902	4.86695	4.97963
1389	-3.40328	4.86529	4.98587
1390	-3.40692	4.86357	4.99197
1391	-3.40985	4.86197	4.9979
1392	-3.41197	4.86066	5.00366
1393	-3.41365	4.8594	5.00949
1394	-3.4152	4.85787	5.01557
1395	-3.41649	4.85608	5.02176
1396	-3.41739	4.85404	5.02796
1397	-3.41777	4.85177	5.03404
1398	-3.41749	4.84929	5.03987
1399	-3.41642	4.84662	5.04533
1400	-3.41443	4.84377	5.0503
1401	-3.41139	4.84076	5.05466
1402	-3.40716	4.83761	5.05829
1403	-3.40161	4.83432	5.06105
1404	-3.39461	4.83093	5.06284
1405	-3.38525	4.82738	5.06308
1406	-3.37308	4.82363	5.06157
1407	-3.3587	4.8197	5.05866
1408	-3.34269	4.8156	5.05477
1409	-3.32562	4.81133	5.05025
1410	-3.30809	4.8069	5.04551
1411	-3.29066	4.80234	5.04091
1412	-3.27392	4.79765	5.03685
1413	-3.25845	4.79285	5.03371
1414	-3.24484	4.78794	5.03187
1415	-3.23366	4.78294	5.03172
1416	-3.2255	4.77787	5.03364
1417	-3.22014	4.7724	5.03777
1418	-3.21682	4.76629	5.04376
1419	-3.21528	4.75974	5.05131
1420	-3.21526	4.7529	5.0601
1421	-3.21651	4.74594	5.06981
1422	-3.21878	4.73904	5.08012
1423	-3.2218	4.73238	5.09073
1424	-3.22533	4.72611	5.10131
1425	-3.2291	4.72041	5.11156
1426	-3.23286	4.71545	5.12115
1427	-3.23635	4.71141	5.12976
1428	-3.23933	4.70846	5.13709
1429	-3.24221	4.70654	5.14317
1430	-3.24553	4.70544	5.14838
1431	-3.24923	4.70508	5.15291
1432	-3.25325	4.70537	5.15691
1433	-3.25751	4.70624	5.16058
1434	-3.26196	4.70759	5.16408
1435	-3.26652	4.70935	5.16759
1436	-3.27113	4.71143	5.17128
1437	-3.27572	4.71375	5.17534
1438	-3.28023	4.71622	5.17994
1439	-3.28459	4.71876	5.18525
1440	-3.28873	4.72129	5.19146
1441	-3.29261	4.72405	5.19858
1442	-3.29627	4.72728	5.20644
1443	-3.29978	4.73091	5.21492
1444	-3.3032	4.73486	5.22389
1445	-3.30661	4.73904	5.23323
1446	-3.31007	4.74338	5.24279
1447	-3.31365	4.74781	5.25247
1448	-3.31741	4.75223	5.26213
1449	-3.32142	4.75658	5.27163
1450	-3.32574	4.76077	5.28087
1451	-3.33046	4.76473	5.28971
1452	-3.33562	4.76837	5.29801
1453	-3.34113	4.77153	5.30568
1454	-3.34685	4.77418	5.31277
1455	-3.35279	4.77646	5.31942
1456	-3.35896	4.77852	5.32578
1457	-3.36539	4.78051	5.332
1458	-3.37208	4.78256	5.33822
1459	-3.37905	4.78483	5.34457
1460	-3.38631	4.78745	5.35121
1461	-3.39388	4.79056	5.35828
1462	-3.40177	4.79433	5.36592
1463	-3.40999	4.79888	5.37427
1464	-3.41857	4.80436	5.38347
1465	-3.42793	4.8111	5.39365
1466	-3.43836	4.81914	5.40471
1467	-3.4496	4.82822	5.4165
1468	-3.4614	4.83806	5.42887
1469	-3.47351	4.8484	5.44166
1470	-3.48568	4.85896	5.45472
1471	-3.49765	4.8695	5.46791
1472	-3.50918	4.87972	5.48106
1473	-3.52001	4.88938	5.49402
1474	-3.52989	4.89819	5.50666
1475	-3.53856	4.9059	5.5188
1476	-3.54578	4.91223	5.53031
1477	-3.55166	4.91765	5.54117
1478	-3.55654	4.92274	5.55154
1479	-3.56052	4.92741	5.56152
1480	-3.5637	4.9316	5.57122
1481	-3.56618	4.93521	5.58074
1482	-3.56806	4.93818	5.59018
1483	-3.56944	4.94041	5.59964
1484	-3.57041	4.94184	5.60923
1485	-3.57108	4.94237	5.61905
1486	-3.57154	4.94194	5.6292
1487	-3.5719	4.94046	5.63979
1488	-3.57225	4.93784	5.65091
1489	-3.57262	4.93361	5.66275
1490	-3.57294	4.92754	5.67531
1491	-3.57312	4.91994	5.68844
1492	-3.57308	4.91114	5.70197
1493	-3.57273	4.90145	5.71572
1494	-3.57199	4.89119	5.72953
1495	-3.57077	4.88066	5.74324
1496	-3.569	4.87021	5.75668
1497	-3.56658	4.86013	5.76968
1498	-3.56345	4.85075	5.78208
1499	-3.5595	4.84238	5.79371
1500	-3.55467	4.83534	5.8044
1501	-3.54855	4.8292	5.81446
1502	-3.54098	4.82332	5.82427
1503	-3.53223	4.81775	5.83376
1504	-3.52257	4.81253	5.84288
1505	-3.51228	4.80768	5.85156
1506	-3.50161	4.80325	5.85974
1507	-3.49084	4.79928	5.86736
1508	-3.48024	4.79581	5.87437
1509	-3.47008	4.79286	5.88069
1510	-3.46062	4.79048	5.88628
1511	-3.45215	4.78871	5.89107
1512	-3.44492	4.78758	5.89499
1513	-3.43858	4.78739	5.89798
1514	-3.43262	4.78829	5.90004
1515	-3.42704	4.79009	5.90126
1516	-3.42188	4.79261	5.90173
1517	-3.41716	4.79565	5.90151
1518	-3.4129	4.79904	5.9007
1519	-3.40912	4.80259	5.89937
1520	-3.40586	4.80611	5.89761
1521	-3.40313	4.80942	5.89551
1522	-3.40095	4.81232	5.89313
1523	-3.39936	4.81464	5.89057
1524	-3.39837	4.81618	5.8879
1525	-3.39812	4.81699	5.88503
1526	-3.39868	4.81731	5.88182
1527	-3.39995	4.81722	5.87825
1528	-3.40184	4.81682	5.87434
1529	-3.40427	4.8162	5.87008
1530	-3.40713	4.81547	5.86546
1531	-3.41036	4.81471	5.86049
1532	-3.41384	4.81402	5.85517
1533	-3.41749	4.81349	5.84949
1534	-3.42123	4.81323	5.84346
1535	-3.42496	4.81332	5.83706
1536	-3.42858	4.81386	5.83031
1537	-3.43206	4.81469	5.82321
1538	-3.43546	4.81563	5.81578
1539	-3.43886	4.81668	5.80799
1540	-3.44234	4.81788	5.79986
1541	-3.446	4.81924	5.79138
1542	-3.44991	4.82079	5.78253
1543	-3.45416	4.82255	5.77331
1544	-3.45884	4.82454	5.76372
1545	-3.46403	4.82679	5.75376
1546	-3.46981	4.82932	5.74341
1547	-3.47626	4.83215	5.73267
1548	-3.48348	4.8353	5.72153
1549	-3.4916	4.83891	5.7102
1550	-3.50062	4.84303	5.6988
1551	-3.51041	4.84757	5.68723
1552	-3.52083	4.85246	5.67539
1553	-3.53176	4.85761	5.66317
1554	-3.54307	4.86292	5.65046
1555	-3.55463	4.86833	5.63717
1556	-3.5663	4.87374	5.62318
1557	-3.57797	4.87907	5.60839
1558	-3.5895	4.88424	5.5927
1559	-3.60076	4.88915	5.57601
1560	-3.61163	4.89374	5.5582
1561	-3.62273	4.89849	5.53866
1562	-3.63463	4.90381	5.51712
1563	-3.64705	4.90949	5.49397
1564	-3.65973	4.91532	5.46963
1565	-3.6724	4.92107	5.44448
1566	-3.68479	4.92652	5.41894
1567	-3.69663	4.93146	5.3934
1568	-3.70766	4.93566	5.36827
1569	-3.71762	4.9389	5.34396
1570	-3.72623	4.94097	5.32086
1571	-3.73323	4.94165	5.29938
1572	-3.73835	4.94071	5.27993
1573	-3.74164	4.93798	5.26178
1574	-3.74341	4.93358	5.24404
1575	-3.7438	4.92776	5.22685
1576	-3.74297	4.92074	5.21034
1577	-3.74107	4.91276	5.19465
1578	-3.73824	4.90406	5.1799
1579	-3.73464	4.89486	5.16623
1580	-3.73042	4.8854	5.15378
1581	-3.72572	4.87592	5.14268
1582	-3.72069	4.86665	5.13306
1583	-3.71549	4.85782	5.12505
1584	-3.71026	4.84967	5.1188
1585	-3.70452	4.84179	5.11475
1586	-3.69781	4.83366	5.11307
1587	-3.69028	4.82536	5.1134
1588	-3.68212	4.81696	5.11542
1589	-3.67347	4.80854	5.11879
1590	-3.66451	4.80017	5.12317
1591	-3.6554	4.79193	5.12822
1592	-3.64631	4.78388	5.13361
1593	-3.6374	4.77612	5.139
1594	-3.62885	4.7687	5.14406
1595	-3.6208	4.76171	5.14844
1596	-3.61344	4.75521	5.15183
1597	-3.60659	4.74938	5.15435
1598	-3.59998	4.74422	5.15648
1599	-3.59359	4.73962	5.15835
1600	-3.58739	4.73542	5.16009
1601	-3.58139	4.7315	5.16183
1602	-3.57554	4.72772	5.16371
1603	-3.56985	4.72394	5.16586
1604	-3.56429	4.72002	5.16841
1605	-3.55885	4.71584	5.17149
1606	-3.55351	4.71125	5.17524
1607	-3.54826	4.70612	5.17978
1608	-3.54306	4.70032	5.18526
1609	-3.53801	4.69379	5.19181
1610	-3.53314	4.68665	5.1994
1611	-3.52843	4.67901	5.20786
1612	-3.52387	4.67098	5.21701
1613	-3.51942	4.66269	5.2267
1614	-3.51506	4.65425	5.23675
1615	-3.51077	4.64576	5.24701
1616	-3.50652	4.63735	5.25729
1617	-3.50229	4.62913	5.26745
1618	-3.49805	4.62122	5.2773
1619	-3.49378	4.61372	5.2867
1620	-3.48945	4.60675	5.29545
1621	-3.4851	4.60019	5.3038
1622	-3.48078	4.59381	5.31206
1623	-3.47648	4.58761	5.32022
1624	-3.47221	4.58161	5.32826
1625	-3.46795	4.5758	5.33617
1626	-3.4637	4.57017	5.34393
1627	-3.45947	4.56474	5.35153
1628	-3.45525	4.55949	5.35895
1629	-3.45103	4.55444	5.36618
1630	-3.44681	4.54958	5.3732
1631	-3.44259	4.54491	5.38001
1632	-3.43837	4.54043	5.38657
1633	-3.43404	4.53629	5.39273
1634	-3.42957	4.53259	5.39838
1635	-3.425	4.52924	5.40363
1636	-3.42037	4.52617	5.40859
1637	-3.41576	4.52329	5.41335
1638	-3.4112	4.52051	5.41803
1639	-3.40675	4.51777	5.42272
1640	-3.40247	4.51496	5.42754
1641	-3.39841	4.51202	5.43259
1642	-3.39461	4.50885	5.43798
1643	-3.39113	4.50538	5.4438
1644	-3.38803	4.50153	5.45017
1645	-3.38521	4.49704	5.457
1646	-3.38255	4.49186	5.46413
1647	-3.38008	4.48616	5.47154
1648	-3.3778	4.48013	5.4792
1649	-3.37574	4.47397	5.48709
1650	-3.37391	4.46785	5.49518
1651	-3.37233	4.46197	5.50346
1652	-3.37102	4.45651	5.5119
1653	-3.37	4.45165	5.52048
1654	-3.36928	4.44758	5.52917
1655	-3.36887	4.4445	5.53796
1656	-3.36881	4.44258	5.54683
1657	-3.36937	4.44185	5.55589
1658	-3.37074	4.44214	5.56527
1659	-3.37274	4.4433	5.57491
1660	-3.3752	4.44521	5.58475
1661	-3.37794	4.44772	5.59473
1662	-3.3808	4.4507	5.60478
1663	-3.3836	4.45402	5.61486
1664	-3.38617	4.45753	5.6249
1665	-3.38834	4.4611	5.63484
1666	-3.38993	4.4646	5.64463
1667	-3.39077	4.46789	5.65421
1668	-3.3907	4.47084	5.66352
1669	-3.38976	4.47396	5.67265
1670	-3.38819	4.47773	5.68174
1671	-3.38607	4.48196	5.69076
1672	-3.38346	4.48644	5.69971
1673	-3.38046	4.49099	5.70856
1674	-3.37712	4.49541	5.7173
1675	-3.37354	4.49949	5.72591
1676	-3.36978	4.50305	5.73437
1677	-3.36593	4.50589	5.74267
1678	-3.36205	4.50781	5.75079
1679	-3.35823	4.50862	5.75871
1680	-3.35454	4.50811	5.76641
1681	-3.3507	4.50605	5.77404
1682	-3.34644	4.50249	5.7817
1683	-3.34187	4.49769	5.78933
1684	-3.33708	4.49191	5.79686
1685	-3.3322	4.48541	5.80422
1686	-3.32733	4.47845	5.81135
1687	-3.32258	4.47128	5.81819
1688	-3.31804	4.46416	5.82467
1689	-3.31385	4.45736	5.83072
1690	-3.31009	4.45112	5.83627
1691	-3.30688	4.44572	5.84127
1692	-3.30432	4.4414	5.84565
1693	-3.30232	4.4378	5.8493
1694	-3.30069	4.43443	5.85223
1695	-3.29943	4.4313	5.85454
1696	-3.2985	4.42846	5.85632
1697	-3.29792	4.42592	5.85767
1698	-3.29765	4.42373	5.8587
1699	-3.29769	4.4219	5.8595
1700	-3.29802	4.42049	5.86017
1701	-3.29863	4.41951	5.86081
1702	-3.29951	4.419	5.86151
1703	-3.30065	4.41898	5.86237
1704	-3.30203	4.4195	5.8635
1705	-3.3039	4.42081	5.86484
1706	-3.30643	4.42304	5.86627
1707	-3.30951	4.42603	5.86774
1708	-3.31299	4.42962	5.86921
1709	-3.31676	4.43365	5.87066
1710	-3.32067	4.43795	5.87203
1711	-3.32462	4.44236	5.87329
1712	-3.32845	4.44672	5.8744
1713	-3.33205	4.45086	5.87533
1714	-3.33529	4.45463	5.87604
1715	-3.33803	4.45785	5.87649
1716	-3.34016	4.46038	5.87663
1717	-3.34172	4.46229	5.87643
1718	-3.3429	4.46383	5.8759
1719	-3.34374	4.46505	5.87509
1720	-3.34429	4.466	5.87404
1721	-3.34461	4.46674	5.8728
1722	-3.34475	4.46732	5.87143
1723	-3.34475	4.46778	5.86997
1724	-3.34467	4.4682	5.86848
1725	-3.34456	4.4686	5.867
1726	-3.34446	4.46906	5.86559
1727	-3.34442	4.46962	5.86428
1728	-3.34451	4.47033	5.86314
1729	-3.34461	4.47095	5.86224
1730	-3.3446	4.47124	5.86158
1731	-3.34452	4.47131	5.86108
1732	-3.34438	4.47128	5.86067
1733	-3.3442	4.47124	5.86028
1734	-3.34401	4.47131	5.85982
1735	-3.34384	4.47158	5.85922
1736	-3.3437	4.47217	5.85842
1737	-3.34362	4.47318	5.85733
1738	-3.34362	4.47472	5.85587
1739	-3.34373	4.47688	5.85399
1740	-3.34396	4.47979	5.85159
1741	-3.34448	4.48381	5.84849
1742	-3.34539	4.48908	5.84466
1743	-3.34656	4.49531	5.84024
1744	-3.3479	4.50224	5.83538
1745	-3.3493	4.50959	5.83024
1746	-3.35065	4.51708	5.82496
1747	-3.35184	4.52445	5.81969
1748	-3.35276	4.53141	5.8146
1749	-3.35332	4.5377	5.80981
1750	-3.35341	4.54304	5.8055
1751	-3.35291	4.54715	5.8018
1752	-3.35173	4.54976	5.79887
1753	-3.34976	4.5508	5.79669
1754	-3.34708	4.55051	5.79508
1755	-3.34379	4.54912	5.79395
1756	-3.34002	4.54684	5.79322
1757	-3.33588	4.54388	5.79281
1758	-3.33149	4.54045	5.79263
1759	-3.32696	4.53678	5.7926
1760	-3.32242	4.53308	5.79263
1761	-3.31799	4.52957	5.79264
1762	-3.31377	4.52645	5.79254
1763	-3.30989	4.52394	5.79224
1764	-3.30646	4.52227	5.79168
1765	-3.3033	4.52118	5.79076
1766	-3.30015	4.5203	5.78955
1767	-3.29703	4.5196	5.78812
1768	-3.29399	4.5191	5.78658
1769	-3.29105	4.51878	5.78501
1770	-3.28824	4.51864	5.78352
1771	-3.2856	4.51867	5.78219
1772	-3.28315	4.51887	5.78112
1773	-3.28093	4.51923	5.78041
1774	-3.27896	4.51975	5.78013
1775	-3.27728	4.52042	5.78039
1776	-3.27592	4.52125	5.78129
1777	-3.27496	4.5223	5.78291
1778	-3.27443	4.52366	5.7852
1779	-3.27426	4.52528	5.78806
1780	-3.27439	4.52711	5.79138
1781	-3.27473	4.52909	5.79505
1782	-3.27524	4.5312	5.79896
1783	-3.27584	4.53338	5.80301
1784	-3.27646	4.53558	5.80709
1785	-3.27703	4.53775	5.81108
1786	-3.27749	4.53986	5.81488
1787	-3.27777	4.54186	5.81838
1788	-3.27781	4.5437	5.82148
1789	-3.27766	4.54534	5.82435
1790	-3.27745	4.54683	5.82722
1791	-3.27717	4.5482	5.83008
1792	-3.27685	4.54951	5.83288
1793	-3.27647	4.5508	5.83559
1794	-3.27607	4.5521	5.8382
1795	-3.27563	4.55348	5.84067
1796	-3.27517	4.55497	5.84296
1797	-3.27469	4.55662	5.84505
1798	-3.27421	4.55848	5.84692
1799	-3.27372	4.56059	5.84853
1800	-3.27325	4.56299	5.84984
1801	-3.27256	4.56566	5.85078
1802	-3.27152	4.56856	5.85131
1803	-3.27025	4.57164	5.8515
1804	-3.26884	4.57491	5.85143
1805	-3.26742	4.57834	5.85115
1806	-3.2661	4.5819	5.85074
1807	-3.26498	4.58559	5.85027
1808	-3.26419	4.58938	5.84981
1809	-3.26384	4.59326	5.84943
1810	-3.26403	4.5972	5.84919
1811	-3.26489	4.60119	5.84917
1812	-3.26652	4.6052	5.84943
1813	-3.26911	4.60935	5.85002
1814	-3.27265	4.61372	5.85092
1815	-3.27696	4.61825	5.85204
1816	-3.28189	4.62292	5.85331
1817	-3.28725	4.62766	5.85466
1818	-3.29288	4.63245	5.85601
1819	-3.29859	4.63724	5.85729
1820	-3.30423	4.64198	5.85842
1821	-3.30962	4.64663	5.85933
1822	-3.31459	4.65115	5.85996
1823	-3.31896	4.65549	5.86021
1824	-3.32256	4.6596	5.86003
1825	-3.32558	4.66356	5.85935
1826	-3.32832	4.66743	5.85821
1827	-3.33078	4.67122	5.85668
1828	-3.33298	4.67492	5.85486
1829	-3.33494	4.67853	5.85282
1830	-3.33665	4.68204	5.85065
1831	-3.33813	4.68547	5.84842
1832	-3.33938	4.68879	5.84621
1833	-3.34043	4.69201	5.84411
1834	-3.34128	4.69513	5.84219
1835	-3.34194	4.69814	5.84054
1836	-3.34242	4.70104	5.83924
1837	-3.34275	4.70397	5.83823
1838	-3.34295	4.70702	5.83737
1839	-3.34299	4.71011	5.83666
1840	-3.34284	4.71318	5.83607
1841	-3.34249	4.71615	5.83559
1842	-3.3419	4.71894	5.83519
1843	-3.34104	4.72148	5.83487
1844	-3.33991	4.7237	5.8346
1845	-3.33846	4.72552	5.83436
1846	-3.33668	4.72686	5.83413
1847	-3.33454	4.72767	5.83391
1848	-3.33202	4.72785	5.83366
1849	-3.32869	4.72735	5.83342
1850	-3.32433	4.72621	5.83322
1851	-3.31917	4.72451	5.83306
1852	-3.31346	4.72233	5.83293
1853	-3.30744	4.71975	5.83283
1854	-3.30135	4.71686	5.83277
1855	-3.29544	4.71373	5.83273
1856	-3.28995	4.71045	5.83273
1857	-3.28512	4.7071	5.83275
1858	-3.2812	4.70376	5.8328
1859	-3.27842	4.70051	5.83287
1860	-3.27704	4.69743	5.83297
1861	-3.27688	4.69413	5.83326
1862	-3.27756	4.69026	5.83384
1863	-3.27902	4.68599	5.83464
1864	-3.28121	4.68148	5.83555
1865	-3.28406	4.67691	5.83648
1866	-3.28751	4.67242	5.83736
1867	-3.2915	4.6682	5.83809
1868	-3.29597	4.6644	5.83857
1869	-3.30086	4.6612	5.83873
1870	-3.30611	4.65875	5.83846
1871	-3.31166	4.65723	5.83769
1872	-3.31745	4.65679	5.83631
1873	-3.32385	4.65735	5.83433
1874	-3.33116	4.65864	5.83183
1875	-3.33921	4.66061	5.82887
1876	-3.34784	4.66323	5.82553
1877	-3.3569	4.66645	5.82185
1878	-3.36621	4.6702	5.8179
1879	-3.37562	4.67446	5.81374
1880	-3.38495	4.67916	5.80944
1881	-3.39405	4.68426	5.80505
1882	-3.40276	4.68971	5.80064
1883	-3.4109	4.69546	5.79628
1884	-3.41832	4.70147	5.79201
1885	-3.42533	4.70809	5.78776
1886	-3.4323	4.71559	5.78339
1887	-3.43916	4.72383	5.77891
1888	-3.44585	4.73262	5.77434
1889	-3.45231	4.74182	5.76969
1890	-3.45847	4.75125	5.76496
1891	-3.46427	4.76075	5.76017
1892	-3.46964	4.77016	5.75533
1893	-3.47452	4.77931	5.75045
1894	-3.47885	4.78805	5.74554
1895	-3.48255	4.7962	5.74061
1896	-3.48557	4.80361	5.73567
1897	-3.4878	4.81064	5.73076
1898	-3.48927	4.81771	5.72586
1899	-3.49005	4.82472	5.72097
1900	-3.49025	4.83157	5.71606
1901	-3.48996	4.83816	5.71111
1902	-3.48927	4.8444	5.70609
1903	-3.48828	4.85019	5.701
1904	-3.48708	4.85543	5.69581
1905	-3.48576	4.86002	5.6905
1906	-3.48441	4.86387	5.68504
1907	-3.48313	4.86687	5.67943
1908	-3.48202	4.86893	5.67362
1909	-3.48093	4.86993	5.66791
1910	-3.47967	4.86989	5.6625
1911	-3.47826	4.86896	5.65723
1912	-3.47671	4.86725	5.65198
1913	-3.47505	4.86489	5.64661
1914	-3.47329	4.86201	5.64098
1915	-3.47145	4.85873	5.63495
1916	-3.46954	4.85519	5.62839
1917	-3.46759	4.85152	5.62116
1918	-3.46561	4.84783	5.61312
1919	-3.46362	4.84426	5.60414
1920	-3.46163	4.84094	5.59407
1921	-3.45954	4.83738	5.58271
1922	-3.45724	4.83314	5.57005
1923	-3.4548	4.8284	5.55631
1924	-3.45226	4.82335	5.54169
1925	-3.44967	4.81815	5.5264
1926	-3.44709	4.813	5.51065
1927	-3.44456	4.80807	5.49464
1928	-3.44215	4.80355	5.47858
1929	-3.4399	4.79961	5.46268
1930	-3.43786	4.79645	5.44715
1931	-3.43609	4.79423	5.43218
1932	-3.43464	4.79314	5.418
1933	-3.43365	4.79316	5.40417
1934	-3.43316	4.79411	5.39018
1935	-3.43307	4.79586	5.37616
1936	-3.43325	4.79831	5.36219
1937	-3.43359	4.80134	5.34837
1938	-3.43397	4.80485	5.33482
1939	-3.43429	4.80873	5.32163
1940	-3.43442	4.81287	5.3089
1941	-3.43425	4.81715	5.29675
1942	-3.43366	4.82147	5.28526
1943	-3.43255	4.82572	5.27455
1944	-3.4308	4.82978	5.2647
1945	-3.42838	4.834	5.25571
1946	-3.42542	4.83868	5.24743
1947	-3.422	4.84373	5.23982
1948	-3.4182	4.84904	5.23283
1949	-3.4141	4.85449	5.22641
1950	-3.40979	4.85998	5.2205
1951	-3.40534	4.8654	5.21506
1952	-3.40083	4.87064	5.21005
1953	-3.39635	4.87558	5.2054
1954	-3.39198	4.88013	5.20107
1955	-3.3878	4.88416	5.19701
1956	-3.3839	4.88758	5.19317
1957	-3.38027	4.89046	5.18989
1958	-3.37682	4.89296	5.18745
1959	-3.37351	4.89512	5.18569
1960	-3.37028	4.89695	5.18445
1961	-3.36707	4.8985	5.18358
1962	-3.36384	4.89979	5.18293
1963	-3.36054	4.90084	5.18233
1964	-3.35711	4.90168	5.18164
1965	-3.35349	4.90234	5.18069
1966	-3.34964	4.90285	5.17932
1967	-3.34551	4.90323	5.1774
1968	-3.34103	4.90352	5.17475
1969	-3.33597	4.90343	5.17134
1970	-3.33021	4.90277	5.16733
1971	-3.32392	4.90166	5.16282
1972	-3.31728	4.90024	5.15794
1973	-3.31047	4.89864	5.15281
1974	-3.30364	4.89699	5.14754
1975	-3.29697	4.89543	5.14225
1976	-3.29063	4.89407	5.13706
1977	-3.2848	4.89307	5.13209
1978	-3.27965	4.89254	5.12746
1979	-3.27533	4.89263	5.12329
1980	-3.27204	4.89346	5.11969
1981	-3.26956	4.89468	5.11703
1982	-3.2676	4.89593	5.11541
1983	-3.26613	4.89731	5.11456
1984	-3.26518	4.89893	5.11421
1985	-3.26472	4.9009	5.11407
1986	-3.26477	4.90332	5.11388
1987	-3.26532	4.9063	5.11336
1988	-3.26636	4.90996	5.11224
1989	-3.26791	4.91439	5.11023
1990	-3.26995	4.9197	5.10707
1991	-3.27249	4.92601	5.10249
1992	-3.27552	4.93341	5.0962
1993	-3.27928	4.94205	5.08909
1994	-3.28394	4.95191	5.08204
1995	-3.28935	4.96282	5.07472
1996	-3.29539	4.97467	5.06683
1997	-3.30192	4.98728	5.05806
1998	-3.30881	5.00054	5.0481
[truncated: 75,880 more rows]

## Sheet: P2S0-005
Frame	T8_Head Lateral Bending	T8_Head Axial Bending	T8_Head Flexion/Extension
0	8.8528	-8.8347	2.75315
1	8.98094	-8.95625	2.75943
2	9.11376	-9.08037	2.76681
3	9.24984	-9.20633	2.77484
4	9.38777	-9.33338	2.7831
5	9.52613	-9.46078	2.79116
6	9.6635	-9.58778	2.79861
7	9.79847	-9.71365	2.80503
8	9.92961	-9.83763	2.81005
9	10.0555	-9.95896	2.81328
10	10.1748	-10.0769	2.81433
11	10.286	-10.1907	2.81285
12	10.3877	-10.2996	2.80848
13	10.4785	-10.4028	2.80086
14	10.565	-10.5094	2.78909
15	10.6415	-10.6122	2.77428
16	10.7088	-10.7112	2.75676
17	10.7679	-10.8065	2.73683
18	10.8197	-10.8979	2.71483
19	10.8652	-10.9856	2.69105
20	10.9054	-11.0695	2.6658
21	10.9412	-11.1497	2.63938
22	10.9736	-11.2261	2.61209
23	11.0036	-11.2987	2.58422
24	11.032	-11.3676	2.55607
25	11.0599	-11.4327	2.52791
26	11.0856	-11.494	2.49877
27	11.1069	-11.5513	2.46773
28	11.1242	-11.6047	2.43516
29	11.1378	-11.6542	2.40143
30	11.148	-11.6999	2.3669
31	11.1551	-11.7418	2.33195
32	11.1595	-11.7802	2.29692
33	11.1614	-11.8149	2.2622
34	11.1613	-11.8461	2.22813
35	11.1593	-11.8738	2.19509
36	11.1558	-11.8982	2.16342
37	11.1512	-11.9193	2.13349
38	11.1452	-11.9366	2.10532
39	11.1373	-11.9498	2.07856
40	11.1275	-11.9591	2.05294
41	11.1157	-11.9646	2.02823
42	11.1017	-11.9667	2.00419
43	11.0856	-11.9653	1.98058
44	11.0673	-11.9609	1.95715
45	11.0466	-11.9535	1.93365
46	11.0236	-11.9434	1.90984
47	10.9981	-11.9307	1.88549
48	10.9701	-11.9156	1.86034
49	10.9395	-11.8984	1.83414
50	10.9062	-11.8781	1.80726
51	10.8703	-11.8538	1.78015
52	10.832	-11.8259	1.75279
53	10.7911	-11.795	1.72513
54	10.748	-11.7612	1.69713
55	10.7025	-11.7251	1.66877
56	10.6548	-11.6871	1.63999
57	10.6049	-11.6474	1.61077
58	10.553	-11.6066	1.58106
59	10.4991	-11.565	1.55083
60	10.4432	-11.523	1.52005
61	10.3855	-11.481	1.48868
62	10.3252	-11.4385	1.45614
63	10.2617	-11.3947	1.42206
64	10.1954	-11.3498	1.3868
65	10.1267	-11.3036	1.35069
66	10.0559	-11.2562	1.31407
67	9.98335	-11.2076	1.27728
68	9.90954	-11.1579	1.24066
69	9.83479	-11.107	1.20455
70	9.75948	-11.055	1.16928
71	9.68398	-11.0019	1.13519
72	9.60866	-10.9477	1.10263
73	9.53389	-10.8924	1.07194
74	9.45847	-10.8359	1.04222
75	9.3812	-10.7781	1.01254
76	9.30253	-10.7191	0.98316
77	9.22286	-10.6588	0.954328
78	9.14263	-10.5974	0.92631
79	9.06226	-10.535	0.899365
80	8.98218	-10.4716	0.873756
81	8.9028	-10.4073	0.849745
82	8.82454	-10.3422	0.827596
83	8.74784	-10.2764	0.807572
84	8.6731	-10.21	0.789941
85	8.60075	-10.1429	0.77497
86	8.53038	-10.0747	0.763071
87	8.46124	-10.0048	0.754217
88	8.3933	-9.93355	0.748011
89	8.32651	-9.86126	0.744058
90	8.26083	-9.78818	0.741962
91	8.1962	-9.7146	0.741331
92	8.13258	-9.64081	0.741772
93	8.06994	-9.5671	0.742893
94	8.00822	-9.49373	0.744302
95	7.94739	-9.421	0.74561
96	7.88741	-9.34919	0.746426
97	7.82824	-9.27857	0.746361
98	7.76994	-9.20855	0.746414
99	7.71261	-9.13845	0.74765
100	7.65622	-9.06841	0.749776
101	7.60078	-8.99859	0.752501
102	7.54626	-8.92911	0.755534
103	7.49266	-8.86013	0.758584
104	7.43996	-8.79179	0.761361
105	7.38815	-8.72423	0.763575
106	7.33723	-8.65758	0.764936
107	7.28717	-8.59201	0.765154
108	7.23799	-8.52763	0.76394
109	7.18966	-8.4646	0.761006
110	7.14235	-8.40297	0.756198
111	7.09617	-8.34261	0.749739
112	7.05105	-8.2834	0.741904
113	7.0069	-8.22521	0.732968
114	6.96364	-8.16794	0.723204
115	6.92121	-8.11146	0.712887
116	6.8795	-8.05565	0.70229
117	6.83845	-8.00038	0.691684
118	6.79798	-7.94555	0.681343
119	6.75799	-7.89102	0.671538
120	6.71841	-7.8367	0.662541
121	6.67915	-7.78244	0.654623
122	6.64056	-7.72844	0.647308
123	6.60293	-7.67493	0.639998
124	6.56614	-7.62189	0.632782
125	6.53005	-7.5693	0.625752
126	6.49453	-7.51714	0.618995
127	6.45944	-7.4654	0.612601
128	6.42465	-7.41405	0.606658
129	6.39002	-7.36308	0.601255
130	6.35543	-7.31246	0.596479
131	6.32074	-7.26218	0.592419
132	6.28581	-7.21221	0.589162
133	6.25051	-7.16254	0.586795
134	6.21485	-7.11333	0.585529
135	6.17897	-7.06471	0.585401
136	6.14296	-7.01659	0.586243
137	6.10689	-6.9689	0.587883
138	6.07085	-6.92158	0.590154
139	6.03491	-6.87454	0.592884
140	5.99916	-6.82771	0.595904
141	5.96368	-6.78101	0.599045
142	5.92854	-6.73438	0.602136
143	5.89383	-6.68773	0.60501
144	5.85963	-6.64098	0.607495
145	5.82602	-6.59407	0.609423
146	5.7929	-6.54694	0.611128
147	5.76011	-6.49964	0.613009
148	5.72766	-6.45224	0.614991
149	5.69556	-6.40483	0.617001
150	5.6638	-6.35747	0.618967
151	5.6324	-6.31025	0.620815
152	5.60135	-6.26324	0.622471
153	5.57066	-6.21652	0.623863
154	5.54035	-6.17016	0.624918
155	5.51041	-6.12424	0.625563
156	5.48085	-6.07883	0.625726
157	5.45167	-6.03401	0.625333
158	5.42289	-5.98952	0.624633
159	5.3945	-5.9451	0.623864
160	5.36648	-5.90085	0.622938
161	5.33885	-5.85687	0.621769
162	5.31158	-5.81325	0.620268
163	5.28468	-5.77008	0.618349
164	5.25815	-5.72746	0.615926
165	5.23197	-5.68549	0.61291
166	5.20614	-5.64426	0.609216
167	5.18067	-5.60386	0.604757
168	5.15553	-5.56439	0.599445
169	5.13073	-5.52595	0.593195
170	5.10654	-5.48859	0.586211
171	5.08314	-5.45225	0.578719
172	5.06037	-5.41683	0.570665
173	5.0381	-5.38224	0.561995
174	5.01619	-5.34839	0.552655
175	4.9945	-5.31518	0.542591
176	4.97287	-5.28252	0.531747
177	4.95118	-5.25031	0.520069
178	4.92927	-5.21847	0.507502
179	4.90701	-5.1869	0.493991
180	4.88426	-5.1555	0.479479
181	4.86087	-5.12418	0.463911
182	4.83712	-5.09311	0.447311
183	4.81336	-5.06252	0.429755
184	4.78952	-5.03235	0.411265
185	4.76554	-5.00258	0.391865
186	4.74135	-4.97317	0.371577
187	4.71689	-4.94408	0.350423
188	4.69209	-4.91527	0.328425
189	4.66689	-4.8867	0.305607
190	4.64123	-4.85834	0.28199
191	4.61504	-4.83016	0.257596
192	4.58826	-4.80211	0.232447
193	4.56082	-4.77415	0.206565
194	4.53257	-4.74607	0.180189
195	4.50351	-4.71776	0.153447
196	4.47374	-4.68937	0.126195
197	4.44339	-4.66103	0.0982851
198	4.41259	-4.6329	0.0695736
199	4.38144	-4.60511	0.0399152
200	4.35007	-4.57781	0.00916563
201	4.31861	-4.55114	-0.0228193
202	4.28716	-4.52524	-0.0561833
203	4.25586	-4.50026	-0.0910699
204	4.22482	-4.47634	-0.127622
205	4.19416	-4.45362	-0.165982
206	4.16348	-4.43211	-0.207125
207	4.13239	-4.41169	-0.251511
208	4.10104	-4.39223	-0.298517
209	4.06956	-4.37364	-0.347518
210	4.0381	-4.3558	-0.397889
211	4.0068	-4.33863	-0.449006
212	3.97581	-4.32201	-0.500245
213	3.94527	-4.30584	-0.550981
214	3.91531	-4.29003	-0.600591
215	3.88609	-4.27448	-0.648451
216	3.85774	-4.25907	-0.693938
217	3.83041	-4.24373	-0.736427
218	3.80385	-4.22878	-0.777165
219	3.77775	-4.21455	-0.817621
220	3.75215	-4.20092	-0.857514
221	3.7271	-4.18778	-0.89656
222	3.70262	-4.175	-0.934477
223	3.67877	-4.16247	-0.970983
224	3.65559	-4.15008	-1.00579
225	3.63312	-4.1377	-1.03863
226	3.6114	-4.12522	-1.06921
227	3.59047	-4.11252	-1.09724
228	3.57038	-4.09949	-1.12245
229	3.55116	-4.08601	-1.14456
230	3.5329	-4.07231	-1.16311
231	3.51558	-4.05867	-1.17812
232	3.49916	-4.04505	-1.19002
233	3.48354	-4.03138	-1.19922
234	3.46868	-4.01762	-1.20617
235	3.45449	-4.00373	-1.21129
236	3.44091	-3.98966	-1.21501
237	3.42787	-3.97534	-1.21775
238	3.4153	-3.96075	-1.21994
239	3.40315	-3.94581	-1.22202
240	3.39132	-3.93049	-1.22441
241	3.37977	-3.91473	-1.22753
242	3.36865	-3.89836	-1.23075
243	3.35814	-3.88132	-1.2332
244	3.3482	-3.86374	-1.23496
245	3.33877	-3.84575	-1.23609
246	3.32981	-3.82747	-1.23668
247	3.32128	-3.80904	-1.23679
248	3.31313	-3.79058	-1.23651
249	3.30532	-3.77221	-1.2359
250	3.2978	-3.75407	-1.23505
251	3.29053	-3.73628	-1.23402
252	3.28346	-3.71898	-1.2329
253	3.27655	-3.70228	-1.23176
254	3.2701	-3.68608	-1.23034
255	3.26438	-3.67014	-1.2284
256	3.25923	-3.65445	-1.22604
257	3.25451	-3.63901	-1.22333
258	3.25008	-3.62379	-1.22038
259	3.24581	-3.60879	-1.21727
260	3.24154	-3.59398	-1.21408
261	3.23713	-3.57935	-1.21092
262	3.23245	-3.56489	-1.20787
263	3.22735	-3.55059	-1.20503
264	3.2217	-3.53643	-1.20247
265	3.21534	-3.52239	-1.20029
266	3.20826	-3.50849	-1.19849
267	3.20061	-3.49475	-1.19694
268	3.19248	-3.48117	-1.19562
269	3.18398	-3.46776	-1.19445
270	3.17521	-3.45452	-1.1934
271	3.16626	-3.44145	-1.19241
272	3.15723	-3.42855	-1.19143
273	3.14822	-3.41583	-1.1904
274	3.13934	-3.40329	-1.18929
275	3.13067	-3.39092	-1.18803
276	3.12233	-3.37874	-1.18657
277	3.1144	-3.36674	-1.18487
278	3.10672	-3.3549	-1.18307
279	3.09905	-3.34321	-1.18134
280	3.09144	-3.33167	-1.17962
281	3.08392	-3.3203	-1.17785
282	3.07652	-3.3091	-1.17599
283	3.06927	-3.29809	-1.17399
284	3.06222	-3.28729	-1.17179
285	3.05539	-3.27669	-1.16934
286	3.04881	-3.26632	-1.16659
287	3.04252	-3.25618	-1.16348
288	3.03656	-3.24629	-1.15998
289	3.03095	-3.23665	-1.15602
290	3.02565	-3.2273	-1.15136
291	3.0206	-3.21822	-1.1459
292	3.0158	-3.2094	-1.13981
293	3.01125	-3.20082	-1.13325
294	3.00695	-3.19246	-1.12639
295	3.00292	-3.18432	-1.1194
296	2.99914	-3.17636	-1.11244
297	2.99563	-3.16856	-1.10567
298	2.99239	-3.16093	-1.09926
299	2.98942	-3.15343	-1.09338
300	2.98673	-3.14604	-1.0882
301	2.98431	-3.13875	-1.08387
302	2.98238	-3.13182	-1.07999
303	2.98105	-3.12543	-1.07609
304	2.98021	-3.11945	-1.0723
305	2.97976	-3.11376	-1.06876
306	2.97958	-3.10821	-1.06557
307	2.97955	-3.10269	-1.06287
308	2.97957	-3.09706	-1.06078
309	2.97952	-3.0912	-1.05943
310	2.97929	-3.08497	-1.05892
311	2.97877	-3.07824	-1.0594
312	2.97784	-3.07089	-1.06098
313	2.9764	-3.06279	-1.06379
314	2.9746	-3.05424	-1.06818
315	2.97265	-3.04556	-1.07425
316	2.97055	-3.03667	-1.08172
317	2.96828	-3.02751	-1.09031
318	2.96584	-3.01797	-1.09976
319	2.9632	-3.00799	-1.1098
320	2.96037	-2.99748	-1.12015
321	2.95733	-2.98637	-1.13054
322	2.95406	-2.97457	-1.1407
323	2.95055	-2.96199	-1.15035
324	2.9468	-2.94857	-1.15922
325	2.94279	-2.93422	-1.16705
326	2.93849	-2.91873	-1.17437
327	2.9339	-2.90206	-1.18185
328	2.92904	-2.88437	-1.18936
329	2.92394	-2.86584	-1.19676
330	2.91861	-2.84661	-1.20393
331	2.91308	-2.82686	-1.21074
332	2.90737	-2.80675	-1.21706
333	2.90151	-2.78644	-1.22277
334	2.89552	-2.7661	-1.22774
335	2.88942	-2.74589	-1.23184
336	2.88324	-2.72597	-1.23494
337	2.87699	-2.70651	-1.23691
338	2.87061	-2.68715	-1.23787
339	2.86404	-2.66749	-1.238
340	2.8573	-2.64761	-1.23733
341	2.85041	-2.6276	-1.2359
342	2.84338	-2.60757	-1.23372
343	2.83623	-2.58759	-1.23084
344	2.82899	-2.56776	-1.22726
345	2.82166	-2.54818	-1.22303
346	2.81428	-2.52892	-1.21816
347	2.80686	-2.51009	-1.21268
348	2.79941	-2.49177	-1.20662
349	2.79196	-2.47406	-1.20001
350	2.78448	-2.45689	-1.19235
351	2.77693	-2.44011	-1.18327
352	2.76931	-2.42371	-1.17303
353	2.76163	-2.40767	-1.16191
354	2.75389	-2.39196	-1.15015
355	2.74608	-2.37656	-1.13802
356	2.73822	-2.36145	-1.12577
357	2.73031	-2.34661	-1.11366
358	2.72235	-2.33201	-1.10195
359	2.71435	-2.31763	-1.0909
360	2.7063	-2.30346	-1.08078
361	2.69822	-2.28946	-1.07182
362	2.68996	-2.27545	-1.06393
363	2.68145	-2.26133	-1.05674
364	2.67275	-2.24722	-1.05016
365	2.66393	-2.23324	-1.04408
366	2.65506	-2.2195	-1.03839
367	2.64621	-2.20612	-1.03301
368	2.63747	-2.19322	-1.02783
369	2.62889	-2.18093	-1.02274
370	2.62054	-2.16935	-1.01765
371	2.61251	-2.1586	-1.01246
372	2.60485	-2.14881	-1.00706
373	2.59765	-2.14009	-1.00136
374	2.59059	-2.13243	-0.995632
375	2.58341	-2.1257	-0.990183
376	2.57622	-2.11984	-0.984915
377	2.56915	-2.11476	-0.979735
378	2.56232	-2.1104	-0.97455
379	2.55585	-2.10668	-0.969267
380	2.54986	-2.10354	-0.963792
381	2.54447	-2.1009	-0.958034
382	2.53981	-2.0987	-0.951897
383	2.536	-2.09685	-0.945291
384	2.53314	-2.09529	-0.938121
385	2.53138	-2.09395	-0.930294
386	2.53074	-2.09296	-0.921656
387	2.5311	-2.09248	-0.912208
388	2.53237	-2.0925	-0.902094
389	2.53446	-2.09297	-0.891459
390	2.53728	-2.09387	-0.880446
391	2.54073	-2.09517	-0.869201
392	2.54472	-2.09685	-0.857867
393	2.54915	-2.09886	-0.846588
394	2.55393	-2.10119	-0.835509
395	2.55896	-2.10381	-0.824773
396	2.56416	-2.10667	-0.814526
397	2.56943	-2.10977	-0.804911
398	2.57518	-2.11321	-0.795678
399	2.58178	-2.11712	-0.786511
400	2.58906	-2.12144	-0.777455
401	2.59686	-2.12613	-0.768554
402	2.605	-2.13112	-0.759854
403	2.61334	-2.13638	-0.7514
404	2.62169	-2.14185	-0.743235
405	2.62989	-2.14749	-0.735405
406	2.63778	-2.15323	-0.727954
407	2.6452	-2.15904	-0.720926
408	2.65197	-2.16486	-0.714367
409	2.65794	-2.17064	-0.70832
410	2.66325	-2.17655	-0.702877
411	2.6682	-2.18274	-0.698047
412	2.6728	-2.18916	-0.693752
413	2.67707	-2.19575	-0.689913
414	2.68102	-2.20246	-0.686453
415	2.68468	-2.20922	-0.683293
416	2.68807	-2.21597	-0.680355
417	2.6912	-2.22267	-0.677561
418	2.69408	-2.22926	-0.674833
419	2.69675	-2.23567	-0.672092
420	2.69922	-2.24185	-0.66926
421	2.70151	-2.24775	-0.666259
422	2.70363	-2.25367	-0.663207
423	2.70559	-2.25987	-0.660263
424	2.70736	-2.26623	-0.657412
425	2.70892	-2.2726	-0.654641
426	2.71024	-2.27886	-0.651936
427	2.71129	-2.28487	-0.649281
428	2.71206	-2.2905	-0.646664
429	2.71252	-2.29561	-0.644068
430	2.71264	-2.30007	-0.64148
431	2.7124	-2.30375	-0.638886
432	2.71178	-2.30652	-0.63627
433	2.71075	-2.30824	-0.63362
434	2.70923	-2.30887	-0.631016
435	2.7072	-2.30851	-0.628526
436	2.70472	-2.30728	-0.626114
437	2.70184	-2.30529	-0.623746
438	2.69862	-2.30265	-0.621386
439	2.69513	-2.29947	-0.618998
440	2.69141	-2.29588	-0.616547
441	2.68754	-2.29196	-0.613998
442	2.68356	-2.28785	-0.611315
443	2.67953	-2.28365	-0.608464
444	2.67552	-2.27947	-0.605407
445	2.67158	-2.27542	-0.602111
446	2.66767	-2.27129	-0.598555
447	2.66372	-2.26681	-0.594767
448	2.6597	-2.26203	-0.590779
449	2.6556	-2.257	-0.586624
450	2.65139	-2.25177	-0.582336
451	2.64706	-2.24639	-0.577948
452	2.64258	-2.2409	-0.573492
453	2.63795	-2.23536	-0.569002
454	2.63315	-2.2298	-0.56451
455	2.62815	-2.22429	-0.560051
456	2.62293	-2.21887	-0.555656
457	2.61748	-2.21359	-0.551359
458	2.61165	-2.20837	-0.547095
459	2.60535	-2.20314	-0.542788
460	2.59868	-2.19788	-0.53845
461	2.59174	-2.19262	-0.534098
462	2.58463	-2.18734	-0.529744
463	2.57743	-2.18206	-0.525403
464	2.57025	-2.17679	-0.52109
465	2.56318	-2.17152	-0.516818
466	2.55631	-2.16627	-0.512603
467	2.54975	-2.16103	-0.508457
468	2.54359	-2.15582	-0.504396
469	2.53793	-2.15064	-0.500433
470	2.53269	-2.14543	-0.4966
471	2.52773	-2.14015	-0.492902
472	2.52303	-2.13483	-0.489311
473	2.51856	-2.12949	-0.485803
474	2.5143	-2.12417	-0.48235
475	2.51022	-2.11889	-0.478926
476	2.50631	-2.11368	-0.475506
477	2.50252	-2.10855	-0.472062
478	2.49885	-2.10356	-0.468568
479	2.49526	-2.0987	-0.464999
480	2.49173	-2.09403	-0.461327
481	2.48824	-2.08955	-0.457528
482	2.48499	-2.08532	-0.453475
483	2.48213	-2.08134	-0.449119
484	2.47956	-2.07755	-0.444544
485	2.4772	-2.07393	-0.439835
486	2.47494	-2.07042	-0.435076
487	2.47271	-2.067	-0.430352
488	2.4704	-2.06362	-0.425747
489	2.46792	-2.06023	-0.421346
490	2.46518	-2.05681	-0.417234
491	2.46209	-2.05331	-0.413495
492	2.45856	-2.04968	-0.410214
493	2.45449	-2.0459	-0.407475
494	2.44982	-2.04189	-0.405387
495	2.44463	-2.03769	-0.403926
496	2.439	-2.03332	-0.402979
497	2.43302	-2.02887	-0.402434
498	2.42678	-2.02437	-0.402178
499	2.42038	-2.01989	-0.402098
500	2.41389	-2.01548	-0.402081
501	2.40741	-2.01119	-0.402015
502	2.40102	-2.00709	-0.401787
503	2.39483	-2.00323	-0.401283
504	2.38891	-1.99966	-0.400391
505	2.38336	-1.99645	-0.398999
506	2.37803	-1.99358	-0.397268
507	2.37273	-1.991	-0.395427
508	2.36749	-1.98867	-0.393458
509	2.36232	-1.98656	-0.391343
510	2.35725	-1.98463	-0.389066
511	2.3523	-1.98285	-0.386608
512	2.34749	-1.98118	-0.383954
513	2.34285	-1.9796	-0.381084
514	2.33839	-1.97806	-0.377983
515	2.33414	-1.97653	-0.374633
516	2.33012	-1.97498	-0.371017
517	2.32636	-1.97337	-0.367117
518	2.32285	-1.97184	-0.362721
519	2.31958	-1.97051	-0.357714
520	2.31653	-1.96933	-0.352221
521	2.31368	-1.96825	-0.34637
522	2.31102	-1.96721	-0.340288
523	2.30852	-1.96617	-0.3341
524	2.30618	-1.96507	-0.327934
525	2.30398	-1.96386	-0.321915
526	2.3019	-1.96249	-0.316172
527	2.29991	-1.9609	-0.31083
528	2.29802	-1.95904	-0.306016
529	2.29619	-1.95687	-0.301856
530	2.29445	-1.95418	-0.298194
531	2.29284	-1.95092	-0.294789
532	2.29134	-1.94721	-0.291649
533	2.28997	-1.9432	-0.288778
534	2.28871	-1.93903	-0.286181
535	2.28758	-1.93483	-0.283865
536	2.28656	-1.93075	-0.281835
537	2.28565	-1.92693	-0.280096
538	2.28486	-1.9235	-0.278653
539	2.28419	-1.9206	-0.277513
540	2.28363	-1.91837	-0.276681
541	2.28318	-1.91696	-0.276162
542	2.2828	-1.91638	-0.276163
543	2.28247	-1.9165	-0.276808
544	2.28221	-1.91721	-0.277982
545	2.28204	-1.91843	-0.279568
546	2.28199	-1.92003	-0.281452
547	2.28207	-1.92193	-0.283516
548	2.28232	-1.92402	-0.285645
549	2.28275	-1.92619	-0.287723
550	2.28338	-1.92835	-0.289634
551	2.28425	-1.93039	-0.291262
552	2.28537	-1.93222	-0.292492
553	2.28676	-1.93372	-0.293207
554	2.2885	-1.9352	-0.293385
555	2.2906	-1.93695	-0.293137
556	2.29302	-1.93889	-0.292549
557	2.2957	-1.94092	-0.291708
558	2.29858	-1.94292	-0.290701
559	2.30162	-1.94482	-0.289614
560	2.30476	-1.9465	-0.288532
561	2.30795	-1.94787	-0.287543
562	2.31113	-1.94883	-0.286732
563	2.31425	-1.94929	-0.286187
564	2.31726	-1.94914	-0.285992
565	2.3201	-1.94829	-0.286235
566	2.32233	-1.9465	-0.287219
567	2.3237	-1.94373	-0.289045
568	2.32451	-1.94017	-0.29149
569	2.32502	-1.93602	-0.294335
570	2.32553	-1.93145	-0.297359
571	2.32632	-1.92667	-0.30034
572	2.32767	-1.92186	-0.303057
573	2.32985	-1.91722	-0.30529
574	2.33315	-1.91292	-0.306818
575	2.33786	-1.90917	-0.30742
576	2.34424	-1.90616	-0.306875
577	2.35259	-1.90406	-0.304961
578	2.36286	-1.90261	-0.302095
579	2.37469	-1.90141	-0.298781
580	2.38795	-1.90049	-0.294933
581	2.40247	-1.89988	-0.290466
582	2.41812	-1.89963	-0.285294
583	2.43474	-1.89977	-0.279331
584	2.45217	-1.90032	-0.272492
585	2.47028	-1.90132	-0.26469
586	2.4889	-1.90281	-0.255841
587	2.50789	-1.90481	-0.245858
588	2.5271	-1.90737	-0.234656
589	2.54637	-1.91051	-0.22215
590	2.56781	-1.9152	-0.208033
591	2.59292	-1.92203	-0.192207
592	2.62066	-1.93044	-0.174894
593	2.64996	-1.93988	-0.156316
594	2.67979	-1.9498	-0.136695
595	2.70909	-1.95964	-0.116251
596	2.7368	-1.96886	-0.0952049
597	2.76189	-1.9769	-0.0737743
598	2.78329	-1.98322	-0.0521779
599	2.79996	-1.98727	-0.0306338
600	2.81084	-1.98851	-0.00936011
601	2.81487	-1.98638	0.0114243
602	2.81176	-1.98195	0.0321672
603	2.80247	-1.97652	0.0533919
604	2.78781	-1.96986	0.0749921
605	2.76863	-1.96172	0.0968612
606	2.74575	-1.95188	0.118893
607	2.72002	-1.94011	0.140979
608	2.69226	-1.92618	0.163015
609	2.6633	-1.90984	0.184892
610	2.63397	-1.89087	0.206505
611	2.60511	-1.86903	0.227748
612	2.57756	-1.84408	0.248515
613	2.55213	-1.81579	0.268701
614	2.52793	-1.78447	0.288608
615	2.50347	-1.75058	0.308541
616	2.47872	-1.71411	0.328398
617	2.45363	-1.67502	0.348077
618	2.42816	-1.63329	0.367477
619	2.40229	-1.5889	0.386496
620	2.37596	-1.54182	0.405032
621	2.34915	-1.49203	0.422982
622	2.32182	-1.4395	0.440246
623	2.29394	-1.38421	0.456719
624	2.26546	-1.32613	0.472299
625	2.23634	-1.26524	0.486884
626	2.20564	-1.20067	0.500074
627	2.17275	-1.1319	0.511722
628	2.13825	-1.05942	0.522099
629	2.10268	-0.983717	0.531476
630	2.0666	-0.90527	0.540128
631	2.03055	-0.824568	0.548333
632	1.99509	-0.742099	0.556369
633	1.96076	-0.658348	0.564518
634	1.92813	-0.573803	0.573063
635	1.89772	-0.48895	0.582291
636	1.8701	-0.404276	0.592491
637	1.8458	-0.320267	0.603953
638	1.82476	-0.234938	0.61657
639	1.80632	-0.146493	0.629961
640	1.79016	-0.055705	0.644012
641	1.77599	0.0366541	0.658608
642	1.76349	0.129812	0.673633
643	1.75236	0.222996	0.688971
644	1.74228	0.315433	0.704508
645	1.73295	0.406351	0.720127
646	1.72406	0.494977	0.735712
647	1.71532	0.580537	0.751145
648	1.7064	0.662259	0.76631
649	1.69702	0.739368	0.78109
650	1.68745	0.81343	0.795373
651	1.6782	0.886286	0.80922
652	1.66933	0.957573	0.822769
653	1.66086	1.02693	0.836159
654	1.65285	1.094	0.849528
655	1.64533	1.15841	0.863016
656	1.63835	1.21981	0.876763
657	1.63196	1.27783	0.890908
658	1.62618	1.33211	0.905592
659	1.62107	1.38229	0.920955
660	1.61667	1.42801	0.937137
661	1.61301	1.46891	0.954279
662	1.60974	1.50464	0.972119
663	1.60656	1.53539	0.990342
664	1.60367	1.56155	1.009
665	1.60122	1.58357	1.02816
666	1.59941	1.60184	1.04787
667	1.5984	1.6168	1.06819
668	1.59838	1.62885	1.08917
669	1.59952	1.63841	1.11087
670	1.60198	1.64591	1.13336
671	1.60596	1.65177	1.15667
672	1.61162	1.65639	1.18088
673	1.61914	1.6602	1.20603
674	1.62844	1.66251	1.23249
675	1.63929	1.6624	1.26042
676	1.65162	1.66	1.2896
677	1.66536	1.65542	1.31978
678	1.68045	1.64879	1.35074
679	1.6968	1.64021	1.38224
680	1.71436	1.62981	1.41405
681	1.73305	1.6177	1.44594
682	1.7528	1.60399	1.47766
683	1.77354	1.58881	1.509
684	1.79521	1.57227	1.5397
685	1.81773	1.55449	1.56955
686	1.84247	1.53497	1.59857
687	1.87035	1.51327	1.62703
688	1.9007	1.4896	1.65506
689	1.93281	1.46414	1.68279
690	1.966	1.43709	1.71034
691	1.99956	1.40865	1.73784
692	2.03281	1.37902	1.76543
693	2.06505	1.34839	1.79324
694	2.09558	1.31695	1.82139
695	2.12371	1.2849	1.85001
696	2.14875	1.25243	1.87925
697	2.17	1.21974	1.90924
698	2.18809	1.18646	1.93893
699	2.2042	1.15215	1.9675
700	2.21841	1.1169	1.99546
701	2.23082	1.08075	2.02328
702	2.24153	1.04378	2.05146
703	2.25063	1.00607	2.08048
704	2.25823	0.967672	2.11083
705	2.26443	0.928664	2.14301
706	2.26932	0.889115	2.17751
707	2.273	0.849094	2.2148
708	2.27559	0.808669	2.25538
709	2.27717	0.76791	2.29975
710	2.27836	0.727464	2.34809
711	2.27944	0.687665	2.40001
712	2.28002	0.648114	2.45508
713	2.27972	0.608412	2.51288
714	2.27814	0.568159	2.57301
715	2.27491	0.526952	2.63504
716	2.26962	0.48439	2.69856
717	2.2619	0.440069	2.76315
718	2.25136	0.393586	2.82841
719	2.23762	0.344535	2.8939
720	2.2203	0.292511	2.95924
721	2.199	0.237108	3.024
722	2.17288	0.177593	3.08825
723	2.14184	0.113934	3.1525
724	2.1066	0.0467716	3.21698
725	2.06788	-0.0232521	3.28195
726	2.0264	-0.0954927	3.34763
727	1.98287	-0.169304	3.41426
728	1.93801	-0.24404	3.48208
729	1.89255	-0.319049	3.55132
730	1.84718	-0.393681	3.6222
731	1.80262	-0.467283	3.69496
732	1.75958	-0.539199	3.76981
733	1.71878	-0.608772	3.84697
734	1.67841	-0.677277	3.92559
735	1.63658	-0.746246	4.00488
736	1.5938	-0.815399	4.08516
737	1.55061	-0.884457	4.16676
738	1.50753	-0.953137	4.25
739	1.46508	-1.02116	4.33522
740	1.42379	-1.08824	4.42272
741	1.38419	-1.15409	4.51283
742	1.34679	-1.21844	4.60586
743	1.31213	-1.28098	4.70214
744	1.28072	-1.34144	4.80197
745	1.25309	-1.39952	4.90566
746	1.22853	-1.45384	5.01413
747	1.206	-1.50384	5.1276
748	1.18556	-1.55042	5.24536
749	1.16726	-1.59453	5.36671
750	1.15116	-1.63708	5.49095
751	1.13732	-1.679	5.61736
752	1.1258	-1.72121	5.74525
753	1.11666	-1.76463	5.87391
754	1.10997	-1.81019	6.00263
755	1.1058	-1.85881	6.13072
756	1.10422	-1.91141	6.25746
757	1.10529	-1.96891	6.38215
758	1.11061	-2.03137	6.50671
759	1.12111	-2.09776	6.63312
760	1.13591	-2.16747	6.76077
761	1.15412	-2.23987	6.88904
762	1.17485	-2.31433	7.01734
763	1.19721	-2.39025	7.14505
764	1.22028	-2.467	7.27157
765	1.24317	-2.54398	7.3963
766	1.26497	-2.62058	7.51864
767	1.28476	-2.69621	7.638
768	1.30162	-2.77026	7.75379
769	1.31463	-2.84216	7.86541
770	1.32654	-2.91654	7.97473
771	1.34009	-2.99702	8.08357
772	1.35437	-3.08145	8.19129
773	1.36846	-3.16769	8.29726
774	1.38141	-3.25361	8.40085
775	1.3923	-3.33706	8.50144
776	1.40017	-3.41592	8.5984
777	1.40406	-3.48804	8.69111
778	1.403	-3.55131	8.77897
779	1.39602	-3.60359	8.86136
780	1.38214	-3.64275	8.93765
781	1.36039	-3.66666	9.00724
782	1.32986	-3.67728	9.07062
783	1.29098	-3.6782	9.12879
784	1.24483	-3.66972	9.18184
785	1.1925	-3.65213	9.22991
786	1.13505	-3.62573	9.2731
787	1.07356	-3.5908	9.31151
788	1.00912	-3.54764	9.34526
789	0.942825	-3.49653	9.37447
790	0.875749	-3.43775	9.39923
791	0.808987	-3.3716	9.41967
792	0.743629	-3.29834	9.4359
793	0.680769	-3.21827	9.44805
794	0.616283	-3.12621	9.45347
795	0.546377	-3.01853	9.4503
796	0.472639	-2.89786	9.43986
797	0.396655	-2.76681	9.42347
798	0.320005	-2.62802	9.40247
799	0.244265	-2.48412	9.37821
800	0.171	-2.33774	9.35205
801	0.101767	-2.19154	9.32537
802	0.0381123	-2.04815	9.29959
803	-0.0184278	-1.91022	9.2761
804	-0.0663258	-1.78042	9.25634
805	-0.104062	-1.66139	9.24174
806	-0.132752	-1.54806	9.23033
807	-0.154776	-1.43427	9.21933
808	-0.170515	-1.32115	9.20898
809	-0.180351	-1.20978	9.1995
810	-0.184671	-1.10128	9.1911
811	-0.183861	-0.996732	9.18403
812	-0.178307	-0.897245	9.17849
813	-0.168401	-0.803914	9.17472
814	-0.154531	-0.717838	9.17292
815	-0.137089	-0.640114	9.17333
816	-0.116464	-0.571838	9.17615
817	-0.093049	-0.514105	9.1816
818	-0.0636426	-0.467659	9.19043
819	-0.0257899	-0.431774	9.20292
820	0.0190042	-0.40534	9.21852
821	0.0692366	-0.387248	9.23666
822	0.123405	-0.376391	9.2568
823	0.180007	-0.371661	9.27837
824	0.237543	-0.371951	9.30084
825	0.294509	-0.376159	9.32363
826	0.349404	-0.383181	9.34621
827	0.400726	-0.391916	9.36802
828	0.446969	-0.401267	9.38851
829	0.48663	-0.410136	9.40715
830	0.521301	-0.42193	9.42481
831	0.553635	-0.440019	9.44262
832	0.583727	-0.463245	9.46047
833	0.611668	-0.490454	9.47822
834	0.637548	-0.520488	9.49573
835	0.661458	-0.552191	9.51289
836	0.683486	-0.584409	9.52956
837	0.703721	-0.615986	9.54563
838	0.72225	-0.645765	9.56095
839	0.739159	-0.672591	9.57541
840	0.754534	-0.695309	9.58889
841	0.768459	-0.712761	9.60126
842	0.780463	-0.726666	9.61251
843	0.790151	-0.739377	9.62277
844	0.797723	-0.750697	9.63213
845	0.803379	-0.760425	9.64067
846	0.807318	-0.768364	9.6485
847	0.809739	-0.774313	9.65569
848	0.810841	-0.778075	9.66234
849	0.810823	-0.779449	9.66853
850	0.809885	-0.778237	9.67437
851	0.808225	-0.774237	9.67993
852	0.806043	-0.767251	9.68531
853	0.803537	-0.757079	9.69059
854	0.799319	-0.742721	9.6952
855	0.792285	-0.723762	9.69864
856	0.783064	-0.700874	9.7012
857	0.772288	-0.674729	9.70313
858	0.760586	-0.645997	9.70468
859	0.748589	-0.615352	9.70614
860	0.736926	-0.583463	9.70776
861	0.726229	-0.551003	9.7098
862	0.717127	-0.518644	9.71254
863	0.710251	-0.487055	9.71623
864	0.706233	-0.456909	9.72115
865	0.705701	-0.428876	9.72756
866	0.707491	-0.400497	9.73535
867	0.710172	-0.369476	9.74417
868	0.71398	-0.336724	9.7539
869	0.719148	-0.303156	9.76443
870	0.725911	-0.269684	9.77567
871	0.734505	-0.237223	9.7875
872	0.745165	-0.206685	9.79982
873	0.758125	-0.178983	9.81252
874	0.773621	-0.15503	9.82549
875	0.791889	-0.135739	9.83864
876	0.813165	-0.122024	9.85185
877	0.837685	-0.114797	9.865
878	0.866498	-0.113714	9.87849
879	0.900017	-0.117562	9.89268
880	0.937522	-0.125943	9.90741
881	0.978292	-0.138461	9.92254
882	1.02161	-0.15472	9.93792
883	1.06675	-0.174325	9.95341
884	1.11299	-0.196881	9.96886
885	1.15962	-0.221992	9.98413
886	1.20591	-0.249264	9.99907
887	1.25114	-0.278304	10.0135
888	1.29459	-0.308717	10.0274
889	1.33553	-0.340112	10.0405
890	1.3757	-0.373737	10.053
891	1.41696	-0.410817	10.0652
892	1.45884	-0.450922	10.0769
893	1.50086	-0.493622	10.0883
894	1.54255	-0.538485	10.0994
895	1.58343	-0.585082	10.1101
896	1.62303	-0.632983	10.1205
897	1.66087	-0.681757	10.1307
898	1.69646	-0.730975	10.1405
899	1.72934	-0.780208	10.15
900	1.75903	-0.829026	10.1594
901	1.78504	-0.877	10.1685
902	1.80789	-0.927	10.1773
903	1.82841	-0.981322	10.186
904	1.84664	-1.03868	10.1944
905	1.86261	-1.09777	10.2026
906	1.87634	-1.15731	10.2105
907	1.88786	-1.21602	10.2181
908	1.8972	-1.27259	10.2255
909	1.90438	-1.32574	10.2325
910	1.90942	-1.37418	10.2393
911	1.91235	-1.41661	10.2457
912	1.9132	-1.45175	10.2518
913	1.91199	-1.47831	10.2577
914	1.90815	-1.4974	10.2636
915	1.90129	-1.51116	10.2699
916	1.89171	-1.51978	10.2763
917	1.87969	-1.52349	10.2827
918	1.86552	-1.5225	10.2888
919	1.84949	-1.517	10.2944
920	1.8319	-1.5072	10.2993
921	1.81303	-1.49333	10.3032
922	1.79317	-1.47557	10.306
923	1.77262	-1.45415	10.3073
924	1.75167	-1.42926	10.307
925	1.73061	-1.40112	10.3049
926	1.70919	-1.36809	10.3007
927	1.68695	-1.32893	10.2947
928	1.66384	-1.28438	10.2871
929	1.63981	-1.2352	10.278
930	1.61481	-1.18213	10.2677
931	1.58879	-1.12592	10.2564
932	1.56171	-1.06733	10.2444
933	1.53351	-1.0071	10.2318
934	1.50414	-0.945993	10.2189
935	1.47354	-0.884754	10.2059
936	1.44168	-0.824136	10.193
937	1.40848	-0.764891	10.1805
938	1.37289	-0.705506	10.1671
939	1.33429	-0.644195	10.1517
940	1.29331	-0.581302	10.135
941	1.25056	-0.517171	10.1174
942	1.20665	-0.452146	10.0994
943	1.16219	-0.386574	10.0816
944	1.11781	-0.320803	10.0645
945	1.0741	-0.255183	10.0486
946	1.03168	-0.190063	10.0344
947	0.991146	-0.125795	10.0226
948	0.953109	-0.0627321	10.0135
949	0.91817	-0.00122744	10.0078
950	0.885248	0.0595163	10.0056
951	0.852993	0.120387	10.0066
952	0.821596	0.181169	10.0103
953	0.791253	0.241646	10.0162
954	0.762158	0.301602	10.0239
955	0.734507	0.360822	10.0329
956	0.708496	0.41909	10.0427
957	0.684323	0.476194	10.053
958	0.662185	0.531917	10.0631
959	0.642282	0.586047	10.0728
960	0.624814	0.63837	10.0814
961	0.609979	0.688673	10.0887
962	0.597962	0.737754	10.095
963	0.588659	0.786355	10.1013
964	0.581842	0.834177	10.1076
965	0.577285	0.880921	10.1138
966	0.574759	0.926288	10.12
967	0.57404	0.96998	10.1262
968	0.574902	1.0117	10.1323
969	0.57712	1.05114	10.1384
970	0.580468	1.08801	10.1443
971	0.584722	1.12201	10.1503
972	0.589659	1.15284	10.1561
973	0.595054	1.18019	10.1618
974	0.602213	1.20423	10.1677
975	0.612211	1.22539	10.1739
976	0.62448	1.24376	10.1803
977	0.638455	1.25945	10.1868
978	0.653569	1.27258	10.1932
979	0.669255	1.28324	10.1994
980	0.684946	1.29154	10.2053
981	0.700076	1.29758	10.2108
982	0.714078	1.30147	10.2157
983	0.726385	1.30331	10.2199
984	0.73643	1.30321	10.2233
985	0.743646	1.30126	10.2257
986	0.748128	1.2963	10.2269
987	0.750554	1.28744	10.2269
988	0.751234	1.27527	10.2259
989	0.750478	1.26037	10.2241
990	0.748594	1.24331	10.2217
991	0.745892	1.22468	10.2189
992	0.74268	1.20505	10.216
993	0.73927	1.18501	10.2132
994	0.735969	1.16512	10.2108
995	0.733089	1.14598	10.2088
996	0.730939	1.12816	10.2076
997	0.729828	1.11223	10.2074
998	0.729394	1.09724	10.2079
999	0.729067	1.08196	10.2085
1000	0.728847	1.06654	10.2094
1001	0.728735	1.05112	10.2106
1002	0.728733	1.03587	10.2121
1003	0.728842	1.02092	10.2139
1004	0.729063	1.00645	10.2161
1005	0.729399	0.99259	10.2187
1006	0.72985	0.979502	10.2218
1007	0.730419	0.967338	10.2253
1008	0.731109	0.956249	10.2294
1009	0.73192	0.946387	10.2339
1010	0.73236	0.937867	10.2397
1011	0.732113	0.930596	10.2469
1012	0.731448	0.924414	10.2554
1013	0.730633	0.919161	10.2646
1014	0.729935	0.914677	10.2743
1015	0.729625	0.910804	10.2841
1016	0.729969	0.907381	10.2936
1017	0.731236	0.904251	10.3024
1018	0.733696	0.901254	10.3103
1019	0.737615	0.898232	10.3167
1020	0.743262	0.895027	10.3214
1021	0.750906	0.891479	10.324
1022	0.761282	0.887255	10.3238
1023	0.774566	0.882315	10.321
1024	0.790184	0.876945	10.3159
1025	0.807565	0.871428	10.3093
1026	0.826137	0.866046	10.3016
1027	0.845327	0.861085	10.2935
1028	0.864563	0.856826	10.2855
1029	0.883274	0.853555	10.2783
1030	0.900888	0.851555	10.2723
1031	0.916833	0.851109	10.2682
1032	0.930538	0.852501	10.2665
1033	0.941431	0.856016	10.2679
1034	0.949831	0.861564	10.2722
1035	0.956566	0.86878	10.2789
1036	0.961824	0.877533	10.2877
1037	0.965793	0.887689	10.2981
1038	0.968661	0.899115	10.3097
1039	0.970618	0.91168	10.3223
1040	0.971852	0.925249	10.3355
1041	0.972552	0.939692	10.3489
1042	0.972907	0.954874	10.3621
1043	0.973107	0.970664	10.3748
1044	0.973343	0.986929	10.3867
1045	0.973804	1.00354	10.3973
1046	0.974037	1.02145	10.4074
1047	0.973547	1.04143	10.4178
1048	0.97246	1.06304	10.4284
1049	0.970903	1.08583	10.439
1050	0.969003	1.10935	10.4495
1051	0.966886	1.13318	10.4596
1052	0.96468	1.15686	10.4692
1053	0.962511	1.17995	10.4783
1054	0.960505	1.20201	10.4865
1055	0.958791	1.22259	10.4937
1056	0.957495	1.24126	10.4999
1057	0.956744	1.25758	10.5047
1058	0.956512	1.27202	10.5083
1059	0.956642	1.28539	10.5106
1060	0.957069	1.2977	10.5119
1061	0.957728	1.30896	10.5123
1062	0.958554	1.3192	10.5118
1063	0.959481	1.32841	10.5107
1064	0.960444	1.33662	10.5091
1065	0.961377	1.34385	10.5071
1066	0.962215	1.35009	10.5048
1067	0.962893	1.35538	10.5024
1068	0.963345	1.35973	10.5
1069	0.963504	1.36314	10.4978
1070	0.96335	1.36509	10.4954
1071	0.962937	1.36522	10.4926
1072	0.962321	1.3638	10.4894
1073	0.961555	1.36114	10.4859
1074	0.960694	1.3575	10.4821
1075	0.959792	1.35316	10.4781
1076	0.958902	1.34842	10.474
1077	0.95808	1.34355	10.4698
1078	0.957379	1.33883	10.4656
1079	0.956855	1.33455	10.4615
1080	0.956562	1.33098	10.4575
1081	0.956554	1.32842	10.4537
1082	0.956692	1.32647	10.4502
1083	0.956827	1.32461	10.4469
1084	0.957	1.32284	10.4438
1085	0.957254	1.3212	10.4407
1086	0.957631	1.31972	10.4376
1087	0.958171	1.31841	10.4345
1088	0.958918	1.31731	10.4312
1089	0.959912	1.31644	10.4277
1090	0.961195	1.31582	10.4238
1091	0.962811	1.31549	10.4196
1092	0.964799	1.31547	10.415
1093	0.967203	1.31578	10.4098
1094	0.970249	1.31661	10.4038
1095	0.974037	1.31806	10.3969
1096	0.978416	1.32	10.3892
1097	0.983236	1.32233	10.381
1098	0.988347	1.3249	10.3725
1099	0.993598	1.32762	10.3639
1100	0.998838	1.33035	10.3554
1101	1.00392	1.33297	10.3473
1102	1.00868	1.33537	10.3398
1103	1.01299	1.33743	10.3331
1104	1.01668	1.33902	10.3274
1105	1.01961	1.34003	10.323
1106	1.02161	1.3404	10.3197
1107	1.02275	1.34023	10.3175
1108	1.02322	1.33962	10.316
1109	1.02319	1.33868	10.3153
1110	1.02285	1.33752	10.3151
1111	1.02237	1.33624	10.3154
1112	1.02195	1.33495	10.316
1113	1.02177	1.33376	10.3169
1114	1.022	1.33276	10.3177
1115	1.02284	1.33208	10.3186
1116	1.02445	1.33181	10.3192
1117	1.02703	1.33206	10.3195
1118	1.03071	1.33295	10.3198
1119	1.03537	1.33443	10.3204
1120	1.04083	1.33637	10.3213
1121	1.0469	1.33865	10.3223
1122	1.05338	1.34112	10.3234
1123	1.06009	1.34367	10.3245
1124	1.06684	1.34616	10.3255
1125	1.07345	1.34846	10.3263
1126	1.07971	1.35044	10.3268
1127	1.08546	1.35197	10.3269
1128	1.09048	1.35293	10.3266
1129	1.0946	1.35317	10.3257
1130	1.09805	1.35248	10.3243
1131	1.10117	1.35087	10.3226
1132	1.10395	1.34854	10.3205
1133	1.10641	1.34568	10.3181
1134	1.10853	1.3425	10.3154
1135	1.1103	1.33921	10.3124
1136	1.11173	1.33601	10.3093
1137	1.11281	1.33309	10.3059
1138	1.11354	1.33066	10.3024
1139	1.11391	1.32893	10.2988
1140	1.11393	1.3281	10.2952
1141	1.11358	1.32836	10.2914
1142	1.11243	1.32996	10.2876
1143	1.1102	1.33283	10.2834
1144	1.10714	1.33671	10.2791
1145	1.10349	1.34133	10.2746
1146	1.09948	1.34645	10.2699
1147	1.09537	1.35181	10.2651
1148	1.09138	1.35713	10.2602
1149	1.08777	1.36218	10.2553
1150	1.08478	1.36669	10.2504
1151	1.08264	1.37039	10.2455
1152	1.0816	1.37304	10.2406
1153	1.0819	1.37437	10.2359
1154	1.08337	1.37491	10.2311
1155	1.08565	1.37528	10.2261
1156	1.08867	1.37535	10.2211
1157	1.09237	1.37501	10.2159
1158	1.09669	1.37412	10.2108
1159	1.10155	1.37256	10.2057
1160	1.1069	1.37022	10.2007
1161	1.11266	1.36696	10.1958
1162	1.11878	1.36267	10.1912
1163	1.12518	1.35722	10.1868
1164	1.13181	1.35049	10.1826
1165	1.13859	1.34236	10.1788
1166	1.14601	1.33219	10.1753
1167	1.15442	1.31972	10.1717
1168	1.16361	1.30538	10.1683
1169	1.17337	1.28958	10.165
1170	1.18349	1.27274	10.1619
1171	1.19373	1.25529	10.1591
1172	1.2039	1.23764	10.1565
1173	1.21377	1.22023	10.1542
1174	1.22313	1.20346	10.1524
1175	1.23176	1.18777	10.1509
1176	1.23945	1.17357	10.1499
1177	1.24598	1.16129	10.1495
1178	1.2512	1.15066	10.1495
1179	1.25522	1.14107	10.1499
1180	1.25829	1.13239	10.1506
1181	1.26062	1.12448	10.1518
1182	1.26244	1.11723	10.1533
1183	1.26398	1.1105	10.1552
1184	1.26546	1.10417	10.1575
1185	1.26711	1.09811	10.1601
1186	1.26916	1.09219	10.1631
1187	1.27182	1.08627	10.1665
1188	1.27534	1.08025	10.1702
1189	1.27993	1.07398	10.1744
1190	1.28559	1.06769	10.1791
1191	1.29208	1.06168	10.1845
1192	1.29926	1.05589	10.1906
1193	1.30697	1.05029	10.1972
1194	1.31509	1.04483	10.2041
1195	1.32345	1.03947	10.2113
1196	1.33193	1.03416	10.2186
1197	1.34037	1.02887	10.2259
1198	1.34863	1.02354	10.2331
1199	1.35657	1.01813	10.24
1200	1.36403	1.0126	10.2465
1201	1.37089	1.0069	10.2525
1202	1.3774	1.00075	10.2579
1203	1.38391	0.994003	10.2629
1204	1.39035	0.986847	10.2674
1205	1.39666	0.97947	10.2717
1206	1.4028	0.972058	10.2758
1207	1.4087	0.964801	10.28
1208	1.4143	0.957883	10.2842
1209	1.41956	0.951494	10.2887
1210	1.42441	0.94582	10.2936
1211	1.4288	0.941048	10.2989
1212	1.43267	0.937365	10.3048
1213	1.43596	0.93496	10.3115
1214	1.4384	0.934078	10.3189
1215	1.43987	0.934672	10.3269
1216	1.44056	0.936488	10.3354
1217	1.44065	0.939273	10.3443
1218	1.44034	0.942773	10.3535
1219	1.43981	0.946734	10.3631
1220	1.43925	0.950903	10.3729
1221	1.43884	0.955027	10.3828
1222	1.43878	0.958852	10.3928
1223	1.43925	0.962125	10.4028
1224	1.44043	0.964593	10.4127
1225	1.44252	0.966001	10.4225
1226	1.44553	0.966881	10.4323
1227	1.44926	0.967844	10.4423
1228	1.45357	0.968765	10.4524
1229	1.45836	0.969515	10.4626
1230	1.46349	0.969968	10.4728
1231	1.46884	0.969995	10.4832
1232	1.47428	0.96947	10.4935
1233	1.47969	0.968264	10.5038
1234	1.48495	0.966251	10.5141
1235	1.48993	0.963302	10.5242
1236	1.4945	0.959291	10.5343
1237	1.49855	0.954088	10.5442
1238	1.50205	0.947297	10.5544
1239	1.50514	0.938804	10.5652
1240	1.5079	0.928908	10.5763
1241	1.51041	0.917905	10.5875
1242	1.51278	0.906094	10.5988
1243	1.51507	0.893772	10.6097
1244	1.51739	0.881237	10.6202
1245	1.51981	0.868786	10.63
1246	1.52242	0.856717	10.639
1247	1.52532	0.845328	10.6468
1248	1.52857	0.834916	10.6534
1249	1.53229	0.825778	10.6584
1250	1.53662	0.817314	10.6618
1251	1.5416	0.808817	10.6636
1252	1.54706	0.800424	10.6641
1253	1.55286	0.792274	10.6635
1254	1.55885	0.784504	10.662
1255	1.56489	0.777253	10.6598
1256	1.57081	0.770658	10.6572
1257	1.57649	0.764859	10.6544
1258	1.58176	0.759994	10.6516
1259	1.58649	0.7562	10.649
1260	1.59051	0.753617	10.6468
1261	1.59369	0.752383	10.6453
1262	1.59597	0.753053	10.644
1263	1.59751	0.75583	10.6424
1264	1.59841	0.760323	10.6405
1265	1.59879	0.766142	10.6385
1266	1.59876	0.772894	10.6364
1267	1.59845	0.780188	10.6345
1268	1.59798	0.787635	10.6329
1269	1.59745	0.794842	10.6316
1270	1.597	0.801418	10.6308
1271	1.59672	0.806973	10.6306
1272	1.59675	0.811115	10.6312
1273	1.5972	0.813453	10.6326
1274	1.59813	0.814215	10.6349
1275	1.59945	0.813971	10.638
1276	1.60105	0.812847	10.6417
1277	1.60284	0.810967	10.6461
1278	1.60469	0.808458	10.6509
1279	1.60649	0.805444	10.6561
1280	1.60815	0.80205	10.6616
1281	1.60956	0.798403	10.6674
1282	1.6106	0.794626	10.6732
1283	1.61116	0.790844	10.679
1284	1.61114	0.787184	10.6847
1285	1.61043	0.783769	10.6902
1286	1.60906	0.779958	10.6956
1287	1.60718	0.775203	10.7012
1288	1.60483	0.769776	10.707
1289	1.60207	0.763948	10.7129
1290	1.59894	0.757991	10.7188
1291	1.5955	0.752176	10.7249
1292	1.5918	0.746774	10.731
1293	1.58788	0.742055	10.7371
1294	1.58379	0.738292	10.7432
1295	1.57959	0.735756	10.7494
1296	1.57532	0.734717	10.7555
1297	1.57103	0.735446	10.7616
1298	1.56692	0.737707	10.7675
1299	1.56305	0.741051	10.7731
1300	1.55928	0.745435	10.7787
1301	1.55548	0.750817	10.7842
1302	1.55152	0.757154	10.7896
1303	1.54725	0.764403	10.7952
1304	1.54254	0.772521	10.8009
1305	1.53726	0.781466	10.8069
1306	1.53126	0.791193	10.8132
1307	1.52443	0.801661	10.8199
1308	1.51661	0.812826	10.8271
1309	1.50767	0.824645	10.8349
1310	1.49755	0.837331	10.8431
1311	1.48634	0.851066	10.8516
1312	1.47418	0.865761	10.8604
1313	1.46118	0.881326	10.8696
1314	1.44746	0.897672	10.8791
1315	1.43316	0.91471	10.8889
1316	1.41839	0.932351	10.899
1317	1.40328	0.950506	10.9094
1318	1.38795	0.969086	10.9201
1319	1.37253	0.988001	10.9312
1320	1.35713	1.00716	10.9426
1321	1.34188	1.02648	10.9543
1322	1.32621	1.0463	10.9669
1323	1.30962	1.06693	10.981
1324	1.29234	1.08824	10.996
1325	1.27461	1.11011	11.0117
1326	1.25665	1.13239	11.0277
1327	1.23869	1.15497	11.0437
1328	1.22099	1.17771	11.0593
1329	1.20375	1.20049	11.0742
1330	1.18723	1.22316	11.0879
1331	1.17165	1.24562	11.1003
1332	1.15725	1.26772	11.1109
1333	1.14426	1.28934	11.1193
1334	1.13245	1.31054	11.1256
1335	1.12139	1.33152	11.13
1336	1.11109	1.35231	11.1328
1337	1.10152	1.37297	11.1342
1338	1.09266	1.39353	11.1346
1339	1.0845	1.41405	11.1342
1340	1.07703	1.43457	11.1332
1341	1.07022	1.45514	11.132
1342	1.06407	1.47579	11.1307
1343	1.05856	1.49658	11.1297
1344	1.05366	1.51756	11.1292
1345	1.04937	1.53876	11.1294
1346	1.04556	1.56089	11.13
1347	1.04216	1.58433	11.1305
1348	1.03925	1.60869	11.1308
1349	1.03692	1.63354	11.131
1350	1.03524	1.65849	11.1313
1351	1.03429	1.68312	11.1315
1352	1.03416	1.70703	11.1319
1353	1.03493	1.7298	11.1324
1354	1.03667	1.75103	11.1331
1355	1.03947	1.77031	11.1341
1356	1.04341	1.78723	11.1355
1357	1.04856	1.80138	11.1372
1358	1.05568	1.81277	11.1394
1359	1.06514	1.82186	11.1422
1360	1.0765	1.82889	11.1454
1361	1.08928	1.83413	11.149
1362	1.10305	1.83782	11.1528
1363	1.11734	1.84023	11.1567
1364	1.13169	1.84161	11.1605
1365	1.14564	1.84222	11.1642
1366	1.15874	1.8423	11.1677
1367	1.17053	1.84212	11.1708
1368	1.18055	1.84192	11.1734
1369	1.18834	1.84198	11.1753
1370	1.19408	1.84176	11.1769
1371	1.19839	1.84065	11.1783
1372	1.20144	1.83879	11.1795
1373	1.20345	1.83629	11.1805
1374	1.20461	1.83326	11.1812
1375	1.2051	1.82984	11.1816
1376	1.20513	1.82613	11.1817
1377	1.2049	1.82226	11.1815
1378	1.20459	1.81835	11.1808
1379	1.2044	1.81452	11.1798
1380	1.20454	1.81088	11.1783
1381	1.20518	1.80757	11.1764
1382	1.20611	1.80471	11.1737
1383	1.20697	1.80226	11.17
1384	1.20776	1.80007	11.1656
1385	1.20847	1.79799	11.1606
1386	1.20911	1.79587	11.1552
1387	1.20968	1.79355	11.1497
1388	1.21018	1.79089	11.1441
1389	1.2106	1.78774	11.1387
1390	1.21095	1.78394	11.1337
1391	1.21122	1.77934	11.1292
1392	1.21141	1.7738	11.1255
1393	1.21153	1.76715	11.1227
1394	1.21155	1.75872	11.121
1395	1.21146	1.74823	11.1204
1396	1.21127	1.73616	11.1205
1397	1.21099	1.72296	11.1213
1398	1.21063	1.70913	11.1224
1399	1.21021	1.69511	11.1237
1400	1.20974	1.68139	11.1249
1401	1.20923	1.66844	11.1257
1402	1.2087	1.65673	11.1261
1403	1.20815	1.64672	11.1256
1404	1.20761	1.6389	11.1242
1405	1.20708	1.63372	11.1215
1406	1.20637	1.63107	11.1176
1407	1.20536	1.63034	11.1127
1408	1.20413	1.63131	11.1069
1409	1.20278	1.63374	11.1004
1410	1.2014	1.63742	11.0933
1411	1.2001	1.6421	11.0859
1412	1.19897	1.64756	11.0783
1413	1.1981	1.65357	11.0706
1414	1.19758	1.6599	11.063
1415	1.19752	1.66631	11.0557
1416	1.198	1.67259	11.0488
1417	1.19913	1.6785	11.0426
1418	1.20072	1.6847	11.0365
1419	1.20255	1.69189	11.0304
1420	1.20466	1.69984	11.0241
1421	1.20709	1.70832	11.0179
1422	1.20988	1.71712	11.0118
1423	1.21306	1.72602	11.0058
1424	1.21667	1.7348	11.0002
1425	1.22076	1.74324	10.995
1426	1.22536	1.75112	10.9902
1427	1.23051	1.75821	10.986
1428	1.23624	1.7643	10.9825
1429	1.2426	1.76916	10.9797
1430	1.2501	1.7727	10.9779
1431	1.25904	1.77508	10.9771
1432	1.2691	1.77651	10.9771
1433	1.27997	1.77717	10.9778
1434	1.29136	1.77728	10.9789
1435	1.30295	1.77702	10.9804
1436	1.31444	1.77659	10.9819
1437	1.32551	1.7762	10.9834
1438	1.33586	1.77603	10.9847
1439	1.34519	1.77629	10.9855
1440	1.35318	1.77718	10.9858
1441	1.35952	1.77889	10.9852
1442	1.36426	1.78153	10.984
1443	1.36776	1.78495	10.9824
1444	1.37018	1.78897	10.9805
1445	1.37171	1.79341	10.9783
1446	1.37253	1.79808	10.9758
1447	1.37279	1.80279	10.9731
1448	1.37269	1.80736	10.9703
1449	1.37239	1.8116	10.9674
1450	1.37206	1.81533	10.9645
1451	1.3719	1.81836	10.9615
1452	1.37205	1.8205	10.9586
1453	1.37272	1.82158	10.9558
1454	1.3737	1.82136	10.953
1455	1.3747	1.8199	10.9501
1456	1.37571	1.81744	10.9471
1457	1.37671	1.81423	10.944
1458	1.37768	1.8105	10.9409
1459	1.37862	1.80651	10.9377
1460	1.37951	1.80248	10.9345
1461	1.38034	1.79867	10.9314
1462	1.3811	1.79533	10.9282
1463	1.38176	1.79268	10.9251
1464	1.38233	1.79097	10.922
1465	1.38277	1.79046	10.919
1466	1.38337	1.79067	10.916
1467	1.3843	1.79106	10.913
1468	1.38542	1.79171	10.9099
1469	1.3866	1.79274	10.9069
1470	1.3877	1.79422	10.9039
1471	1.3886	1.79625	10.9009
1472	1.38915	1.79893	10.8979
1473	1.38923	1.80235	10.8951
1474	1.38869	1.80662	10.8923
1475	1.3874	1.81181	10.8896
1476	1.38523	1.81804	10.887
1477	1.38205	1.82538	10.8846
1478	1.37726	1.8346	10.8824
1479	1.37063	1.84607	10.8805
1480	1.36257	1.85932	10.8789
1481	1.35349	1.87387	10.8774
1482	1.3438	1.88927	10.876
1483	1.3339	1.90503	10.8746
1484	1.3242	1.92069	10.8731
1485	1.31511	1.93577	10.8715
1486	1.30704	1.94982	10.8697
1487	1.3004	1.96234	10.8675
1488	1.29559	1.97289	10.865
1489	1.29301	1.98098	10.862
1490	1.29244	1.98702	10.8585
1491	1.29327	1.99178	10.8544
1492	1.29537	1.99534	10.8498
1493	1.29862	1.99777	10.845
1494	1.30288	1.99916	10.8399
1495	1.30803	1.99959	10.8347
1496	1.31395	1.99913	10.8295
1497	1.3205	1.99786	10.8244
1498	1.32756	1.99587	10.8195
1499	1.33499	1.99323	10.8148
1500	1.34269	1.99002	10.8106
1501	1.3505	1.98632	10.8069
1502	1.35899	1.98161	10.8036
1503	1.36862	1.97548	10.8006
1504	1.37919	1.96815	10.7978
1505	1.39048	1.95987	10.7952
1506	1.40228	1.95086	10.7928
1507	1.41437	1.94135	10.7906
1508	1.42655	1.93158	10.7885
1509	1.43859	1.92179	10.7866
1510	1.45028	1.91219	10.7848
1511	1.46141	1.90304	10.7831
1512	1.47177	1.89455	10.7816
1513	1.48113	1.88697	10.7801
1514	1.48957	1.88004	10.7785
1515	1.49736	1.87338	10.7768
1516	1.5046	1.86695	10.7751
1517	1.51139	1.86075	10.7734
1518	1.51783	1.85475	10.7718
1519	1.52402	1.84894	10.7704
1520	1.53007	1.84329	10.7694
1521	1.53608	1.83779	10.7688
1522	1.54215	1.83242	10.7686
1523	1.54838	1.82717	10.769
1524	1.55487	1.82202	10.7701
1525	1.56172	1.81694	10.772
1526	1.56905	1.81195	10.775
1527	1.5768	1.80707	10.7791
1528	1.58484	1.80232	10.7842
1529	1.59307	1.7977	10.7901
1530	1.60137	1.7932	10.7964
1531	1.6096	1.78885	10.803
1532	1.61765	1.78464	10.8096
1533	1.62539	1.78058	10.816
1534	1.63271	1.77668	10.8219
1535	1.63949	1.77293	10.8272
1536	1.6456	1.76935	10.8315
1537	1.65093	1.76595	10.8347
1538	1.65555	1.76261	10.837
1539	1.65966	1.75927	10.839
1540	1.66328	1.75598	10.8405
1541	1.66645	1.7528	10.8416
1542	1.6692	1.74977	10.8423
1543	1.67155	1.74695	10.8425
1544	1.67354	1.74438	10.8422
1545	1.67519	1.74213	10.8413
1546	1.67653	1.74023	10.84
1547	1.6776	1.73875	10.8381
1548	1.67842	1.73772	10.8356
1549	1.67902	1.73722	10.8325
1550	1.6792	1.73749	10.8288
1551	1.67878	1.73863	10.8242
1552	1.67786	1.74049	10.819
1553	1.67654	1.74288	10.8133
1554	1.67491	1.74563	10.8069
1555	1.67307	1.74856	10.8001
1556	1.67112	1.75152	10.7929
1557	1.66916	1.75431	10.7854
1558	1.66727	1.75677	10.7776
1559	1.66555	1.75872	10.7696
1560	1.66411	1.75999	10.7615
1561	1.66303	1.76041	10.7534
1562	1.6624	1.75993	10.7447
1563	1.66215	1.75873	10.7351
1564	1.66219	1.75692	10.7249
1565	1.66242	1.75464	10.7142
1566	1.66271	1.75203	10.7033
1567	1.66299	1.74923	10.6923
1568	1.66313	1.74635	10.6814
1569	1.66303	1.74354	10.6709
1570	1.6626	1.74094	10.6609
1571	1.66173	1.73866	10.6517
1572	1.66031	1.73686	10.6434
1573	1.65825	1.73565	10.6362
1574	1.65536	1.73504	10.6301
1575	1.65167	1.73485	10.6247
1576	1.64733	1.73503	10.62
1577	1.64249	1.73548	10.616
1578	1.63731	1.73614	10.6124
1579	1.63196	1.73692	10.6094
1580	1.62658	1.73774	10.6067
1581	1.62135	1.73854	10.6044
1582	1.61641	1.73922	10.6023
1583	1.61192	1.73971	10.6004
1584	1.60804	1.73994	10.5986
1585	1.60494	1.73982	10.5969
1586	1.6024	1.73941	10.5953
1587	1.60014	1.73884	10.5939
1588	1.59817	1.73811	10.5927
1589	1.59648	1.73725	10.5917
1590	1.59508	1.73629	10.591
1591	1.59399	1.73523	10.5906
1592	1.59321	1.73409	10.5905
1593	1.59274	1.73291	10.5907
1594	1.5926	1.73169	10.5912
1595	1.59278	1.73046	10.5921
1596	1.59331	1.72924	10.5933
1597	1.59418	1.72804	10.5949
1598	1.5957	1.72687	10.5973
1599	1.59807	1.72572	10.6008
1600	1.60112	1.72457	10.605
1601	1.60466	1.7234	10.6099
1602	1.60852	1.72219	10.615
1603	1.61254	1.72094	10.6203
1604	1.61653	1.71962	10.6254
1605	1.62032	1.71823	10.6301
1606	1.62373	1.71673	10.6342
1607	1.6266	1.71512	10.6374
1608	1.62875	1.71339	10.6396
1609	1.63	1.7115	10.6404
1610	1.63065	1.70931	10.64
1611	1.63107	1.70673	10.6387
1612	1.63121	1.70386	10.6366
1613	1.63102	1.70078	10.6338
1614	1.63046	1.69761	10.6303
1615	1.62948	1.69445	10.6264
1616	1.62803	1.69138	10.622
1617	1.62606	1.68851	10.6172
1618	1.62353	1.68594	10.6122
1619	1.62039	1.68376	10.6071
1620	1.61659	1.68208	10.6019
1621	1.61208	1.68099	10.5967
1622	1.60667	1.6808	10.5914
1623	1.60029	1.6816	10.5858
1624	1.59308	1.68315	10.5799
1625	1.58517	1.68524	10.5738
1626	1.5767	1.68762	10.5674
1627	1.5678	1.69007	10.5607
1628	1.55861	1.69236	10.5539
1629	1.54926	1.69425	10.5468
1630	1.53989	1.69553	10.5395
1631	1.53062	1.69595	10.5321
1632	1.52161	1.69528	10.5245
1633	1.51298	1.6933	10.5167
1634	1.50401	1.68999	10.508
1635	1.49408	1.68559	10.498
1636	1.48351	1.68025	10.4869
1637	1.47261	1.67413	10.4752
1638	1.46169	1.6674	10.4634
1639	1.45105	1.66019	10.4517
1640	1.44101	1.65268	10.4407
1641	1.43187	1.64501	10.4306
1642	1.42394	1.63735	10.4221
1643	1.41754	1.62985	10.4153
1644	1.41297	1.62266	10.4108
1645	1.41054	1.61594	10.4089
1646	1.41031	1.60934	10.41
1647	1.41198	1.60246	10.4139
1648	1.41532	1.59539	10.4201
1649	1.4201	1.58822	10.4282
1650	1.42609	1.58106	10.4378
1651	1.43307	1.574	10.4483
1652	1.44081	1.56712	10.4593
1653	1.44907	1.56054	10.4704
1654	1.45764	1.55433	10.481
1655	1.46628	1.54859	10.4909
1656	1.47476	1.54342	10.4994
1657	1.48286	1.53891	10.5062
1658	1.4914	1.53501	10.5119
1659	1.50115	1.53159	10.5176
1660	1.51181	1.52861	10.5232
1661	1.52307	1.52604	10.5285
1662	1.53463	1.52385	10.5334
1663	1.54619	1.522	10.5377
1664	1.55744	1.52047	10.5415
1665	1.56809	1.51922	10.5445
1666	1.57783	1.51822	10.5466
1667	1.58635	1.51744	10.5477
1668	1.59335	1.51684	10.5477
1669	1.59854	1.5164	10.5465
1670	1.60197	1.51596	10.5434
1671	1.60402	1.51547	10.5383
1672	1.60484	1.51503	10.5315
1673	1.60459	1.51473	10.5235
1674	1.60343	1.51469	10.5146
1675	1.60152	1.515	10.5052
1676	1.59901	1.51576	10.4957
1677	1.59606	1.51708	10.4865
1678	1.59283	1.51905	10.478
1679	1.58947	1.52177	10.4707
1680	1.58615	1.52535	10.4648
1681	1.58301	1.52988	10.4607
1682	1.57956	1.53595	10.4585
1683	1.57531	1.54383	10.4576
1684	1.57042	1.55312	10.4578
1685	1.56507	1.56345	10.4589
1686	1.55944	1.57443	10.4607
1687	1.55371	1.58568	10.4629
1688	1.54804	1.59682	10.4655
1689	1.54262	1.60747	10.4682
1690	1.53762	1.61724	10.4707
1691	1.53321	1.62575	10.4729
1692	1.52958	1.63262	10.4746
1693	1.52689	1.63747	10.4755
1694	1.52493	1.64052	10.4761
1695	1.52338	1.64235	10.4766
1696	1.52224	1.64308	10.4771
1697	1.52151	1.64281	10.4775
1698	1.5212	1.64166	10.4778
1699	1.52132	1.63975	10.478
1700	1.52187	1.6372	10.4779
1701	1.52285	1.63412	10.4776
1702	1.52428	1.63063	10.477
1703	1.52616	1.62684	10.4761
1704	1.52849	1.62287	10.4749
1705	1.53128	1.61883	10.4732
1706	1.535	1.61407	10.4709
1707	1.53992	1.60803	10.4679
1708	1.5458	1.60101	10.4642
1709	1.55238	1.5933	10.4601
1710	1.5594	1.58516	10.4557
1711	1.56661	1.5769	10.4512
1712	1.57374	1.5688	10.4467
1713	1.58056	1.56115	10.4425
1714	1.58678	1.55422	10.4386
1715	1.59218	1.54832	10.4353
1716	1.59647	1.54372	10.4326
1717	1.59942	1.54072	10.4309
1718	1.60103	1.53907	10.4299
1719	1.60158	1.53831	10.4294
1720	1.60124	1.53838	10.4294
1721	1.60015	1.53925	10.4298
1722	1.59849	1.54084	10.4307
1723	1.5964	1.54312	10.4318
1724	1.59404	1.54602	10.4332
1725	1.59158	1.5495	10.4349
1726	1.58918	1.5535	10.4367
1727	1.58698	1.55798	10.4386
1728	1.58515	1.56287	10.4407
1729	1.58385	1.56812	10.4427
1730	1.58264	1.5743	10.445
1731	1.58107	1.58181	10.4478
1732	1.57927	1.59039	10.4509
1733	1.57738	1.59976	10.4542
1734	1.57554	1.60965	10.4578
1735	1.5739	1.61979	10.4614
1736	1.57259	1.62992	10.4651
1737	1.57174	1.63976	10.4686
1738	1.57151	1.64905	10.472
1739	1.57202	1.6575	10.4752
1740	1.57342	1.66486	10.478
1741	1.57585	1.67084	10.4804
1742	1.57923	1.67565	10.4823
1743	1.58337	1.6797	10.4838
1744	1.58822	1.68306	10.485
1745	1.59372	1.68579	10.486
1746	1.59984	1.68796	10.4868
1747	1.60651	1.68964	10.4876
1748	1.6137	1.6909	10.4883
1749	1.62134	1.69181	10.4891
1750	1.6294	1.69243	10.49
1751	1.63782	1.69283	10.4912
1752	1.64655	1.69308	10.4927
1753	1.65555	1.69324	10.4945
1754	1.66535	1.6932	10.4967
1755	1.67633	1.6928	10.499
1756	1.68825	1.69206	10.5015
1757	1.70083	1.69101	10.5041
1758	1.71383	1.68967	10.5069
1759	1.72699	1.68807	10.5098
1760	1.74004	1.68624	10.5128
1761	1.75272	1.6842	10.516
1762	1.76478	1.68197	10.5194
1763	1.77595	1.67959	10.5229
1764	1.78598	1.67707	10.5265
1765	1.79461	1.67444	10.5303
1766	1.80197	1.67146	10.5341
1767	1.80843	1.66793	10.5381
1768	1.81407	1.66398	10.5421
1769	1.81899	1.65972	10.5463
1770	1.82329	1.65528	10.5506
1771	1.82706	1.65078	10.555
1772	1.83039	1.64633	10.5597
1773	1.83339	1.64205	10.5645
1774	1.83613	1.63806	10.5696
1775	1.83872	1.63448	10.575
1776	1.84125	1.63144	10.5806
1777	1.84382	1.62905	10.5865
1778	1.84649	1.62689	10.5926
1779	1.8492	1.62457	10.599
1780	1.85187	1.62224	10.6056
1781	1.85439	1.62005	10.6124
1782	1.85666	1.61815	10.6194
1783	1.85858	1.6167	10.6267
1784	1.86006	1.61584	10.6342
1785	1.86099	1.61573	10.642
1786	1.86128	1.6165	10.65
1787	1.86083	1.61833	10.6583
1788	1.85954	1.62135	10.6668
1789	1.85731	1.62571	10.6756
1790	1.854	1.63197	10.6852
1791	1.84964	1.6403	10.6958
1792	1.84437	1.6503	10.7071
1793	1.83831	1.66159	10.719
1794	1.83161	1.67377	10.7312
1795	1.82439	1.68645	10.7433
1796	1.8168	1.69924	10.7552
1797	1.80897	1.71175	10.7665
1798	1.80104	1.72358	10.777
1799	1.79314	1.73435	10.7864
1800	1.78542	1.74366	10.7946
1801	1.77801	1.75112	10.8011
1802	1.7703	1.75681	10.806
1803	1.76175	1.7612	10.8095
1804	1.75261	1.76451	10.812
1805	1.74313	1.76693	10.8134
1806	1.73354	1.76868	10.8141
1807	1.72411	1.76996	10.8141
1808	1.71507	1.77099	10.8136
1809	1.70667	1.77197	10.8129
1810	1.69915	1.7731	10.8121
1811	1.69277	1.7746	10.8113
1812	1.68777	1.77667	10.8108
1813	1.68439	1.77953	10.8107
1814	1.68232	1.78321	10.8108
1815	1.68107	1.78751	10.8105
1816	1.68068	1.7923	10.81
1817	1.68115	1.79739	10.8094
1818	1.68251	1.80265	10.8087
1819	1.68477	1.8079	10.8079
1820	1.68796	1.813	10.8071
1821	1.69209	1.81778	10.8064
1822	1.69718	1.8221	10.8058
1823	1.70325	1.82578	10.8053
1824	1.71032	1.82869	10.8051
1825	1.71841	1.83065	10.8051
1826	1.72794	1.83195	10.8054
1827	1.73918	1.83294	10.8059
1828	1.75186	1.83358	10.8067
1829	1.76575	1.83379	10.8076
1830	1.78061	1.83354	10.8086
1831	1.79618	1.83276	10.8096
1832	1.81222	1.8314	10.8107
1833	1.82848	1.82941	10.8117
1834	1.84472	1.82674	10.8127
1835	1.8607	1.82332	10.8135
1836	1.87616	1.8191	10.8141
1837	1.89086	1.81404	10.8145
1838	1.90533	1.80753	10.8147
1839	1.92017	1.79928	10.8148
1840	1.93525	1.78963	10.8148
1841	1.95044	1.77894	10.8147
1842	1.9656	1.76756	10.8145
1843	1.98062	1.75585	10.8142
1844	1.99535	1.74416	10.8139
1845	2.00967	1.73284	10.8135
1846	2.02345	1.72226	10.813
1847	2.03655	1.71275	10.8124
1848	2.04885	1.70469	10.8119
1849	2.06021	1.69842	10.8112
1850	2.07081	1.69354	10.8104
1851	2.08089	1.68944	10.8094
1852	2.09044	1.68608	10.8081
1853	2.09945	1.68347	10.8067
1854	2.10792	1.68158	10.8052
1855	2.11584	1.68042	10.8038
1856	2.1232	1.67996	10.8024
1857	2.13	1.68019	10.8012
1858	2.13622	1.68111	10.8002
1859	2.14186	1.6827	10.7995
1860	2.14691	1.68495	10.7991
1861	2.15137	1.68785	10.7991
1862	2.15473	1.69193	10.7995
1863	2.15668	1.69753	10.8001
1864	2.1575	1.70439	10.8009
1865	2.15747	1.7122	10.8019
1866	2.15687	1.7207	10.8031
1867	2.15597	1.72961	10.8046
1868	2.15506	1.73863	10.8062
1869	2.1544	1.74749	10.8081
1870	2.15428	1.75591	10.8103
1871	2.15498	1.7636	10.8126
1872	2.15678	1.77029	10.8153
1873	2.15995	1.77568	10.8182
1874	2.16437	1.77987	10.8215
1875	2.16967	1.78321	10.8253
1876	2.17574	1.78583	10.8295
1877	2.18246	1.78788	10.8341
1878	2.18971	1.78948	10.8389
1879	2.1974	1.79077	10.8438
1880	2.20539	1.7919	10.8488
1881	2.21359	1.793	10.8538
1882	2.22188	1.7942	10.8587
1883	2.23015	1.79565	10.8634
1884	2.23828	1.79748	10.8678
1885	2.24616	1.79982	10.8719
1886	2.25397	1.80268	10.8756
1887	2.26193	1.80594	10.8789
1888	2.27003	1.80949	10.8821
1889	2.27824	1.81325	10.8851
1890	2.28654	1.8171	10.888
1891	2.2949	1.82097	10.8909
1892	2.30331	1.82475	10.8937
1893	2.31174	1.82836	10.8966
1894	2.32017	1.83169	10.8997
1895	2.32857	1.83466	10.9029
1896	2.33692	1.83716	10.9064
1897	2.3452	1.8391	10.9102
1898	2.35331	1.84081	10.9145
1899	2.3612	1.84258	10.9194
1900	2.36894	1.8443	10.9246
1901	2.37661	1.84585	10.9302
1902	2.38428	1.84714	10.9358
1903	2.39202	1.84804	10.9415
1904	2.39989	1.84844	10.947
1905	2.40798	1.84823	10.9521
1906	2.41635	1.84731	10.9569
1907	2.42508	1.84555	10.961
1908	2.43423	1.84285	10.9645
1909	2.44388	1.8391	10.967
1910	2.45405	1.83382	10.9685
1911	2.46468	1.82686	10.969
1912	2.47571	1.81852	10.9688
1913	2.48708	1.80914	10.9678
1914	2.49874	1.79904	10.9665
1915	2.51062	1.78855	10.9649
1916	2.52266	1.77798	10.9631
1917	2.53481	1.76766	10.9615
1918	2.54701	1.75792	10.9601
1919	2.55919	1.74907	10.9592
1920	2.57131	1.74145	10.9589
1921	2.58329	1.73538	10.9594
1922	2.59556	1.73075	10.9605
1923	2.60844	1.72714	10.9617
1924	2.62174	1.7244	10.9632
1925	2.63528	1.72239	10.9649
1926	2.64886	1.72096	10.9669
1927	2.66231	1.71995	10.9691
1928	2.67542	1.71923	10.9717
1929	2.68802	1.71863	10.9747
1930	2.69992	1.71802	10.978
1931	2.71092	1.71724	10.9817
1932	2.72085	1.71615	10.9859
1933	2.72951	1.71459	10.9905
1934	2.73715	1.71294	10.9958
1935	2.74415	1.71159	11.0018
1936	2.75047	1.71043	11.0085
1937	2.75611	1.70936	11.0156
1938	2.76105	1.70828	11.0231
1939	2.76526	1.70707	11.0309
1940	2.76874	1.70563	11.0389
1941	2.77146	1.70385	11.0468
1942	2.77341	1.70163	11.0546
1943	2.77457	1.69886	11.0623
1944	2.77493	1.69543	11.0695
1945	2.77445	1.69125	11.0763
1946	2.77263	1.68621	11.083
1947	2.76915	1.68037	11.09
1948	2.7643	1.67386	11.0972
1949	2.75838	1.66679	11.1043
1950	2.75169	1.65928	11.1114
1951	2.74452	1.65143	11.1182
1952	2.73718	1.64338	11.1247
1953	2.72996	1.63523	11.1307
1954	2.72314	1.62709	11.1361
1955	2.71705	1.6191	11.1408
1956	2.71196	1.61136	11.1446
1957	2.70817	1.60399	11.1474
1958	2.70571	1.59711	11.1491
1959	2.70425	1.59068	11.1497
1960	2.7036	1.58455	11.1494
1961	2.70356	1.57858	11.1483
1962	2.70393	1.57263	11.1467
1963	2.70452	1.56656	11.1445
1964	2.70513	1.56024	11.1421
1965	2.70557	1.55351	11.1396
1966	2.70563	1.54625	11.137
1967	2.70512	1.5383	11.1347
1968	2.70385	1.52954	11.1327
1969	2.70162	1.51981	11.1311
1970	2.69851	1.50905	11.1298
1971	2.69478	1.49735	11.1281
1972	2.69053	1.48486	11.1264
1973	2.68583	1.4717	11.1245
1974	2.68075	1.458	11.1227
1975	2.67538	1.44389	11.121
1976	2.6698	1.4295	11.1194
1977	2.66408	1.41495	11.1182
1978	2.6583	1.40039	11.1174
1979	2.65255	1.38593	11.117
1980	2.64691	1.3717	11.1172
1981	2.64145	1.35785	11.1181
1982	2.63631	1.34366	11.1194
1983	2.63151	1.32856	11.1208
1984	2.62691	1.31284	11.1224
1985	2.62239	1.2968	11.1244
1986	2.61781	1.28074	11.1268
1987	2.61305	1.26495	11.1296
1988	2.60797	1.24973	11.1329
1989	2.60245	1.23538	11.1368
1990	2.59636	1.22219	11.1415
1991	2.58956	1.21046	11.1468
1992	2.58194	1.20049	11.1531
1993	2.57335	1.19256	11.1602
1994	2.56333	1.18711	11.1685
1995	2.5517	1.18408	11.1782
1996	2.5388	1.18305	11.1891
1997	2.52499	1.18359	11.2008
1998	2.51061	1.18529	11.2133
[truncated: 56,371 more rows]

## Sheet: P2S0-006
Frame	T8_Head Lateral Bending	T8_Head Axial Bending	T8_Head Flexion/Extension
0	-0.384907	7.43353	0.409724
1	-0.345394	7.43487	0.44572
2	-0.304615	7.43751	0.483444
3	-0.262953	7.44108	0.522381
4	-0.220791	7.44519	0.562015
5	-0.17851	7.44946	0.60183
6	-0.136492	7.45352	0.641308
7	-0.0951169	7.45698	0.679931
8	-0.0547642	7.45944	0.717183
9	-0.0158133	7.46054	0.752545
10	0.0213573	7.45987	0.785497
11	0.056369	7.45705	0.815521
12	0.0888438	7.45168	0.842097
13	0.118403	7.44339	0.864706
14	0.147292	7.43069	0.884224
15	0.173507	7.4144	0.898946
16	0.197296	7.39506	0.90959
17	0.218906	7.37321	0.916876
18	0.238582	7.34941	0.921526
19	0.256571	7.32418	0.92426
20	0.27312	7.29809	0.925799
21	0.288475	7.27169	0.926866
22	0.302885	7.24551	0.928182
23	0.316598	7.22011	0.930469
24	0.329862	7.19604	0.934451
25	0.342926	7.17385	0.940849
26	0.355194	7.15285	0.94864
27	0.366014	7.13199	0.956385
28	0.375555	7.11131	0.964185
29	0.383986	7.09083	0.972138
30	0.391475	7.07059	0.980346
31	0.39819	7.05061	0.988908
32	0.404301	7.03092	0.997924
33	0.409975	7.01155	1.00749
34	0.415382	6.99254	1.01772
35	0.420688	6.97391	1.02869
36	0.426064	6.9557	1.04052
37	0.431676	6.93793	1.05329
38	0.437649	6.91966	1.06803
39	0.44388	6.90028	1.08525
40	0.450194	6.88027	1.10434
41	0.456417	6.86013	1.1247
42	0.462375	6.84034	1.14572
43	0.467892	6.8214	1.16677
44	0.472792	6.8038	1.18726
45	0.476898	6.78803	1.20656
46	0.480034	6.77457	1.22407
47	0.482022	6.76392	1.23918
48	0.482684	6.75657	1.25127
49	0.481844	6.75299	1.25974
50	0.479512	6.75298	1.26411
51	0.475888	6.75586	1.26476
52	0.471079	6.76144	1.26232
53	0.465192	6.76952	1.25745
54	0.458332	6.7799	1.25077
55	0.450606	6.79241	1.24293
56	0.44212	6.80683	1.23458
57	0.432978	6.82299	1.22634
58	0.423286	6.84069	1.21887
59	0.413148	6.85973	1.2128
60	0.402666	6.87993	1.20877
61	0.391944	6.90109	1.20743
62	0.37983	6.92504	1.20756
63	0.36548	6.95317	1.2077
64	0.349454	6.98458	1.20808
65	0.332312	7.01841	1.20896
66	0.314615	7.05378	1.21058
67	0.296921	7.08981	1.21319
68	0.279788	7.12563	1.21705
69	0.263773	7.16036	1.22241
70	0.249434	7.19313	1.22954
71	0.237327	7.22306	1.23868
72	0.228008	7.24926	1.2501
73	0.222035	7.27088	1.26407
74	0.219512	7.28809	1.2809
75	0.219896	7.30196	1.30052
76	0.222773	7.31297	1.32259
77	0.227731	7.32156	1.34679
78	0.234357	7.32819	1.37278
79	0.242239	7.33332	1.40022
80	0.250965	7.33741	1.42878
81	0.26012	7.3409	1.45813
82	0.269293	7.34427	1.48792
83	0.278068	7.34796	1.51783
84	0.286032	7.35242	1.54751
85	0.29277	7.35812	1.57664
86	0.298567	7.36445	1.60602
87	0.304057	7.37053	1.63654
88	0.309347	7.3764	1.66796
89	0.314544	7.3821	1.70007
90	0.319755	7.38766	1.73262
91	0.325088	7.39313	1.76539
92	0.330651	7.39853	1.79815
93	0.33655	7.40392	1.83066
94	0.342894	7.40932	1.86271
95	0.349791	7.41477	1.89405
96	0.357349	7.42031	1.92446
97	0.365676	7.42599	1.95371
98	0.374528	7.43206	1.98321
99	0.383633	7.43868	2.01413
100	0.393054	7.44566	2.04584
101	0.402855	7.45283	2.0777
102	0.413101	7.46002	2.10909
103	0.423858	7.46705	2.13938
104	0.435193	7.47375	2.16795
105	0.447174	7.47995	2.19417
106	0.459869	7.48547	2.21741
107	0.473346	7.49013	2.23704
108	0.487674	7.49375	2.25245
109	0.502922	7.49616	2.26299
110	0.520022	7.49737	2.26521
111	0.539494	7.49756	2.2576
112	0.560792	7.49683	2.24243
113	0.583368	7.49527	2.22199
114	0.606673	7.493	2.19858
115	0.630156	7.4901	2.17448
116	0.653265	7.48669	2.15198
117	0.675448	7.48288	2.13336
118	0.696153	7.47879	2.12091
119	0.714827	7.47454	2.11691
120	0.730919	7.47025	2.12366
121	0.743877	7.46605	2.14344
122	0.754228	7.46263	2.17508
123	0.762909	7.46029	2.21533
124	0.769982	7.45859	2.26337
125	0.775512	7.4571	2.3184
126	0.779564	7.45539	2.3796
127	0.782202	7.453	2.44614
128	0.783494	7.44951	2.51723
129	0.783507	7.44448	2.59203
130	0.78231	7.43746	2.66973
131	0.779974	7.42801	2.74953
132	0.77657	7.41571	2.8306
133	0.772171	7.4001	2.91213
134	0.766149	7.3809	2.9953
135	0.758042	7.3584	3.08172
136	0.748166	7.33303	3.17129
137	0.736838	7.30524	3.26389
138	0.724373	7.27547	3.35943
139	0.711085	7.24414	3.45778
140	0.697287	7.21171	3.55883
141	0.683291	7.17861	3.66248
142	0.669408	7.14528	3.7686
143	0.655945	7.11217	3.87709
144	0.643209	7.07973	3.98782
145	0.631505	7.0484	4.10069
146	0.620013	7.01807	4.21686
147	0.607886	6.98818	4.33719
148	0.595392	6.95852	4.46114
149	0.582796	6.92888	4.58814
150	0.570364	6.89905	4.71762
151	0.558362	6.86884	4.84903
152	0.547056	6.83802	4.98179
153	0.536713	6.80641	5.11535
154	0.527599	6.77378	5.24915
155	0.519981	6.73994	5.38261
156	0.514124	6.70467	5.51518
157	0.510294	6.66778	5.64629
158	0.50812	6.6324	5.77565
159	0.507077	6.60077	5.90369
160	0.507198	6.5713	6.03093
161	0.508527	6.54245	6.15788
162	0.511116	6.51263	6.28505
163	0.515024	6.48028	6.41295
164	0.520318	6.44385	6.54212
165	0.527077	6.40176	6.67305
166	0.535384	6.35246	6.80629
167	0.545337	6.29437	6.94234
168	0.557043	6.22595	7.08174
169	0.570621	6.14562	7.225
170	0.587802	6.05151	7.37364
171	0.609663	5.94414	7.52806
172	0.635335	5.82558	7.68709
173	0.66393	5.6979	7.84957
174	0.69454	5.56314	8.01434
175	0.726233	5.42334	8.18026
176	0.758051	5.28054	8.34616
177	0.78901	5.13674	8.51091
178	0.8181	4.99396	8.67335
179	0.844288	4.85418	8.83235
180	0.866515	4.7194	8.98677
181	0.883702	4.59158	9.13548
182	0.896285	4.46592	9.28017
183	0.905678	4.33718	9.42316
184	0.912249	4.20667	9.56429
185	0.91636	4.07569	9.70337
186	0.918361	3.94554	9.84023
187	0.918599	3.81754	9.97468
188	0.917413	3.69298	10.1065
189	0.915136	3.57319	10.2356
190	0.912094	3.45946	10.3616
191	0.90861	3.35311	10.4844
192	0.905001	3.25544	10.6038
193	0.901579	3.16777	10.7196
194	0.897985	3.08876	10.8328
195	0.893594	3.01611	10.9441
196	0.888318	2.94968	11.0532
197	0.882073	2.88936	11.1597
198	0.874779	2.83503	11.2632
199	0.866356	2.78655	11.3631
200	0.856728	2.74381	11.4591
201	0.845822	2.70668	11.5507
202	0.833566	2.67506	11.6376
203	0.819891	2.64881	11.7193
204	0.804732	2.62783	11.7954
205	0.788025	2.612	11.8654
206	0.766714	2.60492	11.931
207	0.738903	2.60898	11.9936
208	0.706269	2.6223	12.0526
209	0.670496	2.64298	12.1074
210	0.63327	2.66913	12.1575
211	0.596284	2.69887	12.2021
212	0.561233	2.73031	12.2407
213	0.529816	2.76158	12.2727
214	0.503733	2.79079	12.2976
215	0.484688	2.81609	12.3146
216	0.474383	2.83558	12.3233
217	0.474518	2.84738	12.323
218	0.485988	2.85299	12.3119
219	0.507504	2.85539	12.2892
220	0.537494	2.85497	12.2566
221	0.574385	2.85211	12.2153
222	0.616605	2.84718	12.1669
223	0.662584	2.84059	12.1126
224	0.710753	2.83269	12.0541
225	0.759543	2.8239	11.9926
226	0.80739	2.81458	11.9296
227	0.852731	2.80515	11.8665
228	0.894004	2.79599	11.8048
229	0.929651	2.78751	11.746
230	0.960865	2.77845	11.6888
231	0.990108	2.76755	11.6309
232	1.01773	2.75527	11.5722
233	1.04407	2.74203	11.5123
234	1.06948	2.72827	11.4509
235	1.09431	2.71443	11.3877
236	1.11891	2.70094	11.3225
237	1.14363	2.68825	11.255
238	1.16882	2.67678	11.1849
239	1.19482	2.66698	11.1118
240	1.222	2.65928	11.0356
241	1.25071	2.65411	10.9559
242	1.28145	2.6505	10.8709
243	1.31416	2.64734	10.7798
244	1.34836	2.64488	10.6836
245	1.38356	2.64337	10.5837
246	1.41927	2.64307	10.4811
247	1.45502	2.64423	10.3772
248	1.4903	2.64711	10.273
249	1.52465	2.65198	10.1698
250	1.55756	2.6591	10.0688
251	1.58855	2.66873	9.97113
252	1.61714	2.68114	9.87803
253	1.64283	2.69661	9.79067
254	1.66624	2.71668	9.70753
255	1.68831	2.74207	9.62634
256	1.70903	2.77177	9.54719
257	1.72838	2.80477	9.47015
258	1.74636	2.84007	9.39529
259	1.76294	2.87667	9.32269
260	1.77809	2.91355	9.2524
261	1.79178	2.94971	9.18451
262	1.80397	2.98414	9.11908
263	1.81464	3.01584	9.05618
264	1.82372	3.04379	8.99586
265	1.83119	3.06699	8.93821
266	1.83604	3.08605	8.88249
267	1.83766	3.10246	8.82819
268	1.83662	3.11654	8.77564
269	1.83345	3.1286	8.72519
270	1.82871	3.13895	8.67716
271	1.82294	3.14792	8.63192
272	1.81671	3.1558	8.58979
273	1.81056	3.16291	8.55112
274	1.80505	3.16955	8.51626
275	1.80073	3.17603	8.48555
276	1.79817	3.18267	8.45932
277	1.79792	3.18975	8.43793
278	1.79931	3.19667	8.4231
279	1.80131	3.20269	8.41555
280	1.80393	3.20795	8.41411
281	1.80717	3.2126	8.41764
282	1.81103	3.21677	8.42498
283	1.81552	3.2206	8.43497
284	1.82064	3.22424	8.44644
285	1.8264	3.22782	8.45826
286	1.83281	3.23148	8.46925
287	1.83987	3.23537	8.47827
288	1.8476	3.23962	8.48415
289	1.85599	3.24438	8.48574
290	1.86595	3.24946	8.48431
291	1.87807	3.25457	8.48195
292	1.89183	3.25975	8.4787
293	1.90674	3.26499	8.47459
294	1.9223	3.27032	8.46966
295	1.93801	3.27575	8.46395
296	1.95339	3.28129	8.45751
297	1.96791	3.28695	8.45036
298	1.9811	3.29276	8.44254
299	1.99244	3.29872	8.4341
300	2.00145	3.30485	8.42507
301	2.00762	3.31117	8.41548
302	2.01169	3.31699	8.40574
303	2.01468	3.32189	8.39606
304	2.01651	3.32622	8.3862
305	2.01708	3.33033	8.37591
306	2.01631	3.33459	8.36494
307	2.01411	3.33934	8.35307
308	2.01039	3.34495	8.34003
309	2.00506	3.35177	8.32559
310	1.99803	3.36016	8.30951
311	1.98923	3.37049	8.29154
312	1.97855	3.3831	8.27144
313	1.96592	3.39837	8.24896
314	1.95106	3.41589	8.22239
315	1.9339	3.43502	8.19092
316	1.91463	3.45576	8.15562
317	1.89347	3.4781	8.11759
318	1.87062	3.50204	8.07792
319	1.84629	3.52756	8.03769
320	1.82067	3.55465	7.99799
321	1.79398	3.5833	7.95991
322	1.76641	3.61349	7.92452
323	1.73817	3.64521	7.89293
324	1.70947	3.67844	7.86621
325	1.6805	3.71315	7.84545
326	1.6505	3.74981	7.82913
327	1.61877	3.78872	7.81511
328	1.58559	3.82965	7.80351
329	1.55124	3.87234	7.79446
330	1.51599	3.91654	7.78809
331	1.48014	3.962	7.78454
332	1.44395	4.00848	7.78394
333	1.40771	4.05571	7.7864
334	1.37171	4.10346	7.79208
335	1.33621	4.15148	7.8011
336	1.3015	4.1995	7.81358
337	1.26786	4.24729	7.82967
338	1.23457	4.29528	7.85209
339	1.20087	4.34398	7.88242
340	1.16693	4.39333	7.91908
341	1.13297	4.44323	7.96051
342	1.09918	4.49362	8.00513
343	1.06576	4.54441	8.05137
344	1.03293	4.59553	8.09766
345	1.00089	4.64691	8.14243
346	0.969875	4.69848	8.18411
347	0.940092	4.75018	8.22114
348	0.911773	4.80194	8.25194
349	0.885148	4.85369	8.27496
350	0.860584	4.90623	8.29159
351	0.838075	4.9601	8.30442
352	0.817301	5.01495	8.31371
353	0.797939	5.0704	8.31968
354	0.779667	5.12609	8.32259
355	0.76216	5.18164	8.32267
356	0.745092	5.23669	8.32018
357	0.728137	5.29086	8.31534
358	0.710965	5.34379	8.3084
359	0.693248	5.39509	8.2996
360	0.674654	5.44439	8.28917
361	0.654849	5.49133	8.27736
362	0.634012	5.53574	8.26361
363	0.612623	5.57792	8.24732
364	0.590799	5.61821	8.22862
365	0.56866	5.65693	8.20768
366	0.546324	5.69442	8.18463
367	0.523908	5.731	8.15963
368	0.501531	5.767	8.13282
369	0.479309	5.80275	8.10436
370	0.457362	5.83857	8.07439
371	0.435807	5.8748	8.04306
372	0.414761	5.91176	8.01052
373	0.394343	5.94978	7.97692
374	0.374049	5.98876	7.94154
375	0.353434	6.02827	7.90377
376	0.332706	6.06817	7.86391
377	0.312072	6.10832	7.82224
378	0.291738	6.14855	7.77907
379	0.271905	6.18872	7.7347
380	0.252776	6.22868	7.68941
381	0.234552	6.26828	7.64352
382	0.21743	6.30735	7.59731
383	0.201607	6.34574	7.55109
384	0.18728	6.38331	7.50516
385	0.174642	6.41988	7.45981
386	0.164242	6.45521	7.41303
387	0.156215	6.48931	7.36321
388	0.150129	6.52241	7.31126
389	0.145552	6.55474	7.2581
390	0.142054	6.58653	7.20465
391	0.139204	6.61801	7.1518
392	0.13657	6.64941	7.10048
393	0.133723	6.68097	7.0516
394	0.130233	6.71292	7.00607
395	0.12567	6.74548	6.9648
396	0.119603	6.7789	6.9287
397	0.111601	6.81341	6.89868
398	0.102969	6.84884	6.8748
399	0.0949985	6.88486	6.85609
400	0.0872465	6.92139	6.84195
401	0.0792693	6.95836	6.83178
402	0.0706243	6.99571	6.82494
403	0.0608696	7.03338	6.82085
404	0.0495644	7.07129	6.81887
405	0.0362691	7.10938	6.81841
406	0.0205449	7.1476	6.81883
407	0.00195436	7.18587	6.81953
408	-0.0199389	7.22413	6.81989
409	-0.0455701	7.26232	6.81929
410	-0.0757992	7.30044	6.81839
411	-0.110698	7.33855	6.8183
412	-0.149518	7.37671	6.81901
413	-0.191512	7.41494	6.82056
414	-0.235932	7.45329	6.82294
415	-0.282032	7.49181	6.82619
416	-0.329064	7.53052	6.83032
417	-0.376283	7.56948	6.83535
418	-0.422943	7.60872	6.84131
419	-0.468298	7.64828	6.84822
420	-0.511604	7.6882	6.85611
421	-0.552115	7.72851	6.86502
422	-0.590661	7.76948	6.87537
423	-0.628584	7.81123	6.8874
424	-0.665912	7.8536	6.90087
425	-0.702673	7.8964	6.91553
426	-0.738894	7.93947	6.93114
427	-0.774599	7.98264	6.94744
428	-0.809816	8.02572	6.96419
429	-0.844567	8.06856	6.98115
430	-0.878876	8.11098	6.99807
431	-0.912767	8.15281	7.01471
432	-0.946261	8.19387	7.03082
433	-0.979379	8.23401	7.04615
434	-1.01096	8.27285	7.06133
435	-1.04023	8.31037	7.07703
436	-1.06782	8.34686	7.09307
437	-1.09434	8.38262	7.10927
438	-1.12042	8.41796	7.12545
439	-1.14667	8.45319	7.14145
440	-1.17371	8.4886	7.15706
441	-1.20216	8.52451	7.17212
442	-1.23263	8.56121	7.18645
443	-1.26575	8.59901	7.19984
444	-1.30214	8.63822	7.21212
445	-1.3424	8.67915	7.22311
446	-1.38641	8.72244	7.23361
447	-1.43341	8.76819	7.24435
448	-1.48306	8.81585	7.25499
449	-1.53506	8.86486	7.26519
450	-1.58907	8.91468	7.27462
451	-1.64478	8.96476	7.28295
452	-1.70185	9.01455	7.28982
453	-1.75997	9.0635	7.29493
454	-1.81881	9.11107	7.29792
455	-1.87804	9.15671	7.29847
456	-1.93735	9.19987	7.29624
457	-1.99641	9.24001	7.29092
458	-2.05711	9.27896	7.2813
459	-2.12102	9.3185	7.26698
460	-2.18729	9.35797	7.24883
461	-2.25509	9.39674	7.2277
462	-2.3236	9.43416	7.20444
463	-2.39199	9.46958	7.17994
464	-2.45943	9.50235	7.15506
465	-2.52509	9.53181	7.13068
466	-2.58815	9.5573	7.10767
467	-2.64779	9.57818	7.08691
468	-2.70319	9.59376	7.06928
469	-2.75352	9.6034	7.05567
470	-2.80061	9.60687	7.0468
471	-2.8465	9.60473	7.04217
472	-2.89073	9.59752	7.04086
473	-2.93284	9.58576	7.04193
474	-2.97237	9.57001	7.04445
475	-3.00883	9.55078	7.04747
476	-3.04178	9.52863	7.05006
477	-3.07075	9.50409	7.05127
478	-3.09527	9.47771	7.05016
479	-3.11489	9.45002	7.04576
480	-3.12915	9.42156	7.03713
481	-3.1376	9.39289	7.02332
482	-3.1405	9.36405	7.00546
483	-3.13854	9.33451	6.98531
484	-3.13186	9.30388	6.96284
485	-3.1206	9.27179	6.93801
486	-3.10491	9.23787	6.91081
487	-3.08493	9.20174	6.8812
488	-3.06081	9.16303	6.84916
489	-3.0327	9.12135	6.81465
490	-3.00075	9.07632	6.77764
491	-2.96512	9.02757	6.73811
492	-2.92596	8.9747	6.69602
493	-2.88344	8.91734	6.65133
494	-2.83531	8.85391	6.60355
495	-2.78001	8.78383	6.55234
496	-2.71868	8.70816	6.49797
497	-2.6525	8.62798	6.44071
498	-2.5826	8.54437	6.38083
499	-2.51013	8.45841	6.31861
500	-2.43625	8.37119	6.25433
501	-2.36208	8.28379	6.1883
502	-2.28875	8.1973	6.1208
503	-2.21739	8.11282	6.05216
504	-2.14912	8.03147	5.98269
505	-2.08503	7.95433	5.91272
506	-2.02321	7.87906	5.83829
507	-1.96124	7.80293	5.75655
508	-1.89945	7.72653	5.66948
509	-1.83817	7.65043	5.57904
510	-1.77774	7.57524	5.48721
511	-1.71847	7.50155	5.39596
512	-1.66067	7.42996	5.30728
513	-1.60464	7.36109	5.22313
514	-1.55067	7.29553	5.14551
515	-1.49907	7.23392	5.07639
516	-1.4501	7.17687	5.01776
517	-1.40406	7.12501	4.97159
518	-1.35969	7.07841	4.93649
519	-1.31586	7.03645	4.90942
520	-1.27301	6.99872	4.88989
521	-1.23162	6.96484	4.87743
522	-1.19216	6.93439	4.87155
523	-1.15509	6.90696	4.87178
524	-1.12089	6.88215	4.87764
525	-1.09004	6.85954	4.88863
526	-1.063	6.83872	4.90429
527	-1.04026	6.81927	4.92412
528	-1.0223	6.80077	4.94764
529	-1.00958	6.7828	4.97437
530	-1.00329	6.76628	5.00954
531	-1.00362	6.75224	5.057
532	-1.00967	6.74042	5.11421
533	-1.0205	6.73058	5.17863
534	-1.03518	6.72249	5.24773
535	-1.05277	6.71588	5.31894
536	-1.07235	6.71054	5.38974
537	-1.09298	6.70622	5.45758
538	-1.11371	6.70269	5.51992
539	-1.1336	6.69974	5.57422
540	-1.15171	6.69714	5.61794
541	-1.16708	6.69469	5.64854
542	-1.17967	6.69253	5.66661
543	-1.19047	6.69104	5.67529
544	-1.20011	6.69026	5.67588
545	-1.2092	6.69027	5.66968
546	-1.21837	6.69111	5.65798
547	-1.22824	6.69285	5.64208
548	-1.23944	6.69555	5.62328
549	-1.25258	6.69927	5.60287
550	-1.26829	6.70406	5.58214
551	-1.2872	6.70997	5.5624
552	-1.30993	6.71707	5.54493
553	-1.3371	6.7254	5.53103
554	-1.36781	6.73713	5.51811
555	-1.40077	6.75357	5.50312
556	-1.4361	6.77352	5.48663
557	-1.47388	6.79576	5.46921
558	-1.51423	6.81908	5.45145
559	-1.55724	6.84226	5.43391
560	-1.60302	6.86409	5.41717
561	-1.65169	6.88335	5.40182
562	-1.70333	6.89882	5.38844
563	-1.75807	6.90929	5.3776
564	-1.81601	6.91353	5.36991
565	-1.87726	6.91033	5.36595
566	-1.94448	6.89941	5.36599
567	-2.01923	6.88195	5.36958
568	-2.1	6.85884	5.3762
569	-2.18527	6.831	5.38537
570	-2.27355	6.79935	5.39657
571	-2.3633	6.76479	5.4093
572	-2.45302	6.72823	5.42305
573	-2.54119	6.6906	5.43731
574	-2.62631	6.65281	5.45155
575	-2.70685	6.61578	5.46524
576	-2.78131	6.58042	5.47786
577	-2.84817	6.54767	5.48887
578	-2.90881	6.5153	5.49919
579	-2.96575	6.48091	5.51001
580	-3.0192	6.44512	5.52113
581	-3.06937	6.40855	5.53239
582	-3.11647	6.37183	5.54361
583	-3.16073	6.33558	5.55461
584	-3.20236	6.30042	5.56522
585	-3.24157	6.267	5.57525
586	-3.27858	6.23592	5.58452
587	-3.31361	6.20782	5.59286
588	-3.34687	6.18332	5.60008
589	-3.37859	6.16305	5.60601
590	-3.41115	6.14484	5.61241
591	-3.44584	6.1266	5.62061
592	-3.48123	6.10913	5.62974
593	-3.51586	6.09323	5.63896
594	-3.5483	6.07968	5.6474
595	-3.5771	6.0693	5.65422
596	-3.60084	6.06287	5.65856
597	-3.61807	6.06119	5.65956
598	-3.62735	6.06506	5.65638
599	-3.62722	6.07529	5.64816
600	-3.61625	6.09266	5.63406
601	-3.59299	6.11797	5.61325
602	-3.55406	6.15381	5.58445
603	-3.49886	6.20094	5.54781
604	-3.43014	6.25742	5.50461
605	-3.35064	6.3213	5.45614
606	-3.26308	6.39066	5.40369
607	-3.17024	6.46356	5.3485
608	-3.07485	6.53808	5.29183
609	-2.97969	6.61229	5.23491
610	-2.88753	6.68431	5.17896
611	-2.80113	6.75224	5.12517
612	-2.72329	6.81418	5.07472
613	-2.6568	6.86825	5.0288
614	-2.59929	6.91713	4.98544
615	-2.54624	6.96457	4.9421
616	-2.49717	7.01035	4.89904
617	-2.45162	7.05424	4.85653
618	-2.40913	7.096	4.81484
619	-2.36922	7.13542	4.77425
620	-2.33144	7.17225	4.73503
621	-2.29533	7.20626	4.69744
622	-2.26041	7.23722	4.66177
623	-2.22623	7.26491	4.62828
624	-2.19233	7.28908	4.59725
625	-2.15824	7.3095	4.56894
626	-2.12495	7.32583	4.54452
627	-2.09358	7.33813	4.52442
628	-2.0639	7.34672	4.50783
629	-2.03569	7.35194	4.49391
630	-2.00871	7.35413	4.48185
631	-1.98272	7.35363	4.47083
632	-1.95749	7.35075	4.46003
633	-1.93279	7.34584	4.44864
634	-1.90838	7.33924	4.43584
635	-1.88403	7.33126	4.42081
636	-1.85951	7.32225	4.40274
637	-1.83459	7.31254	4.38082
638	-1.80973	7.30053	4.35443
639	-1.7855	7.28486	4.32407
640	-1.7618	7.26618	4.29058
641	-1.73851	7.24513	4.25482
642	-1.71554	7.22238	4.21763
643	-1.69278	7.19856	4.17986
644	-1.67013	7.17434	4.14238
645	-1.64746	7.15036	4.10602
646	-1.62468	7.12728	4.07165
647	-1.60166	7.10574	4.04011
648	-1.5783	7.08641	4.01227
649	-1.55447	7.06992	3.98898
650	-1.52928	7.05542	3.96978
651	-1.50225	7.04162	3.95345
652	-1.47397	7.0286	3.9397
653	-1.44499	7.01641	3.92824
654	-1.41586	7.00511	3.91877
655	-1.38715	6.99478	3.911
656	-1.35943	6.98546	3.90464
657	-1.33325	6.97724	3.8994
658	-1.30918	6.97017	3.89499
659	-1.28777	6.96431	3.89112
660	-1.2696	6.95973	3.8875
661	-1.25522	6.95649	3.88384
662	-1.24495	6.95472	3.88118
663	-1.23838	6.95443	3.88051
664	-1.23498	6.95552	3.88145
665	-1.23422	6.95788	3.88362
666	-1.23556	6.96139	3.88663
667	-1.23848	6.96594	3.89009
668	-1.24243	6.97142	3.89362
669	-1.24689	6.97771	3.89684
670	-1.25133	6.98472	3.89936
671	-1.25522	6.99232	3.90079
672	-1.25802	7.00041	3.90076
673	-1.25921	7.00887	3.89887
674	-1.25955	7.01835	3.89533
675	-1.26012	7.02938	3.8907
676	-1.26083	7.04167	3.8851
677	-1.26161	7.05495	3.87866
678	-1.26236	7.06894	3.87153
679	-1.263	7.08336	3.86383
680	-1.26346	7.09792	3.8557
681	-1.26363	7.11236	3.84727
682	-1.26345	7.12639	3.83867
683	-1.26282	7.13973	3.83004
684	-1.26166	7.1521	3.8215
685	-1.25989	7.16322	3.8132
686	-1.25749	7.17357	3.80489
687	-1.25454	7.18376	3.79627
688	-1.25109	7.1937	3.7874
689	-1.24723	7.20331	3.77832
690	-1.243	7.21252	3.76908
691	-1.23847	7.22123	3.7597
692	-1.23371	7.22936	3.75026
693	-1.22878	7.23684	3.74077
694	-1.22375	7.24357	3.7313
695	-1.21868	7.24948	3.72189
696	-1.21363	7.25449	3.71257
697	-1.20867	7.25851	3.7034
698	-1.2038	7.26142	3.69406
699	-1.19896	7.26323	3.68432
700	-1.1941	7.26405	3.67431
701	-1.18917	7.26401	3.66417
702	-1.18414	7.26323	3.65404
703	-1.17897	7.26183	3.64406
704	-1.17362	7.25993	3.63437
705	-1.16803	7.25766	3.62511
706	-1.16217	7.25513	3.61641
707	-1.156	7.25247	3.60843
708	-1.14948	7.2498	3.6013
709	-1.14255	7.24723	3.59515
710	-1.1351	7.24465	3.58995
711	-1.12708	7.24186	3.5855
712	-1.11859	7.23883	3.58176
713	-1.10973	7.23555	3.57865
714	-1.1006	7.23203	3.5761
715	-1.09129	7.22824	3.57406
716	-1.08192	7.22417	3.57246
717	-1.07257	7.21982	3.57124
718	-1.06334	7.21517	3.57033
719	-1.05434	7.21022	3.56967
720	-1.04566	7.20494	3.56919
721	-1.03741	7.19934	3.56884
722	-1.02963	7.19336	3.56872
723	-1.02223	7.18699	3.56898
724	-1.01514	7.18025	3.56961
725	-1.00827	7.1732	3.57057
726	-1.00151	7.16584	3.57184
727	-0.994796	7.15822	3.5734
728	-0.988029	7.15037	3.57523
729	-0.981121	7.14231	3.5773
730	-0.973986	7.13409	3.57958
731	-0.966534	7.12573	3.58205
732	-0.958678	7.11726	3.5847
733	-0.950329	7.10872	3.58748
734	-0.941255	7.10008	3.59072
735	-0.931406	7.0913	3.59464
736	-0.920963	7.08235	3.59909
737	-0.910108	7.07325	3.6039
738	-0.899025	7.06398	3.60893
739	-0.887894	7.05454	3.61402
740	-0.876898	7.04491	3.61902
741	-0.86622	7.03509	3.62376
742	-0.856042	7.02508	3.6281
743	-0.846546	7.01487	3.63189
744	-0.837916	7.00444	3.63496
745	-0.830333	6.9938	3.63716
746	-0.824009	6.98299	3.63839
747	-0.818878	6.97209	3.63872
748	-0.81471	6.96104	3.63832
749	-0.811273	6.94983	3.63736
750	-0.808338	6.93842	3.636
751	-0.805674	6.92678	3.6344
752	-0.803049	6.91488	3.63272
753	-0.800234	6.90269	3.63113
754	-0.796998	6.89018	3.62978
755	-0.793109	6.87733	3.62885
756	-0.788339	6.86409	3.62848
757	-0.782454	6.85044	3.62885
758	-0.775544	6.83619	3.63008
759	-0.767915	6.82124	3.63208
760	-0.759666	6.80572	3.63467
761	-0.750896	6.78976	3.63768
762	-0.741706	6.77348	3.64093
763	-0.732195	6.757	3.64425
764	-0.722462	6.74045	3.64747
765	-0.712608	6.72396	3.65042
766	-0.702732	6.70765	3.65291
767	-0.692933	6.69165	3.65479
768	-0.683311	6.67608	3.65586
769	-0.673967	6.66107	3.65597
770	-0.664447	6.64613	3.65502
771	-0.654355	6.63084	3.65315
772	-0.643874	6.61537	3.65051
773	-0.633191	6.59989	3.64727
774	-0.622488	6.5846	3.64357
775	-0.61195	6.56966	3.63959
776	-0.60176	6.55527	3.63546
777	-0.592103	6.5416	3.63136
778	-0.583161	6.52882	3.62745
779	-0.575118	6.51713	3.62387
780	-0.568156	6.5067	3.62079
781	-0.562459	6.49771	3.61836
782	-0.558115	6.49021	3.61624
783	-0.554978	6.48401	3.61402
784	-0.552885	6.47899	3.61179
785	-0.551669	6.47501	3.60965
786	-0.551167	6.47193	3.6077
787	-0.551212	6.46962	3.60603
788	-0.551639	6.46794	3.60473
789	-0.552284	6.46675	3.6039
790	-0.552982	6.46592	3.60363
791	-0.553567	6.46531	3.60402
792	-0.553874	6.46478	3.60516
793	-0.553738	6.46421	3.60715
794	-0.553411	6.46386	3.61011
795	-0.553233	6.46408	3.61404
796	-0.55317	6.4648	3.61881
797	-0.553192	6.46594	3.62427
798	-0.553266	6.46744	3.63029
799	-0.553361	6.46922	3.63675
800	-0.553444	6.47123	3.64349
801	-0.553485	6.47339	3.65039
802	-0.55345	6.47562	3.65732
803	-0.553307	6.47787	3.66414
804	-0.553026	6.48007	3.67071
805	-0.552573	6.48214	3.6769
806	-0.55216	6.48434	3.68303
807	-0.551955	6.48689	3.68947
808	-0.551865	6.4897	3.69612
809	-0.551795	6.49269	3.70288
810	-0.55165	6.49576	3.70967
811	-0.551335	6.49883	3.71639
812	-0.550756	6.50179	3.72294
813	-0.549818	6.50456	3.72924
814	-0.548425	6.50705	3.7352
815	-0.546482	6.50917	3.74071
816	-0.543896	6.51083	3.74569
817	-0.54057	6.51193	3.75005
818	-0.536427	6.51251	3.75376
819	-0.531522	6.51268	3.7569
820	-0.525956	6.51248	3.75955
821	-0.519833	6.51196	3.76178
822	-0.513255	6.51116	3.76366
823	-0.506324	6.51013	3.76527
824	-0.499144	6.50889	3.76668
825	-0.491816	6.50751	3.76795
826	-0.484444	6.506	3.76916
827	-0.477129	6.50443	3.77039
828	-0.469975	6.50283	3.7717
829	-0.463084	6.50124	3.77317
830	-0.45596	6.49924	3.77432
831	-0.448173	6.4965	3.77477
832	-0.439931	6.49324	3.77473
833	-0.431438	6.48965	3.77443
834	-0.422901	6.48595	3.77406
835	-0.414525	6.48235	3.77384
836	-0.406515	6.47904	3.77399
837	-0.399078	6.47625	3.77473
838	-0.392419	6.47417	3.77626
839	-0.386744	6.47301	3.7788
840	-0.382258	6.47298	3.78256
841	-0.379167	6.47429	3.78776
842	-0.377368	6.47671	3.79425
843	-0.376571	6.47988	3.80171
844	-0.376702	6.48378	3.81008
845	-0.377686	6.48841	3.81929
846	-0.37945	6.49375	3.82931
847	-0.381918	6.4998	3.84006
848	-0.385018	6.50654	3.8515
849	-0.388675	6.51396	3.86356
850	-0.392815	6.52207	3.87619
851	-0.397363	6.53083	3.88934
852	-0.402246	6.54026	3.90295
853	-0.407389	6.55033	3.91695
854	-0.413129	6.5613	3.93197
855	-0.419762	6.57335	3.94846
856	-0.427152	6.58633	3.9661
857	-0.435165	6.60012	3.98462
858	-0.443664	6.61458	4.0037
859	-0.452515	6.62959	4.02305
860	-0.461581	6.645	4.04238
861	-0.470727	6.66069	4.06137
862	-0.479816	6.67652	4.07975
863	-0.488712	6.69236	4.0972
864	-0.497277	6.70809	4.11344
865	-0.505376	6.72357	4.12816
866	-0.512825	6.73878	4.141
867	-0.519657	6.75387	4.15206
868	-0.526058	6.76893	4.16173
869	-0.532213	6.78405	4.17038
870	-0.538308	6.79931	4.17842
871	-0.54453	6.8148	4.18621
872	-0.551064	6.83063	4.19416
873	-0.558098	6.84687	4.20264
874	-0.565819	6.86361	4.21205
875	-0.574413	6.88095	4.22276
876	-0.584067	6.89897	4.23517
877	-0.594971	6.91777	4.24965
878	-0.606996	6.93723	4.26528
879	-0.619855	6.95722	4.28103
880	-0.633503	6.97771	4.29717
881	-0.647891	6.99871	4.31396
882	-0.662972	7.02022	4.33166
883	-0.678699	7.04221	4.35055
884	-0.695026	7.06469	4.37089
885	-0.711905	7.08766	4.39294
886	-0.72929	7.1111	4.41697
887	-0.747135	7.13501	4.44324
888	-0.765392	7.15939	4.47202
889	-0.784016	7.18423	4.50357
890	-0.803352	7.20959	4.5383
891	-0.823671	7.23553	4.57617
892	-0.844819	7.262	4.61679
893	-0.866642	7.28898	4.65977
894	-0.888986	7.31641	4.70472
895	-0.911693	7.34428	4.75126
896	-0.93461	7.37254	4.799
897	-0.957578	7.40116	4.84755
898	-0.980443	7.43012	4.89652
899	-1.00304	7.45936	4.94552
900	-1.02523	7.48887	4.99418
901	-1.04683	7.51861	5.04209
902	-1.0682	7.54875	5.09015
903	-1.08972	7.57944	5.13933
904	-1.11132	7.61061	5.18939
905	-1.1329	7.64218	5.24012
906	-1.15437	7.67408	5.29126
907	-1.17565	7.70625	5.34259
908	-1.19665	7.7386	5.39388
909	-1.21728	7.77106	5.4449
910	-1.23746	7.80358	5.4954
911	-1.2571	7.83607	5.54516
912	-1.27611	7.86846	5.59394
913	-1.2944	7.90069	5.64152
914	-1.31236	7.93321	5.68869
915	-1.33033	7.96641	5.73625
916	-1.34815	8.00008	5.78389
917	-1.36568	8.034	5.83131
918	-1.38276	8.06798	5.87822
919	-1.39922	8.1018	5.92433
920	-1.41491	8.13527	5.96934
921	-1.42967	8.16817	6.01295
922	-1.44335	8.2003	6.05488
923	-1.45578	8.23146	6.09484
924	-1.4668	8.26143	6.13251
925	-1.47626	8.29003	6.16763
926	-1.48398	8.31771	6.20054
927	-1.49002	8.34502	6.2318
928	-1.49457	8.37183	6.2614
929	-1.49784	8.398	6.28934
930	-1.5	8.42342	6.31559
931	-1.50125	8.44794	6.34016
932	-1.50178	8.47146	6.36304
933	-1.50179	8.49383	6.38421
934	-1.50146	8.51493	6.40366
935	-1.50099	8.53462	6.42138
936	-1.50058	8.55279	6.43737
937	-1.5004	8.56931	6.45162
938	-1.50029	8.5842	6.46394
939	-1.49989	8.59764	6.47425
940	-1.4992	8.6097	6.48265
941	-1.4982	8.62042	6.48923
942	-1.49685	8.62986	6.4941
943	-1.49514	8.63809	6.49735
944	-1.49304	8.64517	6.49909
945	-1.49054	8.65115	6.49942
946	-1.48761	8.6561	6.49844
947	-1.48423	8.66006	6.49625
948	-1.48037	8.66311	6.49296
949	-1.47603	8.6653	6.48865
950	-1.47121	8.66635	6.48271
951	-1.46595	8.66602	6.47464
952	-1.46025	8.66441	6.4647
953	-1.45413	8.66165	6.45319
954	-1.44757	8.65785	6.44036
955	-1.4406	8.65313	6.42649
956	-1.4332	8.6476	6.41186
957	-1.42539	8.64138	6.39674
958	-1.41717	8.63459	6.38141
959	-1.40855	8.62734	6.36614
960	-1.39951	8.61975	6.3512
961	-1.39009	8.61194	6.33687
962	-1.38002	8.6036	6.32232
963	-1.36917	8.5944	6.30672
964	-1.35765	8.58445	6.29034
965	-1.3456	8.57382	6.27346
966	-1.33314	8.56263	6.25637
967	-1.32039	8.55095	6.23935
968	-1.30749	8.53888	6.22266
969	-1.29456	8.52652	6.20659
970	-1.28172	8.51395	6.19142
971	-1.2691	8.50128	6.17743
972	-1.25683	8.48859	6.1649
973	-1.24503	8.47597	6.1541
974	-1.23361	8.46327	6.145
975	-1.22235	8.45028	6.13726
976	-1.21124	8.43702	6.13074
977	-1.20025	8.42353	6.12527
978	-1.18935	8.40985	6.1207
979	-1.17852	8.39599	6.11687
980	-1.16772	8.38199	6.11363
981	-1.15694	8.36789	6.11081
982	-1.14615	8.3537	6.10828
983	-1.13532	8.33946	6.10586
984	-1.12442	8.3252	6.10341
985	-1.11344	8.31095	6.10076
986	-1.10238	8.29656	6.09818
987	-1.09128	8.28189	6.09601
988	-1.08016	8.267	6.09421
989	-1.06901	8.25197	6.09273
990	-1.05786	8.23685	6.09152
991	-1.0467	8.22173	6.09054
992	-1.03554	8.20665	6.08974
993	-1.02439	8.19169	6.08909
994	-1.01325	8.17692	6.08853
995	-1.00214	8.1624	6.08801
996	-0.99106	8.1482	6.08751
997	-0.980018	8.13438	6.08696
998	-0.96877	8.12078	6.0865
999	-0.957151	8.10722	6.08626
1000	-0.945292	8.09375	6.08619
1001	-0.933319	8.08042	6.08625
1002	-0.921362	8.06727	6.08641
1003	-0.909548	8.05435	6.08662
1004	-0.898007	8.04172	6.08685
1005	-0.886868	8.02942	6.08706
1006	-0.876258	8.0175	6.08721
1007	-0.866306	8.00601	6.08725
1008	-0.857141	7.99499	6.08716
1009	-0.848893	7.98449	6.08689
1010	-0.841627	7.97457	6.08667
1011	-0.835247	7.96518	6.08672
1012	-0.829633	7.95629	6.08692
1013	-0.824668	7.94782	6.08716
1014	-0.820234	7.93974	6.08734
1015	-0.81621	7.93198	6.08736
1016	-0.812481	7.92449	6.08711
1017	-0.808926	7.91722	6.08648
1018	-0.805428	7.9101	6.08537
1019	-0.801869	7.90309	6.08367
1020	-0.79813	7.89614	6.08128
1021	-0.794093	7.88917	6.07809
1022	-0.790013	7.88239	6.07389
1023	-0.786184	7.87596	6.06868
1024	-0.78254	7.86982	6.06264
1025	-0.779018	7.86391	6.05593
1026	-0.775554	7.85815	6.04874
1027	-0.772083	7.85249	6.04125
1028	-0.768541	7.84686	6.03363
1029	-0.764866	7.8412	6.02606
1030	-0.760991	7.83543	6.01872
1031	-0.756853	7.82951	6.01179
1032	-0.752388	7.82336	6.00544
1033	-0.747532	7.81691	5.99985
1034	-0.742147	7.81012	5.99499
1035	-0.736218	7.803	5.99063
1036	-0.72986	7.79563	5.98669
1037	-0.723188	7.78808	5.98307
1038	-0.716316	7.78044	5.97967
1039	-0.70936	7.77278	5.97641
1040	-0.702434	7.76517	5.97319
1041	-0.695655	7.75768	5.96993
1042	-0.689137	7.7504	5.96652
1043	-0.682995	7.7434	5.96287
1044	-0.677344	7.73675	5.95889
1045	-0.6723	7.73053	5.95449
1046	-0.66767	7.72475	5.95002
1047	-0.663208	7.71931	5.94578
1048	-0.658944	7.71419	5.94167
1049	-0.654909	7.70931	5.93753
1050	-0.651135	7.70464	5.93325
1051	-0.647654	7.70012	5.92871
1052	-0.644496	7.69571	5.92376
1053	-0.641692	7.69134	5.91829
1054	-0.639275	7.68698	5.91216
1055	-0.637276	7.68256	5.90524
1056	-0.635726	7.67805	5.89742
1057	-0.634657	7.67338	5.88855
1058	-0.634581	7.66864	5.87814
1059	-0.63579	7.66393	5.86601
1060	-0.637984	7.65924	5.85251
1061	-0.640865	7.65456	5.838
1062	-0.644132	7.64988	5.82284
1063	-0.647487	7.6452	5.80737
1064	-0.65063	7.6405	5.79197
1065	-0.653262	7.63577	5.77697
1066	-0.655082	7.631	5.76274
1067	-0.655792	7.62618	5.74964
1068	-0.655092	7.6213	5.73802
1069	-0.652683	7.61636	5.72823
1070	-0.648362	7.61103	5.72018
1071	-0.642328	7.60514	5.71343
1072	-0.634881	7.59886	5.70779
1073	-0.626323	7.59237	5.70309
1074	-0.616953	7.58584	5.69915
1075	-0.607073	7.57944	5.69581
1076	-0.596982	7.57335	5.69289
1077	-0.586981	7.56775	5.69022
1078	-0.577371	7.5628	5.68761
1079	-0.568452	7.55869	5.6849
1080	-0.560524	7.55558	5.68192
1081	-0.553889	7.55366	5.67849
1082	-0.547941	7.55265	5.675
1083	-0.541968	7.55221	5.67192
1084	-0.536108	7.55236	5.66912
1085	-0.530499	7.55313	5.6665
1086	-0.525281	7.55457	5.66396
1087	-0.52059	7.55669	5.66138
1088	-0.516567	7.55954	5.65865
1089	-0.513349	7.56315	5.65568
1090	-0.511074	7.56754	5.65235
1091	-0.509881	7.57276	5.64856
1092	-0.509907	7.57883	5.64419
1093	-0.511291	7.58578	5.63914
1094	-0.514618	7.59458	5.63304
1095	-0.520106	7.6058	5.62578
1096	-0.527348	7.6189	5.61762
1097	-0.535936	7.63333	5.60884
1098	-0.545463	7.64856	5.59969
1099	-0.555521	7.66403	5.59044
1100	-0.565703	7.67921	5.58137
1101	-0.575605	7.69355	5.57273
1102	-0.58482	7.70651	5.56481
1103	-0.592944	7.71754	5.55787
1104	-0.599571	7.7261	5.55218
1105	-0.604298	7.73165	5.54801
1106	-0.607435	7.734	5.5454
1107	-0.609622	7.73362	5.5441
1108	-0.610949	7.73096	5.5439
1109	-0.611505	7.72646	5.54461
1110	-0.611381	7.72058	5.54604
1111	-0.610664	7.71377	5.54798
1112	-0.609445	7.70647	5.55025
1113	-0.607813	7.69913	5.55264
1114	-0.605857	7.69219	5.55497
1115	-0.603666	7.68612	5.55703
1116	-0.601331	7.68135	5.55863
1117	-0.59894	7.67834	5.55957
1118	-0.596164	7.6766	5.55997
1119	-0.592694	7.67536	5.5601
1120	-0.588655	7.67458	5.56004
1121	-0.584168	7.67425	5.55984
1122	-0.579358	7.67431	5.55957
1123	-0.574347	7.67476	5.5593
1124	-0.569259	7.67557	5.55909
1125	-0.564216	7.67669	5.559
1126	-0.559342	7.67812	5.5591
1127	-0.55476	7.67981	5.55945
1128	-0.550593	7.68175	5.56011
1129	-0.546963	7.6839	5.56116
1130	-0.543548	7.6866	5.56217
1131	-0.540007	7.69009	5.56281
1132	-0.536437	7.6942	5.56327
1133	-0.532938	7.69878	5.56372
1134	-0.529608	7.70365	5.56437
1135	-0.526546	7.70866	5.56538
1136	-0.523849	7.71364	5.56696
1137	-0.521617	7.71842	5.56929
1138	-0.519948	7.72285	5.57255
1139	-0.51894	7.72674	5.57693
1140	-0.518691	7.72995	5.58262
1141	-0.519299	7.73231	5.5898
1142	-0.520904	7.73366	5.59857
1143	-0.523489	7.73408	5.60878
1144	-0.526913	7.73376	5.62026
1145	-0.531037	7.73289	5.63284
1146	-0.535724	7.73166	5.64635
1147	-0.540832	7.73026	5.66064
1148	-0.546225	7.72889	5.67551
1149	-0.551761	7.72772	5.69082
1150	-0.557303	7.72695	5.70638
1151	-0.562712	7.72677	5.72203
1152	-0.567849	7.72737	5.7376
1153	-0.572576	7.72893	5.75293
1154	-0.577374	7.73135	5.76876
1155	-0.582703	7.73433	5.78577
1156	-0.588388	7.73783	5.80364
1157	-0.594254	7.74178	5.82209
1158	-0.600126	7.74613	5.84079
1159	-0.605828	7.75082	5.85944
1160	-0.611187	7.7558	5.87773
1161	-0.616028	7.76102	5.89536
1162	-0.620175	7.76641	5.91202
1163	-0.623454	7.77193	5.92741
1164	-0.62569	7.77751	5.94121
1165	-0.626708	7.7831	5.95311
1166	-0.626529	7.78924	5.96319
1167	-0.625357	7.79634	5.97181
1168	-0.623292	7.80413	5.97914
1169	-0.620434	7.81236	5.98534
1170	-0.616883	7.82076	5.99057
1171	-0.612739	7.82909	5.99498
1172	-0.608102	7.83708	5.99876
1173	-0.603072	7.84446	6.00204
1174	-0.597749	7.851	6.00501
1175	-0.592233	7.85641	6.00781
1176	-0.586624	7.86046	6.01061
1177	-0.581022	7.86287	6.01357
1178	-0.574975	7.86357	6.01633
1179	-0.568086	7.86279	6.01849
1180	-0.560538	7.86073	6.02013
1181	-0.552514	7.85761	6.02134
1182	-0.544196	7.85362	6.02224
1183	-0.53577	7.849	6.02291
1184	-0.527416	7.84393	6.02344
1185	-0.519319	7.83864	6.02394
1186	-0.511661	7.83332	6.02449
1187	-0.504626	7.8282	6.02519
1188	-0.498396	7.82348	6.02614
1189	-0.493154	7.81937	6.02744
1190	-0.488795	7.81547	6.0292
1191	-0.48505	7.81131	6.0314
1192	-0.481861	7.80696	6.03391
1193	-0.479169	7.80251	6.03661
1194	-0.476917	7.79804	6.03936
1195	-0.475046	7.79364	6.04205
1196	-0.473497	7.78939	6.04454
1197	-0.472213	7.78536	6.0467
1198	-0.471134	7.78165	6.04842
1199	-0.470202	7.77833	6.04955
1200	-0.46936	7.77549	6.04999
1201	-0.468548	7.77321	6.04959
1202	-0.468102	7.77144	6.04819
1203	-0.468299	7.77006	6.04583
1204	-0.468993	7.76904	6.04268
1205	-0.470038	7.76836	6.03891
1206	-0.47129	7.76799	6.03469
1207	-0.472602	7.76791	6.03019
1208	-0.473829	7.76808	6.02557
1209	-0.474825	7.7685	6.02102
1210	-0.475444	7.76913	6.01671
1211	-0.47554	7.76994	6.01279
1212	-0.474969	7.77091	6.00946
1213	-0.473584	7.77201	6.00686
1214	-0.471373	7.77349	6.00497
1215	-0.468485	7.77552	6.00358
1216	-0.46502	7.778	6.00259
1217	-0.461079	7.78079	6.00192
1218	-0.456761	7.7838	6.00148
1219	-0.452166	7.7869	6.00119
1220	-0.447393	7.78999	6.00096
1221	-0.442543	7.79294	6.0007
1222	-0.437715	7.79564	6.00033
1223	-0.433009	7.79799	5.99976
1224	-0.428525	7.79986	5.9989
1225	-0.424363	7.80113	5.99767
1226	-0.420348	7.80194	5.99629
1227	-0.416259	7.80246	5.995
1228	-0.412128	7.80272	5.99374
1229	-0.407988	7.80272	5.99244
1230	-0.40387	7.80247	5.99102
1231	-0.399807	7.80198	5.98942
1232	-0.395831	7.80127	5.98757
1233	-0.391973	7.80035	5.98539
1234	-0.388265	7.79921	5.98282
1235	-0.38474	7.79789	5.97978
1236	-0.38143	7.79637	5.97621
1237	-0.378367	7.79469	5.97203
1238	-0.375923	7.79276	5.96715
1239	-0.374303	7.79053	5.96158
1240	-0.373281	7.78805	5.95542
1241	-0.372634	7.78533	5.94876
1242	-0.372138	7.7824	5.94171
1243	-0.37157	7.7793	5.93436
1244	-0.370704	7.77605	5.92682
1245	-0.369318	7.77268	5.91918
1246	-0.367188	7.76922	5.91155
1247	-0.364089	7.7657	5.90401
1248	-0.359797	7.76215	5.89668
1249	-0.354089	7.7586	5.88964
1250	-0.346751	7.755	5.88294
1251	-0.337891	7.75127	5.87649
1252	-0.327768	7.74743	5.8702
1253	-0.316642	7.74348	5.864
1254	-0.304772	7.73945	5.85779
1255	-0.292416	7.73534	5.85151
1256	-0.279834	7.73116	5.84507
1257	-0.267285	7.72691	5.83838
1258	-0.255027	7.72263	5.83136
1259	-0.24332	7.7183	5.82394
1260	-0.232423	7.71395	5.81602
1261	-0.222596	7.70958	5.80754
1262	-0.213533	7.70514	5.79817
1263	-0.20476	7.70058	5.78779
1264	-0.196278	7.69593	5.77664
1265	-0.188087	7.69121	5.76494
1266	-0.180188	7.68644	5.75291
1267	-0.172583	7.68164	5.74078
1268	-0.165272	7.67685	5.72878
1269	-0.158254	7.67207	5.71713
1270	-0.151532	7.66734	5.70606
1271	-0.145106	7.66267	5.6958
1272	-0.138975	7.6581	5.68656
1273	-0.133141	7.65364	5.67858
1274	-0.127603	7.64936	5.67187
1275	-0.122357	7.64525	5.66619
1276	-0.117406	7.64129	5.66139
1277	-0.112748	7.63741	5.65732
1278	-0.108384	7.63358	5.65382
1279	-0.104314	7.62976	5.65076
1280	-0.100539	7.62588	5.64797
1281	-0.097058	7.62192	5.64531
1282	-0.0938721	7.61782	5.64263
1283	-0.0909813	7.61354	5.63976
1284	-0.0883859	7.60904	5.63657
1285	-0.0860862	7.60426	5.63291
1286	-0.0843345	7.59913	5.62898
1287	-0.0832907	7.59363	5.62511
1288	-0.0828173	7.58785	5.62126
1289	-0.0827765	7.58186	5.61741
1290	-0.0830307	7.57574	5.61353
1291	-0.0834421	7.56955	5.60961
1292	-0.0838731	7.56338	5.60561
1293	-0.0841859	7.5573	5.60151
1294	-0.0842429	7.55138	5.59729
1295	-0.0839064	7.54571	5.59292
1296	-0.0830386	7.54034	5.58837
1297	-0.0815018	7.53537	5.58363
1298	-0.0793007	7.53076	5.57871
1299	-0.0765884	7.52645	5.57364
1300	-0.0734499	7.52237	5.56844
1301	-0.0699703	7.5185	5.56311
1302	-0.0662347	7.51479	5.55766
1303	-0.0623282	7.51121	5.55209
1304	-0.0583358	7.50771	5.5464
1305	-0.0543427	7.50426	5.54061
1306	-0.0504339	7.50081	5.53472
1307	-0.0466945	7.49732	5.52873
1308	-0.0432096	7.49377	5.52265
1309	-0.0400643	7.4901	5.51649
1310	-0.0372464	7.4864	5.51
1311	-0.034655	7.48276	5.50302
1312	-0.0322428	7.47917	5.49567
1313	-0.0299622	7.47561	5.48809
1314	-0.0277658	7.47206	5.48041
1315	-0.025606	7.46849	5.47277
1316	-0.0234356	7.46488	5.46528
1317	-0.0212069	7.46122	5.45809
1318	-0.0188727	7.45748	5.45132
1319	-0.0163855	7.45364	5.4451
1320	-0.0136979	7.44969	5.43958
1321	-0.0107626	7.4456	5.43487
1322	-0.00768332	7.44143	5.43107
1323	-0.004578	7.43727	5.42811
1324	-0.00142014	7.43307	5.42585
1325	0.00181674	7.42882	5.42414
1326	0.0051591	7.42449	5.42287
1327	0.00863338	7.42006	5.42187
1328	0.012266	7.41551	5.42103
1329	0.0160835	7.41082	5.42021
1330	0.0201123	7.40595	5.41926
1331	0.0243788	7.40089	5.41806
1332	0.0289094	7.39561	5.41646
1333	0.0337306	7.39009	5.41434
1334	0.0389171	7.38438	5.41197
1335	0.0444877	7.37854	5.4097
1336	0.0503848	7.37255	5.40746
1337	0.0565505	7.3664	5.40517
1338	0.0629273	7.36009	5.40275
1339	0.0694574	7.35359	5.40014
1340	0.0760831	7.34689	5.39726
1341	0.0827465	7.33999	5.39405
1342	0.0893899	7.33287	5.39042
1343	0.0959556	7.32551	5.38631
1344	0.102386	7.31791	5.38163
1345	0.108622	7.31005	5.37633
1346	0.114651	7.30169	5.37044
1347	0.120527	7.2927	5.36407
1348	0.126294	7.2832	5.35725
1349	0.131995	7.27334	5.34998
1350	0.137674	7.26326	5.34231
1351	0.143377	7.2531	5.33424
1352	0.149146	7.243	5.32581
1353	0.155026	7.2331	5.31704
1354	0.161061	7.22353	5.30794
1355	0.167296	7.21444	5.29854
1356	0.173774	7.20596	5.28887
1357	0.180542	7.19824	5.27895
1358	0.187697	7.19125	5.26872
1359	0.195256	7.18482	5.25815
1360	0.203135	7.17887	5.24723
1361	0.211252	7.17334	5.23599
1362	0.219525	7.16814	5.22442
1363	0.227872	7.1632	5.21254
1364	0.236211	7.15845	5.20036
1365	0.244457	7.15381	5.18789
1366	0.252531	7.14921	5.17514
1367	0.260348	7.14457	5.16212
1368	0.267827	7.13982	5.14884
1369	0.274885	7.13489	5.13532
1370	0.28169	7.12989	5.12133
1371	0.288438	7.125	5.10675
1372	0.295092	7.1202	5.09168
1373	0.301611	7.11546	5.07622
1374	0.307957	7.11075	5.06048
1375	0.314091	7.10606	5.04457
1376	0.319973	7.10136	5.0286
1377	0.325565	7.09663	5.01266
1378	0.330828	7.09184	4.99686
1379	0.335723	7.08698	4.98132
1380	0.340211	7.08202	4.96614
1381	0.344253	7.07694	4.95142
1382	0.347996	7.07162	4.93704
1383	0.351578	7.06599	4.92282
1384	0.354942	7.06015	4.90874
1385	0.358033	7.05418	4.89481
1386	0.360796	7.04815	4.88102
1387	0.363174	7.04216	4.86738
1388	0.365113	7.03627	4.85388
1389	0.366558	7.03058	4.84053
1390	0.367451	7.02517	4.82731
1391	0.36774	7.02011	4.81423
1392	0.367367	7.0155	4.80129
1393	0.366278	7.0114	4.78848
1394	0.36455	7.0078	4.77575
1395	0.362293	7.00459	4.76306
1396	0.359501	7.00172	4.75045
1397	0.356166	6.99916	4.73794
1398	0.352283	6.99688	4.72557
1399	0.347845	6.99485	4.71337
1400	0.342846	6.99302	4.70137
1401	0.337278	6.99136	4.68962
1402	0.331136	6.98984	4.67813
1403	0.324412	6.98842	4.66695
1404	0.317101	6.98707	4.6561
1405	0.309194	6.98575	4.64562
1406	0.300269	6.98504	4.63585
1407	0.290061	6.98538	4.62699
1408	0.278808	6.98644	4.61881
1409	0.266744	6.98795	4.61111
1410	0.254107	6.98959	4.60368
1411	0.241131	6.99107	4.59631
1412	0.228052	6.99209	4.58878
1413	0.215106	6.99235	4.58088
1414	0.202529	6.99155	4.57242
1415	0.190556	6.98939	4.56317
1416	0.179424	6.98557	4.55292
1417	0.169368	6.9798	4.54148
1418	0.15985	6.97208	4.52859
1419	0.150272	6.96275	4.51432
1420	0.140777	6.95199	4.49893
1421	0.131507	6.93999	4.48271
1422	0.122602	6.92693	4.46591
1423	0.114206	6.913	4.44882
1424	0.106461	6.89837	4.4317
1425	0.0995094	6.88323	4.41482
1426	0.0934929	6.86777	4.39846
1427	0.0885544	6.85215	4.38288
1428	0.0848367	6.83658	4.36836
1429	0.0824825	6.82122	4.35516
1430	0.0818186	6.8058	4.34371
1431	0.0828973	6.78992	4.33401
1432	0.0854496	6.77364	4.32564
1433	0.0892065	6.75698	4.31818
1434	0.0938989	6.74	4.31124
1435	0.0992576	6.72272	4.3044
1436	0.105013	6.70519	4.29726
1437	0.110897	6.68745	4.2894
1438	0.116639	6.66954	4.28042
1439	0.121969	6.65149	4.26991
1440	0.126618	6.63335	4.25745
1441	0.130317	6.61516	4.24265
1442	0.133406	6.59685	4.22512
1443	0.136393	6.57836	4.20507
1444	0.139265	6.55968	4.18297
1445	0.142007	6.54082	4.15928
1446	0.144604	6.52179	4.13447
1447	0.147042	6.50259	4.109
1448	0.149305	6.48323	4.08333
1449	0.15138	6.46372	4.05795
1450	0.153252	6.44406	4.0333
1451	0.154907	6.42426	4.00985
1452	0.156331	6.40433	3.98808
1453	0.15751	6.38427	3.96845
1454	0.158364	6.36393	3.95032
1455	0.158857	6.34323	3.9328
1456	0.159042	6.32223	3.91592
1457	0.158973	6.30101	3.89974
1458	0.158702	6.27964	3.8843
1459	0.158282	6.2582	3.86964
1460	0.157767	6.23677	3.85582
1461	0.157209	6.21541	3.84287
1462	0.156663	6.1942	3.83085
1463	0.15618	6.17322	3.81979
1464	0.155815	6.15254	3.80976
1465	0.15562	6.13224	3.80078
1466	0.155562	6.11229	3.79348
1467	0.155559	6.0926	3.78819
1468	0.155598	6.07313	3.78454
1469	0.155666	6.05385	3.78217
1470	0.155746	6.03472	3.78073
1471	0.155825	6.01571	3.77986
1472	0.155888	5.99678	3.77918
1473	0.155921	5.97789	3.77835
1474	0.155907	5.959	3.777
1475	0.155832	5.94009	3.77476
1476	0.155681	5.92112	3.77128
1477	0.155439	5.90205	3.76619
1478	0.154811	5.88273	3.75955
1479	0.153627	5.86312	3.75176
1480	0.152055	5.84332	3.74304
1481	0.150266	5.82343	3.7336
1482	0.14843	5.80355	3.72363
1483	0.146715	5.78377	3.71335
1484	0.145292	5.76421	3.70296
1485	0.14433	5.74495	3.69267
1486	0.143999	5.72611	3.68268
1487	0.14447	5.70777	3.6732
1488	0.145913	5.69004	3.66443
1489	0.148498	5.67302	3.65658
1490	0.152082	5.65683	3.64934
1491	0.156391	5.64144	3.64229
1492	0.161394	5.62672	3.63547
1493	0.167059	5.61254	3.62892
1494	0.173358	5.59876	3.62266
1495	0.180258	5.58526	3.61675
1496	0.18773	5.57191	3.6112
1497	0.195742	5.55858	3.60607
1498	0.204264	5.54514	3.60138
1499	0.213265	5.53145	3.59718
1500	0.222714	5.51739	3.59349
1501	0.232581	5.50283	3.59036
1502	0.242958	5.48783	3.58786
1503	0.253938	5.47255	3.58601
1504	0.265488	5.45706	3.58475
1505	0.27758	5.44141	3.58399
1506	0.290181	5.42564	3.58368
1507	0.303262	5.40981	3.58375
1508	0.316792	5.39398	3.58412
1509	0.33074	5.37819	3.58474
1510	0.345076	5.36249	3.58552
1511	0.359768	5.34694	3.58641
1512	0.374786	5.3316	3.58733
1513	0.3901	5.3165	3.58822
1514	0.406127	5.30148	3.58909
1515	0.423164	5.28636	3.59004
1516	0.441004	5.27121	3.59109
1517	0.45944	5.25609	3.59228
1518	0.478264	5.24107	3.59364
1519	0.497268	5.22621	3.59521
1520	0.516245	5.21158	3.59701
1521	0.534987	5.19723	3.59909
1522	0.553286	5.18324	3.60147
1523	0.570935	5.16967	3.60419
1524	0.587726	5.15658	3.60728
1525	0.603452	5.14404	3.61077
1526	0.618607	5.13202	3.61535
1527	0.633733	5.12042	3.62138
1528	0.648693	5.10923	3.6285
1529	0.663349	5.09841	3.6363
1530	0.677562	5.08796	3.64442
1531	0.691195	5.07783	3.65245
1532	0.70411	5.06801	3.66003
1533	0.716167	5.05847	3.66675
1534	0.72723	5.0492	3.67224
1535	0.73716	5.04016	3.6761
1536	0.745819	5.03134	3.67796
1537	0.753069	5.0227	3.67743
1538	0.758463	5.0145	3.67428
1539	0.761867	5.00695	3.66878
1540	0.763614	4.99991	3.66131
1541	0.764035	4.99325	3.65223
1542	0.763461	4.98685	3.64192
1543	0.762224	4.98058	3.63075
1544	0.760656	4.97433	3.61908
1545	0.759087	4.96795	3.60729
1546	0.75785	4.96133	3.59575
1547	0.757275	4.95434	3.58482
1548	0.757693	4.94684	3.57489
1549	0.759436	4.93873	3.56632
1550	0.762398	4.92972	3.55773
1551	0.766148	4.91979	3.54784
1552	0.770535	4.90916	3.53717
1553	0.775406	4.89806	3.52623
1554	0.780606	4.88671	3.51554
1555	0.785984	4.87534	3.50562
1556	0.791387	4.86417	3.49697
1557	0.796661	4.85344	3.49012
1558	0.801656	4.84337	3.48557
1559	0.806217	4.83419	3.48384
1560	0.810192	4.82611	3.48546
1561	0.813429	4.81938	3.49093
1562	0.81598	4.81333	3.50107
1563	0.818047	4.80731	3.51585
1564	0.819697	4.80153	3.53449
1565	0.820999	4.7962	3.55622
1566	0.82202	4.79152	3.58026
1567	0.822828	4.78772	3.60582
1568	0.82349	4.785	3.63215
1569	0.824073	4.78357	3.65845
1570	0.824643	4.78364	3.68395
1571	0.825266	4.78543	3.70787
1572	0.82601	4.78915	3.72944
1573	0.826941	4.795	3.74789
1574	0.828102	4.80416	3.76462
1575	0.829447	4.81716	3.78141
1576	0.830905	4.8332	3.79797
1577	0.832411	4.85152	3.81402
1578	0.833897	4.87135	3.82927
1579	0.835297	4.8919	3.84344
1580	0.836547	4.91241	3.85625
1581	0.837581	4.9321	3.86741
1582	0.838335	4.9502	3.87665
1583	0.838747	4.96593	3.88368
1584	0.838751	4.97852	3.88821
1585	0.838285	4.98719	3.88996
1586	0.836909	4.99232	3.88754
1587	0.834413	4.99499	3.88038
1588	0.831081	4.9955	3.86941
1589	0.827194	4.99412	3.85557
1590	0.823034	4.99116	3.8398
1591	0.818882	4.98689	3.82303
1592	0.815022	4.98162	3.80621
1593	0.811733	4.97561	3.79028
1594	0.809301	4.96917	3.77616
1595	0.808006	4.96259	3.76481
1596	0.808132	4.95614	3.75715
1597	0.809963	4.95011	3.75413
1598	0.815526	4.94298	3.75447
1599	0.825804	4.93345	3.75634
1600	0.839512	4.92218	3.75983
1601	0.855366	4.90982	3.76504
1602	0.87208	4.89703	3.77207
1603	0.88837	4.88446	3.78101
1604	0.902949	4.87276	3.79196
1605	0.914532	4.86258	3.80503
1606	0.921831	4.85458	3.82032
1607	0.92356	4.84941	3.83791
1608	0.918428	4.84771	3.85792
1609	0.905147	4.85012	3.88045
1610	0.884829	4.85555	3.90627
1611	0.859585	4.86258	3.93579
1612	0.829625	4.87139	3.9685
1613	0.795156	4.88217	4.00391
1614	0.756387	4.89509	4.04153
1615	0.713526	4.91033	4.08084
1616	0.666781	4.92809	4.12136
1617	0.61636	4.94853	4.16259
1618	0.56247	4.97186	4.20401
1619	0.505321	4.99824	4.24514
1620	0.44512	5.02786	4.28547
1621	0.382076	5.06091	4.32449
1622	0.313876	5.09912	4.36347
1623	0.238813	5.14339	4.40371
1624	0.158008	5.19265	4.44484
1625	0.0725816	5.24582	4.48646
1626	-0.0163423	5.30183	4.52819
1627	-0.107639	5.35962	4.56965
1628	-0.200181	5.4181	4.61048
1629	-0.292839	5.47624	4.6503
1630	-0.384483	5.53295	4.68876
1631	-0.473979	5.58718	4.7255
1632	-0.560193	5.63788	4.76018
1633	-0.64199	5.68398	4.79245
1634	-0.721858	5.72823	4.82306
1635	-0.80262	5.77354	4.85288
1636	-0.883633	5.81908	4.88173
1637	-0.964253	5.86405	4.90943
1638	-1.04384	5.90762	4.93581
1639	-1.12174	5.94899	4.9607
1640	-1.19732	5.98734	4.98393
1641	-1.26992	6.02187	5.00533
1642	-1.33891	6.05175	5.02474
1643	-1.40363	6.07619	5.042
1644	-1.46344	6.09436	5.05696
1645	-1.51769	6.10546	5.06944
1646	-1.56604	6.1084	5.07869
1647	-1.60897	6.1034	5.0844
1648	-1.64707	6.09157	5.08711
1649	-1.68095	6.07401	5.08737
1650	-1.71118	6.05184	5.0857
1651	-1.73837	6.02617	5.08265
1652	-1.76311	5.99811	5.07874
1653	-1.78598	5.96877	5.07452
1654	-1.8076	5.93926	5.0705
1655	-1.82855	5.91069	5.06723
1656	-1.84942	5.88416	5.06523
1657	-1.87081	5.86078	5.06504
1658	-1.89102	5.8377	5.06561
1659	-1.90831	5.81189	5.06571
1660	-1.92324	5.7842	5.06555
1661	-1.93636	5.75549	5.06536
1662	-1.94822	5.72661	5.06539
1663	-1.95936	5.6984	5.06584
1664	-1.97035	5.67173	5.06697
1665	-1.98173	5.64744	5.06899
1666	-1.99404	5.62638	5.07213
1667	-2.00785	5.6094	5.07663
1668	-2.0237	5.59736	5.08271
1669	-2.04215	5.5911	5.09061
1670	-2.06306	5.59105	5.10064
1671	-2.08572	5.59657	5.11277
1672	-2.10989	5.60687	5.12666
1673	-2.13527	5.62117	5.14199
1674	-2.16161	5.63869	5.15843
1675	-2.18864	5.65866	5.17566
1676	-2.21607	5.6803	5.19335
1677	-2.24365	5.70282	5.21118
1678	-2.27108	5.72544	5.22883
1679	-2.29811	5.74741	5.24597
1680	-2.32445	5.76792	5.26229
1681	-2.34983	5.78622	5.27747
1682	-2.37518	5.8039	5.29199
1683	-2.40139	5.82283	5.30652
1684	-2.42812	5.84264	5.321
1685	-2.45505	5.86294	5.33535
1686	-2.48183	5.88335	5.34953
1687	-2.50815	5.9035	5.36346
1688	-2.53365	5.923	5.37708
1689	-2.55802	5.94148	5.39034
1690	-2.58091	5.95855	5.40318
1691	-2.602	5.97383	5.41553
1692	-2.62094	5.98695	5.42734
1693	-2.63741	5.99752	5.43854
1694	-2.65094	6.00529	5.44986
1695	-2.6616	6.01051	5.4618
1696	-2.66985	6.01356	5.47403
1697	-2.67616	6.01483	5.48619
1698	-2.68099	6.0147	5.49794
1699	-2.6848	6.01355	5.50894
1700	-2.68806	6.01176	5.51884
1701	-2.69123	6.00972	5.5273
1702	-2.69477	6.0078	5.53396
1703	-2.69915	6.00639	5.53848
1704	-2.70482	6.00587	5.54052
1705	-2.71226	6.00662	5.53972
1706	-2.72121	6.00753	5.53497
1707	-2.73099	6.00749	5.52593
1708	-2.74145	6.00686	5.51343
1709	-2.75244	6.006	5.4983
1710	-2.76379	6.00527	5.48138
1711	-2.77536	6.00502	5.4635
1712	-2.78697	6.00563	5.44548
1713	-2.79848	6.00744	5.42817
1714	-2.80974	6.01083	5.41239
1715	-2.82057	6.01614	5.39897
1716	-2.83084	6.02373	5.38874
1717	-2.84038	6.03397	5.38254
1718	-2.84899	6.04856	5.38034
1719	-2.85672	6.06818	5.3812
1720	-2.86379	6.09168	5.38462
1721	-2.87039	6.11791	5.39008
1722	-2.87675	6.1457	5.39705
1723	-2.88306	6.1739	5.40504
1724	-2.88954	6.20136	5.41353
1725	-2.89639	6.22691	5.42199
1726	-2.90382	6.2494	5.42993
1727	-2.91204	6.26767	5.43683
1728	-2.92125	6.28056	5.44217
1729	-2.93166	6.28692	5.44546
1730	-2.94311	6.28651	5.44743
1731	-2.9553	6.28044	5.44911
1732	-2.96816	6.26959	5.45044
1733	-2.98165	6.25481	5.45133
1734	-2.99572	6.23697	5.4517
1735	-3.01032	6.21693	5.45147
1736	-3.02538	6.19556	5.45056
1737	-3.04087	6.17371	5.4489
1738	-3.05673	6.15225	5.44639
1739	-3.0729	6.13204	5.44296
1740	-3.08934	6.11395	5.43853
1741	-3.10599	6.09884	5.43301
1742	-3.1242	6.08584	5.42566
1743	-3.14487	6.07346	5.41609
1744	-3.16731	6.06163	5.40477
1745	-3.19081	6.05026	5.39214
1746	-3.21467	6.03929	5.37867
1747	-3.23821	6.02863	5.36482
1748	-3.26071	6.01822	5.35105
1749	-3.28149	6.00797	5.33782
1750	-3.29983	5.99781	5.32559
1751	-3.31505	5.98767	5.31481
1752	-3.32644	5.97746	5.30595
1753	-3.3333	5.9671	5.29946
1754	-3.33593	5.95687	5.29526
1755	-3.33526	5.94699	5.2928
1756	-3.33159	5.93738	5.29183
1757	-3.32519	5.92795	5.2921
1758	-3.31637	5.9186	5.29337
1759	-3.30541	5.90925	5.29539
1760	-3.2926	5.8998	5.29791
1761	-3.27823	5.89017	5.30069
1762	-3.26259	5.88025	5.30348
1763	-3.24596	5.86996	5.30604
1764	-3.22864	5.85921	5.30811
1765	-3.21091	5.8479	5.30946
1766	-3.1915	5.83605	5.31071
1767	-3.16927	5.82377	5.31252
1768	-3.14475	5.8111	5.31472
1769	-3.11845	5.79811	5.31711
1770	-3.09087	5.78484	5.3195
1771	-3.06253	5.77133	5.32173
1772	-3.03394	5.75766	5.32359
1773	-3.00562	5.74386	5.32492
1774	-2.97807	5.72998	5.32551
1775	-2.95182	5.71609	5.32519
1776	-2.92737	5.70222	5.32377
1777	-2.90524	5.68842	5.32106
1778	-2.88448	5.67399	5.31692
1779	-2.86394	5.65841	5.31145
1780	-2.84379	5.64204	5.30484
1781	-2.82423	5.62523	5.2973
1782	-2.80545	5.60834	5.28903
1783	-2.78765	5.59174	5.28023
1784	-2.771	5.57577	5.27111
1785	-2.75569	5.5608	5.26186
1786	-2.74193	5.54718	5.2527
1787	-2.72989	5.53528	5.24383
1788	-2.71976	5.52544	5.23544
1789	-2.71173	5.51804	5.22775
1790	-2.70586	5.51294	5.22035
1791	-2.70197	5.50968	5.21275
1792	-2.69991	5.50811	5.20505
1793	-2.69953	5.50805	5.19735
1794	-2.70068	5.50935	5.18973
1795	-2.70323	5.51184	5.18229
1796	-2.707	5.51536	5.17513
1797	-2.71187	5.51975	5.16833
1798	-2.71768	5.52484	5.162
1799	-2.72428	5.53047	5.15622
1800	-2.73153	5.53649	5.1511
1801	-2.73928	5.54271	5.14672
1802	-2.74789	5.55142	5.14501
1803	-2.75775	5.56423	5.1471
1804	-2.76877	5.58001	5.15188
1805	-2.78084	5.59762	5.15822
1806	-2.79385	5.61594	5.16502
1807	-2.8077	5.63383	5.17116
1808	-2.82228	5.65017	5.17553
1809	-2.83748	5.66382	5.17701
1810	-2.85321	5.67365	5.17451
1811	-2.86934	5.67852	5.1669
1812	-2.88579	5.67731	5.15309
1813	-2.90244	5.66889	5.13196
1814	-2.92045	5.65035	5.10003
1815	-2.94067	5.6211	5.05628
1816	-2.96256	5.58345	5.00333
1817	-2.98557	5.5397	4.9438
1818	-3.00916	5.49215	4.8803
1819	-3.03276	5.4431	4.81546
1820	-3.05581	5.39486	4.75188
1821	-3.07773	5.34971	4.69217
1822	-3.09793	5.30994	4.63894
1823	-3.11584	5.27785	4.59479
1824	-3.13084	5.25571	4.56233
1825	-3.14237	5.24582	4.54416
1826	-3.14986	5.24927	4.54121
1827	-3.15359	5.26424	4.55121
1828	-3.15424	5.28869	4.57201
1829	-3.15249	5.32056	4.60144
1830	-3.14903	5.35779	4.63732
1831	-3.14453	5.39834	4.6775
1832	-3.13966	5.44014	4.71981
1833	-3.13508	5.48114	4.76208
1834	-3.13145	5.51929	4.80215
1835	-3.1294	5.55251	4.83783
1836	-3.12958	5.57875	4.86697
1837	-3.13262	5.59595	4.88739
1838	-3.13852	5.60443	4.9005
1839	-3.14658	5.60667	4.90954
1840	-3.15636	5.60378	4.91513
1841	-3.16746	5.59689	4.9179
1842	-3.17944	5.58713	4.91847
1843	-3.1919	5.57564	4.91744
1844	-3.20441	5.56353	4.91545
1845	-3.21655	5.55193	4.9131
1846	-3.22792	5.54198	4.91101
1847	-3.23808	5.5348	4.90981
1848	-3.24662	5.53151	4.9101
1849	-3.25313	5.53326	4.91251
1850	-3.25765	5.53958	4.91673
1851	-3.26068	5.54896	4.92193
1852	-3.26246	5.56094	4.92786
1853	-3.26321	5.57503	4.93428
1854	-3.26319	5.59077	4.94097
1855	-3.26262	5.60768	4.94768
1856	-3.26175	5.62528	4.95419
1857	-3.26081	5.6431	4.96026
1858	-3.26004	5.66067	4.96564
1859	-3.25968	5.67752	4.97012
1860	-3.25996	5.69317	4.97344
1861	-3.26111	5.70715	4.97537
1862	-3.26296	5.71986	4.97602
1863	-3.26513	5.73208	4.9757
1864	-3.26756	5.7439	4.97452
1865	-3.2702	5.75538	4.97256
1866	-3.27301	5.76662	4.96992
1867	-3.27594	5.77768	4.96669
1868	-3.27893	5.78865	4.96297
1869	-3.28195	5.7996	4.95885
1870	-3.28493	5.81062	4.95443
1871	-3.28783	5.82178	4.9498
1872	-3.29061	5.83316	4.94505
1873	-3.2932	5.84485	4.94029
1874	-3.2956	5.85687	4.93497
1875	-3.29784	5.86919	4.92868
1876	-3.29996	5.88172	4.92163
1877	-3.30201	5.89439	4.91405
1878	-3.30402	5.90712	4.90616
1879	-3.30605	5.91984	4.8982
1880	-3.30813	5.93247	4.89038
1881	-3.31031	5.94495	4.88294
1882	-3.31263	5.95719	4.8761
1883	-3.31513	5.96913	4.87008
1884	-3.31785	5.98068	4.86512
1885	-3.32085	5.99178	4.86144
1886	-3.3242	6.00236	4.85919
1887	-3.32793	6.01248	4.85822
1888	-3.33195	6.02221	4.85831
1889	-3.3362	6.03163	4.85922
1890	-3.34058	6.04081	4.86074
1891	-3.34502	6.04984	4.86262
1892	-3.34946	6.0588	4.86466
1893	-3.3538	6.06775	4.86662
1894	-3.35797	6.07679	4.86827
1895	-3.3619	6.08599	4.86938
1896	-3.3655	6.09542	4.86974
1897	-3.3687	6.10517	4.86911
1898	-3.37138	6.11534	4.86764
1899	-3.37356	6.12591	4.86569
1900	-3.37536	6.13677	4.86331
1901	-3.37687	6.14782	4.86057
1902	-3.37821	6.15894	4.85752
1903	-3.37949	6.17005	4.85422
1904	-3.38083	6.18102	4.85074
1905	-3.38233	6.19175	4.84713
1906	-3.38411	6.20213	4.84346
1907	-3.38627	6.21207	4.83978
1908	-3.38893	6.22145	4.83616
1909	-3.3922	6.23017	4.83265
1910	-3.39625	6.23863	4.82893
1911	-3.40106	6.2472	4.82474
1912	-3.40648	6.25573	4.82019
1913	-3.41233	6.26408	4.81545
1914	-3.41846	6.27207	4.81064
1915	-3.4247	6.27957	4.8059
1916	-3.43089	6.28643	4.80137
1917	-3.43686	6.29248	4.7972
1918	-3.44246	6.29758	4.79351
1919	-3.44752	6.30157	4.79045
1920	-3.45188	6.3043	4.78816
1921	-3.45537	6.30562	4.78677
1922	-3.45835	6.30521	4.78628
1923	-3.46121	6.30303	4.78651
1924	-3.46388	6.29935	4.78739
1925	-3.46626	6.29444	4.78884
1926	-3.46827	6.28858	4.79078
1927	-3.46981	6.28203	4.79313
1928	-3.47079	6.27508	4.79581
1929	-3.47113	6.26799	4.79875
1930	-3.47074	6.26103	4.80185
1931	-3.46953	6.25448	4.80505
1932	-3.4674	6.24862	4.80825
1933	-3.46428	6.2437	4.81139
1934	-3.45983	6.23937	4.81455
1935	-3.45394	6.2351	4.81788
1936	-3.44686	6.2309	4.82136
1937	-3.43881	6.22681	4.82502
1938	-3.43002	6.22286	4.82884
1939	-3.42074	6.21907	4.83284
1940	-3.41119	6.21548	4.83702
1941	-3.40162	6.2121	4.84138
1942	-3.39224	6.20897	4.84592
1943	-3.38331	6.20611	4.85065
1944	-3.37505	6.20355	4.85558
1945	-3.36769	6.20132	4.86069
1946	-3.36055	6.19972	4.86659
1947	-3.35292	6.19893	4.87362
1948	-3.34503	6.19876	4.88147
1949	-3.33712	6.19902	4.88982
1950	-3.32941	6.19952	4.89836
1951	-3.32214	6.20009	4.90676
1952	-3.31553	6.20052	4.91472
1953	-3.30982	6.20065	4.92191
1954	-3.30523	6.20027	4.92801
1955	-3.302	6.19921	4.93271
1956	-3.30035	6.19727	4.93569
1957	-3.30053	6.19427	4.93663
1958	-3.30314	6.19035	4.93507
1959	-3.30836	6.1858	4.93107
1960	-3.31568	6.18066	4.92508
1961	-3.32461	6.17498	4.91755
1962	-3.33468	6.1688	4.90894
1963	-3.34537	6.16216	4.89969
1964	-3.35622	6.15511	4.89027
1965	-3.36671	6.14768	4.88112
1966	-3.37638	6.13993	4.8727
1967	-3.38472	6.1319	4.86546
1968	-3.39124	6.12362	4.85986
1969	-3.39546	6.11515	4.85633
1970	-3.39783	6.10559	4.85391
1971	-3.3992	6.09434	4.85146
1972	-3.39961	6.08186	4.84923
1973	-3.39913	6.06859	4.84747
1974	-3.39782	6.055	4.84645
1975	-3.39572	6.04153	4.84639
1976	-3.39291	6.02865	4.84756
1977	-3.38943	6.0168	4.85021
1978	-3.38534	6.00643	4.85458
1979	-3.3807	5.99801	4.86093
1980	-3.37556	5.99199	4.86951
1981	-3.36999	5.98881	4.88057
1982	-3.36312	5.9884	4.8954
1983	-3.35434	5.99021	4.91454
1984	-3.34408	5.99398	4.93713
1985	-3.33279	5.99949	4.9623
1986	-3.32089	6.00649	4.98921
1987	-3.30881	6.01474	5.01698
1988	-3.297	6.024	5.04477
1989	-3.28587	6.03402	5.0717
1990	-3.27588	6.04457	5.09692
1991	-3.26744	6.0554	5.11956
1992	-3.26099	6.06627	5.13877
1993	-3.25696	6.07693	5.15368
1994	-3.25553	6.08805	5.16452
1995	-3.25633	6.10029	5.17235
1996	-3.259	6.11345	5.17761
1997	-3.26317	6.12734	5.18073
1998	-3.26846	6.14175	5.18214
[truncated: 62,131 more rows]

## Sheet: P2S0-007
Frame	T8_Head Lateral Bending	T8_Head Axial Bending	T8_Head Flexion/Extension
0	0.562171	2.04016	5.90765
1	0.560128	2.04297	5.91934
2	0.557991	2.0457	5.93121
3	0.555791	2.04836	5.94319
4	0.553561	2.05099	5.95523
5	0.551331	2.05362	5.96727
6	0.549132	2.05628	5.97925
7	0.546995	2.059	5.99112
8	0.544952	2.06182	6.00282
9	0.543033	2.06476	6.01428
10	0.541269	2.06785	6.02545
11	0.539692	2.07113	6.03628
12	0.538331	2.07463	6.0467
13	0.53717	2.07851	6.05688
14	0.536162	2.08284	6.06699
15	0.535297	2.0875	6.07696
16	0.534565	2.0924	6.08676
17	0.533957	2.09743	6.09633
18	0.533462	2.10247	6.10562
19	0.53307	2.10742	6.11457
20	0.532772	2.11217	6.12313
21	0.532558	2.11661	6.13125
22	0.532418	2.12064	6.13888
23	0.532342	2.12415	6.14596
24	0.532322	2.12703	6.15245
25	0.532566	2.12922	6.15821
26	0.533217	2.13079	6.16322
27	0.534167	2.13185	6.16759
28	0.535311	2.13251	6.17142
29	0.536539	2.13285	6.1748
30	0.537744	2.133	6.17785
31	0.53882	2.13304	6.18066
32	0.539657	2.13308	6.18334
33	0.54015	2.13322	6.18599
34	0.540189	2.13357	6.18871
35	0.539668	2.13423	6.19161
36	0.538479	2.1353	6.19479
37	0.536317	2.13662	6.19808
38	0.533105	2.138	6.20129
39	0.529078	2.13944	6.20443
40	0.524471	2.14096	6.20752
41	0.519518	2.14259	6.21057
42	0.514455	2.14434	6.21362
43	0.509516	2.14623	6.21668
44	0.504936	2.14828	6.21976
45	0.500949	2.15049	6.2229
46	0.497791	2.1529	6.2261
47	0.495697	2.15552	6.22939
48	0.4949	2.15837	6.23278
49	0.49542	2.16178	6.23622
50	0.497013	2.16594	6.23961
51	0.49952	2.17068	6.243
52	0.50278	2.17578	6.24641
53	0.506633	2.18106	6.24987
54	0.510921	2.18631	6.25341
55	0.515483	2.19135	6.25705
56	0.520159	2.19598	6.26083
57	0.524791	2.2	6.26477
58	0.529216	2.20321	6.2689
59	0.533277	2.20543	6.27324
60	0.536814	2.20646	6.27783
61	0.540245	2.20629	6.2827
62	0.544013	2.20515	6.28783
63	0.547989	2.20315	6.2932
64	0.552048	2.20042	6.29876
65	0.556062	2.19709	6.30448
66	0.559903	2.19327	6.31032
67	0.563444	2.18909	6.31626
68	0.566559	2.18468	6.32225
69	0.569119	2.18015	6.32826
70	0.570998	2.17563	6.33426
71	0.572068	2.17125	6.34021
72	0.572202	2.16712	6.34608
73	0.570968	2.16274	6.35212
74	0.56823	2.15765	6.35855
75	0.564304	2.15205	6.36524
76	0.559507	2.14614	6.37208
77	0.554156	2.14011	6.37893
78	0.548568	2.13417	6.38569
79	0.54306	2.12851	6.39223
80	0.537947	2.12334	6.39842
81	0.533548	2.11884	6.40415
82	0.530177	2.11523	6.40929
83	0.528152	2.11269	6.41372
84	0.52779	2.11143	6.41733
85	0.529259	2.11156	6.42001
86	0.532319	2.11292	6.42184
87	0.536679	2.11533	6.42296
88	0.542045	2.11862	6.42348
89	0.548124	2.12258	6.42354
90	0.554622	2.12704	6.42326
91	0.561246	2.13181	6.42278
92	0.567703	2.1367	6.42221
93	0.573698	2.14153	6.42168
94	0.57894	2.14612	6.42133
95	0.583134	2.15028	6.42128
96	0.585987	2.15382	6.42166
97	0.58771	2.1571	6.42234
98	0.588755	2.16056	6.4231
99	0.589197	2.16412	6.42394
100	0.589105	2.1677	6.42484
101	0.588552	2.17122	6.42578
102	0.587611	2.1746	6.42675
103	0.586352	2.17776	6.42774
104	0.584848	2.18062	6.42873
105	0.58317	2.1831	6.42972
106	0.581391	2.18513	6.43067
107	0.579582	2.18662	6.4316
108	0.577816	2.18749	6.43247
109	0.575714	2.1876	6.43334
110	0.572961	2.18693	6.43424
111	0.569715	2.18561	6.43518
112	0.566135	2.18379	6.43612
113	0.562382	2.18158	6.43705
114	0.558616	2.17913	6.43795
115	0.554995	2.17657	6.43881
116	0.55168	2.17403	6.43961
117	0.54883	2.17164	6.44033
118	0.546604	2.16954	6.44095
119	0.545164	2.16785	6.44146
120	0.544667	2.16672	6.44184
121	0.545094	2.1662	6.44216
122	0.546257	2.16618	6.44248
123	0.548065	2.16655	6.44277
124	0.550428	2.16719	6.44302
125	0.553257	2.16799	6.44318
126	0.556461	2.16882	6.44325
127	0.559949	2.16956	6.44317
128	0.563633	2.17011	6.44294
129	0.567421	2.17035	6.44252
130	0.571223	2.17015	6.44188
131	0.57495	2.1694	6.441
132	0.578511	2.16798	6.43985
133	0.582237	2.16597	6.43843
134	0.586436	2.16356	6.43677
135	0.590987	2.16076	6.43489
136	0.595766	2.15762	6.43281
137	0.600649	2.15416	6.43054
138	0.605513	2.15041	6.4281
139	0.610235	2.14642	6.4255
140	0.614693	2.1422	6.42276
141	0.618762	2.1378	6.4199
142	0.62232	2.13324	6.41693
143	0.625243	2.12855	6.41388
144	0.627409	2.12378	6.41075
145	0.628524	2.1188	6.40746
146	0.628538	2.11352	6.40393
147	0.627688	2.10797	6.40019
148	0.626213	2.1022	6.3963
149	0.624349	2.09623	6.39229
150	0.622334	2.09012	6.38819
151	0.620408	2.0839	6.38405
152	0.618806	2.07761	6.3799
153	0.617767	2.07129	6.37579
154	0.61753	2.06497	6.37175
155	0.61833	2.05871	6.36782
156	0.620407	2.05252	6.36405
157	0.623924	2.04628	6.36033
158	0.628726	2.03985	6.35655
159	0.634572	2.03328	6.35276
160	0.641221	2.02663	6.34896
161	0.648433	2.01995	6.34521
162	0.655966	2.01328	6.34151
163	0.663582	2.00669	6.3379
164	0.671037	2.00023	6.33441
165	0.678093	1.99395	6.33107
166	0.684507	1.9879	6.3279
167	0.690041	1.98214	6.32494
168	0.694452	1.97672	6.32221
169	0.697866	1.97167	6.31965
170	0.700623	1.96694	6.31717
171	0.70281	1.96248	6.31481
172	0.704511	1.95825	6.31257
173	0.705813	1.95421	6.31049
174	0.706799	1.95029	6.30857
175	0.707557	1.94647	6.30684
176	0.708171	1.94268	6.30531
177	0.708727	1.93889	6.30401
178	0.709311	1.93504	6.30295
179	0.710007	1.93109	6.30215
180	0.710901	1.92699	6.30164
181	0.711828	1.92279	6.30163
182	0.712588	1.91859	6.30225
183	0.713219	1.91437	6.30337
184	0.713756	1.91015	6.30484
185	0.714235	1.90592	6.30653
186	0.714692	1.90168	6.30832
187	0.715163	1.89743	6.31006
188	0.715685	1.89319	6.31163
189	0.716293	1.88893	6.31288
190	0.717023	1.88468	6.31369
191	0.717911	1.88042	6.31391
192	0.718994	1.87616	6.31341
193	0.720266	1.87192	6.31224
194	0.721683	1.86769	6.31055
195	0.723227	1.86348	6.30841
196	0.724877	1.85926	6.3059
197	0.726613	1.85505	6.30307
198	0.728415	1.85082	6.3
199	0.730263	1.84658	6.29674
200	0.732137	1.8423	6.29338
201	0.734016	1.838	6.28996
202	0.735882	1.83365	6.28657
203	0.737714	1.82925	6.28326
204	0.739491	1.82479	6.28011
205	0.741192	1.82006	6.27693
206	0.742823	1.81491	6.27355
207	0.74441	1.80948	6.27002
208	0.745977	1.80389	6.26638
209	0.74755	1.79827	6.2627
210	0.749154	1.79273	6.25902
211	0.750814	1.78742	6.25541
212	0.752556	1.78244	6.25191
213	0.754405	1.77793	6.24857
214	0.756386	1.77401	6.24546
215	0.758524	1.77081	6.24262
216	0.760844	1.76845	6.24011
217	0.763394	1.7673	6.23786
218	0.766175	1.76745	6.23577
219	0.769147	1.76862	6.23386
220	0.772266	1.77054	6.2321
221	0.775493	1.77293	6.23052
222	0.778786	1.7755	6.2291
223	0.782103	1.77798	6.22786
224	0.785402	1.7801	6.22678
225	0.788642	1.78156	6.22587
226	0.791782	1.7821	6.22513
227	0.794779	1.78144	6.22457
228	0.797593	1.7793	6.22417
229	0.800212	1.77571	6.22409
230	0.802675	1.77103	6.22442
231	0.805013	1.76539	6.22508
232	0.80726	1.75895	6.226
233	0.809448	1.75187	6.22707
234	0.811609	1.74429	6.22824
235	0.813776	1.73636	6.22942
236	0.815982	1.72825	6.23052
237	0.818258	1.7201	6.23147
238	0.820637	1.71207	6.23219
239	0.823153	1.7043	6.23259
240	0.825836	1.69695	6.2326
241	0.828785	1.68941	6.23217
242	0.832024	1.68112	6.23136
243	0.835481	1.67232	6.23024
244	0.839083	1.66325	6.22889
245	0.842755	1.65414	6.22739
246	0.846424	1.64523	6.22581
247	0.850018	1.63676	6.22423
248	0.853461	1.62895	6.22273
249	0.856683	1.62206	6.22138
250	0.859608	1.61631	6.22027
251	0.862163	1.61194	6.21947
252	0.864276	1.60919	6.21905
253	0.866102	1.60803	6.21904
254	0.867821	1.60816	6.21936
255	0.869394	1.60947	6.21995
256	0.870783	1.61182	6.22075
257	0.871949	1.61508	6.22171
258	0.872854	1.61911	6.22277
259	0.87346	1.62379	6.22387
260	0.873727	1.62899	6.22495
261	0.873618	1.63456	6.22595
262	0.873093	1.64039	6.22682
263	0.872115	1.64635	6.22749
264	0.870645	1.65229	6.22791
265	0.868722	1.65838	6.22813
266	0.866415	1.66487	6.22825
267	0.863726	1.67176	6.22828
268	0.860657	1.67904	6.22823
269	0.857212	1.6867	6.2281
270	0.853393	1.69474	6.22789
271	0.849203	1.70316	6.22762
272	0.844644	1.71193	6.2273
273	0.839719	1.72107	6.22692
274	0.834431	1.73056	6.2265
275	0.828782	1.74039	6.22604
276	0.822776	1.75057	6.22555
277	0.816141	1.76146	6.22498
278	0.808701	1.77332	6.2243
279	0.800604	1.78593	6.22351
280	0.791994	1.7991	6.22266
281	0.783019	1.81263	6.22175
282	0.773825	1.82633	6.2208
283	0.764557	1.83998	6.21985
284	0.755362	1.85338	6.21892
285	0.746386	1.86635	6.21802
286	0.737774	1.87867	6.21718
287	0.729675	1.89015	6.21642
288	0.722232	1.90059	6.21577
289	0.715213	1.91028	6.21523
290	0.708309	1.91963	6.21478
291	0.701555	1.92861	6.2144
292	0.694986	1.93718	6.21408
293	0.688635	1.94531	6.2138
294	0.682537	1.95296	6.21354
295	0.676727	1.9601	6.21328
296	0.671239	1.96669	6.21301
297	0.666108	1.9727	6.21271
298	0.661367	1.9781	6.21235
299	0.657053	1.98285	6.21194
300	0.653198	1.98691	6.21144
301	0.650127	1.99	6.21082
302	0.648008	1.99195	6.21009
303	0.646643	1.99295	6.20927
304	0.645833	1.99319	6.20839
305	0.64538	1.99285	6.20748
306	0.645085	1.99211	6.20656
307	0.64475	1.99116	6.20568
308	0.644175	1.99018	6.20485
309	0.643163	1.98936	6.2041
310	0.641515	1.98888	6.20347
311	0.639032	1.98893	6.20298
312	0.635515	1.98969	6.20265
313	0.630778	1.99108	6.20273
314	0.624918	1.99287	6.20334
315	0.618163	1.99497	6.20433
316	0.610742	1.9973	6.20555
317	0.602883	1.99979	6.20685
318	0.594815	2.00236	6.20809
319	0.586767	2.00494	6.20912
320	0.578966	2.00743	6.20978
321	0.571643	2.00976	6.20994
322	0.565024	2.01187	6.20945
323	0.559339	2.01366	6.20815
324	0.554817	2.01506	6.2059
325	0.551193	2.01652	6.20256
326	0.54805	2.0184	6.19817
327	0.545387	2.02053	6.19293
328	0.543201	2.02269	6.18701
329	0.541492	2.02469	6.18058
330	0.540259	2.02635	6.17382
331	0.539499	2.02746	6.1669
332	0.539211	2.02782	6.16001
333	0.539395	2.02726	6.15332
334	0.540047	2.02556	6.147
335	0.541168	2.02254	6.14123
336	0.542755	2.01799	6.13619
337	0.54489	2.01174	6.13166
338	0.547624	2.00387	6.12733
339	0.550915	1.99461	6.12318
340	0.554719	1.98419	6.11923
341	0.558995	1.97283	6.11548
342	0.563699	1.96076	6.11193
343	0.568789	1.94822	6.10858
344	0.574221	1.93541	6.10544
345	0.579953	1.92258	6.10251
346	0.585941	1.90995	6.09979
347	0.592142	1.89775	6.09728
348	0.598514	1.8862	6.095
349	0.60531	1.87479	6.09279
350	0.612736	1.86295	6.09056
351	0.620683	1.85082	6.08839
352	0.62904	1.83852	6.08635
353	0.637696	1.8262	6.08452
354	0.646541	1.81398	6.08298
355	0.655464	1.802	6.08179
356	0.664355	1.7904	6.08104
357	0.673103	1.77931	6.08081
358	0.681598	1.76887	6.08116
359	0.68973	1.7592	6.08218
360	0.697388	1.75045	6.08394
361	0.704926	1.74215	6.08661
362	0.712689	1.73385	6.09023
363	0.720555	1.72573	6.09463
364	0.728402	1.71794	6.0997
365	0.736107	1.71067	6.10527
366	0.743548	1.70409	6.11122
367	0.750602	1.69834	6.11741
368	0.757147	1.69362	6.12368
369	0.76306	1.69009	6.1299
370	0.768218	1.68791	6.13593
371	0.7725	1.68725	6.14163
372	0.775781	1.68829	6.14685
373	0.778015	1.69113	6.15177
374	0.779304	1.69564	6.15664
375	0.779752	1.70167	6.16146
376	0.779463	1.70905	6.16624
377	0.77854	1.71762	6.17096
378	0.777088	1.72721	6.17564
379	0.775209	1.73765	6.18026
380	0.773008	1.74879	6.18482
381	0.770589	1.76046	6.18934
382	0.768054	1.77249	6.19379
383	0.765509	1.78472	6.19819
384	0.763058	1.79699	6.20253
385	0.760685	1.80962	6.20659
386	0.758267	1.82298	6.21022
387	0.755746	1.83701	6.21355
388	0.753065	1.85165	6.2167
389	0.750165	1.86681	6.21979
390	0.746989	1.88243	6.22295
391	0.743478	1.89843	6.22631
392	0.739574	1.91476	6.22997
393	0.735219	1.93134	6.23408
394	0.730354	1.94809	6.23874
395	0.724923	1.96496	6.24409
396	0.718866	1.98186	6.25025
397	0.712119	1.99869	6.25725
398	0.704706	2.01545	6.265
399	0.696697	2.03225	6.27339
400	0.688165	2.04919	6.28232
401	0.67918	2.06638	6.29169
402	0.669815	2.08393	6.30138
403	0.660141	2.10193	6.31131
404	0.650228	2.1205	6.32136
405	0.64015	2.13974	6.33144
406	0.629977	2.15976	6.34143
407	0.619781	2.18065	6.35125
408	0.609634	2.20254	6.36078
409	0.599113	2.22643	6.3704
410	0.587873	2.25287	6.38045
411	0.576096	2.28122	6.3908
412	0.563968	2.31086	6.4013
413	0.551671	2.34118	6.41183
414	0.539392	2.37154	6.42223
415	0.527315	2.40132	6.43239
416	0.515626	2.42991	6.44215
417	0.504509	2.45668	6.45139
418	0.49415	2.481	6.45997
419	0.484736	2.50226	6.46775
420	0.476451	2.51982	6.4746
421	0.469109	2.53407	6.48043
422	0.462391	2.54592	6.48531
423	0.45628	2.55557	6.4894
424	0.450761	2.5632	6.49283
425	0.445819	2.56901	6.49574
426	0.441438	2.57319	6.49827
427	0.437601	2.57594	6.50057
428	0.434294	2.57745	6.50277
429	0.4315	2.57791	6.50502
430	0.429203	2.57752	6.50745
431	0.427389	2.57646	6.51022
432	0.42604	2.57494	6.51345
433	0.425612	2.57184	6.51706
434	0.426411	2.56626	6.52083
435	0.428201	2.55868	6.52473
436	0.430743	2.54958	6.52872
437	0.433798	2.53942	6.53275
438	0.43713	2.5287	6.53678
439	0.440499	2.51788	6.54079
440	0.443668	2.50745	6.54471
441	0.446397	2.49788	6.54852
442	0.44845	2.48966	6.55218
443	0.449587	2.48325	6.55565
444	0.449571	2.47913	6.55888
445	0.448515	2.47711	6.56196
446	0.446753	2.47652	6.56498
447	0.444374	2.47718	6.56792
448	0.441466	2.4789	6.57077
449	0.438119	2.48147	6.57351
450	0.434422	2.48472	6.57611
451	0.430462	2.48845	6.57856
452	0.42633	2.49246	6.58084
453	0.422115	2.49658	6.58293
454	0.417904	2.50059	6.58482
455	0.413788	2.50433	6.58648
456	0.409855	2.50758	6.58789
457	0.405569	2.51083	6.58891
458	0.400494	2.51457	6.58944
459	0.394864	2.51868	6.58959
460	0.388914	2.52303	6.58946
461	0.382882	2.52747	6.58913
462	0.377001	2.53187	6.58872
463	0.371508	2.5361	6.58831
464	0.366639	2.54002	6.588
465	0.362628	2.54351	6.5879
466	0.359711	2.54642	6.5881
467	0.358124	2.54863	6.5887
468	0.358102	2.54999	6.58979
469	0.359815	2.55056	6.59143
470	0.363115	2.55054	6.59353
471	0.367757	2.54997	6.59601
472	0.373501	2.5489	6.59878
473	0.380104	2.54739	6.60176
474	0.387322	2.5455	6.60485
475	0.394914	2.54327	6.60796
476	0.402637	2.54077	6.61102
477	0.410248	2.53805	6.61393
478	0.417505	2.53515	6.6166
479	0.424165	2.53214	6.61895
480	0.429987	2.52906	6.62089
481	0.435465	2.52539	6.62259
482	0.441181	2.52074	6.62427
483	0.447018	2.51535	6.62588
484	0.45286	2.50948	6.62738
485	0.45859	2.50339	6.62873
486	0.464092	2.49732	6.62989
487	0.46925	2.49155	6.63082
488	0.473947	2.48631	6.63149
489	0.478067	2.48187	6.63184
490	0.481492	2.47848	6.63185
491	0.484108	2.4764	6.63146
492	0.485797	2.47587	6.63064
493	0.486485	2.47707	6.62923
494	0.486252	2.47982	6.62716
495	0.485213	2.48387	6.62455
496	0.483482	2.48896	6.62151
497	0.481174	2.49485	6.61816
498	0.478403	2.50129	6.61462
499	0.475285	2.50802	6.611
500	0.471934	2.51479	6.60742
501	0.468465	2.52135	6.604
502	0.464991	2.52744	6.60085
503	0.461629	2.53283	6.59809
504	0.458491	2.53725	6.59584
505	0.455438	2.54075	6.59397
506	0.452258	2.54363	6.59227
507	0.448952	2.54603	6.59075
508	0.445524	2.54809	6.58939
509	0.441977	2.54993	6.58818
510	0.438314	2.5517	6.58713
511	0.434539	2.55353	6.58621
512	0.430655	2.55556	6.58544
513	0.426664	2.55793	6.5848
514	0.422571	2.56077	6.58428
515	0.418377	2.56422	6.58388
516	0.414087	2.56842	6.58359
517	0.409871	2.57334	6.58333
518	0.405833	2.57883	6.58306
519	0.401878	2.5848	6.58283
520	0.397912	2.59119	6.58267
521	0.393839	2.59791	6.58265
522	0.389566	2.60489	6.58281
523	0.384997	2.61206	6.58319
524	0.380037	2.61933	6.58384
525	0.374592	2.62664	6.58482
526	0.368566	2.63391	6.58615
527	0.361865	2.64107	6.58791
528	0.354394	2.64802	6.59012
529	0.34598	2.6549	6.59288
530	0.336617	2.66186	6.59618
531	0.326459	2.66889	6.59996
532	0.315661	2.67596	6.60412
533	0.304377	2.68306	6.60861
534	0.292763	2.69018	6.61334
535	0.280971	2.69731	6.61823
536	0.269158	2.70443	6.62322
537	0.257478	2.71152	6.62822
538	0.246085	2.71857	6.63316
539	0.235134	2.72557	6.63796
540	0.22478	2.73249	6.64255
541	0.214474	2.73956	6.64717
542	0.203698	2.74691	6.65203
543	0.192653	2.75445	6.65707
544	0.181539	2.76206	6.6622
545	0.170558	2.76965	6.66735
546	0.159911	2.77711	6.67243
547	0.149797	2.78433	6.67737
548	0.140419	2.79122	6.68209
549	0.131976	2.79766	6.68652
550	0.124671	2.80357	6.69056
551	0.118703	2.80882	6.69415
552	0.114274	2.81332	6.69721
553	0.111579	2.81742	6.6997
554	0.110523	2.82143	6.7017
555	0.110871	2.82526	6.70328
556	0.112391	2.82876	6.70449
557	0.114847	2.83182	6.70541
558	0.118005	2.83432	6.70609
559	0.12163	2.83614	6.70661
560	0.12549	2.83715	6.70703
561	0.129349	2.83723	6.70741
562	0.132973	2.83627	6.70782
563	0.136127	2.83413	6.70832
564	0.138579	2.83071	6.70899
565	0.140671	2.82537	6.70964
566	0.14288	2.81787	6.71011
567	0.145165	2.80861	6.71044
568	0.147489	2.79801	6.71068
569	0.149813	2.78648	6.71089
570	0.152096	2.77444	6.71111
571	0.154302	2.7623	6.71139
572	0.156389	2.75048	6.71178
573	0.158321	2.73938	6.71234
574	0.160056	2.72944	6.7131
575	0.161558	2.72105	6.71413
576	0.162786	2.71463	6.71546
577	0.163668	2.70997	6.71719
578	0.1642	2.70647	6.71932
579	0.164447	2.704	6.72176
580	0.164473	2.70239	6.72444
581	0.164341	2.70152	6.72729
582	0.164118	2.70123	6.73022
583	0.163868	2.70138	6.73315
584	0.163654	2.70184	6.73602
585	0.163542	2.70244	6.73874
586	0.163596	2.70305	6.74123
587	0.163881	2.70353	6.74343
588	0.164461	2.70374	6.74524
589	0.165407	2.70379	6.74674
590	0.166693	2.70395	6.74806
591	0.168241	2.70423	6.7492
592	0.16997	2.70464	6.75018
593	0.1718	2.70521	6.75102
594	0.173653	2.70595	6.75172
595	0.175449	2.70688	6.7523
596	0.177107	2.70801	6.75277
597	0.178548	2.70937	6.75315
598	0.179693	2.71097	6.75344
599	0.180462	2.71283	6.75367
600	0.180776	2.71497	6.75385
601	0.180564	2.71733	6.7539
602	0.179871	2.71987	6.75377
603	0.178783	2.72261	6.75348
604	0.17739	2.72555	6.75308
605	0.175781	2.72872	6.75258
606	0.174043	2.73213	6.75202
607	0.172266	2.73579	6.75141
608	0.170537	2.73973	6.7508
609	0.168946	2.74395	6.75021
610	0.167581	2.74848	6.74967
611	0.166531	2.75332	6.7492
612	0.165883	2.7585	6.74884
613	0.165558	2.76417	6.74858
614	0.165407	2.7704	6.74838
615	0.165417	2.77712	6.74822
616	0.165578	2.78421	6.7481
617	0.165875	2.79159	6.74799
618	0.166297	2.79916	6.7479
619	0.166832	2.80683	6.7478
620	0.167467	2.81451	6.74767
621	0.16819	2.8221	6.74752
622	0.16899	2.8295	6.74732
623	0.169853	2.83663	6.74706
624	0.170767	2.84339	6.74672
625	0.171798	2.85025	6.74631
626	0.173001	2.8576	6.74585
627	0.174347	2.86525	6.74533
628	0.17581	2.87301	6.74476
629	0.17736	2.88068	6.74417
630	0.178972	2.88806	6.74355
631	0.180617	2.89497	6.74292
632	0.182266	2.9012	6.74228
633	0.183894	2.90657	6.74165
634	0.185471	2.91087	6.74103
635	0.18697	2.91391	6.74043
636	0.188363	2.9155	6.73987
637	0.189759	2.91571	6.73936
638	0.191255	2.91479	6.73892
639	0.192811	2.91283	6.73851
640	0.194386	2.90991	6.73813
641	0.195938	2.90613	6.73776
642	0.197427	2.90157	6.73736
643	0.198811	2.8963	6.73694
644	0.20005	2.89043	6.73646
645	0.201101	2.88404	6.7359
646	0.201925	2.8772	6.73526
647	0.202479	2.87001	6.7345
648	0.202723	2.86256	6.73362
649	0.202475	2.85395	6.73259
650	0.201665	2.8435	6.73145
651	0.200417	2.83166	6.73019
652	0.198857	2.81886	6.72885
653	0.19711	2.80553	6.72743
654	0.195302	2.79212	6.72596
655	0.193556	2.77905	6.72445
656	0.191999	2.76677	6.72293
657	0.190756	2.7557	6.72139
658	0.189952	2.74628	6.71988
659	0.189713	2.73895	6.71839
660	0.190163	2.73414	6.71695
661	0.19176	2.73126	6.7156
662	0.194655	2.72945	6.71436
663	0.198521	2.72876	6.71317
664	0.20303	2.72924	6.71202
665	0.207852	2.73093	6.71087
666	0.21266	2.73389	6.70967
667	0.217125	2.73816	6.70841
668	0.220919	2.7438	6.70703
669	0.223713	2.75084	6.70552
670	0.225179	2.75934	6.70382
671	0.224989	2.76934	6.70192
672	0.222814	2.7809	6.69976
673	0.21838	2.79492	6.69744
674	0.211873	2.81193	6.69505
675	0.203651	2.83142	6.69255
676	0.19407	2.85284	6.68993
677	0.183489	2.87567	6.68716
678	0.172267	2.89937	6.68422
679	0.16076	2.92343	6.68108
680	0.149328	2.94731	6.67773
681	0.138328	2.97048	6.67414
682	0.128118	2.99242	6.6703
683	0.119057	3.01259	6.66617
684	0.111502	3.03047	6.66175
685	0.104723	3.04722	6.65674
686	0.0978641	3.06417	6.65099
687	0.0910964	3.081	6.64466
688	0.0845906	3.09743	6.63792
689	0.0785176	3.11315	6.63095
690	0.0730483	3.12786	6.62392
691	0.0683531	3.14127	6.61701
692	0.0646029	3.15307	6.61037
693	0.0619682	3.16297	6.6042
694	0.0606197	3.17066	6.59865
695	0.0607279	3.17585	6.59391
696	0.0624635	3.17824	6.59014
697	0.0658678	3.17785	6.58732
698	0.0707807	3.17505	6.58527
699	0.0770713	3.16999	6.58387
700	0.0846085	3.16286	6.58304
701	0.0932612	3.15382	6.58266
702	0.102898	3.14305	6.58263
703	0.113389	3.13072	6.58285
704	0.124602	3.117	6.58323
705	0.136406	3.10206	6.58365
706	0.14867	3.08608	6.58402
707	0.161262	3.06923	6.58423
708	0.174051	3.05168	6.58419
709	0.187666	3.03238	6.58408
710	0.202649	3.01047	6.58412
711	0.218742	2.98642	6.58428
712	0.235684	2.96069	6.58452
713	0.253217	2.93374	6.5848
714	0.27108	2.90604	6.58509
715	0.289015	2.87805	6.58534
716	0.306762	2.85023	6.58552
717	0.324062	2.82305	6.5856
718	0.340655	2.79697	6.58554
719	0.356282	2.77245	6.5853
720	0.370684	2.74996	6.58486
721	0.384339	2.72848	6.58423
722	0.397836	2.70686	6.58349
723	0.411077	2.68536	6.58262
724	0.423967	2.66423	6.58165
725	0.43641	2.64374	6.58058
726	0.44831	2.62414	6.57942
727	0.459571	2.6057	6.57818
728	0.470097	2.58868	6.57686
729	0.479792	2.57334	6.57547
730	0.488561	2.55994	6.57403
731	0.496307	2.54873	6.57254
732	0.502934	2.53999	6.571
733	0.508509	2.53389	6.56939
734	0.513178	2.53029	6.56766
735	0.516966	2.5289	6.56584
736	0.519899	2.52946	6.56394
737	0.522001	2.5317	6.56198
738	0.523297	2.53535	6.55997
739	0.523814	2.54013	6.55794
740	0.523575	2.54578	6.55589
741	0.522607	2.55203	6.55385
742	0.520933	2.5586	6.55183
743	0.51858	2.56522	6.54984
744	0.515573	2.57163	6.54791
745	0.5119	2.57829	6.54584
746	0.507527	2.5858	6.54346
747	0.502445	2.59407	6.5409
748	0.496644	2.60302	6.53823
749	0.490112	2.61256	6.53557
750	0.482841	2.62262	6.53301
751	0.47482	2.6331	6.53065
752	0.466039	2.64393	6.5286
753	0.456488	2.65502	6.52695
754	0.446156	2.66628	6.52579
755	0.435034	2.67764	6.52525
756	0.42311	2.689	6.5254
757	0.410133	2.69995	6.52638
758	0.395952	2.7103	6.52817
759	0.380711	2.72033	6.53064
760	0.364555	2.73033	6.53364
761	0.347628	2.74059	6.53704
762	0.330074	2.7514	6.5407
763	0.312037	2.76304	6.54449
764	0.293662	2.7758	6.54827
765	0.275092	2.78997	6.55191
766	0.256472	2.80584	6.55526
767	0.237947	2.82369	6.55819
768	0.21966	2.84381	6.56057
769	0.200914	2.86649	6.56249
770	0.181109	2.89161	6.56418
771	0.160532	2.91882	6.56567
772	0.139472	2.94779	6.56697
773	0.118218	2.97816	6.56811
774	0.097058	3.0096	6.56913
775	0.0762812	3.04176	6.57005
776	0.0561758	3.0743	6.57089
777	0.0370301	3.10688	6.57168
778	0.0191326	3.13915	6.57247
779	0.00277166	3.17077	6.57326
780	-0.0117645	3.2014	6.5741
781	-0.0246875	3.23269	6.57494
782	-0.0364466	3.26606	6.57572
783	-0.0471104	3.30083	6.57644
784	-0.0567471	3.33632	6.57712
785	-0.0654252	3.37185	6.57776
786	-0.073213	3.40673	6.57837
787	-0.0801787	3.44029	6.57896
788	-0.0863904	3.47183	6.57953
789	-0.0919162	3.50068	6.5801
790	-0.0968242	3.52616	6.58068
791	-0.101182	3.54758	6.58127
792	-0.105058	3.56427	6.58188
793	-0.108392	3.5765	6.58256
794	-0.111072	3.58523	6.58334
795	-0.113087	3.59072	6.58418
796	-0.114425	3.59324	6.58505
797	-0.115074	3.59307	6.58593
798	-0.115025	3.59048	6.58678
799	-0.114266	3.58575	6.58757
800	-0.112785	3.57914	6.58826
801	-0.110571	3.57094	6.58883
802	-0.107614	3.56142	6.58925
803	-0.103904	3.55085	6.58947
804	-0.0994278	3.5395	6.58948
805	-0.0936061	3.52521	6.58935
806	-0.0860799	3.50629	6.58918
807	-0.0771733	3.48377	6.58893
808	-0.0672101	3.45865	6.58858
809	-0.0565145	3.43192	6.5881
810	-0.0454105	3.40461	6.58746
811	-0.0342225	3.37772	6.58664
812	-0.0232746	3.35225	6.5856
813	-0.0128911	3.32921	6.58433
814	-0.00339623	3.30961	6.5828
815	0.00488584	3.29446	6.58098
816	0.011631	3.28476	6.57885
817	0.017583	3.27998	6.5761
818	0.0235684	3.27867	6.57255
819	0.0293881	3.28049	6.56841
820	0.0348431	3.28508	6.56384
821	0.0397342	3.29211	6.55905
822	0.0438625	3.30123	6.55422
823	0.0470285	3.31208	6.54953
824	0.0490329	3.32432	6.54517
825	0.0496762	3.33761	6.54132
826	0.0487585	3.35159	6.53818
827	0.04608	3.36593	6.53593
828	0.0414406	3.38027	6.53475
829	0.0343254	3.39604	6.53474
830	0.0246243	3.41452	6.53578
831	0.0127446	3.43516	6.53769
832	-0.000906483	3.4574	6.54028
833	-0.0159214	3.48069	6.54337
834	-0.0318927	3.50446	6.5468
835	-0.0484125	3.52816	6.55039
836	-0.065073	3.55124	6.55395
837	-0.0814659	3.57313	6.55732
838	-0.0971829	3.59328	6.56032
839	-0.111816	3.61113	6.56277
840	-0.124955	3.62613	6.56451
841	-0.137365	3.63857	6.56571
842	-0.149973	3.64924	6.56669
843	-0.162626	3.65834	6.56746
844	-0.175165	3.66606	6.56802
845	-0.187436	3.6726	6.5684
846	-0.199281	3.67815	6.56859
847	-0.210544	3.68291	6.56862
848	-0.22107	3.68707	6.5685
849	-0.230701	3.69082	6.56822
850	-0.239282	3.69436	6.56782
851	-0.246657	3.69789	6.56729
852	-0.252668	3.7016	6.56664
853	-0.257403	3.70509	6.56559
854	-0.261084	3.70789	6.56391
855	-0.263766	3.71011	6.56177
856	-0.2655	3.71183	6.55933
857	-0.26634	3.71314	6.55675
858	-0.266339	3.71415	6.55418
859	-0.26555	3.71493	6.55178
860	-0.264025	3.71559	6.54971
861	-0.261817	3.71621	6.54813
862	-0.25898	3.71689	6.5472
863	-0.255566	3.71772	6.54708
864	-0.251628	3.7188	6.54792
865	-0.246505	3.71984	6.5497
866	-0.239719	3.72057	6.55224
867	-0.231596	3.72107	6.55546
868	-0.222463	3.72145	6.55925
869	-0.212647	3.7218	6.56352
870	-0.202475	3.72221	6.5682
871	-0.192274	3.72277	6.57318
872	-0.18237	3.72359	6.57839
873	-0.173092	3.72474	6.58371
874	-0.164767	3.72632	6.58908
875	-0.15772	3.72844	6.59439
876	-0.15228	3.73117	6.59956
877	-0.148266	3.7346	6.60481
878	-0.145205	3.73869	6.61038
879	-0.142989	3.74332	6.61621
880	-0.141507	3.74839	6.62223
881	-0.140651	3.75381	6.62838
882	-0.140312	3.75945	6.63459
883	-0.140379	3.76524	6.6408
884	-0.140745	3.77105	6.64695
885	-0.141299	3.77678	6.65297
886	-0.141932	3.78234	6.65879
887	-0.142535	3.78761	6.66435
888	-0.142998	3.79249	6.6696
889	-0.143784	3.7972	6.67461
890	-0.145308	3.80196	6.67951
891	-0.147385	3.80675	6.6843
892	-0.149833	3.8115	6.68896
893	-0.15247	3.81617	6.6935
894	-0.155112	3.82073	6.6979
895	-0.157577	3.82511	6.70215
896	-0.159682	3.82929	6.70626
897	-0.161244	3.8332	6.7102
898	-0.16208	3.83681	6.71398
899	-0.162008	3.84007	6.71758
900	-0.160844	3.84294	6.72101
901	-0.158699	3.84586	6.72421
902	-0.155844	3.84918	6.72717
903	-0.152334	3.85268	6.72992
904	-0.148225	3.85613	6.73248
905	-0.143574	3.85933	6.73488
906	-0.138435	3.86205	6.73715
907	-0.132864	3.86408	6.73932
908	-0.126918	3.86519	6.74141
909	-0.120653	3.86517	6.74345
910	-0.114123	3.8638	6.74548
911	-0.107385	3.86087	6.74752
912	-0.100494	3.85615	6.74959
913	-0.0930713	3.84935	6.7516
914	-0.0848145	3.84051	6.75345
915	-0.0758949	3.82994	6.75518
916	-0.066484	3.81794	6.75682
917	-0.0567531	3.80481	6.75841
918	-0.0468738	3.79085	6.75999
919	-0.0370175	3.77635	6.7616
920	-0.0273555	3.76163	6.76326
921	-0.0180594	3.74698	6.76501
922	-0.00930053	3.73271	6.7669
923	-0.00125025	3.7191	6.76895
924	0.00592004	3.70648	6.77121
925	0.0125281	3.69382	6.77355
926	0.0189633	3.68015	6.77585
927	0.0251611	3.66584	6.77815
928	0.0310574	3.65125	6.7805
929	0.0365879	3.63672	6.78294
930	0.0416882	3.62263	6.78553
931	0.0462941	3.60932	6.7883
932	0.0503415	3.59717	6.79132
933	0.0537658	3.58651	6.79461
934	0.0565031	3.57773	6.79824
935	0.0584888	3.57116	6.80224
936	0.0596587	3.56717	6.80667
937	0.0597161	3.56609	6.81169
938	0.0585422	3.56771	6.81738
939	0.0563393	3.57165	6.8236
940	0.0533101	3.57749	6.83023
941	0.0496571	3.58484	6.83715
942	0.0455828	3.59329	6.84422
943	0.0412899	3.60244	6.85133
944	0.0369813	3.61189	6.85834
945	0.0328598	3.62123	6.86514
946	0.0291283	3.63007	6.87159
947	0.0259898	3.63801	6.87758
948	0.0236475	3.64463	6.88297
949	0.0218889	3.65062	6.8878
950	0.0203575	3.65683	6.89222
951	0.0190402	3.66317	6.89631
952	0.0179239	3.66952	6.90011
953	0.0169954	3.67576	6.90369
954	0.0162417	3.68179	6.90712
955	0.0156496	3.68749	6.91046
956	0.0152058	3.69276	6.91378
957	0.0148972	3.69748	6.91712
958	0.0147105	3.70153	6.92057
959	0.0146327	3.70482	6.92418
960	0.0146503	3.70722	6.92801
961	0.0149844	3.70837	6.93205
962	0.01579	3.70818	6.93621
963	0.016955	3.70691	6.94046
964	0.0183673	3.70482	6.94477
965	0.0199151	3.70218	6.94912
966	0.0214862	3.69926	6.95348
967	0.0229686	3.69632	6.95782
968	0.0242502	3.69364	6.96211
969	0.0252189	3.69147	6.96632
970	0.0257625	3.69009	6.97042
971	0.025769	3.68976	6.97439
972	0.025126	3.69075	6.9782
973	0.0238781	3.69289	6.98189
974	0.0221758	3.69579	6.9855
975	0.020066	3.69938	6.98904
976	0.017596	3.70356	6.99251
977	0.0148129	3.70826	6.9959
978	0.0117638	3.7134	6.99921
979	0.00849581	3.71889	7.00243
980	0.00505609	3.72466	7.00557
981	0.00149179	3.73062	7.00863
982	-0.00214991	3.7367	7.0116
983	-0.00582183	3.7428	7.01447
984	-0.00947679	3.74886	7.01725
985	-0.0134588	3.75526	7.01987
986	-0.0180382	3.76233	7.0223
987	-0.0230574	3.76992	7.02456
988	-0.0283586	3.77787	7.02669
989	-0.0337841	3.78601	7.02874
990	-0.0391762	3.79418	7.03074
991	-0.0443773	3.80223	7.03272
992	-0.0492297	3.80998	7.03474
993	-0.0535758	3.81728	7.03681
994	-0.0572579	3.82398	7.03899
995	-0.0601184	3.82989	7.04131
996	-0.0619997	3.83488	7.04381
997	-0.0627777	3.83886	7.04649
998	-0.0625454	3.84197	7.04932
999	-0.0614709	3.84435	7.05228
1000	-0.0597222	3.84614	7.05532
1001	-0.0574672	3.84749	7.05843
1002	-0.054874	3.84852	7.06158
1003	-0.0521105	3.84937	7.06474
1004	-0.0493448	3.8502	7.06788
1005	-0.0467447	3.85112	7.07097
1006	-0.0444784	3.8523	7.07399
1007	-0.0427138	3.85385	7.07691
1008	-0.0416188	3.85593	7.0797
1009	-0.0411879	3.85859	7.08254
1010	-0.041234	3.86172	7.08559
1011	-0.0416536	3.86519	7.08876
1012	-0.0423428	3.86889	7.09197
1013	-0.0431978	3.87269	7.09513
1014	-0.044115	3.87648	7.09816
1015	-0.0449904	3.88013	7.10098
1016	-0.0457203	3.88353	7.10349
1017	-0.0462008	3.88655	7.10563
1018	-0.046328	3.88907	7.1073
1019	-0.045998	3.89097	7.10841
1020	-0.0451069	3.89213	7.1089
1021	-0.0437264	3.89262	7.10867
1022	-0.0420153	3.89262	7.10779
1023	-0.0400006	3.89216	7.10633
1024	-0.0377091	3.89128	7.1044
1025	-0.0351681	3.89003	7.10209
1026	-0.0324044	3.88844	7.09949
1027	-0.0294452	3.88655	7.09669
1028	-0.0263173	3.8844	7.09379
1029	-0.023048	3.88202	7.09088
1030	-0.0196641	3.87947	7.08805
1031	-0.0161927	3.87678	7.08539
1032	-0.0126609	3.87398	7.08301
1033	-0.00879325	3.8708	7.08088
1034	-0.00438504	3.86702	7.07889
1035	0.000430646	3.86277	7.07698
1036	0.00552076	3.85817	7.07512
1037	0.0107522	3.85335	7.07325
1038	0.0159921	3.84843	7.07132
1039	0.0211072	3.84355	7.06927
1040	0.0259646	3.83883	7.06706
1041	0.0304312	3.83438	7.06465
1042	0.034374	3.83035	7.06196
1043	0.03766	3.82685	7.05897
1044	0.0401563	3.82402	7.05561
1045	0.0419395	3.82172	7.05181
1046	0.0432037	3.81976	7.04754
1047	0.0439917	3.8181	7.04291
1048	0.0443465	3.81675	7.03798
1049	0.0443109	3.81567	7.03284
1050	0.0439278	3.81487	7.02757
1051	0.04324	3.81432	7.02225
1052	0.0422902	3.81401	7.01697
1053	0.0411213	3.81393	7.01179
1054	0.039776	3.81406	7.0068
1055	0.0382971	3.81438	7.00209
1056	0.0367272	3.81489	6.99773
1057	0.0351219	3.81567	6.99365
1058	0.0334702	3.81679	6.98971
1059	0.0317143	3.81822	6.9859
1060	0.0297967	3.81991	6.98221
1061	0.0276597	3.82183	6.97863
1062	0.0252457	3.82393	6.97515
1063	0.0224972	3.82619	6.97177
1064	0.0193564	3.82854	6.96847
1065	0.0157659	3.83097	6.96524
1066	0.0116681	3.83342	6.96208
1067	0.00700526	3.83587	6.95897
1068	0.00171992	3.83826	6.95591
1069	-0.00431081	3.84072	6.9529
1070	-0.0111023	3.84336	6.94994
1071	-0.018551	3.84614	6.94704
1072	-0.0265532	3.84902	6.94422
1073	-0.0350051	3.85198	6.94146
1074	-0.0438033	3.85496	6.93879
1075	-0.0528439	3.85794	6.9362
1076	-0.0620232	3.86087	6.9337
1077	-0.0712377	3.86372	6.9313
1078	-0.0803837	3.86645	6.929
1079	-0.0893573	3.86903	6.9268
1080	-0.0980551	3.87141	6.92472
1081	-0.106803	3.8735	6.92275
1082	-0.115922	3.87527	6.92088
1083	-0.1253	3.87681	6.91911
1084	-0.134825	3.87818	6.91743
1085	-0.144385	3.87947	6.91585
1086	-0.153868	3.88076	6.91437
1087	-0.163163	3.88213	6.91297
1088	-0.172156	3.88364	6.91168
1089	-0.180737	3.88539	6.91047
1090	-0.188792	3.88745	6.90935
1091	-0.196211	3.88989	6.90832
1092	-0.202882	3.89281	6.90738
1093	-0.20892	3.89613	6.90661
1094	-0.214522	3.89974	6.90606
1095	-0.219697	3.90362	6.90569
1096	-0.224451	3.90775	6.90546
1097	-0.228792	3.91211	6.90531
1098	-0.232729	3.91668	6.90521
1099	-0.236267	3.92145	6.90512
1100	-0.239416	3.92639	6.90499
1101	-0.242182	3.93148	6.90478
1102	-0.244574	3.93671	6.90444
1103	-0.246599	3.94205	6.90393
1104	-0.248264	3.9475	6.90321
1105	-0.249486	3.95338	6.90231
1106	-0.250203	3.95995	6.9013
1107	-0.250455	3.96703	6.90018
1108	-0.250285	3.97444	6.89897
1109	-0.249731	3.98201	6.89768
1110	-0.248837	3.98955	6.89632
1111	-0.247642	3.99689	6.8949
1112	-0.246187	4.00386	6.89343
1113	-0.244513	4.01027	6.89192
1114	-0.242661	4.01595	6.89038
1115	-0.240672	4.02072	6.88882
1116	-0.238588	4.0244	6.88726
1117	-0.236139	4.02719	6.88567
1118	-0.233111	4.02939	6.88404
1119	-0.229624	4.03103	6.88236
1120	-0.225798	4.0321	6.88065
1121	-0.221753	4.03261	6.87889
1122	-0.21761	4.03258	6.8771
1123	-0.213488	4.03201	6.87527
1124	-0.209507	4.03092	6.8734
1125	-0.205789	4.0293	6.8715
1126	-0.202452	4.02718	6.86957
1127	-0.199616	4.02456	6.86761
1128	-0.197403	4.02144	6.86562
1129	-0.196018	4.01749	6.86354
1130	-0.19546	4.01246	6.86133
1131	-0.195542	4.00654	6.85902
1132	-0.196074	3.99992	6.85664
1133	-0.196867	3.99278	6.85423
1134	-0.197734	3.98531	6.85182
1135	-0.198485	3.97769	6.84944
1136	-0.198931	3.9701	6.84712
1137	-0.198884	3.96274	6.8449
1138	-0.198156	3.95577	6.8428
1139	-0.196556	3.9494	6.84087
1140	-0.193898	3.9438	6.83913
1141	-0.189937	3.9387	6.83755
1142	-0.184724	3.93373	6.8361
1143	-0.178514	3.92893	6.83476
1144	-0.171557	3.92432	6.83352
1145	-0.164108	3.91992	6.83238
1146	-0.156417	3.91578	6.83132
1147	-0.14874	3.91191	6.83034
1148	-0.141326	3.90834	6.82944
1149	-0.134431	3.90511	6.8286
1150	-0.128305	3.90225	6.82782
1151	-0.123203	3.89977	6.82708
1152	-0.119375	3.89772	6.82639
1153	-0.116539	3.89608	6.8258
1154	-0.114237	3.8948	6.82536
1155	-0.112464	3.89389	6.82504
1156	-0.111214	3.89331	6.82482
1157	-0.110482	3.89308	6.82466
1158	-0.110261	3.89316	6.82453
1159	-0.110546	3.89356	6.82442
1160	-0.111332	3.89426	6.82428
1161	-0.112612	3.89525	6.82408
1162	-0.114382	3.89651	6.82381
1163	-0.116634	3.89804	6.82343
1164	-0.119364	3.89982	6.82291
1165	-0.123141	3.90215	6.8222
1166	-0.128332	3.90522	6.82129
1167	-0.134632	3.90889	6.82023
1168	-0.141733	3.913	6.81907
1169	-0.149329	3.9174	6.81786
1170	-0.157113	3.92193	6.81665
1171	-0.164777	3.92645	6.81548
1172	-0.172015	3.93079	6.8144
1173	-0.178521	3.93482	6.81346
1174	-0.183987	3.93837	6.8127
1175	-0.188108	3.9413	6.81219
1176	-0.190575	3.94345	6.81196
1177	-0.191672	3.94506	6.81204
1178	-0.191914	3.94647	6.81242
1179	-0.191342	3.94762	6.81303
1180	-0.189997	3.9485	6.81383
1181	-0.187919	3.94905	6.81478
1182	-0.185149	3.94924	6.81581
1183	-0.181729	3.94904	6.81689
1184	-0.1777	3.9484	6.81797
1185	-0.173101	3.9473	6.81899
1186	-0.167975	3.94569	6.81991
1187	-0.162362	3.94354	6.82068
1188	-0.156302	3.94081	6.82125
1189	-0.149295	3.93755	6.82163
1190	-0.140977	3.93382	6.8219
1191	-0.131594	3.92961	6.82207
1192	-0.121395	3.92494	6.82217
1193	-0.110628	3.9198	6.82221
1194	-0.0995388	3.91419	6.82223
1195	-0.0883763	3.90811	6.82223
1196	-0.0773877	3.90157	6.82224
1197	-0.0668206	3.89456	6.82228
1198	-0.0569225	3.88708	6.82237
1199	-0.0479411	3.87914	6.82254
1200	-0.0401237	3.87073	6.8228
1201	-0.0333496	3.86142	6.82321
1202	-0.0272715	3.85091	6.82379
1203	-0.0217979	3.83946	6.82448
1204	-0.0168371	3.8273	6.82525
1205	-0.0122976	3.81467	6.82604
1206	-0.0080877	3.80181	6.82683
1207	-0.00411593	3.78898	6.82756
1208	-0.000290739	3.7764	6.82818
1209	0.00347937	3.76432	6.82867
1210	0.00728587	3.75299	6.82897
1211	0.0112202	3.74264	6.82903
1212	0.0153739	3.73352	6.82883
1213	0.0197957	3.72543	6.82831
1214	0.0244169	3.71799	6.8275
1215	0.0291525	3.71115	6.82646
1216	0.0339177	3.70486	6.82522
1217	0.0386277	3.69907	6.82384
1218	0.0431975	3.69374	6.82236
1219	0.0475423	3.6888	6.82084
1220	0.0515772	3.68421	6.81932
1221	0.0552175	3.67993	6.81786
1222	0.0583782	3.6759	6.81649
1223	0.0609745	3.67207	6.81528
1224	0.0629216	3.66839	6.81426
1225	0.0642523	3.66515	6.81346
1226	0.0650803	3.66261	6.81285
1227	0.0654415	3.66063	6.81238
1228	0.0653721	3.65908	6.812
1229	0.0649079	3.65783	6.81167
1230	0.0640851	3.65675	6.81135
1231	0.0629397	3.65571	6.811
1232	0.0615077	3.65459	6.81056
1233	0.0598251	3.65325	6.81001
1234	0.0579281	3.65156	6.80928
1235	0.0558526	3.64939	6.80835
1236	0.0536348	3.64662	6.80716
1237	0.0509562	3.64313	6.80569
1238	0.0475747	3.63901	6.80398
1239	0.0436413	3.63438	6.80207
1240	0.0393067	3.62939	6.8
1241	0.0347218	3.62419	6.79781
1242	0.0300373	3.61891	6.79553
1243	0.0254041	3.6137	6.79321
1244	0.0209729	3.60869	6.79088
1245	0.0168946	3.60402	6.78858
1246	0.0133197	3.59984	6.78636
1247	0.0103992	3.59629	6.78424
1248	0.00828371	3.5935	6.78228
1249	0.00708098	3.59135	6.78038
1250	0.00669505	3.58961	6.77845
1251	0.0069712	3.58825	6.77651
1252	0.00775469	3.58726	6.77458
1253	0.0088908	3.58661	6.77269
1254	0.0102248	3.58629	6.77085
1255	0.011602	3.58627	6.76908
1256	0.0128676	3.58654	6.76742
1257	0.013867	3.58707	6.76587
1258	0.0144454	3.58784	6.76445
1259	0.0144481	3.58884	6.7632
1260	0.0137204	3.59004	6.76213
1261	0.0121112	3.59182	6.76131
1262	0.00969316	3.59441	6.76075
1263	0.00664696	3.59765	6.76041
1264	0.00315343	3.60134	6.76023
1265	-0.000606639	3.60529	6.76017
1266	-0.00445239	3.60932	6.76018
1267	-0.00820296	3.61324	6.76021
1268	-0.0116774	3.61686	6.76021
1269	-0.0146949	3.61999	6.76013
1270	-0.0170744	3.62246	6.75992
1271	-0.0186349	3.62406	6.75954
1272	-0.0191955	3.62462	6.75893
1273	-0.0188544	3.62424	6.75799
1274	-0.0178717	3.62319	6.75672
1275	-0.0163087	3.62153	6.75519
1276	-0.0142269	3.61933	6.7535
1277	-0.0116876	3.61665	6.75174
1278	-0.0087525	3.61354	6.74998
1279	-0.00548288	3.61006	6.74832
1280	-0.00194026	3.60629	6.74684
1281	0.00181391	3.60228	6.74563
1282	0.00571813	3.59808	6.74479
1283	0.00971094	3.59377	6.74438
1284	0.0137309	3.5894	6.74451
1285	0.0180723	3.58467	6.74508
1286	0.0229896	3.57932	6.74591
1287	0.0283613	3.57348	6.74701
1288	0.034066	3.56727	6.74839
1289	0.0399821	3.56082	6.75003
1290	0.0459882	3.55425	6.75195
1291	0.0519626	3.5477	6.75414
1292	0.057784	3.54129	6.7566
1293	0.0633309	3.53515	6.75934
1294	0.0684817	3.5294	6.76234
1295	0.0731149	3.52418	6.76562
1296	0.0771092	3.5196	6.76917
1297	0.0805271	3.51555	6.77316
1298	0.0835413	3.51183	6.77773
1299	0.0861948	3.5084	6.78275
1300	0.0885307	3.50527	6.78815
1301	0.0905922	3.5024	6.79382
1302	0.0924224	3.49978	6.79966
1303	0.0940644	3.49739	6.80558
1304	0.0955612	3.49522	6.81148
1305	0.0969559	3.49325	6.81727
1306	0.0982915	3.49146	6.82283
1307	0.0996111	3.48983	6.82809
1308	0.100958	3.48835	6.83294
1309	0.102326	3.487	6.83751
1310	0.103666	3.48579	6.84198
1311	0.104953	3.48474	6.84635
1312	0.106162	3.48387	6.85062
1313	0.10727	3.4832	6.85476
1314	0.10825	3.48275	6.85878
1315	0.109078	3.48253	6.86267
1316	0.10973	3.48256	6.86642
1317	0.110181	3.48287	6.87001
1318	0.110405	3.48348	6.87345
1319	0.110379	3.48439	6.87672
1320	0.110078	3.48564	6.87981
1321	0.109263	3.48739	6.88258
1322	0.107807	3.48973	6.88493
1323	0.105858	3.49255	6.88695
1324	0.103562	3.49575	6.88874
1325	0.101065	3.49923	6.89037
1326	0.0985122	3.50287	6.89194
1327	0.0960507	3.50658	6.89354
1328	0.0938263	3.51025	6.89525
1329	0.0919851	3.51378	6.89716
1330	0.0906731	3.51705	6.89937
1331	0.0900364	3.51997	6.90196
1332	0.0902208	3.52242	6.90501
1333	0.0913427	3.52441	6.90851
1334	0.0933167	3.52604	6.91234
1335	0.0959863	3.52738	6.91647
1336	0.0991951	3.52849	6.92084
1337	0.102787	3.52947	6.92542
1338	0.106604	3.53037	6.93015
1339	0.110492	3.53127	6.93501
1340	0.114292	3.53224	6.93993
1341	0.11785	3.53336	6.94489
1342	0.121008	3.53469	6.94983
1343	0.12361	3.5363	6.95472
1344	0.1255	3.53828	6.95951
1345	0.126708	3.54059	6.96439
1346	0.127426	3.54315	6.96955
1347	0.127736	3.54591	6.9749
1348	0.127719	3.54884	6.98036
1349	0.12746	3.55192	6.98585
1350	0.127039	3.55511	6.99129
1351	0.126539	3.55837	6.99659
1352	0.126044	3.56169	7.00169
1353	0.125636	3.56502	7.00648
1354	0.125396	3.56833	7.01091
1355	0.125409	3.57158	7.01488
1356	0.125757	3.57476	7.01831
1357	0.12627	3.57809	7.02118
1358	0.126753	3.58177	7.02354
1359	0.127244	3.58567	7.02547
1360	0.127784	3.5897	7.02704
1361	0.128411	3.59375	7.02832
1362	0.129164	3.59769	7.02937
1363	0.130084	3.60144	7.03027
1364	0.13121	3.60487	7.03108
1365	0.13258	3.60788	7.03188
1366	0.134234	3.61036	7.03272
1367	0.136212	3.6122	7.03369
1368	0.138552	3.6133	7.03485
1369	0.141013	3.61352	7.03594
1370	0.143397	3.61291	7.03672
1371	0.145813	3.61161	7.03727
1372	0.148366	3.60975	7.03772
1373	0.151164	3.60748	7.03814
1374	0.154314	3.60491	7.03865
1375	0.157923	3.6022	7.03934
1376	0.162099	3.59947	7.04031
1377	0.166947	3.59686	7.04167
1378	0.172575	3.59451	7.0435
1379	0.179089	3.59255	7.04591
1380	0.186598	3.59113	7.04901
1381	0.19484	3.59002	7.05256
1382	0.203536	3.58896	7.05631
1383	0.212758	3.58798	7.06032
1384	0.222579	3.58709	7.06465
1385	0.233073	3.58632	7.06937
1386	0.244311	3.5857	7.07453
1387	0.256367	3.58525	7.08019
1388	0.269315	3.585	7.08642
1389	0.283226	3.58497	7.09327
1390	0.298174	3.5852	7.1008
1391	0.314232	3.58571	7.10908
1392	0.331472	3.58651	7.11816
1393	0.35013	3.58812	7.12794
1394	0.370276	3.59082	7.1383
1395	0.391735	3.59433	7.14924
1396	0.41433	3.59835	7.16079
1397	0.437888	3.60261	7.17297
1398	0.462232	3.6068	7.18579
1399	0.487188	3.61065	7.19928
1400	0.512581	3.61386	7.21345
1401	0.538237	3.61615	7.22832
1402	0.563981	3.61723	7.2439
1403	0.589638	3.61681	7.26021
1404	0.615036	3.6146	7.27727
1405	0.640886	3.6107	7.29611
1406	0.667833	3.60547	7.31738
1407	0.695599	3.59905	7.3405
1408	0.723909	3.59159	7.36488
1409	0.752485	3.5832	7.38995
1410	0.781051	3.57403	7.41514
1411	0.80933	3.56422	7.43986
1412	0.837045	3.55388	7.46353
1413	0.863918	3.54316	7.48558
1414	0.889673	3.53219	7.50544
1415	0.914031	3.52109	7.52251
1416	0.936715	3.51001	7.53623
1417	0.958212	3.49822	7.54677
1418	0.979134	3.48515	7.55487
1419	0.999393	3.47107	7.5608
1420	1.0189	3.45631	7.56484
1421	1.03756	3.44115	7.56725
1422	1.05529	3.42589	7.56831
1423	1.072	3.41084	7.56829
1424	1.0876	3.39629	7.56746
1425	1.102	3.38254	7.5661
1426	1.11511	3.3699	7.56448
1427	1.12684	3.35867	7.56287
1428	1.1371	3.34914	7.56155
1429	1.14554	3.34096	7.55975
1430	1.15203	3.33359	7.55666
1431	1.15683	3.32701	7.55255
1432	1.16017	3.32123	7.54766
1433	1.16231	3.31626	7.54224
1434	1.16351	3.3121	7.53654
1435	1.164	3.30875	7.53081
1436	1.16404	3.3062	7.5253
1437	1.16387	3.30447	7.52025
1438	1.16376	3.30356	7.51591
1439	1.16394	3.30346	7.51254
1440	1.16468	3.30419	7.51038
1441	1.16539	3.30638	7.5094
1442	1.16545	3.31044	7.50932
1443	1.16501	3.31603	7.51
1444	1.16421	3.32279	7.51128
1445	1.16322	3.33037	7.51303
1446	1.16217	3.3384	7.5151
1447	1.16122	3.34653	7.51734
1448	1.16053	3.35442	7.51962
1449	1.16024	3.3617	7.52179
1450	1.1605	3.36801	7.5237
1451	1.16146	3.37302	7.52521
1452	1.16328	3.37635	7.52618
1453	1.16609	3.37805	7.52681
1454	1.16982	3.37855	7.52738
1455	1.17428	3.37804	7.52787
1456	1.17933	3.37672	7.52827
1457	1.18477	3.37479	7.52856
1458	1.19045	3.37246	7.52871
1459	1.19618	3.36992	7.52872
1460	1.20181	3.36739	7.52856
1461	1.20715	3.36505	7.52822
1462	1.21204	3.36312	7.52767
1463	1.21631	3.36179	7.5269
1464	1.21979	3.36127	7.5259
1465	1.22273	3.36135	7.52452
1466	1.2255	3.36171	7.5227
1467	1.22806	3.36231	7.52053
1468	1.23036	3.36314	7.51809
1469	1.23239	3.36417	7.51547
1470	1.2341	3.36537	7.51275
1471	1.23547	3.36673	7.51001
1472	1.23644	3.36822	7.50734
1473	1.237	3.36982	7.50482
1474	1.23711	3.37151	7.50254
1475	1.23673	3.37326	7.50058
1476	1.23583	3.37505	7.49903
1477	1.23481	3.37664	7.49788
1478	1.23398	3.37788	7.49706
1479	1.23313	3.37894	7.49649
1480	1.23207	3.37995	7.49614
1481	1.23058	3.38107	7.49594
1482	1.22848	3.38246	7.49584
1483	1.22556	3.38425	7.49578
1484	1.22161	3.3866	7.4957
1485	1.21645	3.38965	7.49555
1486	1.20987	3.39357	7.49528
[truncated: 100,407 more rows]

## Sheet: P2S0-008
Frame	T8_Head Lateral Bending	T8_Head Axial Bending	T8_Head Flexion/Extension
[truncated: 65,810 more rows]

[truncated: 1 more sheets: P2S0-009]
