# Supplementary material for: Comparison of different techniques for prehospital cervical spine immobilization: Biomechanical measurements with a wireless motion capture system
Source: PLoS One. 2023 Nov 28;18(11):e0292300. doi: 10.1371/journal.pone.0292300 (PMC10683997; doi:10.1371/journal.pone.0292300)
Supplement: S4 Dataset — (XLSX) [file pone.0292300.s009.xlsx]

## Sheet: P2S1-001
Frame	T8_Head Lateral Bending	T8_Head Axial Bending	T8_Head Flexion/Extension
0	-1.95291	5.58192	4.2246
1	-1.91271	5.54357	4.25267
2	-1.87058	5.50428	4.28232
3	-1.82709	5.46433	4.31306
4	-1.78283	5.42401	4.3444
5	-1.73836	5.38359	4.37587
6	-1.69427	5.34338	4.40698
7	-1.65114	5.30364	4.43726
8	-1.60955	5.26467	4.46623
9	-1.57008	5.22674	4.49341
10	-1.53331	5.19016	4.51832
11	-1.49982	5.15519	4.54051
12	-1.4702	5.12212	4.55948
13	-1.44502	5.09123	4.57477
14	-1.42318	5.06032	4.58672
15	-1.40648	5.03174	4.59421
16	-1.3942	5.00519	4.59793
17	-1.38561	4.98038	4.59854
18	-1.37996	4.95702	4.59672
19	-1.37653	4.93481	4.59314
20	-1.37459	4.91347	4.58849
21	-1.37341	4.8927	4.58342
22	-1.37224	4.8722	4.57861
23	-1.37036	4.85169	4.57474
24	-1.36705	4.83087	4.57247
25	-1.36155	4.80945	4.57247
26	-1.3548	4.78772	4.57413
27	-1.34817	4.76616	4.57632
28	-1.34162	4.74481	4.57895
29	-1.33514	4.72371	4.58192
30	-1.32867	4.70289	4.58516
31	-1.32219	4.68237	4.58857
32	-1.31566	4.6622	4.59206
33	-1.30905	4.64241	4.59554
34	-1.30232	4.62303	4.59893
35	-1.29545	4.60408	4.60212
36	-1.28839	4.58562	4.60504
37	-1.28112	4.56765	4.60759
38	-1.27396	4.55013	4.61007
39	-1.26717	4.53296	4.61276
40	-1.26058	4.51617	4.61558
41	-1.25404	4.49977	4.6184
42	-1.24739	4.48378	4.62112
43	-1.24045	4.46821	4.62363
44	-1.23309	4.45309	4.62584
45	-1.22513	4.43843	4.62763
46	-1.21641	4.42425	4.6289
47	-1.20678	4.41056	4.62955
48	-1.19607	4.39738	4.62946
49	-1.18412	4.38473	4.62853
50	-1.17055	4.37247	4.62638
51	-1.15526	4.36047	4.62289
52	-1.13858	4.3488	4.61833
53	-1.12083	4.33755	4.61297
54	-1.10233	4.32676	4.60709
55	-1.08339	4.31652	4.60096
56	-1.06434	4.30689	4.59486
57	-1.04549	4.29795	4.58907
58	-1.02715	4.28975	4.58385
59	-1.00966	4.28238	4.57949
60	-0.993319	4.2759	4.57626
61	-0.978452	4.27038	4.57444
62	-0.964384	4.26599	4.57362
63	-0.950337	4.26275	4.57327
64	-0.936476	4.26052	4.57342
65	-0.922969	4.25918	4.57412
66	-0.909979	4.25859	4.57539
67	-0.897673	4.25863	4.57729
68	-0.886217	4.25916	4.57986
69	-0.875777	4.26006	4.58312
70	-0.866518	4.26119	4.58713
71	-0.858605	4.26242	4.59191
72	-0.852206	4.26362	4.59752
73	-0.847485	4.26466	4.60399
74	-0.844674	4.26594	4.61171
75	-0.84374	4.26786	4.62089
76	-0.84445	4.27027	4.63129
77	-0.846575	4.27305	4.64267
78	-0.849881	4.27607	4.65479
79	-0.854138	4.27918	4.66741
80	-0.859114	4.28226	4.68029
81	-0.864576	4.28517	4.69319
82	-0.870292	4.28778	4.70587
83	-0.876031	4.28995	4.7181
84	-0.88156	4.29156	4.72963
85	-0.886646	4.29246	4.74022
86	-0.891904	4.29266	4.75007
87	-0.897977	4.29227	4.75958
88	-0.904677	4.29139	4.76878
89	-0.911817	4.29012	4.77772
90	-0.919209	4.28855	4.78644
91	-0.926665	4.28677	4.79499
92	-0.933998	4.28488	4.80341
93	-0.941021	4.28296	4.81175
94	-0.947545	4.28111	4.82005
95	-0.953385	4.27943	4.82835
96	-0.958351	4.27801	4.8367
97	-0.962258	4.27694	4.84514
98	-0.965559	4.27627	4.85414
99	-0.968745	4.27594	4.86393
100	-0.971689	4.27587	4.87425
101	-0.974263	4.27595	4.8848
102	-0.976339	4.27611	4.89531
103	-0.977789	4.27625	4.9055
104	-0.978484	4.27629	4.91509
105	-0.978298	4.27612	4.92379
106	-0.977102	4.27567	4.93133
107	-0.97477	4.27485	4.93743
108	-0.971174	4.27355	4.9418
109	-0.966186	4.2717	4.94417
110	-0.959392	4.2692	4.94444
111	-0.950666	4.26611	4.94287
112	-0.940318	4.26253	4.93968
113	-0.928656	4.25856	4.9351
114	-0.915988	4.25429	4.92935
115	-0.902623	4.24984	4.92266
116	-0.888868	4.2453	4.91526
117	-0.875033	4.24077	4.90736
118	-0.861423	4.23636	4.89921
119	-0.848349	4.23217	4.89102
120	-0.836116	4.2283	4.88302
121	-0.825033	4.22485	4.87545
122	-0.814657	4.22155	4.86731
123	-0.804371	4.21811	4.85775
124	-0.794221	4.21461	4.84716
125	-0.784253	4.21114	4.83591
126	-0.774511	4.20778	4.82441
127	-0.765041	4.20463	4.81303
128	-0.755888	4.20177	4.80217
129	-0.747098	4.19928	4.79222
130	-0.738713	4.19726	4.78356
131	-0.73078	4.19578	4.77658
132	-0.723343	4.19494	4.77168
133	-0.716447	4.19482	4.76924
134	-0.710176	4.19563	4.7695
135	-0.704536	4.1974	4.77219
136	-0.699451	4.19997	4.77693
137	-0.694847	4.20316	4.78335
138	-0.690647	4.20682	4.79107
139	-0.686776	4.21078	4.7997
140	-0.68316	4.21488	4.80887
141	-0.679722	4.21895	4.8182
142	-0.676387	4.22282	4.82731
143	-0.673081	4.22633	4.83581
144	-0.669727	4.22931	4.84334
145	-0.66625	4.23161	4.84951
146	-0.662786	4.2335	4.85482
147	-0.659503	4.23537	4.86
148	-0.656375	4.23716	4.86503
149	-0.653377	4.2388	4.86988
150	-0.650482	4.24025	4.8745
151	-0.647665	4.24145	4.87886
152	-0.6449	4.24233	4.88294
153	-0.642161	4.24286	4.88671
154	-0.639422	4.24297	4.89012
155	-0.636658	4.2426	4.89315
156	-0.633841	4.24171	4.89576
157	-0.630948	4.24022	4.89792
158	-0.628011	4.23806	4.89917
159	-0.625084	4.2352	4.89924
160	-0.622162	4.23175	4.89841
161	-0.619243	4.22779	4.89694
162	-0.616325	4.22341	4.89513
163	-0.613404	4.21871	4.89324
164	-0.610478	4.21376	4.89156
165	-0.607544	4.20866	4.89034
166	-0.604599	4.2035	4.88989
167	-0.601641	4.19836	4.89046
168	-0.598667	4.19335	4.89233
169	-0.595674	4.18854	4.89579
170	-0.592778	4.18378	4.90064
171	-0.590056	4.17889	4.90648
172	-0.587448	4.17389	4.91322
173	-0.584891	4.1688	4.92079
174	-0.582325	4.16365	4.92912
175	-0.579687	4.15847	4.93812
176	-0.576917	4.15327	4.94772
177	-0.573953	4.14808	4.95784
178	-0.570733	4.14293	4.96841
179	-0.567197	4.13784	4.97935
180	-0.563281	4.13283	4.99057
181	-0.558926	4.12794	5.00202
182	-0.554011	4.12315	5.01406
183	-0.54853	4.11846	5.02703
184	-0.542585	4.11383	5.04077
185	-0.536283	4.10925	5.05512
186	-0.529725	4.10471	5.06991
187	-0.523017	4.10019	5.08498
188	-0.516263	4.09568	5.10019
189	-0.509567	4.09115	5.11535
190	-0.503031	4.0866	5.13032
191	-0.496761	4.082	5.14493
192	-0.490859	4.07734	5.15903
193	-0.48543	4.0726	5.17244
194	-0.480269	4.06753	5.18528
195	-0.475132	4.06201	5.19779
196	-0.470065	4.05617	5.21
197	-0.465112	4.05016	5.22198
198	-0.46032	4.04411	5.23376
199	-0.455734	4.03819	5.24538
200	-0.451398	4.03252	5.2569
201	-0.447359	4.02726	5.26836
202	-0.443662	4.02254	5.27981
203	-0.440353	4.01852	5.29129
204	-0.437476	4.01534	5.30285
205	-0.435077	4.01313	5.31453
206	-0.433295	4.01187	5.32626
207	-0.432168	4.01135	5.33793
208	-0.431591	4.01153	5.34956
209	-0.43146	4.01232	5.36116
210	-0.431672	4.01365	5.37275
211	-0.432123	4.01547	5.38434
212	-0.432709	4.0177	5.39594
213	-0.433325	4.02027	5.40758
214	-0.433867	4.02312	5.41926
215	-0.434232	4.02617	5.431
216	-0.434315	4.02936	5.44282
217	-0.434011	4.03262	5.45472
218	-0.43326	4.03593	5.46683
219	-0.432135	4.03937	5.47921
220	-0.430737	4.04299	5.49178
221	-0.429164	4.04682	5.50447
222	-0.427517	4.05094	5.51721
223	-0.425896	4.05537	5.52992
224	-0.4244	4.06019	5.54253
225	-0.423129	4.06543	5.55496
226	-0.422184	4.07114	5.56714
227	-0.421664	4.07739	5.57899
228	-0.421669	4.08421	5.59045
229	-0.422299	4.09166	5.60143
230	-0.42364	4.10002	5.61164
231	-0.425638	4.10944	5.62096
232	-0.428181	4.11971	5.62959
233	-0.43116	4.13065	5.63777
234	-0.434463	4.14207	5.64569
235	-0.43798	4.15377	5.65357
236	-0.441601	4.16557	5.66162
237	-0.445215	4.17728	5.67007
238	-0.448712	4.1887	5.67911
239	-0.451983	4.19964	5.68897
240	-0.454916	4.20992	5.69985
241	-0.457402	4.21935	5.71198
242	-0.459947	4.22818	5.72536
243	-0.462993	4.23681	5.7398
244	-0.466335	4.2452	5.75512
245	-0.469768	4.25334	5.7712
246	-0.473086	4.26118	5.78787
247	-0.476084	4.26872	5.805
248	-0.478557	4.27592	5.82244
249	-0.4803	4.28276	5.84004
250	-0.481106	4.28921	5.85765
251	-0.48077	4.29524	5.87513
252	-0.479086	4.30084	5.89233
253	-0.475849	4.30598	5.9091
254	-0.470609	4.31047	5.92536
255	-0.463304	4.31425	5.94121
256	-0.454309	4.31741	5.9568
257	-0.444	4.32007	5.97227
258	-0.432755	4.32234	5.98775
259	-0.420948	4.32434	6.00339
260	-0.408957	4.32617	6.01933
261	-0.397157	4.32796	6.0357
262	-0.385925	4.3298	6.05265
263	-0.375637	4.33183	6.07031
264	-0.36667	4.33414	6.08883
265	-0.359401	4.33685	6.10834
266	-0.353565	4.33981	6.12898
267	-0.348585	4.34281	6.15067
268	-0.344366	4.34587	6.17326
269	-0.340812	4.34897	6.19659
270	-0.337827	4.35214	6.22049
271	-0.335317	4.35538	6.2448
272	-0.333185	4.35869	6.26936
273	-0.331335	4.36209	6.29402
274	-0.329673	4.36558	6.3186
275	-0.328102	4.36917	6.34296
276	-0.326528	4.37286	6.36692
277	-0.324853	4.37667	6.39032
278	-0.323552	4.38085	6.41331
279	-0.323031	4.38555	6.43614
280	-0.323092	4.39064	6.45884
281	-0.323538	4.39596	6.48143
282	-0.324174	4.40138	6.50396
283	-0.3248	4.40673	6.52645
284	-0.32522	4.41189	6.54892
285	-0.325237	4.41671	6.57141
286	-0.324653	4.42103	6.59396
287	-0.323271	4.42472	6.61658
288	-0.320892	4.42762	6.63931
289	-0.317319	4.42961	6.66218
290	-0.312609	4.43069	6.68506
291	-0.307012	4.43105	6.70784
292	-0.300623	4.43077	6.73057
293	-0.293537	4.42993	6.75329
294	-0.285849	4.42859	6.77607
295	-0.277651	4.42684	6.79895
296	-0.26904	4.42476	6.82197
297	-0.260109	4.42243	6.84521
298	-0.250953	4.41991	6.8687
299	-0.241665	4.4173	6.89249
300	-0.232341	4.41466	6.91665
301	-0.223074	4.41208	6.94121
302	-0.213081	4.4091	6.96672
303	-0.201759	4.40536	6.99347
304	-0.189476	4.40105	7.02112
305	-0.176597	4.39638	7.04936
306	-0.163488	4.39152	7.07785
307	-0.150517	4.38669	7.10627
308	-0.138051	4.38207	7.13428
309	-0.126456	4.37786	7.16157
310	-0.1161	4.37426	7.18781
311	-0.107352	4.37144	7.21266
312	-0.100578	4.36962	7.23581
313	-0.0961466	4.36899	7.25692
314	-0.094111	4.36975	7.27598
315	-0.0941036	4.37184	7.29334
316	-0.0958618	4.37502	7.30921
317	-0.0991233	4.37904	7.32381
318	-0.103626	4.38366	7.33735
319	-0.109106	4.38863	7.35006
320	-0.115302	4.39372	7.36215
321	-0.121952	4.39869	7.37383
322	-0.128792	4.40328	7.38532
323	-0.135561	4.40726	7.39684
324	-0.141996	4.41038	7.40861
325	-0.147835	4.41241	7.42084
326	-0.153755	4.4134	7.43282
327	-0.160472	4.41366	7.44386
328	-0.167786	4.41332	7.45422
329	-0.175492	4.41248	7.46413
330	-0.18339	4.41128	7.47386
331	-0.191276	4.40982	7.48364
332	-0.198949	4.40824	7.49375
333	-0.206206	4.40664	7.50441
334	-0.212845	4.40514	7.51589
335	-0.218663	4.40387	7.52844
336	-0.22346	4.40295	7.54231
337	-0.227032	4.40248	7.55774
338	-0.229507	4.40245	7.57512
339	-0.231189	4.40268	7.59443
340	-0.232135	4.40313	7.6153
341	-0.232406	4.40373	7.63736
342	-0.232059	4.40445	7.66023
343	-0.231154	4.40521	7.68355
344	-0.22975	4.40597	7.70694
345	-0.227904	4.40667	7.73004
346	-0.225677	4.40726	7.75246
347	-0.223126	4.40769	7.77385
348	-0.220309	4.40789	7.79384
349	-0.217286	4.40781	7.81204
350	-0.213795	4.40745	7.82884
351	-0.209603	4.40686	7.84488
352	-0.204818	4.40608	7.86018
353	-0.199544	4.40516	7.87478
354	-0.193887	4.40412	7.88872
355	-0.187952	4.403	7.90203
356	-0.181845	4.40186	7.91473
357	-0.17567	4.40071	7.92686
358	-0.169535	4.3996	7.93846
359	-0.163543	4.39858	7.94955
360	-0.1578	4.39767	7.96016
361	-0.152412	4.39691	7.97034
362	-0.147123	4.39622	7.97986
363	-0.141655	4.3955	7.98855
364	-0.136081	4.39477	7.99651
365	-0.130472	4.39406	8.00383
366	-0.1249	4.39338	8.01062
367	-0.11944	4.39277	8.01696
368	-0.114162	4.39225	8.02297
369	-0.109139	4.39185	8.02873
370	-0.104444	4.39158	8.03434
371	-0.100149	4.39147	8.0399
372	-0.0963262	4.39156	8.04551
373	-0.0930485	4.39185	8.05127
374	-0.0903845	4.3925	8.05691
375	-0.0882988	4.39358	8.06214
376	-0.0867077	4.39498	8.06705
377	-0.0855276	4.39662	8.07173
378	-0.0846747	4.39839	8.07626
379	-0.0840655	4.40021	8.08073
380	-0.0836163	4.40198	8.08522
381	-0.0832434	4.4036	8.08983
382	-0.0828633	4.40498	8.09463
383	-0.0823925	4.40602	8.09971
384	-0.0817472	4.40664	8.10516
385	-0.0808439	4.40673	8.11107
386	-0.0798877	4.40642	8.11748
387	-0.0790999	4.40587	8.12435
388	-0.0784221	4.40509	8.1316
389	-0.0777956	4.40407	8.13912
390	-0.0771618	4.40282	8.14684
391	-0.076462	4.40132	8.15467
392	-0.0756376	4.39957	8.16253
393	-0.07463	4.39757	8.17032
394	-0.0733807	4.39532	8.17795
395	-0.071831	4.39282	8.18535
396	-0.0699225	4.39006	8.19243
397	-0.0675965	4.38703	8.19909
398	-0.0647997	4.38369	8.20552
399	-0.0615618	4.38001	8.21194
400	-0.0579493	4.37601	8.21829
401	-0.0540286	4.37173	8.22453
402	-0.0498662	4.3672	8.23063
403	-0.0455285	4.36244	8.23652
404	-0.041082	4.3575	8.24218
405	-0.036593	4.35239	8.24755
406	-0.0321282	4.34716	8.25259
407	-0.0277539	4.34183	8.25726
408	-0.0235367	4.33643	8.26151
409	-0.0195432	4.33099	8.2653
410	-0.0155673	4.3252	8.26859
411	-0.0114057	4.31881	8.2714
412	-0.0071285	4.31199	8.27379
413	-0.00280577	4.30488	8.2758
414	0.00149239	4.29764	8.27748
415	0.00569592	4.29042	8.27888
416	0.0097348	4.28339	8.28005
417	0.013539	4.27669	8.28103
418	0.0170387	4.27049	8.28188
419	0.0201638	4.26494	8.28264
420	0.0228446	4.26018	8.28335
421	0.0250111	4.25639	8.28408
422	0.0267098	4.25342	8.28477
423	0.0280468	4.25102	8.28532
424	0.0290412	4.24916	8.28575
425	0.0297122	4.24782	8.28603
426	0.030079	4.24697	8.28619
427	0.0301609	4.24658	8.2862
428	0.029977	4.24664	8.28608
429	0.0295466	4.24712	8.28582
430	0.0288888	4.248	8.28541
431	0.0280229	4.24924	8.28485
432	0.0269681	4.25082	8.28415
433	0.0257436	4.25272	8.2833
434	0.0240188	4.2553	8.28203
435	0.0215628	4.2588	8.28017
436	0.0185438	4.26305	8.27787
437	0.0151298	4.26786	8.27527
438	0.0114891	4.27308	8.27253
439	0.00778979	4.2785	8.26979
440	0.00419981	4.28397	8.26721
441	0.000887175	4.2893	8.26493
442	-0.00198022	4.29432	8.26311
443	-0.0042345	4.29884	8.26189
444	-0.00570785	4.30269	8.26142
445	-0.00623248	4.3057	8.26186
446	-0.00573588	4.30795	8.26318
447	-0.00435512	4.30969	8.26523
448	-0.00223672	4.31099	8.2679
449	0.000472817	4.31191	8.27112
450	0.003627	4.31251	8.27479
451	0.00707934	4.31286	8.27883
452	0.0106834	4.31303	8.28314
453	0.0142926	4.31307	8.28765
454	0.0177606	4.31306	8.29226
455	0.0209409	4.31305	8.29688
456	0.0236869	4.31312	8.30142
457	0.0258523	4.31332	8.30581
458	0.027403	4.31376	8.31013
459	0.028477	4.31444	8.31457
460	0.0291861	4.31525	8.31911
461	0.0296422	4.31611	8.32375
462	0.029957	4.3169	8.3285
463	0.0302424	4.31754	8.33334
464	0.0306101	4.31793	8.33829
465	0.031172	4.31798	8.34333
466	0.0320399	4.31758	8.34846
467	0.0333256	4.31663	8.35368
468	0.035141	4.31505	8.359
469	0.0375977	4.31273	8.3644
470	0.0407151	4.30957	8.36998
471	0.0443832	4.3056	8.3758
472	0.0485207	4.30095	8.3818
473	0.0530458	4.29574	8.38795
474	0.0578772	4.29008	8.39419
475	0.0629334	4.28409	8.40048
476	0.0681326	4.2779	8.40676
477	0.0733935	4.27163	8.41299
478	0.0786343	4.26539	8.41913
479	0.0837736	4.2593	8.42512
480	0.0887297	4.25349	8.43091
481	0.0934209	4.24807	8.43647
482	0.0978506	4.24301	8.44175
483	0.10211	4.23815	8.44677
484	0.106249	4.23345	8.45159
485	0.110318	4.22883	8.45626
486	0.114367	4.22425	8.46084
487	0.118446	4.21964	8.46536
488	0.122605	4.21496	8.4699
489	0.126893	4.21014	8.47449
490	0.131363	4.20513	8.4792
491	0.136062	4.19987	8.48406
492	0.141042	4.19431	8.48914
493	0.146352	4.18838	8.49449
494	0.152168	4.18201	8.5002
495	0.158544	4.17519	8.5063
496	0.165354	4.16801	8.51268
497	0.172472	4.16056	8.51926
498	0.179771	4.15292	8.52595
499	0.187123	4.14516	8.53266
500	0.194402	4.13739	8.5393
501	0.201481	4.12967	8.54578
502	0.208233	4.12209	8.55202
503	0.214531	4.11474	8.55792
504	0.220248	4.10771	8.56339
505	0.225257	4.10106	8.56835
506	0.229485	4.09479	8.57283
507	0.233025	4.0888	8.57695
508	0.235998	4.08305	8.58076
509	0.238523	4.07748	8.58429
510	0.24072	4.07206	8.58757
511	0.24271	4.06673	8.59063
512	0.244612	4.06145	8.59353
513	0.246548	4.05618	8.59628
514	0.248636	4.05087	8.59893
515	0.250997	4.04547	8.60151
516	0.253752	4.03993	8.60407
517	0.25702	4.03422	8.60662
518	0.260749	4.02831	8.60922
519	0.264776	4.02225	8.61185
520	0.269052	4.01607	8.61447
521	0.27353	4.00982	8.61703
522	0.27816	4.00352	8.61948
523	0.282895	3.99722	8.62179
524	0.287687	3.99095	8.62391
525	0.292486	3.98475	8.62578
526	0.297245	3.97866	8.62737
527	0.301916	3.97272	8.62864
528	0.306449	3.96697	8.62953
529	0.310798	3.96143	8.63
530	0.31503	3.95605	8.62999
531	0.31924	3.95074	8.62952
532	0.323423	3.94552	8.62864
533	0.327572	3.94039	8.62741
534	0.331681	3.93536	8.6259
535	0.335742	3.93047	8.62417
536	0.33975	3.9257	8.62228
537	0.343698	3.92108	8.62029
538	0.34758	3.91662	8.61827
539	0.351389	3.91233	8.61627
540	0.355118	3.90823	8.61436
541	0.358762	3.90432	8.61259
542	0.362515	3.90053	8.61102
543	0.366509	3.8968	8.60958
544	0.370642	3.89315	8.60824
545	0.37481	3.88964	8.60691
546	0.378912	3.88628	8.60555
547	0.382846	3.88311	8.60409
548	0.386509	3.88018	8.60248
549	0.389799	3.8775	8.60064
550	0.392613	3.87512	8.59854
551	0.394849	3.87308	8.59609
552	0.396405	3.87139	8.59325
553	0.397178	3.87011	8.58995
554	0.397104	3.86938	8.58634
555	0.396253	3.86927	8.58256
556	0.394725	3.86967	8.57858
557	0.392621	3.87048	8.57436
558	0.390041	3.87158	8.56987
559	0.387087	3.87287	8.56506
560	0.383858	3.87424	8.5599
561	0.380456	3.87559	8.55435
562	0.37698	3.8768	8.54838
563	0.373532	3.87777	8.54194
564	0.370212	3.8784	8.535
565	0.36712	3.87856	8.52751
566	0.363874	3.8786	8.5192
567	0.360119	3.87884	8.50991
568	0.356	3.87916	8.49984
569	0.351663	3.87946	8.48915
570	0.347253	3.87963	8.47804
571	0.342914	3.87955	8.46668
572	0.338793	3.87912	8.45526
573	0.335032	3.87822	8.44396
574	0.331778	3.87676	8.43296
575	0.329175	3.8746	8.42245
576	0.327369	3.87165	8.4126
577	0.326504	3.8678	8.4036
578	0.326546	3.86295	8.39537
579	0.327315	3.85716	8.38765
580	0.328739	3.85055	8.38038
581	0.330742	3.84325	8.37348
582	0.333251	3.83538	8.36689
583	0.336192	3.82705	8.36052
584	0.339491	3.81838	8.35431
585	0.343073	3.8095	8.34819
586	0.346865	3.80053	8.34208
587	0.350793	3.79158	8.33591
588	0.354783	3.78278	8.32961
589	0.358761	3.77424	8.32312
590	0.363074	3.76577	8.31659
591	0.368024	3.75711	8.31023
592	0.373469	3.74829	8.30398
593	0.379266	3.73933	8.29779
594	0.385272	3.73029	8.29161
595	0.391347	3.72118	8.2854
596	0.397346	3.71204	8.2791
597	0.403129	3.70292	8.27268
598	0.408551	3.69382	8.26607
599	0.413472	3.68481	8.25922
600	0.417749	3.67589	8.2521
601	0.421239	3.66712	8.24465
602	0.423774	3.65866	8.237
603	0.425402	3.6506	8.22928
604	0.426306	3.64281	8.22146
605	0.426667	3.63517	8.2135
606	0.42667	3.62758	8.20536
607	0.426496	3.61991	8.19699
608	0.426327	3.61204	8.18837
609	0.426346	3.60386	8.17945
610	0.426736	3.59525	8.1702
611	0.427677	3.58609	8.16057
612	0.429354	3.57627	8.15053
613	0.431947	3.56567	8.14003
614	0.435008	3.55448	8.12897
615	0.438051	3.54298	8.11729
616	0.441206	3.53111	8.1051
617	0.4446	3.51885	8.09248
618	0.448364	3.50616	8.07952
619	0.452624	3.49301	8.06632
620	0.457511	3.47935	8.05296
621	0.463153	3.46515	8.03954
622	0.469678	3.45037	8.02614
623	0.477216	3.43498	8.01286
624	0.485894	3.41895	7.99978
625	0.495843	3.40222	7.987
626	0.5074	3.38474	7.97433
627	0.520637	3.36651	7.96155
628	0.535289	3.34757	7.9487
629	0.55109	3.328	7.93583
630	0.567774	3.30785	7.92298
631	0.585073	3.28718	7.91019
632	0.602724	3.26606	7.89751
633	0.620459	3.24453	7.88498
634	0.638013	3.22266	7.87265
635	0.65512	3.20052	7.86055
636	0.671514	3.17816	7.84874
637	0.68693	3.15564	7.83725
638	0.701672	3.1326	7.82599
639	0.716223	3.10876	7.81484
640	0.730586	3.08427	7.80383
641	0.744766	3.05929	7.79299
642	0.758765	3.03397	7.78234
643	0.772588	3.00847	7.77191
644	0.786239	2.98294	7.76174
645	0.799721	2.95755	7.75184
646	0.813037	2.93244	7.74226
647	0.826193	2.90778	7.73301
648	0.839191	2.88372	7.72413
649	0.852035	2.86042	7.71565
650	0.864757	2.83747	7.70752
651	0.877372	2.81443	7.69969
652	0.889861	2.79143	7.69216
653	0.902206	2.7686	7.68493
654	0.914387	2.74606	7.67801
655	0.926385	2.72393	7.67141
656	0.938183	2.70234	7.66513
657	0.94976	2.68141	7.65917
658	0.9611	2.66126	7.65354
659	0.972182	2.64203	7.64825
660	0.982988	2.62383	7.6433
661	0.9935	2.60679	7.63868
662	1.00364	2.59096	7.63452
663	1.01338	2.57626	7.63085
664	1.02277	2.56256	7.62762
665	1.03188	2.54977	7.62478
666	1.04074	2.53776	7.62228
667	1.04943	2.52642	7.62005
668	1.05798	2.51565	7.61804
669	1.06646	2.50533	7.6162
670	1.07492	2.49536	7.61447
671	1.08342	2.48561	7.61279
672	1.09201	2.47599	7.61111
673	1.10073	2.46637	7.60937
674	1.10983	2.45685	7.60791
675	1.11937	2.44759	7.60701
676	1.1292	2.43862	7.60653
677	1.13916	2.42998	7.6063
678	1.14911	2.42167	7.60619
679	1.15888	2.41373	7.60603
680	1.16832	2.40619	7.60568
681	1.17728	2.39906	7.60499
682	1.18559	2.39237	7.60381
683	1.19311	2.38615	7.60198
684	1.19967	2.38042	7.59936
685	1.20513	2.37521	7.5958
686	1.20934	2.37063	7.59165
687	1.21238	2.36673	7.58729
688	1.21444	2.36343	7.58264
689	1.21568	2.36066	7.5776
690	1.21628	2.35832	7.57206
691	1.21641	2.35635	7.56593
692	1.21625	2.35465	7.55912
693	1.21596	2.35316	7.55153
694	1.21572	2.35178	7.54306
695	1.21571	2.35043	7.53361
696	1.21609	2.34904	7.5231
697	1.21704	2.34753	7.51141
698	1.21847	2.34588	7.49798
699	1.22012	2.34418	7.48254
700	1.22195	2.34248	7.46547
701	1.22387	2.34084	7.44715
702	1.22585	2.33931	7.42795
703	1.22782	2.33796	7.40824
704	1.22972	2.33684	7.38841
705	1.23149	2.336	7.36883
706	1.23307	2.3355	7.34987
707	1.23441	2.3354	7.3319
708	1.23545	2.33576	7.31532
709	1.23612	2.33663	7.30048
710	1.23638	2.33811	7.28743
711	1.23626	2.34019	7.27579
712	1.23582	2.34279	7.26529
713	1.23513	2.34583	7.25568
714	1.23425	2.3492	7.24669
715	1.23326	2.35284	7.23806
716	1.23221	2.35664	7.22954
717	1.23117	2.36051	7.22085
718	1.23021	2.36438	7.21175
719	1.2294	2.36816	7.20198
720	1.22879	2.37174	7.19126
721	1.22846	2.37505	7.17934
722	1.22852	2.37805	7.16627
723	1.22895	2.3808	7.15235
724	1.22965	2.38339	7.13773
725	1.23053	2.38588	7.12255
726	1.2315	2.38837	7.10695
727	1.23244	2.39093	7.09107
728	1.23326	2.39363	7.07506
729	1.23386	2.39657	7.05907
730	1.23415	2.39981	7.04322
731	1.23402	2.40343	7.02768
732	1.23337	2.40753	7.01258
733	1.23211	2.41216	6.99806
734	1.23018	2.41749	6.98409
735	1.22764	2.42353	6.97048
736	1.22459	2.43014	6.95717
737	1.22113	2.43719	6.94409
738	1.21735	2.44455	6.93116
739	1.21335	2.45208	6.91831
740	1.20923	2.45965	6.90547
741	1.20507	2.46713	6.89258
742	1.20098	2.47439	6.87955
743	1.19705	2.48129	6.86633
744	1.19337	2.48771	6.85283
745	1.19005	2.4935	6.839
746	1.18716	2.49854	6.82475
747	1.18466	2.50292	6.81011
748	1.18244	2.50676	6.79518
749	1.1804	2.51024	6.78004
750	1.17841	2.51348	6.76477
751	1.17639	2.51666	6.74945
752	1.17421	2.51991	6.73417
753	1.17177	2.52339	6.71902
754	1.16896	2.52724	6.70407
755	1.16567	2.53163	6.68942
756	1.1618	2.53669	6.67514
757	1.15723	2.54258	6.66133
758	1.15197	2.54913	6.64792
759	1.14614	2.55606	6.63478
760	1.13981	2.56339	6.62191
761	1.13305	2.57109	6.60926
762	1.12591	2.57917	6.59682
763	1.11847	2.58763	6.58456
764	1.1108	2.59646	6.57246
765	1.10297	2.60565	6.5605
766	1.09503	2.6152	6.54865
767	1.08706	2.62512	6.53689
768	1.07913	2.63539	6.52519
769	1.07129	2.64601	6.51354
770	1.06354	2.65705	6.50196
771	1.0558	2.66856	6.49048
772	1.04803	2.68051	6.47911
773	1.04019	2.69286	6.46785
774	1.03226	2.70556	6.45671
775	1.02418	2.7186	6.44568
776	1.01594	2.73192	6.43476
777	1.00749	2.7455	6.42396
778	0.998804	2.75929	6.41327
779	0.989839	2.77327	6.4027
780	0.980563	2.78739	6.39225
781	0.970941	2.80162	6.38192
782	0.960958	2.81614	6.37195
783	0.950643	2.83112	6.36248
784	0.940027	2.84647	6.35339
785	0.929139	2.86211	6.34455
786	0.91801	2.87797	6.33581
787	0.906671	2.89397	6.32707
788	0.895152	2.91003	6.31818
789	0.883484	2.92607	6.30901
790	0.871697	2.94203	6.29944
791	0.859822	2.95781	6.28933
792	0.84789	2.97334	6.27856
793	0.835931	2.98855	6.26699
794	0.823929	3.00351	6.25444
795	0.81184	3.01836	6.2409
796	0.799654	3.03309	6.22658
797	0.78736	3.04773	6.21167
798	0.77495	3.06227	6.19635
799	0.762414	3.07673	6.18081
800	0.74974	3.09112	6.16525
801	0.73692	3.10543	6.14986
802	0.723942	3.11969	6.13483
803	0.710797	3.1339	6.12034
804	0.697473	3.14807	6.10658
805	0.683962	3.1622	6.09376
806	0.669955	3.17641	6.0816
807	0.655269	3.19076	6.06974
808	0.640079	3.20519	6.05818
809	0.624557	3.21962	6.04696
810	0.608876	3.234	6.0361
811	0.593211	3.24825	6.02562
812	0.577734	3.2623	6.01553
813	0.56262	3.2761	6.00587
814	0.54804	3.28957	5.99665
815	0.534169	3.30264	5.98789
816	0.521181	3.31526	5.97963
817	0.509247	3.32734	5.97187
818	0.498437	3.33882	5.96456
819	0.488606	3.34972	5.95763
820	0.479605	3.36013	5.9511
821	0.471286	3.37013	5.94499
822	0.463501	3.37979	5.93933
823	0.456102	3.38922	5.93414
824	0.448941	3.39848	5.92944
825	0.441869	3.40766	5.92526
826	0.43474	3.41685	5.92162
827	0.427404	3.42613	5.91854
828	0.419713	3.43559	5.91604
829	0.41152	3.4453	5.91415
830	0.402879	3.45517	5.91318
831	0.393987	3.46506	5.91328
832	0.384908	3.47495	5.91429
833	0.375706	3.48485	5.91602
834	0.366444	3.49476	5.91828
835	0.357188	3.50467	5.92091
836	0.348	3.51458	5.92371
837	0.338946	3.52449	5.9265
838	0.33009	3.5344	5.92911
839	0.321495	3.54431	5.93135
840	0.313227	3.55422	5.93305
841	0.305349	3.56413	5.93401
842	0.298012	3.57403	5.93448
843	0.29124	3.58393	5.9348
844	0.284912	3.59382	5.93496
845	0.278904	3.60371	5.93494
846	0.273094	3.6136	5.93474
847	0.267361	3.6235	5.93435
848	0.261581	3.6334	5.93374
849	0.255633	3.64331	5.93291
850	0.249394	3.65322	5.93184
851	0.242741	3.66315	5.93053
852	0.235553	3.67308	5.92896
853	0.227707	3.68304	5.92711
854	0.219314	3.69307	5.92456
855	0.210577	3.70323	5.92104
856	0.201516	3.71347	5.91679
857	0.192147	3.72376	5.91207
858	0.182488	3.73406	5.90711
859	0.172556	3.74433	5.90216
860	0.16237	3.75453	5.89746
861	0.151945	3.76463	5.89325
862	0.1413	3.77458	5.88978
863	0.130451	3.78435	5.8873
864	0.119416	3.7939	5.88603
865	0.108211	3.80318	5.88623
866	0.0964606	3.81212	5.8885
867	0.0839082	3.82069	5.89293
868	0.0707464	3.82896	5.89905
869	0.0571689	3.83702	5.90639
870	0.0433692	3.84493	5.91446
871	0.0295408	3.85276	5.9228
872	0.0158776	3.8606	5.93092
873	0.00257322	3.86851	5.93834
874	-0.0101786	3.87657	5.9446
875	-0.0221839	3.88485	5.9492
876	-0.0332488	3.89343	5.95168
877	-0.0431793	3.90239	5.95156
878	-0.0520391	3.91168	5.94885
879	-0.0600802	3.92119	5.9441
880	-0.0673902	3.93091	5.93759
881	-0.0740571	3.9408	5.92963
882	-0.0801687	3.95084	5.92049
883	-0.085813	3.96101	5.91047
884	-0.0910781	3.97128	5.89986
885	-0.0960521	3.98163	5.88896
886	-0.100823	3.99202	5.87804
887	-0.10548	4.00244	5.86742
888	-0.11011	4.01287	5.85737
889	-0.114803	4.02327	5.84819
890	-0.11946	4.03392	5.83915
891	-0.123922	4.04505	5.82946
892	-0.128186	4.05651	5.81934
893	-0.132249	4.06815	5.809
894	-0.136108	4.07985	5.79865
895	-0.139761	4.09146	5.78852
896	-0.143206	4.10284	5.7788
897	-0.14644	4.11385	5.76972
898	-0.149461	4.12436	5.76148
899	-0.152268	4.13422	5.75431
900	-0.154859	4.14329	5.74841
901	-0.157231	4.15145	5.74401
902	-0.159408	4.15875	5.74115
903	-0.161406	4.16543	5.73965
904	-0.163215	4.1715	5.73934
905	-0.164824	4.17703	5.74005
906	-0.166223	4.18205	5.74161
907	-0.167402	4.18661	5.74385
908	-0.168349	4.19075	5.74659
909	-0.169055	4.1945	5.74968
910	-0.169509	4.19793	5.75293
911	-0.1697	4.20106	5.75618
912	-0.169617	4.20395	5.75925
913	-0.16925	4.20663	5.76199
914	-0.168391	4.20886	5.76492
915	-0.166922	4.21044	5.76859
916	-0.164961	4.21147	5.7728
917	-0.162629	4.21206	5.77737
918	-0.160044	4.21232	5.7821
919	-0.157327	4.21235	5.78682
920	-0.154597	4.21225	5.79132
921	-0.151974	4.21215	5.79543
922	-0.149577	4.21213	5.79895
923	-0.147526	4.21231	5.8017
924	-0.145941	4.2128	5.80348
925	-0.14494	4.21369	5.8041
926	-0.144355	4.21472	5.80353
927	-0.143946	4.21561	5.80191
928	-0.14373	4.21642	5.79942
929	-0.143724	4.21725	5.79618
930	-0.143944	4.21817	5.79236
931	-0.144407	4.21926	5.7881
932	-0.145129	4.2206	5.78356
933	-0.146128	4.22227	5.77887
934	-0.147419	4.22436	5.77419
935	-0.149018	4.22694	5.76968
936	-0.150944	4.23009	5.76547
937	-0.153211	4.23389	5.76171
938	-0.156039	4.23853	5.75889
939	-0.159547	4.244	5.75712
940	-0.163608	4.25019	5.75607
941	-0.16809	4.25692	5.75537
942	-0.172863	4.26408	5.75469
943	-0.177799	4.2715	5.75366
944	-0.182766	4.27904	5.75194
945	-0.187635	4.28656	5.74917
946	-0.192275	4.29391	5.74501
947	-0.196557	4.30096	5.73911
948	-0.20035	4.30754	5.73112
949	-0.203524	4.31353	5.72068
950	-0.205929	4.31889	5.70759
951	-0.207612	4.32375	5.69211
952	-0.208736	4.32823	5.67457
953	-0.209468	4.33243	5.65531
954	-0.209972	4.33647	5.63465
955	-0.210414	4.34045	5.61293
956	-0.210959	4.34449	5.59049
957	-0.211772	4.34868	5.56766
958	-0.213017	4.35314	5.54478
959	-0.214859	4.35798	5.52217
960	-0.217463	4.36331	5.50017
961	-0.220993	4.36923	5.47913
962	-0.225062	4.37567	5.45804
963	-0.229243	4.38247	5.43591
964	-0.233644	4.38958	5.41308
965	-0.238372	4.39699	5.38986
966	-0.243533	4.40467	5.36659
967	-0.249234	4.4126	5.34359
968	-0.255582	4.42074	5.32119
969	-0.262683	4.42907	5.29971
970	-0.270643	4.43756	5.27948
971	-0.27957	4.44619	5.26083
972	-0.289568	4.45493	5.24408
973	-0.300744	4.46376	5.22956
974	-0.313559	4.47289	5.21706
975	-0.328191	4.48252	5.20609
976	-0.344321	4.49252	5.19655
977	-0.361628	4.5028	5.18835
978	-0.379793	4.51324	5.18141
979	-0.398497	4.52373	5.17561
980	-0.41742	4.53416	5.17089
981	-0.436243	4.54443	5.16713
982	-0.454646	4.55443	5.16425
983	-0.47231	4.56404	5.16215
984	-0.488916	4.57316	5.16074
985	-0.504144	4.58167	5.15994
986	-0.51831	4.5897	5.16015
987	-0.531963	4.59744	5.16173
988	-0.545133	4.60489	5.16452
989	-0.557854	4.61206	5.16836
990	-0.570155	4.61895	5.17307
991	-0.582069	4.62557	5.17849
992	-0.593627	4.63192	5.18446
993	-0.604861	4.63801	5.19081
994	-0.615801	4.64384	5.19738
995	-0.626478	4.64942	5.204
996	-0.636925	4.65476	5.2105
997	-0.647173	4.65986	5.21672
998	-0.657076	4.66454	5.22322
999	-0.666509	4.6687	5.23053
1000	-0.67553	4.67242	5.23844
1001	-0.6842	4.6758	5.24678
1002	-0.692576	4.67892	5.25533
1003	-0.700717	4.68187	5.26389
1004	-0.708683	4.68475	5.27228
1005	-0.716533	4.68764	5.28029
1006	-0.724326	4.69063	5.28773
1007	-0.73212	4.69381	5.29439
1008	-0.739975	4.69728	5.30009
1009	-0.747949	4.70112	5.30461
1010	-0.756196	4.70541	5.30832
1011	-0.764747	4.7101	5.31166
1012	-0.773483	4.71509	5.31455
1013	-0.782283	4.72028	5.31694
1014	-0.791026	4.72558	5.31875
1015	-0.799591	4.73088	5.31992
1016	-0.807856	4.73609	5.32038
1017	-0.815702	4.7411	5.32006
1018	-0.823007	4.74581	5.3189
1019	-0.82965	4.75014	5.31682
1020	-0.835509	4.75397	5.31377
1021	-0.840465	4.75722	5.30966
1022	-0.84424	4.7596	5.30384
1023	-0.846792	4.76104	5.29595
1024	-0.848348	4.76177	5.28639
1025	-0.849136	4.76199	5.27557
1026	-0.849384	4.76192	5.26392
1027	-0.849318	4.76178	5.25182
1028	-0.849166	4.76177	5.23971
1029	-0.849155	4.7621	5.22797
1030	-0.849512	4.763	5.21703
1031	-0.850464	4.76467	5.2073
1032	-0.852238	4.76734	5.19917
1033	-0.85506	4.7712	5.19307
1034	-0.858975	4.77643	5.18916
1035	-0.863764	4.78288	5.1871
1036	-0.869258	4.79035	5.18652
1037	-0.875288	4.79861	5.1871
1038	-0.881686	4.80742	5.18846
1039	-0.888283	4.81657	5.19027
1040	-0.894909	4.82584	5.19217
1041	-0.901396	4.83499	5.19381
1042	-0.907574	4.84381	5.19484
1043	-0.913275	4.85207	5.19491
1044	-0.918329	4.85954	5.19367
1045	-0.922567	4.86601	5.19076
1046	-0.925921	4.87125	5.18597
1047	-0.928534	4.87535	5.17953
1048	-0.93055	4.87859	5.17178
1049	-0.932114	4.88122	5.16308
1050	-0.933368	4.88352	5.15376
1051	-0.934459	4.88575	5.14419
1052	-0.935529	4.88817	5.1347
1053	-0.936723	4.89107	5.12564
1054	-0.938184	4.89469	5.11737
1055	-0.940055	4.89932	5.11022
1056	-0.942482	4.90521	5.10455
1057	-0.945607	4.91263	5.1007
1058	-0.949516	4.92183	5.0989
1059	-0.954106	4.93267	5.09889
1060	-0.959241	4.94485	5.10036
1061	-0.964783	4.95807	5.10294
1062	-0.970594	4.97201	5.1063
1063	-0.976536	4.98639	5.11009
1064	-0.982471	5.00089	5.11399
1065	-0.988261	5.01521	5.11764
1066	-0.993765	5.02906	5.1207
1067	-0.998846	5.04212	5.12284
1068	-1.00336	5.0541	5.12371
1069	-1.00718	5.0647	5.12297
1070	-1.01044	5.07444	5.12076
1071	-1.01342	5.084	5.11752
1072	-1.0161	5.09328	5.11341
1073	-1.01849	5.10218	5.10858
1074	-1.02059	5.1106	5.10316
1075	-1.0224	5.11845	5.0973
1076	-1.02394	5.12562	5.09115
1077	-1.02519	5.13202	5.08485
1078	-1.02617	5.13754	5.07855
1079	-1.02688	5.1421	5.07239
1080	-1.02732	5.14558	5.06652
1081	-1.02749	5.1479	5.06109
1082	-1.02716	5.14834	5.05577
1083	-1.02618	5.14657	5.05022
1084	-1.02468	5.14303	5.0445
1085	-1.02278	5.13817	5.0387
1086	-1.02061	5.13244	5.0329
1087	-1.01828	5.12629	5.02717
1088	-1.01594	5.12015	5.02161
1089	-1.01369	5.11448	5.01628
1090	-1.01166	5.10972	5.01127
1091	-1.00997	5.10633	5.00665
1092	-1.00876	5.10474	5.00251
1093	-1.00814	5.10541	4.99893
1094	-1.0081	5.10887	4.9968
1095	-1.00848	5.11496	4.9966
1096	-1.00922	5.12311	4.99778
1097	-1.01026	5.13275	4.99982
1098	-1.01151	5.1433	5.00218
1099	-1.01292	5.1542	5.00431
1100	-1.01441	5.16486	5.00569
1101	-1.01591	5.17472	5.00578
1102	-1.01736	5.1832	5.00403
1103	-1.01869	5.18972	4.99991
1104	-1.01983	5.19372	4.99289
1105	-1.02071	5.19461	4.98244
1106	-1.02091	5.19219	4.96649
1107	-1.02024	5.18693	4.94433
1108	-1.01898	5.17932	4.91743
1109	-1.0174	5.16984	4.88724
1110	-1.01578	5.15899	4.85522
1111	-1.01438	5.14723	4.82283
1112	-1.01349	5.13507	4.79153
1113	-1.01336	5.12297	4.76277
1114	-1.01428	5.11144	4.73802
1115	-1.0165	5.10095	4.71874
1116	-1.0203	5.09198	4.70639
1117	-1.02593	5.08503	4.70242
1118	-1.03433	5.07917	4.70713
1119	-1.04578	5.07329	4.71912
1120	-1.0596	5.06756	4.7373
1121	-1.07513	5.06219	4.76058
1122	-1.09168	5.05736	4.78787
1123	-1.10858	5.05327	4.81807
1124	-1.12516	5.05012	4.85011
1125	-1.14074	5.04809	4.88289
1126	-1.15466	5.0474	4.91531
1127	-1.16623	5.04823	4.94629
1128	-1.17479	5.05079	4.97474
1129	-1.17967	5.05529	4.99956
1130	-1.18077	5.06206	5.02232
1131	-1.17875	5.07108	5.04517
1132	-1.17411	5.08207	5.06797
1133	-1.16733	5.09471	5.09057
1134	-1.1589	5.10869	5.11282
1135	-1.14929	5.12372	5.13457
1136	-1.13898	5.13947	5.15567
1137	-1.12847	5.15565	5.17597
1138	-1.11823	5.17195	5.19532
1139	-1.10874	5.18806	5.21356
1140	-1.10048	5.20366	5.23054
1141	-1.09394	5.21846	5.24611
1142	-1.08851	5.23327	5.26076
1143	-1.08328	5.24896	5.27497
1144	-1.07827	5.26527	5.28855
1145	-1.07351	5.28194	5.30135
1146	-1.06902	5.29873	5.31319
1147	-1.06482	5.31538	5.32391
1148	-1.06093	5.33164	5.33333
1149	-1.05738	5.34726	5.34128
1150	-1.05418	5.36197	5.3476
1151	-1.05136	5.37554	5.35212
1152	-1.04894	5.3877	5.35466
1153	-1.04694	5.3982	5.35505
1154	-1.04534	5.40706	5.35228
1155	-1.04409	5.41455	5.34589
1156	-1.0432	5.42084	5.33653
1157	-1.04266	5.42608	5.32488
1158	-1.04247	5.43041	5.31158
1159	-1.04264	5.434	5.29732
1160	-1.04316	5.437	5.28274
1161	-1.04404	5.43956	5.26852
1162	-1.04527	5.44184	5.25531
1163	-1.04685	5.44398	5.24378
1164	-1.04878	5.44616	5.23459
1165	-1.05107	5.44851	5.2284
1166	-1.05369	5.45041	5.22523
1167	-1.05666	5.4513	5.22436
1168	-1.05997	5.45142	5.22537
1169	-1.06364	5.45101	5.22782
1170	-1.06765	5.45032	5.23128
1171	-1.07201	5.44959	5.23534
1172	-1.07674	5.44906	5.23955
1173	-1.08182	5.44898	5.24349
1174	-1.08728	5.4496	5.24674
1175	-1.0931	5.45115	5.24886
1176	-1.0993	5.45388	5.24942
1177	-1.10588	5.45803	5.24801
1178	-1.11317	5.46396	5.24531
1179	-1.12138	5.47163	5.24225
1180	-1.13033	5.48069	5.23871
1181	-1.13982	5.49078	5.23459
1182	-1.14969	5.50157	5.22976
1183	-1.15973	5.51271	5.22412
1184	-1.16978	5.52384	5.21756
1185	-1.17964	5.53463	5.20997
1186	-1.18913	5.54472	5.20123
1187	-1.19807	5.55376	5.19123
1188	-1.20628	5.56141	5.17987
1189	-1.21356	5.56732	5.16702
1190	-1.2202	5.57105	5.15143
1191	-1.22655	5.57271	5.13239
1192	-1.2326	5.57275	5.11067
1193	-1.2383	5.57164	5.08705
1194	-1.24365	5.56984	5.06228
1195	-1.2486	5.56779	5.03713
1196	-1.25312	5.56596	5.01238
1197	-1.25719	5.5648	4.98877
1198	-1.26078	5.56478	4.96709
1199	-1.26385	5.56635	4.9481
1200	-1.26638	5.56997	4.93255
1201	-1.26833	5.5761	4.92122
1202	-1.26938	5.58396	4.91393
1203	-1.26934	5.59256	4.90973
1204	-1.26841	5.60203	4.90823
1205	-1.2668	5.61251	4.90903
1206	-1.2647	5.62411	4.91176
1207	-1.26232	5.63699	4.91602
1208	-1.25985	5.65126	4.92142
1209	-1.25749	5.66706	4.92757
1210	-1.25545	5.68452	4.93409
1211	-1.25391	5.70378	4.94058
1212	-1.25309	5.72496	4.94666
1213	-1.25317	5.7482	4.95193
1214	-1.25415	5.7737	4.95718
1215	-1.25579	5.80144	4.96335
1216	-1.25799	5.83123	4.97025
1217	-1.26062	5.86287	4.97769
1218	-1.26356	5.89618	4.98549
1219	-1.26669	5.93095	4.99346
1220	-1.2699	5.967	5.00143
1221	-1.27306	6.00413	5.0092
1222	-1.27606	6.04215	5.0166
1223	-1.27877	6.08086	5.02343
1224	-1.28108	6.12008	5.02953
1225	-1.28288	6.15959	5.0347
1226	-1.28423	6.20049	5.03858
1227	-1.28533	6.24367	5.04112
1228	-1.28621	6.28865	5.04264
1229	-1.28689	6.33499	5.04347
1230	-1.28742	6.38222	5.04392
1231	-1.28781	6.42987	5.04431
1232	-1.2881	6.47748	5.04497
1233	-1.28832	6.52458	5.04621
1234	-1.28849	6.57073	5.04835
1235	-1.28866	6.61545	5.05171
1236	-1.28886	6.65827	5.05662
1237	-1.2891	6.69875	5.06338
1238	-1.28887	6.73693	5.07258
1239	-1.28779	6.77335	5.0842
1240	-1.28613	6.80828	5.09776
1241	-1.28417	6.84198	5.11272
1242	-1.28218	6.87472	5.1286
1243	-1.28041	6.90676	5.14487
1244	-1.27915	6.93836	5.16104
1245	-1.27866	6.96979	5.17658
1246	-1.27921	7.00131	5.19099
1247	-1.28107	7.03319	5.20375
1248	-1.2845	7.06569	5.21436
1249	-1.28978	7.09907	5.22231
1250	-1.29644	7.13337	5.22627
1251	-1.30391	7.16832	5.22597
1252	-1.31225	7.20373	5.22245
1253	-1.32155	7.23942	5.21674
1254	-1.33188	7.27521	5.2099
1255	-1.34332	7.3109	5.20295
1256	-1.35594	7.34631	5.19694
1257	-1.36983	7.38125	5.19291
1258	-1.38507	7.41553	5.19189
1259	-1.40173	7.44897	5.19494
1260	-1.41991	7.48137	5.20308
1261	-1.43968	7.51254	5.21736
1262	-1.46183	7.5417	5.23822
1263	-1.48677	7.56851	5.26482
1264	-1.51403	7.59355	5.29626
1265	-1.54312	7.61736	5.33161
1266	-1.57358	7.64049	5.36998
1267	-1.60492	7.6635	5.41046
1268	-1.63667	7.68694	5.45214
1269	-1.66835	7.71136	5.49412
1270	-1.69949	7.73732	5.53547
1271	-1.72961	7.76539	5.5753
1272	-1.75823	7.79612	5.61268
1273	-1.7849	7.83006	5.64672
1274	-1.80948	7.86828	5.67666
1275	-1.83241	7.91082	5.70303
1276	-1.85408	7.95678	5.7268
1277	-1.87484	8.00521	5.74895
1278	-1.89508	8.0552	5.77046
1279	-1.91517	8.10582	5.79232
1280	-1.93548	8.15615	5.81551
1281	-1.95638	8.20524	5.84102
1282	-1.97825	8.25219	5.86983
1283	-2.00146	8.29604	5.90292
1284	-2.02639	8.33588	5.94129
1285	-2.05339	8.37077	5.98592
1286	-2.08268	8.40241	6.03417
1287	-2.114	8.4329	6.08327
1288	-2.14699	8.4619	6.13405
1289	-2.18129	8.48905	6.18732
1290	-2.21655	8.514	6.24391
1291	-2.25241	8.53641	6.30465
1292	-2.28851	8.55591	6.37037
1293	-2.32448	8.57216	6.44188
1294	-2.35997	8.58483	6.52002
1295	-2.3946	8.59355	6.60561
1296	-2.428	8.59798	6.69949
1297	-2.4598	8.59778	6.80247
1298	-2.49151	8.59017	6.91734
1299	-2.52445	8.57375	7.04501
1300	-2.55799	8.55024	7.18342
1301	-2.59147	8.52136	7.33055
1302	-2.62428	8.48883	7.48435
1303	-2.6558	8.45441	7.64276
1304	-2.68543	8.41982	7.80375
1305	-2.71259	8.38682	7.96526
1306	-2.7367	8.35717	8.12524
1307	-2.75721	8.33262	8.28161
1308	-2.77359	8.31494	8.43233
1309	-2.78529	8.3059	8.57533
1310	-2.79211	8.30314	8.71341
1311	-2.79451	8.30326	8.85057
1312	-2.79302	8.30645	8.98659
1313	-2.78814	8.31291	9.12126
1314	-2.7804	8.32285	9.25436
1315	-2.77033	8.33645	9.38566
1316	-2.75844	8.35391	9.51494
1317	-2.74526	8.37542	9.642
1318	-2.73131	8.40116	9.76661
1319	-2.71712	8.43132	9.88856
1320	-2.70321	8.46607	10.0076
1321	-2.6901	8.50561	10.1236
1322	-2.67722	8.55298	10.2386
1323	-2.66369	8.60996	10.3543
1324	-2.64951	8.67475	10.4697
1325	-2.63473	8.74558	10.5837
1326	-2.61933	8.82064	10.6952
1327	-2.60332	8.89816	10.8033
1328	-2.58668	8.97634	10.9069
1329	-2.56938	9.05339	11.0049
1330	-2.55137	9.12752	11.0963
1331	-2.53263	9.19694	11.1801
1332	-2.51308	9.25985	11.2552
1333	-2.49268	9.31446	11.3205
1334	-2.47017	9.36278	11.3758
1335	-2.44481	9.40804	11.4217
1336	-2.41726	9.45027	11.4592
1337	-2.38818	9.48952	11.4892
1338	-2.35825	9.52583	11.5126
1339	-2.32813	9.55922	11.5303
1340	-2.2985	9.58975	11.5433
1341	-2.27004	9.61744	11.5523
1342	-2.24341	9.64233	11.5583
1343	-2.2193	9.66447	11.5623
1344	-2.19839	9.68388	11.565
1345	-2.18134	9.70062	11.5675
1346	-2.16806	9.71307	11.5669
1347	-2.15773	9.72015	11.5604
1348	-2.14998	9.72272	11.5491
1349	-2.14442	9.72163	11.5339
1350	-2.1407	9.71772	11.5156
1351	-2.13843	9.71184	11.4953
1352	-2.13724	9.70485	11.4739
1353	-2.13677	9.69759	11.4522
1354	-2.13663	9.69091	11.4313
1355	-2.13645	9.68568	11.4121
1356	-2.13586	9.68273	11.3954
1357	-2.13447	9.68291	11.3824
1358	-2.1326	9.68624	11.3713
1359	-2.13087	9.69179	11.3603
1360	-2.12933	9.699	11.3497
1361	-2.12805	9.70734	11.3395
1362	-2.12711	9.71627	11.33
1363	-2.12656	9.72524	11.3216
1364	-2.12648	9.73371	11.3143
1365	-2.12692	9.74114	11.3084
1366	-2.12797	9.74699	11.3042
1367	-2.12968	9.7507	11.3018
1368	-2.13212	9.75175	11.3015
1369	-2.13536	9.74959	11.3036
1370	-2.1395	9.74385	11.309
1371	-2.14452	9.73488	11.318
1372	-2.15033	9.72322	11.33
1373	-2.15681	9.70944	11.3443
1374	-2.16388	9.69407	11.3603
1375	-2.17143	9.67765	11.3773
1376	-2.17937	9.66075	11.3946
1377	-2.1876	9.6439	11.4115
1378	-2.19603	9.62766	11.4274
1379	-2.20456	9.61257	11.4415
1380	-2.21309	9.59917	11.4533
1381	-2.22155	9.58803	11.4621
1382	-2.23037	9.57838	11.4679
1383	-2.23992	9.56915	11.4717
1384	-2.25003	9.56041	11.4737
1385	-2.26053	9.5522	11.4743
1386	-2.27124	9.5446	11.4739
1387	-2.28198	9.53767	11.4728
1388	-2.29257	9.53145	11.4714
1389	-2.30285	9.52603	11.47
1390	-2.31262	9.52145	11.469
1391	-2.32172	9.51778	11.4687
1392	-2.32997	9.51508	11.4694
1393	-2.33719	9.51341	11.4716
1394	-2.344	9.51248	11.4758
1395	-2.35099	9.51205	11.482
1396	-2.35793	9.51223	11.4897
1397	-2.3646	9.51314	11.4984
1398	-2.37077	9.5149	11.5074
1399	-2.37622	9.51763	11.5162
1400	-2.38073	9.52144	11.5243
1401	-2.38406	9.52647	11.531
1402	-2.38601	9.53282	11.5359
1403	-2.38633	9.54061	11.5384
1404	-2.38481	9.54997	11.5379
1405	-2.38123	9.56102	11.5339
1406	-2.37563	9.57479	11.5264
1407	-2.36831	9.59183	11.516
1408	-2.35937	9.6115	11.503
1409	-2.34892	9.63314	11.4878
1410	-2.33708	9.6561	11.4708
1411	-2.32394	9.67974	11.4522
1412	-2.30964	9.7034	11.4325
1413	-2.29427	9.72644	11.412
1414	-2.27795	9.74821	11.391
1415	-2.2608	9.76806	11.3699
1416	-2.24291	9.78535	11.349
1417	-2.22442	9.79942	11.3287
1418	-2.20461	9.81047	11.308
1419	-2.18291	9.81934	11.286
1420	-2.15964	9.82633	11.2629
1421	-2.13511	9.83173	11.239
1422	-2.10962	9.83586	11.2146
1423	-2.0835	9.83901	11.1901
1424	-2.05706	9.84149	11.1657
1425	-2.0306	9.84361	11.1418
1426	-2.00444	9.84568	11.1186
1427	-1.97888	9.84799	11.0964
1428	-1.95425	9.85086	11.0756
1429	-1.93086	9.85459	11.0564
1430	-1.90827	9.8584	11.0385
1431	-1.88589	9.86144	11.0213
1432	-1.86375	9.86396	11.0049
1433	-1.84187	9.86619	10.9892
1434	-1.8203	9.86838	10.9742
1435	-1.79905	9.87075	10.96
1436	-1.77817	9.87354	10.9465
1437	-1.75768	9.877	10.9337
1438	-1.73762	9.88136	10.9217
1439	-1.71801	9.88685	10.9104
1440	-1.69889	9.89372	10.8998
1441	-1.68028	9.9022	10.8899
1442	-1.66174	9.91277	10.8803
1443	-1.64295	9.92545	10.8703
1444	-1.62414	9.93986	10.8605
1445	-1.60552	9.95557	10.8511
1446	-1.58732	9.97218	10.8424
1447	-1.56977	9.98929	10.8348
1448	-1.55309	10.0065	10.8286
1449	-1.53751	10.0234	10.8241
1450	-1.52325	10.0395	10.8216
1451	-1.51053	10.0545	10.8214
1452	-1.49959	10.068	10.8239
1453	-1.49065	10.0795	10.8294
1454	-1.48403	10.0894	10.8384
1455	-1.47969	10.0982	10.851
1456	-1.47731	10.1061	10.8666
1457	-1.47658	10.1132	10.8846
1458	-1.47717	10.1196	10.9048
1459	-1.47876	10.1253	10.9264
1460	-1.48105	10.1305	10.949
1461	-1.48371	10.1353	10.9721
1462	-1.48642	10.1398	10.9952
1463	-1.48887	10.144	11.0178
1464	-1.49074	10.1481	11.0394
1465	-1.4917	10.1522	11.0595
1466	-1.49205	10.156	11.0785
1467	-1.4923	10.1591	11.0974
1468	-1.4925	10.1616	11.1161
1469	-1.4927	10.1637	11.1347
1470	-1.49295	10.1655	11.1533
1471	-1.4933	10.1671	11.172
1472	-1.4938	10.1686	11.1908
1473	-1.49449	10.17	11.2098
1474	-1.49543	10.1716	11.2291
1475	-1.49666	10.1735	11.2486
1476	-1.49823	10.1756	11.2685
1477	-1.50019	10.1783	11.2889
1478	-1.50287	10.181	11.3091
1479	-1.50641	10.1833	11.3288
1480	-1.5106	10.1855	11.3481
1481	-1.51525	10.1877	11.3675
1482	-1.52013	10.19	11.3871
1483	-1.52506	10.1925	11.4073
1484	-1.52981	10.1955	11.4282
1485	-1.53419	10.199	11.4501
1486	-1.53799	10.2032	11.4734
1487	-1.54101	10.2083	11.4982
1488	-1.54305	10.2144	11.5249
1489	-1.54389	10.2216	11.5536
1490	-1.54278	10.2312	11.5851
1491	-1.53944	10.244	11.6192
1492	-1.53444	10.2591	11.6556
1493	-1.52833	10.2757	11.6938
1494	-1.52167	10.2931	11.7333
1495	-1.51502	10.3103	11.7737
1496	-1.50891	10.3267	11.8144
1497	-1.5039	10.3413	11.8549
1498	-1.50053	10.3534	11.8949
1499	-1.49934	10.3622	11.9338
1500	-1.50087	10.3669	11.9712
1501	-1.50567	10.3665	12.0065
1502	-1.51462	10.36	12.0411
1503	-1.52768	10.3475	12.0763
1504	-1.54402	10.3301	12.1117
1505	-1.56278	10.3089	12.147
1506	-1.58314	10.2852	12.1816
1507	-1.60426	10.2602	12.2153
1508	-1.6253	10.2349	12.2476
1509	-1.64543	10.2106	12.2782
1510	-1.66382	10.1885	12.3065
1511	-1.67965	10.1696	12.3323
1512	-1.6921	10.1552	12.355
1513	-1.70033	10.1465	12.3743
1514	-1.70469	10.1437	12.3902
1515	-1.70631	10.1458	12.4031
1516	-1.70554	10.1517	12.4133
1517	-1.70272	10.1606	12.4211
1518	-1.69818	10.1718	12.4266
1519	-1.69228	10.1841	12.4302
1520	-1.68536	10.1969	12.4321
1521	-1.67776	10.2091	12.4325
1522	-1.66982	10.22	12.4317
1523	-1.66188	10.2285	12.4299
1524	-1.65428	10.2339	12.4274
1525	-1.64737	10.2353	12.4244
1526	-1.6409	10.2311	12.4199
1527	-1.63433	10.2214	12.4128
1528	-1.62759	10.2075	12.4036
1529	-1.6206	10.1909	12.3928
1530	-1.61327	10.1729	12.3807
1531	-1.60552	10.1548	12.3679
1532	-1.59727	10.1381	12.3546
1533	-1.58845	10.1242	12.3415
1534	-1.57895	10.1143	12.3289
1535	-1.5687	10.1099	12.3172
1536	-1.55762	10.1124	12.307
1537	-1.54561	10.123	12.2985
1538	-1.5322	10.1429	12.2916
1539	-1.51721	10.1713	12.2854
1540	-1.50092	10.2066	12.2798
1541	-1.48364	10.2474	12.2749
1542	-1.46567	10.2923	12.2705
1543	-1.44731	10.3399	12.2666
1544	-1.42888	10.3887	12.2631
1545	-1.41067	10.4372	12.26
1546	-1.393	10.4841	12.2571
1547	-1.37618	10.5279	12.2543
1548	-1.36051	10.5671	12.2517
1549	-1.3463	10.6004	12.2491
1550	-1.3337	10.6293	12.2467
1551	-1.32248	10.6562	12.2448
1552	-1.31235	10.6813	12.2433
1553	-1.30304	10.7047	12.2421
1554	-1.29428	10.7264	12.2411
1555	-1.2858	10.7466	12.2404
1556	-1.27731	10.7652	12.2396
1557	-1.26856	10.7824	12.2389
1558	-1.25925	10.7983	12.2382
1559	-1.24912	10.813	12.2372
1560	-1.23789	10.8264	12.2361
1561	-1.22529	10.8388	12.2346
1562	-1.21139	10.8482	12.2324
1563	-1.19655	10.8533	12.2295
1564	-1.1809	10.8552	12.226
1565	-1.16456	10.8548	12.2221
1566	-1.14768	10.853	12.2182
1567	-1.13039	10.8509	12.2144
1568	-1.11281	10.8494	12.211
1569	-1.09508	10.8494	12.2083
1570	-1.07734	10.8519	12.2065
1571	-1.0597	10.858	12.2058
1572	-1.04231	10.8685	12.2066
1573	-1.02529	10.8844	12.209
1574	-1.00793	10.9069	12.2133
1575	-0.989631	10.9358	12.2196
1576	-0.970698	10.9698	12.2273
1577	-0.951443	11.0076	12.2363
1578	-0.932173	11.0479	12.2463
1579	-0.913199	11.0895	12.2569
1580	-0.894827	11.1311	12.2677
1581	-0.877366	11.1713	12.2785
1582	-0.861121	11.209	12.289
1583	-0.846397	11.2428	12.2989
1584	-0.833501	11.2715	12.3077
1585	-0.822736	11.2938	12.3152
1586	-0.814214	11.3105	12.3213
1587	-0.807675	11.3233	12.3261
1588	-0.802861	11.3328	12.33
1589	-0.799514	11.3393	12.3332
1590	-0.797377	11.3433	12.336
1591	-0.796193	11.3451	12.3388
1592	-0.795706	11.345	12.3417
1593	-0.795659	11.3437	12.3453
1594	-0.795794	11.3413	12.3496
1595	-0.795855	11.3384	12.355
1596	-0.795587	11.3353	12.3619
1597	-0.794732	11.3324	12.3704
1598	-0.793502	11.328	12.3799
1599	-0.792311	11.3205	12.3895
1600	-0.791207	11.3106	12.3994
1601	-0.790237	11.299	12.4099
1602	-0.789448	11.2864	12.4213
1603	-0.788887	11.2735	12.4336
1604	-0.788603	11.2611	12.4473
1605	-0.788643	11.2499	12.4625
1606	-0.789055	11.2405	12.4794
1607	-0.789887	11.2337	12.4983
1608	-0.791189	11.2302	12.5195
1609	-0.79301	11.2307	12.5431
1610	-0.795608	11.2366	12.5714
1611	-0.799096	11.2481	12.6056
1612	-0.803309	11.264	12.6443
1613	-0.80808	11.2829	12.6861
1614	-0.81324	11.3037	12.7297
1615	-0.818621	11.3252	12.7736
1616	-0.824048	11.346	12.8166
1617	-0.829347	11.3651	12.8572
1618	-0.834341	11.3811	12.8941
1619	-0.838852	11.3928	12.926
1620	-0.842698	11.399	12.9514
1621	-0.845702	11.3984	12.9691
1622	-0.847894	11.3908	12.9788
1623	-0.849487	11.3775	12.982
1624	-0.850575	11.3593	12.9795
1625	-0.851251	11.3372	12.9725
1626	-0.851611	11.312	12.9617
1627	-0.851748	11.2846	12.9482
1628	-0.851758	11.256	12.933
1629	-0.851732	11.227	12.9169
1630	-0.851763	11.1985	12.9009
1631	-0.851941	11.1715	12.886
1632	-0.852357	11.1468	12.8731
1633	-0.8531	11.1253	12.8632
1634	-0.853774	11.1061	12.8544
1635	-0.85403	11.0876	12.8447
1636	-0.854026	11.0696	12.8343
1637	-0.853918	11.0523	12.8237
1638	-0.853862	11.0355	12.8131
1639	-0.854017	11.0191	12.8031
1640	-0.854537	11.0032	12.7939
1641	-0.85558	10.9878	12.786
1642	-0.857302	10.9727	12.7797
1643	-0.859859	10.9579	12.7754
1644	-0.863408	10.9434	12.7735
1645	-0.868103	10.9292	12.7743
1646	-0.873978	10.9148	12.7782
1647	-0.880883	10.9001	12.7849
1648	-0.888697	10.8853	12.7941
1649	-0.897304	10.8707	12.8052
1650	-0.906585	10.8565	12.818
1651	-0.916422	10.8428	12.832
1652	-0.926698	10.8299	12.8469
1653	-0.937296	10.8181	12.8621
1654	-0.948098	10.8076	12.8774
1655	-0.958988	10.7986	12.8923
1656	-0.969848	10.7913	12.9065
1657	-0.980563	10.7859	12.9194
1658	-0.99169	10.7831	12.9316
1659	-1.00372	10.7831	12.9439
1660	-1.01641	10.7853	12.9563
1661	-1.02954	10.7893	12.9687
1662	-1.04287	10.7946	12.9811
1663	-1.05619	10.8006	12.9935
1664	-1.06925	10.8069	13.0058
1665	-1.08182	10.8131	13.0182
1666	-1.09368	10.8186	13.0305
1667	-1.1046	10.8229	13.0428
1668	-1.11433	10.8256	13.0551
1669	-1.12267	10.8261	13.0673
1670	-1.12979	10.8244	13.0797
1671	-1.13607	10.8209	13.0926
1672	-1.14156	10.8159	13.1059
1673	-1.14629	10.8099	13.1193
1674	-1.15031	10.8033	13.1327
1675	-1.15365	10.7963	13.1459
1676	-1.15635	10.7894	13.1587
1677	-1.15845	10.783	13.1709
1678	-1.16	10.7774	13.1824
1679	-1.16103	10.7731	13.193
1680	-1.16158	10.7703	13.2025
1681	-1.16169	10.7696	13.2107
1682	-1.16075	10.7711	13.2174
1683	-1.15831	10.7748	13.2225
1684	-1.15469	10.7802	13.2264
1685	-1.15021	10.7868	13.2293
1686	-1.14516	10.7943	13.2314
1687	-1.13988	10.8021	13.2331
1688	-1.13467	10.81	13.2345
1689	-1.12984	10.8175	13.2361
1690	-1.12571	10.8242	13.2379
1691	-1.12259	10.8296	13.2404
1692	-1.1208	10.8333	13.2437
1693	-1.12064	10.8349	13.2482
1694	-1.12159	10.8336	13.2538
1695	-1.12295	10.8294	13.26
1696	-1.12482	10.8229	13.2669
1697	-1.12729	10.8149	13.2743
1698	-1.13046	10.806	13.282
1699	-1.13441	10.797	13.2899
1700	-1.13925	10.7886	13.2978
1701	-1.14506	10.7814	13.3057
1702	-1.15195	10.7763	13.3134
1703	-1.16	10.7739	13.3208
1704	-1.16931	10.7749	13.3277
1705	-1.17998	10.78	13.3341
1706	-1.19299	10.7879	13.3411
1707	-1.20888	10.7967	13.35
1708	-1.22705	10.8068	13.36
1709	-1.24689	10.8186	13.3704
1710	-1.2678	10.8324	13.3807
1711	-1.28918	10.8486	13.3901
1712	-1.31044	10.8674	13.398
1713	-1.33096	10.8892	13.4037
1714	-1.35015	10.9145	13.4065
1715	-1.36739	10.9434	13.4059
1716	-1.3821	10.9764	13.4011
1717	-1.39367	11.0137	13.3915
1718	-1.4032	11.0568	13.3759
1719	-1.41205	11.106	13.3543
1720	-1.42	11.1605	13.3278
1721	-1.42681	11.2193	13.2973
1722	-1.43225	11.2814	13.2641
1723	-1.4361	11.3461	13.2291
1724	-1.43812	11.4122	13.1934
1725	-1.43809	11.4789	13.1581
1726	-1.43579	11.5452	13.1242
1727	-1.431	11.6102	13.0929
1728	-1.4235	11.673	13.0652
1729	-1.41308	11.7326	13.0421
1730	-1.39773	11.7916	13.0219
1731	-1.3764	11.8527	13.0023
1732	-1.35033	11.915	12.9836
1733	-1.32076	11.9778	12.9661
1734	-1.28893	12.0402	12.9501
1735	-1.25607	12.1014	12.9359
1736	-1.22343	12.1605	12.9237
1737	-1.19226	12.2168	12.9139
1738	-1.1638	12.2694	12.9067
1739	-1.1393	12.3174	12.9024
1740	-1.12001	12.3602	12.9012
1741	-1.10717	12.3968	12.9035
1742	-1.10069	12.4257	12.91
1743	-1.09914	12.4468	12.9208
1744	-1.10178	12.4613	12.9354
1745	-1.1079	12.4708	12.9531
1746	-1.11676	12.4767	12.9734
1747	-1.12763	12.4802	12.9957
1748	-1.13977	12.4829	13.0194
1749	-1.15245	12.486	13.0439
1750	-1.16495	12.4911	13.0686
1751	-1.17654	12.4995	13.093
1752	-1.18648	12.5126	13.1163
1753	-1.19405	12.5318	13.1382
1754	-1.20033	12.5561	13.1609
1755	-1.20681	12.5835	13.1867
1756	-1.21336	12.6136	13.2146
1757	-1.21987	12.646	13.2437
1758	-1.2262	12.6802	13.273
1759	-1.23222	12.716	13.3016
1760	-1.23781	12.753	13.3285
1761	-1.24284	12.7907	13.3528
1762	-1.24717	12.8288	13.3735
1763	-1.25066	12.867	13.3896
1764	-1.2532	12.9047	13.4002
1765	-1.25463	12.9418	13.4043
1766	-1.25442	12.9797	13.4006
1767	-1.25233	13.0197	13.3893
1768	-1.24877	13.0613	13.3716
1769	-1.2441	13.1039	13.349
1770	-1.2387	13.1468	13.3228
1771	-1.23297	13.1897	13.2944
1772	-1.22729	13.2317	13.265
1773	-1.22204	13.2724	13.2362
1774	-1.21762	13.3112	13.2092
1775	-1.21441	13.3475	13.1854
1776	-1.2128	13.3806	13.1662
1777	-1.21319	13.4101	13.1528
1778	-1.21516	13.4367	13.1443
1779	-1.21803	13.4618	13.1385
1780	-1.22178	13.4851	13.135
1781	-1.22639	13.5065	13.1337
1782	-1.23184	13.526	13.1343
1783	-1.23812	13.5435	13.1363
1784	-1.2452	13.5589	13.1396
1785	-1.25306	13.572	13.1439
1786	-1.26169	13.5828	13.1489
1787	-1.27107	13.5912	13.1542
1788	-1.28117	13.597	13.1597
1789	-1.29197	13.6002	13.165
1790	-1.30421	13.5998	13.1717
1791	-1.31838	13.5955	13.181
1792	-1.33408	13.5877	13.1922
1793	-1.35093	13.5771	13.2049
1794	-1.36854	13.5641	13.2182
1795	-1.38652	13.5493	13.2315
1796	-1.40448	13.5333	13.2442
1797	-1.42204	13.5166	13.2557
1798	-1.43881	13.4997	13.2652
1799	-1.45441	13.4833	13.2721
1800	-1.46844	13.4679	13.2758
1801	-1.48052	13.454	13.2756
1802	-1.49087	13.4413	13.2712
1803	-1.50005	13.429	13.2633
1804	-1.50819	13.417	13.2523
1805	-1.51541	13.405	13.2389
1806	-1.52186	13.3929	13.2235
1807	-1.52765	13.3805	13.2068
1808	-1.53293	13.3676	13.1892
1809	-1.53782	13.3541	13.1713
1810	-1.54246	13.3398	13.1537
1811	-1.54696	13.3245	13.1368
1812	-1.55147	13.3081	13.1214
1813	-1.55611	13.2903	13.1078
1814	-1.56031	13.2713	13.0959
1815	-1.5636	13.2512	13.0848
1816	-1.56619	13.2302	13.0744
1817	-1.56829	13.2083	13.0645
1818	-1.57013	13.1856	13.0549
1819	-1.57194	13.1621	13.0453
1820	-1.57393	13.138	13.0355
1821	-1.57632	13.1132	13.0254
1822	-1.57934	13.088	13.0147
1823	-1.58321	13.0623	13.0033
1824	-1.58815	13.0362	12.9909
1825	-1.59438	13.0097	12.9774
1826	-1.60175	12.9826	12.962
1827	-1.6099	12.9544	12.9444
1828	-1.6188	12.9254	12.9252
1829	-1.62838	12.8956	12.905
1830	-1.6386	12.8653	12.8842
1831	-1.64939	12.8347	12.8634
1832	-1.66071	12.8039	12.8431
1833	-1.67249	12.7731	12.8239
1834	-1.68467	12.7424	12.8062
1835	-1.69721	12.712	12.7906
1836	-1.71004	12.6822	12.7776
1837	-1.7231	12.653	12.7677
1838	-1.73606	12.6242	12.7608
1839	-1.74878	12.5953	12.7561
1840	-1.76146	12.5663	12.7534
1841	-1.77432	12.5374	12.7525
1842	-1.78757	12.5087	12.7532
1843	-1.80143	12.4802	12.7552
1844	-1.81612	12.4521	12.7583
1845	-1.83184	12.4243	12.7623
1846	-1.84881	12.3971	12.767
1847	-1.86725	12.3704	12.7721
1848	-1.88738	12.3443	12.7775
1849	-1.90941	12.319	12.7829
1850	-1.93381	12.2939	12.7891
1851	-1.96063	12.2687	12.7969
1852	-1.98949	12.2435	12.8059
1853	-2.02	12.2185	12.8159
1854	-2.05176	12.194	12.8266
1855	-2.08439	12.1702	12.8377
1856	-2.11749	12.1474	12.8488
1857	-2.15068	12.1257	12.8598
1858	-2.18357	12.1054	12.8702
1859	-2.21576	12.0867	12.8798
1860	-2.24686	12.0698	12.8884
1861	-2.27649	12.055	12.8956
1862	-2.30501	12.0416	12.9018
1863	-2.33306	12.029	12.9076
1864	-2.36071	12.0175	12.9131
1865	-2.388	12.0071	12.9181
1866	-2.41499	11.9981	12.9226
1867	-2.44172	11.9906	12.9265
1868	-2.46826	11.985	12.9299
1869	-2.49466	11.9813	12.9325
1870	-2.52096	11.9798	12.9345
1871	-2.54722	11.9807	12.9357
1872	-2.57349	11.9841	12.936
1873	-2.59981	11.9903	12.9355
1874	-2.62643	12.0002	12.934
1875	-2.65343	12.0141	12.9315
1876	-2.68065	12.0314	12.928
1877	-2.70792	12.0514	12.9236
1878	-2.73509	12.0737	12.9186
1879	-2.76199	12.0975	12.9129
1880	-2.78847	12.1223	12.9067
1881	-2.81436	12.1474	12.9002
1882	-2.83951	12.1722	12.8933
1883	-2.86376	12.1962	12.8863
1884	-2.88696	12.2186	12.8792
1885	-2.90894	12.2389	12.8721
1886	-2.92961	12.258	12.865
1887	-2.94911	12.2772	12.8577
1888	-2.96756	12.2963	12.8502
1889	-2.98513	12.3152	12.8424
1890	-3.00196	12.3338	12.8344
1891	-3.0182	12.3521	12.826
1892	-3.034	12.3698	12.8173
1893	-3.0495	12.387	12.8082
1894	-3.06485	12.4033	12.7988
1895	-3.08021	12.4189	12.7889
1896	-3.09572	12.4334	12.7786
1897	-3.11153	12.4469	12.7679
1898	-3.12771	12.4586	12.7573
1899	-3.14414	12.4682	12.7472
1900	-3.16069	12.4762	12.7374
1901	-3.17723	12.483	12.7275
1902	-3.19362	12.4891	12.7172
1903	-3.20975	12.4949	12.7062
1904	-3.22546	12.5008	12.6943
1905	-3.24064	12.5074	12.681
1906	-3.25516	12.515	12.6661
1907	-3.26887	12.5241	12.6492
1908	-3.28164	12.5352	12.6301
1909	-3.29335	12.5487	12.6084
1910	-3.30417	12.5649	12.5847
1911	-3.31436	12.5834	12.5594
1912	-3.3239	12.6038	12.5326
1913	-3.33279	12.6257	12.5043
1914	-3.34099	12.6487	12.4743
1915	-3.3485	12.6723	12.4426
1916	-3.3553	12.6961	12.4092
1917	-3.36137	12.7197	12.3741
1918	-3.36671	12.7427	12.3371
1919	-3.37128	12.7647	12.2983
1920	-3.37509	12.7852	12.2576
1921	-3.37811	12.8038	12.2148
1922	-3.38105	12.8215	12.1696
1923	-3.38435	12.8391	12.1216
1924	-3.38765	12.8566	12.071
1925	-3.39058	12.8736	12.0184
1926	-3.39277	12.89	11.9639
1927	-3.39386	12.9056	11.9079
1928	-3.39348	12.9201	11.8508
1929	-3.39127	12.9334	11.7928
1930	-3.38685	12.9452	11.7344
1931	-3.37988	12.9553	11.6757
1932	-3.36997	12.9635	11.6173
1933	-3.35678	12.9696	11.5594
1934	-3.33987	12.9734	11.5011
1935	-3.3194	12.9749	11.4414
1936	-3.29583	12.9745	11.3807
1937	-3.26962	12.9723	11.3191
1938	-3.24123	12.9686	11.2571
1939	-3.21115	12.9637	11.1949
1940	-3.17982	12.9577	11.1327
1941	-3.14771	12.9509	11.0709
1942	-3.11528	12.9436	11.0097
1943	-3.08299	12.936	10.9494
1944	-3.0513	12.9283	10.8904
1945	-3.02068	12.9207	10.8327
1946	-2.98991	12.9124	10.7768
1947	-2.95775	12.9025	10.7223
1948	-2.92455	12.8914	10.6691
1949	-2.89068	12.8793	10.6167
1950	-2.85648	12.8667	10.565
1951	-2.82233	12.8538	10.5136
1952	-2.78857	12.8412	10.4623
1953	-2.75557	12.829	10.4107
1954	-2.72369	12.8178	10.3586
1955	-2.69327	12.8077	10.3057
1956	-2.66468	12.7992	10.2517
1957	-2.63826	12.7927	10.1963
1958	-2.61338	12.788	10.1388
1959	-2.58923	12.7848	10.079
1960	-2.56593	12.7827	10.0176
1961	-2.5436	12.7817	9.95507
1962	-2.52237	12.7816	9.89204
1963	-2.50236	12.7822	9.82907
1964	-2.48369	12.7833	9.76673
1965	-2.46649	12.7848	9.7056
1966	-2.45088	12.7865	9.64626
1967	-2.43698	12.7882	9.58927
1968	-2.42491	12.7899	9.53522
1969	-2.41481	12.7912	9.48467
1970	-2.40757	12.7929	9.43739
1971	-2.4036	12.7957	9.39261
1972	-2.40236	12.7992	9.3501
1973	-2.40326	12.8032	9.3096
1974	-2.40574	12.8075	9.27089
1975	-2.40923	12.8117	9.23372
1976	-2.41316	12.8156	9.19786
1977	-2.41697	12.819	9.16307
1978	-2.42009	12.8215	9.12911
1979	-2.42196	12.8229	9.09573
1980	-2.42201	12.8229	9.06271
1981	-2.41968	12.8212	9.02981
1982	-2.41525	12.8179	8.99816
1983	-2.40953	12.8131	8.96874
1984	-2.40272	12.8071	8.9411
1985	-2.39503	12.8	8.91475
1986	-2.38665	12.7921	8.88923
1987	-2.37781	12.7835	8.86406
1988	-2.3687	12.7745	8.83878
1989	-2.35952	12.7652	8.81292
1990	-2.35049	12.7558	8.786
1991	-2.34181	12.7465	8.75756
1992	-2.33369	12.7375	8.72712
1993	-2.32632	12.729	8.69421
1994	-2.32042	12.7211	8.65896
1995	-2.31621	12.7136	8.62192
1996	-2.31317	12.7064	8.58336
1997	-2.31079	12.6992	8.5435
1998	-2.30857	12.692	8.50259
[truncated: 52,791 more rows]

## Sheet: P2S1-002
Frame	T8_Head Lateral Bending	T8_Head Axial Bending	T8_Head Flexion/Extension
0	-1.77266	4.44898	-6.92585
1	-1.77659	4.47632	-6.89228
2	-1.77978	4.50333	-6.85577
3	-1.78247	4.53013	-6.81731
4	-1.78493	4.55683	-6.77787
5	-1.7874	4.58353	-6.73844
6	-1.79015	4.61035	-6.7
7	-1.79341	4.63738	-6.66352
8	-1.79745	4.66475	-6.62999
9	-1.80251	4.69255	-6.60039
10	-1.80884	4.72089	-6.57569
11	-1.8167	4.74988	-6.55689
12	-1.82633	4.77962	-6.54496
13	-1.83856	4.81027	-6.54078
14	-1.85364	4.84179	-6.54385
15	-1.87096	4.87403	-6.55306
16	-1.8899	4.90686	-6.56731
17	-1.90985	4.94012	-6.5855
18	-1.93017	4.97366	-6.60653
19	-1.95027	5.00733	-6.62928
20	-1.96953	5.04099	-6.65267
21	-1.98732	5.07448	-6.67557
22	-2.00304	5.10765	-6.69688
23	-2.01608	5.14037	-6.7155
24	-2.02582	5.17246	-6.73031
25	-2.03213	5.20376	-6.74401
26	-2.03558	5.2343	-6.75953
27	-2.03665	5.26428	-6.7761
28	-2.03579	5.29389	-6.79294
29	-2.03346	5.32334	-6.80928
30	-2.03014	5.35281	-6.82435
31	-2.02629	5.38252	-6.83738
32	-2.02236	5.41265	-6.8476
33	-2.01884	5.4434	-6.85423
34	-2.01617	5.47497	-6.85651
35	-2.01483	5.50757	-6.85367
36	-2.01529	5.54138	-6.84494
37	-2.01689	5.57757	-6.82887
38	-2.01871	5.61666	-6.80536
39	-2.02082	5.6579	-6.77571
40	-2.02329	5.70051	-6.7412
41	-2.0262	5.74374	-6.7031
42	-2.02962	5.78683	-6.6627
43	-2.0336	5.82903	-6.62129
44	-2.03821	5.86956	-6.58015
45	-2.04352	5.90768	-6.54056
46	-2.04957	5.94262	-6.50382
47	-2.05642	5.97362	-6.4712
48	-2.06413	5.99994	-6.44398
49	-2.07384	6.02212	-6.42096
50	-2.08621	6.04133	-6.39997
51	-2.10059	6.05777	-6.38086
52	-2.1163	6.07162	-6.36346
53	-2.13268	6.08306	-6.34763
54	-2.14906	6.09226	-6.33322
55	-2.16477	6.09942	-6.32006
56	-2.17915	6.10472	-6.308
57	-2.19153	6.10834	-6.29687
58	-2.20124	6.11045	-6.28653
59	-2.20763	6.11123	-6.27681
60	-2.21001	6.11088	-6.26754
61	-2.20846	6.10896	-6.26016
62	-2.20372	6.10501	-6.25573
63	-2.19619	6.09916	-6.25358
64	-2.18627	6.09149	-6.25303
65	-2.17433	6.08215	-6.25341
66	-2.16079	6.07123	-6.25402
67	-2.14603	6.05884	-6.25421
68	-2.13045	6.04511	-6.25328
69	-2.11444	6.03015	-6.25057
70	-2.0984	6.01406	-6.2454
71	-2.08273	5.99697	-6.2371
72	-2.06782	5.97899	-6.22498
73	-2.05258	5.95908	-6.20894
74	-2.0359	5.93647	-6.18965
75	-2.0181	5.91164	-6.16759
76	-1.99955	5.8851	-6.14326
77	-1.98058	5.85733	-6.11716
78	-1.96153	5.82881	-6.08977
79	-1.94275	5.80005	-6.06158
80	-1.92458	5.77153	-6.0331
81	-1.90737	5.74374	-6.0048
82	-1.89146	5.71717	-5.97718
83	-1.8772	5.69231	-5.95074
84	-1.86492	5.66965	-5.92596
85	-1.85421	5.6484	-5.90187
86	-1.84443	5.62753	-5.87731
87	-1.83558	5.60715	-5.85251
88	-1.82768	5.58739	-5.82768
89	-1.82074	5.56835	-5.80304
90	-1.81475	5.55016	-5.77881
91	-1.80975	5.53293	-5.75519
92	-1.80572	5.51678	-5.73241
93	-1.80268	5.50183	-5.71069
94	-1.80064	5.48818	-5.69024
95	-1.79961	5.47597	-5.67127
96	-1.79958	5.4653	-5.65401
97	-1.80073	5.45657	-5.63658
98	-1.80314	5.44989	-5.61752
99	-1.80672	5.44499	-5.59774
100	-1.81137	5.44157	-5.57813
101	-1.817	5.43934	-5.55957
102	-1.82352	5.43803	-5.54295
103	-1.83084	5.43733	-5.52917
104	-1.83886	5.43698	-5.5191
105	-1.8475	5.43666	-5.51365
106	-1.85665	5.43611	-5.51371
107	-1.86625	5.43503	-5.52015
108	-1.87618	5.43314	-5.53388
109	-1.88739	5.43179	-5.55466
110	-1.90057	5.43218	-5.58138
111	-1.91527	5.43374	-5.6136
112	-1.93105	5.43591	-5.65088
113	-1.94744	5.43813	-5.69276
114	-1.96401	5.43984	-5.73882
115	-1.98031	5.44048	-5.78859
116	-1.99588	5.43949	-5.84165
117	-2.01027	5.4363	-5.89754
118	-2.02306	5.43035	-5.95583
119	-2.03378	5.42107	-6.01606
120	-2.04199	5.40791	-6.07779
121	-2.048	5.39086	-6.14271
122	-2.0525	5.37056	-6.21238
123	-2.05562	5.34734	-6.28616
124	-2.05747	5.32157	-6.36342
125	-2.05819	5.2936	-6.44352
126	-2.05789	5.26377	-6.52581
127	-2.05669	5.23245	-6.60967
128	-2.05473	5.19998	-6.69445
129	-2.05213	5.16671	-6.77952
130	-2.04899	5.133	-6.86424
131	-2.04545	5.09921	-6.94798
132	-2.04163	5.06567	-7.03008
133	-2.03676	5.03066	-7.11509
134	-2.03023	4.99268	-7.20659
135	-2.0224	4.95247	-7.30252
136	-2.01363	4.91073	-7.40082
137	-2.00425	4.86819	-7.49941
138	-1.9946	4.82557	-7.59624
139	-1.98503	4.7836	-7.68924
140	-1.97584	4.743	-7.77634
141	-1.96737	4.70449	-7.85547
142	-1.95992	4.66881	-7.92456
143	-1.95381	4.63667	-7.98155
144	-1.94935	4.6088	-8.02436
145	-1.94653	4.58497	-8.05191
146	-1.945	4.56424	-8.06578
147	-1.94452	4.54629	-8.06787
148	-1.94487	4.53077	-8.06008
149	-1.94583	4.51735	-8.04431
150	-1.94717	4.50569	-8.02246
151	-1.94868	4.49547	-7.99642
152	-1.95015	4.48634	-7.96811
153	-1.95136	4.47798	-7.93942
154	-1.95211	4.47004	-7.91225
155	-1.95217	4.46221	-7.88851
156	-1.95136	4.45414	-7.8701
157	-1.94987	4.44702	-7.85278
158	-1.94808	4.44196	-7.83178
159	-1.94601	4.43854	-7.8082
160	-1.94367	4.43632	-7.78314
161	-1.94109	4.43487	-7.7577
162	-1.9383	4.43375	-7.733
163	-1.93531	4.43254	-7.71012
164	-1.93214	4.4308	-7.69017
165	-1.92881	4.42809	-7.67426
166	-1.92535	4.42398	-7.66348
167	-1.92178	4.41804	-7.65893
168	-1.91812	4.40983	-7.66172
169	-1.9142	4.39928	-7.67249
170	-1.9099	4.38682	-7.69044
171	-1.9053	4.37276	-7.71452
172	-1.90049	4.35742	-7.74368
173	-1.89554	4.34111	-7.77688
174	-1.89053	4.32414	-7.81306
175	-1.88555	4.30682	-7.85117
176	-1.88067	4.28948	-7.89017
177	-1.87596	4.27241	-7.92901
178	-1.8715	4.25595	-7.96663
179	-1.86737	4.2404	-8.00199
180	-1.86363	4.22608	-8.03404
181	-1.86007	4.21227	-8.06457
182	-1.85649	4.19817	-8.09586
183	-1.85295	4.18398	-8.1276
184	-1.84951	4.16989	-8.15949
185	-1.84623	4.15608	-8.19122
186	-1.84318	4.14275	-8.22247
187	-1.84043	4.13009	-8.25294
188	-1.83804	4.1183	-8.28231
189	-1.83607	4.10755	-8.31029
190	-1.83458	4.09806	-8.33655
191	-1.83365	4.08999	-8.36078
192	-1.83334	4.08356	-8.38269
193	-1.83365	4.07926	-8.40215
194	-1.83453	4.07722	-8.41943
195	-1.83593	4.07703	-8.43479
196	-1.83779	4.07829	-8.44848
197	-1.84008	4.0806	-8.46077
198	-1.84273	4.08357	-8.47192
199	-1.84571	4.08679	-8.48218
200	-1.84896	4.08986	-8.49181
201	-1.85243	4.09238	-8.50107
202	-1.85607	4.09395	-8.51022
203	-1.85983	4.09417	-8.51952
204	-1.86367	4.09265	-8.52923
205	-1.86799	4.08967	-8.53921
206	-1.87309	4.08586	-8.54911
207	-1.8788	4.08131	-8.55882
208	-1.88491	4.07612	-8.56826
209	-1.89125	4.07038	-8.57734
210	-1.89763	4.06419	-8.58594
211	-1.90384	4.05765	-8.594
212	-1.90972	4.05083	-8.6014
213	-1.91505	4.04385	-8.60806
214	-1.91967	4.03678	-8.61387
215	-1.92338	4.02973	-8.61876
216	-1.92598	4.02279	-8.62261
217	-1.92785	4.01602	-8.62495
218	-1.9294	4.00934	-8.62556
219	-1.93058	4.00268	-8.62477
220	-1.93129	3.99593	-8.62291
221	-1.93148	3.989	-8.62031
222	-1.93106	3.98181	-8.61728
223	-1.92996	3.97427	-8.61416
224	-1.9281	3.96628	-8.61128
225	-1.92541	3.95775	-8.60896
226	-1.92182	3.94859	-8.60752
227	-1.91724	3.93871	-8.60731
228	-1.91161	3.92802	-8.60863
229	-1.90441	3.91601	-8.61229
230	-1.89542	3.90248	-8.61843
231	-1.88496	3.88774	-8.6264
232	-1.87334	3.87213	-8.63558
233	-1.86089	3.85598	-8.64533
234	-1.84793	3.83962	-8.655
235	-1.83479	3.82338	-8.66396
236	-1.82178	3.8076	-8.67158
237	-1.80923	3.79261	-8.6772
238	-1.79746	3.77873	-8.6802
239	-1.78678	3.76631	-8.67992
240	-1.77752	3.75567	-8.67574
241	-1.76976	3.74712	-8.66792
242	-1.76319	3.74049	-8.65733
243	-1.75756	3.73541	-8.64422
244	-1.75264	3.7315	-8.62886
245	-1.74817	3.72838	-8.6115
246	-1.74391	3.72567	-8.59242
247	-1.73961	3.72299	-8.57186
248	-1.73503	3.71997	-8.55008
249	-1.72992	3.71623	-8.52736
250	-1.72403	3.71139	-8.50395
251	-1.71712	3.70507	-8.48011
252	-1.70894	3.6969	-8.4561
253	-1.69973	3.68706	-8.43145
254	-1.6899	3.6761	-8.40557
255	-1.67949	3.66416	-8.37857
256	-1.66852	3.65136	-8.35053
257	-1.65701	3.63784	-8.32153
258	-1.64498	3.62375	-8.29169
259	-1.63247	3.6092	-8.26108
260	-1.61949	3.59433	-8.2298
261	-1.60608	3.57929	-8.19794
262	-1.59226	3.5642	-8.16559
263	-1.57805	3.54919	-8.13284
264	-1.56348	3.53441	-8.09979
265	-1.54875	3.51977	-8.0682
266	-1.53395	3.50509	-8.03909
267	-1.51894	3.49032	-8.01144
268	-1.50363	3.47541	-7.98423
269	-1.48788	3.46031	-7.95645
270	-1.47158	3.44499	-7.92706
271	-1.45462	3.42938	-7.89506
272	-1.43686	3.41346	-7.85941
273	-1.41821	3.39717	-7.81909
274	-1.39852	3.38047	-7.77309
275	-1.37769	3.36332	-7.72039
276	-1.3556	3.34567	-7.65995
277	-1.33106	3.32701	-7.59303
278	-1.30343	3.30707	-7.52154
279	-1.27345	3.28616	-7.44544
280	-1.24184	3.26458	-7.36471
281	-1.20934	3.24266	-7.27931
282	-1.17666	3.2207	-7.18923
283	-1.14455	3.19901	-7.09442
284	-1.11371	3.1779	-6.99486
285	-1.08488	3.15769	-6.89053
286	-1.05878	3.13868	-6.78138
287	-1.03614	3.12117	-6.66739
288	-1.01769	3.10549	-6.54853
289	-1.00209	3.0904	-6.42652
290	-0.987723	3.07479	-6.3025
291	-0.974845	3.05913	-6.17554
292	-0.963716	3.04388	-6.04472
293	-0.954599	3.02952	-5.90911
294	-0.947757	3.01651	-5.76779
295	-0.943457	3.0053	-5.61983
296	-0.941964	2.99636	-5.46432
297	-0.943549	2.99015	-5.30032
298	-0.948486	2.98711	-5.12691
299	-0.95705	2.9877	-4.94317
300	-0.969524	2.99236	-4.74817
301	-0.988184	3.00244	-4.54026
302	-1.01421	3.01825	-4.31939
303	-1.04624	3.03872	-4.08705
304	-1.0829	3.06276	-3.84476
305	-1.12281	3.0893	-3.594
306	-1.16457	3.11728	-3.33628
307	-1.2068	3.14566	-3.0731
308	-1.24807	3.17342	-2.80594
309	-1.28697	3.19953	-2.53629
310	-1.32205	3.22299	-2.26563
311	-1.35187	3.24283	-1.99546
312	-1.37497	3.25808	-1.72726
313	-1.39266	3.27062	-1.45441
314	-1.40733	3.28275	-1.17108
315	-1.41916	3.2941	-0.87993
316	-1.42832	3.30432	-0.583612
317	-1.43497	3.31305	-0.284779
318	-1.43929	3.31995	0.0139123
319	-1.44144	3.32466	0.309808
320	-1.44157	3.32683	0.600251
321	-1.43983	3.32611	0.882585
322	-1.4364	3.32214	1.15415
323	-1.43142	3.31456	1.4123
324	-1.42506	3.30303	1.65437
325	-1.41592	3.28655	1.88258
326	-1.40295	3.2649	2.10126
327	-1.38674	3.23887	2.31087
328	-1.36791	3.20928	2.51188
329	-1.34709	3.1769	2.70476
330	-1.32491	3.14252	2.88999
331	-1.30201	3.10692	3.06804
332	-1.27901	3.07089	3.23938
333	-1.25657	3.03519	3.40449
334	-1.23533	3.0006	3.56384
335	-1.21594	2.96789	3.71792
336	-1.19905	2.93783	3.86721
337	-1.18281	2.90822	4.00974
338	-1.16533	2.87685	4.14372
339	-1.14722	2.84441	4.26994
340	-1.1291	2.81158	4.38916
341	-1.11158	2.77907	4.50216
342	-1.09528	2.74755	4.60971
343	-1.08081	2.71771	4.71259
344	-1.0688	2.69024	4.81157
345	-1.05987	2.66582	4.90744
346	-1.05463	2.64513	5.00096
347	-1.05371	2.62886	5.09292
348	-1.05774	2.61769	5.18408
349	-1.06749	2.6119	5.27118
350	-1.08279	2.61092	5.35126
351	-1.10283	2.61415	5.42562
352	-1.12682	2.62098	5.49556
353	-1.15394	2.63082	5.56238
354	-1.18339	2.64307	5.62737
355	-1.21434	2.65713	5.69184
356	-1.246	2.67241	5.75707
357	-1.27756	2.68831	5.82437
358	-1.3082	2.70423	5.89505
359	-1.33711	2.71957	5.97041
360	-1.36349	2.73374	6.05174
361	-1.38848	2.74766	6.1402
362	-1.41372	2.76256	6.23508
363	-1.43908	2.77833	6.33494
364	-1.46446	2.79484	6.43833
365	-1.48976	2.81196	6.54378
366	-1.51486	2.82958	6.64986
367	-1.53965	2.84757	6.7551
368	-1.56402	2.86581	6.85807
369	-1.58785	2.88418	6.9573
370	-1.61103	2.90256	7.05136
371	-1.63345	2.92083	7.13878
372	-1.65497	2.93888	7.21812
373	-1.67606	2.95708	7.2907
374	-1.69711	2.9758	7.35894
375	-1.71795	2.99493	7.42304
376	-1.73842	3.01432	7.4832
377	-1.75832	3.03387	7.53964
378	-1.77749	3.05344	7.59256
379	-1.79575	3.07291	7.64215
380	-1.81292	3.09214	7.68864
381	-1.82882	3.11103	7.73222
382	-1.84329	3.12943	7.7731
383	-1.85614	3.14722	7.81149
384	-1.86719	3.16428	7.84759
385	-1.87571	3.18081	7.88019
386	-1.8814	3.19708	7.90829
387	-1.88477	3.21306	7.93242
388	-1.88634	3.22872	7.95313
389	-1.88663	3.24404	7.97094
390	-1.88615	3.25898	7.98639
391	-1.88542	3.27351	8.00001
392	-1.88495	3.28761	8.01235
393	-1.88526	3.30125	8.02393
394	-1.88687	3.3144	8.03529
395	-1.89029	3.32703	8.04696
396	-1.89605	3.33911	8.05948
397	-1.90443	3.3506	8.073
398	-1.91503	3.36151	8.08705
399	-1.92739	3.37189	8.1012
400	-1.94101	3.38176	8.11503
401	-1.95542	3.39117	8.12809
402	-1.97012	3.40015	8.13996
403	-1.98464	3.40875	8.15022
404	-1.99848	3.417	8.15843
405	-2.01117	3.42494	8.16417
406	-2.02221	3.43262	8.167
407	-2.03113	3.44008	8.1665
408	-2.03743	3.44734	8.16224
409	-2.04091	3.45401	8.15336
410	-2.04197	3.45976	8.13976
411	-2.04102	3.4648	8.1222
412	-2.03849	3.46933	8.10142
413	-2.0348	3.47355	8.07817
414	-2.03038	3.47767	8.05319
415	-2.02564	3.48189	8.02723
416	-2.021	3.48641	8.00104
417	-2.01689	3.49142	7.97535
418	-2.01373	3.49715	7.95093
419	-2.01194	3.50379	7.9285
420	-2.01194	3.51155	7.90882
421	-2.01383	3.5203	7.89553
422	-2.0172	3.52974	7.89013
423	-2.02175	3.53981	7.89015
424	-2.02714	3.55045	7.89314
425	-2.03306	3.5616	7.89664
426	-2.03919	3.57319	7.89819
427	-2.0452	3.58517	7.89533
428	-2.05077	3.59747	7.8856
429	-2.05558	3.61004	7.86654
430	-2.05929	3.62282	7.8357
431	-2.0616	3.63574	7.79061
432	-2.06216	3.64874	7.72882
433	-2.06024	3.66182	7.64894
434	-2.05573	3.67505	7.55278
435	-2.04923	3.68845	7.44266
436	-2.04134	3.70205	7.32089
437	-2.03266	3.71587	7.1898
438	-2.02379	3.72996	7.05171
439	-2.01533	3.74435	6.90892
440	-2.00788	3.75908	6.76378
441	-2.00206	3.77419	6.61858
442	-1.99845	3.78975	6.47565
443	-1.99768	3.80579	6.3373
444	-2.00034	3.82238	6.20586
445	-2.00699	3.83933	6.07966
446	-2.0173	3.85647	5.95511
447	-2.03061	3.87391	5.83165
448	-2.04622	3.89171	5.7087
449	-2.06346	3.90998	5.58569
450	-2.08164	3.92877	5.46205
451	-2.10006	3.94819	5.33722
452	-2.11805	3.96829	5.21061
453	-2.1349	3.98915	5.08167
454	-2.14994	4.01085	4.94981
455	-2.16246	4.03344	4.81448
456	-2.17177	4.057	4.6751
457	-2.17872	4.08192	4.53249
458	-2.18461	4.1084	4.38776
459	-2.18937	4.13616	4.24085
460	-2.19299	4.16491	4.09168
461	-2.19542	4.19439	3.94017
462	-2.19662	4.2243	3.78626
463	-2.19656	4.25437	3.62985
464	-2.19522	4.28433	3.47089
465	-2.19257	4.31388	3.30929
466	-2.18857	4.34275	3.14498
467	-2.18321	4.37066	2.97788
468	-2.17646	4.39733	2.80792
469	-2.16802	4.42345	2.63371
470	-2.15771	4.44973	2.45443
471	-2.14572	4.47597	2.2709
472	-2.13224	4.50196	2.08393
473	-2.11743	4.5275	1.89434
474	-2.10151	4.55236	1.70293
475	-2.08466	4.57635	1.51052
476	-2.06707	4.59927	1.31791
477	-2.04894	4.6209	1.12592
478	-2.03047	4.64105	0.935358
479	-2.01187	4.65953	0.74703
480	-1.99334	4.67613	0.561747
481	-1.97426	4.69049	0.376937
482	-1.95405	4.70258	0.190081
483	-1.93293	4.71272	0.00206394
484	-1.91114	4.72123	-0.186228
485	-1.88889	4.72845	-0.373908
486	-1.86641	4.73471	-0.560092
487	-1.84391	4.74033	-0.743893
488	-1.82162	4.74565	-0.924426
489	-1.79973	4.75101	-1.1008
490	-1.77847	4.75675	-1.27214
491	-1.75803	4.76319	-1.43754
492	-1.73863	4.7707	-1.59613
493	-1.71975	4.77894	-1.74954
494	-1.70086	4.78736	-1.8998
495	-1.68208	4.79593	-2.04656
496	-1.66357	4.8046	-2.18949
497	-1.64545	4.81334	-2.32827
498	-1.62787	4.82213	-2.46257
499	-1.61097	4.83092	-2.59204
500	-1.59488	4.83969	-2.71636
501	-1.57974	4.84841	-2.83521
502	-1.56569	4.85704	-2.94823
503	-1.55287	4.86557	-3.05512
504	-1.54142	4.87396	-3.15552
505	-1.53161	4.88266	-3.2485
506	-1.52346	4.892	-3.33379
507	-1.51674	4.90177	-3.41215
508	-1.5112	4.91175	-3.48429
509	-1.50661	4.92172	-3.55095
510	-1.50274	4.93146	-3.61286
511	-1.49936	4.94077	-3.67075
512	-1.49622	4.9494	-3.72536
513	-1.4931	4.95715	-3.77742
514	-1.48976	4.96378	-3.82766
515	-1.48598	4.96909	-3.87681
516	-1.4815	4.97284	-3.9256
517	-1.47653	4.97508	-3.97275
518	-1.47144	4.97607	-4.01665
519	-1.46628	4.97593	-4.05753
520	-1.4611	4.97479	-4.09562
521	-1.45594	4.97277	-4.13116
522	-1.45086	4.96998	-4.16438
523	-1.4459	4.96654	-4.19551
524	-1.44111	4.96258	-4.2248
525	-1.43654	4.95821	-4.25247
526	-1.43223	4.95355	-4.27877
527	-1.42824	4.94873	-4.30391
528	-1.42461	4.94387	-4.32814
529	-1.42126	4.93863	-4.3509
530	-1.41808	4.93267	-4.37159
531	-1.41509	4.9261	-4.39035
532	-1.4123	4.91903	-4.40734
533	-1.40973	4.91155	-4.42272
534	-1.40739	4.90378	-4.43663
535	-1.4053	4.89581	-4.44924
536	-1.40348	4.88775	-4.46069
537	-1.40193	4.8797	-4.47115
538	-1.40067	4.87178	-4.48077
539	-1.39971	4.86407	-4.48969
540	-1.39908	4.85669	-4.49808
541	-1.39867	4.84926	-4.50561
542	-1.39841	4.84142	-4.5119
543	-1.39833	4.83332	-4.51704
544	-1.39848	4.82509	-4.5211
545	-1.39891	4.81688	-4.52417
546	-1.39965	4.80882	-4.52631
547	-1.40076	4.80106	-4.52761
548	-1.40228	4.79373	-4.52815
549	-1.40424	4.78697	-4.52801
550	-1.4067	4.78093	-4.52727
551	-1.40969	4.77575	-4.52599
552	-1.41327	4.77155	-4.52428
553	-1.41753	4.76828	-4.52237
554	-1.42247	4.76574	-4.52034
555	-1.42801	4.76388	-4.518
556	-1.43409	4.76264	-4.51517
557	-1.44062	4.76198	-4.51166
558	-1.44751	4.76183	-4.50727
559	-1.4547	4.76216	-4.50183
560	-1.4621	4.76291	-4.49514
561	-1.46963	4.76403	-4.48701
562	-1.4772	4.76546	-4.47726
563	-1.48476	4.76715	-4.4657
564	-1.4922	4.76906	-4.45213
565	-1.49986	4.77147	-4.43629
566	-1.50803	4.77463	-4.41821
567	-1.51658	4.77841	-4.39815
568	-1.52539	4.78268	-4.37638
569	-1.53433	4.78732	-4.35319
570	-1.54328	4.79219	-4.32882
571	-1.55211	4.79717	-4.30356
572	-1.5607	4.80214	-4.27768
573	-1.56893	4.80696	-4.25144
574	-1.57667	4.81151	-4.22512
575	-1.58379	4.81567	-4.19898
576	-1.59017	4.8193	-4.17329
577	-1.596	4.82266	-4.14701
578	-1.60155	4.82606	-4.1192
579	-1.60679	4.82942	-4.09025
580	-1.61169	4.8327	-4.06054
581	-1.61621	4.83584	-4.03047
582	-1.62035	4.83878	-4.00045
583	-1.62407	4.84146	-3.97085
584	-1.62733	4.84383	-3.94209
585	-1.63012	4.84582	-3.91454
586	-1.6324	4.84738	-3.88861
587	-1.63416	4.84846	-3.8647
588	-1.63535	4.84899	-3.84319
589	-1.63561	4.84903	-3.82448
590	-1.63473	4.84867	-3.80841
591	-1.63292	4.84792	-3.79451
592	-1.63042	4.8468	-3.7823
593	-1.62744	4.8453	-3.77131
594	-1.6242	4.84344	-3.76107
595	-1.62092	4.84123	-3.75112
596	-1.61784	4.83867	-3.74096
597	-1.61516	4.83578	-3.73015
598	-1.61311	4.83255	-3.7182
599	-1.61191	4.829	-3.70465
600	-1.61178	4.82514	-3.68901
601	-1.6127	4.8209	-3.67138
602	-1.61441	4.81624	-3.6523
603	-1.61678	4.81117	-3.63203
604	-1.61969	4.80574	-3.61084
605	-1.623	4.79996	-3.58899
606	-1.6266	4.79388	-3.56673
607	-1.63034	4.78751	-3.54433
608	-1.6341	4.7809	-3.52205
609	-1.63776	4.77406	-3.50014
610	-1.64119	4.76702	-3.47887
611	-1.64425	4.75983	-3.45849
612	-1.64683	4.7525	-3.43928
613	-1.64911	4.74494	-3.42104
614	-1.65136	4.73703	-3.40338
615	-1.65354	4.72883	-3.38625
616	-1.65565	4.72036	-3.36955
617	-1.65765	4.71167	-3.35324
618	-1.65953	4.70281	-3.33723
619	-1.66125	4.69379	-3.32146
620	-1.6628	4.68468	-3.30586
621	-1.66415	4.6755	-3.29036
622	-1.66528	4.66629	-3.2749
623	-1.66616	4.6571	-3.2594
624	-1.66678	4.64796	-3.24379
625	-1.66727	4.63876	-3.22813
626	-1.66774	4.62939	-3.21253
627	-1.66814	4.61987	-3.197
628	-1.6684	4.61025	-3.18156
629	-1.66847	4.60056	-3.16621
630	-1.66827	4.59085	-3.15099
631	-1.66776	4.58115	-3.13589
632	-1.66686	4.5715	-3.12095
633	-1.66552	4.56194	-3.10616
634	-1.66368	4.55251	-3.09155
635	-1.66128	4.54324	-3.07714
636	-1.65825	4.53418	-3.06293
637	-1.65451	4.52524	-3.04894
638	-1.6501	4.51635	-3.03514
639	-1.64507	4.50751	-3.02152
640	-1.63953	4.49874	-3.00808
641	-1.63354	4.49007	-2.9948
642	-1.6272	4.4815	-2.98167
643	-1.62057	4.47305	-2.96868
644	-1.61375	4.46474	-2.95582
645	-1.60681	4.45659	-2.94309
646	-1.59983	4.4486	-2.93046
647	-1.5929	4.4408	-2.91792
648	-1.5861	4.43321	-2.90547
649	-1.57895	4.42585	-2.89289
650	-1.57108	4.41873	-2.88006
651	-1.56269	4.41182	-2.86709
652	-1.55398	4.4051	-2.85412
653	-1.54515	4.39854	-2.84126
654	-1.5364	4.39209	-2.82865
655	-1.52795	4.38575	-2.81641
656	-1.51999	4.37947	-2.80466
657	-1.51272	4.37324	-2.79353
658	-1.50636	4.36701	-2.78314
659	-1.50109	4.36077	-2.77362
660	-1.49713	4.35447	-2.76509
661	-1.4948	4.34814	-2.75762
662	-1.49409	4.34182	-2.75111
663	-1.49469	4.33552	-2.74544
664	-1.49629	4.32925	-2.7405
665	-1.49859	4.32301	-2.73618
666	-1.50128	4.31683	-2.73237
667	-1.50405	4.3107	-2.72894
668	-1.50659	4.30464	-2.72579
669	-1.5086	4.29865	-2.7228
670	-1.50977	4.29276	-2.71986
671	-1.50979	4.28696	-2.71686
672	-1.50836	4.28128	-2.71368
673	-1.5055	4.27565	-2.71097
674	-1.50157	4.27004	-2.70926
675	-1.49675	4.26448	-2.70827
676	-1.49122	4.25897	-2.70772
677	-1.48516	4.25353	-2.70733
678	-1.47874	4.2482	-2.70683
679	-1.47215	4.24298	-2.70594
680	-1.46557	4.23789	-2.70437
681	-1.45917	4.23297	-2.70185
682	-1.45314	4.22821	-2.6981
683	-1.44765	4.22366	-2.69284
684	-1.44289	4.21932	-2.68579
685	-1.43839	4.21508	-2.67674
686	-1.43367	4.21084	-2.66588
687	-1.42885	4.20666	-2.6535
688	-1.42409	4.20259	-2.63987
689	-1.41951	4.19867	-2.6253
690	-1.41525	4.19496	-2.61005
691	-1.41145	4.19151	-2.59443
692	-1.40825	4.18837	-2.57872
693	-1.40578	4.1856	-2.56319
694	-1.40418	4.18323	-2.54815
695	-1.40359	4.18132	-2.53388
696	-1.40415	4.17992	-2.52067
697	-1.40613	4.17912	-2.5081
698	-1.40954	4.17889	-2.49562
699	-1.41416	4.17918	-2.48327
700	-1.41975	4.1799	-2.47107
701	-1.42608	4.18098	-2.45907
702	-1.4329	4.18234	-2.44729
703	-1.43999	4.18391	-2.43579
704	-1.4471	4.18562	-2.42458
705	-1.45401	4.18739	-2.41372
706	-1.46048	4.18914	-2.40322
707	-1.46627	4.1908	-2.39314
708	-1.47115	4.19229	-2.38351
709	-1.47552	4.19393	-2.37493
710	-1.47988	4.19599	-2.36776
711	-1.48417	4.19834	-2.36164
712	-1.48832	4.20087	-2.35622
713	-1.49227	4.20346	-2.35113
714	-1.49594	4.20599	-2.34603
715	-1.49927	4.20835	-2.34055
716	-1.5022	4.21041	-2.33434
717	-1.50465	4.21205	-2.32705
718	-1.50655	4.21316	-2.31833
719	-1.50785	4.21362	-2.3078
720	-1.50847	4.2133	-2.29512
721	-1.50848	4.21218	-2.27976
722	-1.50799	4.21038	-2.26177
723	-1.507	4.20798	-2.24167
724	-1.50552	4.20507	-2.21997
725	-1.50357	4.20175	-2.19718
726	-1.50115	4.1981	-2.17382
727	-1.49827	4.19423	-2.15041
728	-1.49494	4.19021	-2.12746
729	-1.49117	4.18613	-2.10549
730	-1.48697	4.1821	-2.08501
731	-1.48234	4.1782	-2.06654
732	-1.47731	4.17452	-2.05059
733	-1.47166	4.17091	-2.03669
734	-1.46525	4.1672	-2.02398
735	-1.45819	4.16338	-2.01238
736	-1.45059	4.1595	-2.00183
737	-1.44255	4.15556	-1.99226
738	-1.43418	4.1516	-1.9836
739	-1.42558	4.14762	-1.97577
740	-1.41686	4.14366	-1.96871
741	-1.40812	4.13972	-1.96234
742	-1.39948	4.13584	-1.9566
743	-1.39103	4.13204	-1.95142
744	-1.38289	4.12832	-1.94673
745	-1.37456	4.12442	-1.9433
746	-1.36564	4.12014	-1.9417
747	-1.35632	4.11561	-1.94154
748	-1.34679	4.11097	-1.94246
749	-1.33724	4.10636	-1.94408
750	-1.32787	4.10192	-1.94602
751	-1.31888	4.09779	-1.9479
752	-1.31046	4.0941	-1.94935
753	-1.3028	4.09099	-1.94999
754	-1.29609	4.08861	-1.94944
755	-1.29054	4.08709	-1.94732
756	-1.28634	4.08658	-1.94326
757	-1.28348	4.08719	-1.93717
758	-1.28175	4.08886	-1.9294
759	-1.28102	4.09143	-1.92024
760	-1.28118	4.09475	-1.90998
761	-1.2821	4.09865	-1.89891
762	-1.28366	4.10298	-1.88732
763	-1.28575	4.10758	-1.8755
764	-1.28823	4.1123	-1.86374
765	-1.29099	4.11698	-1.85232
766	-1.29391	4.12146	-1.84155
767	-1.29686	4.12559	-1.8317
768	-1.29972	4.1292	-1.82306
769	-1.30269	4.13264	-1.81549
770	-1.30603	4.13627	-1.80856
771	-1.3097	4.14004	-1.80217
772	-1.31368	4.14384	-1.79623
773	-1.31794	4.1476	-1.79063
774	-1.32244	4.15123	-1.78529
775	-1.32716	4.15467	-1.7801
776	-1.33207	4.15781	-1.77496
777	-1.33713	4.16058	-1.76978
778	-1.34232	4.16291	-1.76447
779	-1.34761	4.16469	-1.75891
780	-1.35297	4.16587	-1.75302
781	-1.35879	4.16643	-1.74679
782	-1.36537	4.16647	-1.74033
783	-1.37249	4.16603	-1.73371
784	-1.37998	4.16518	-1.72697
785	-1.38762	4.16396	-1.7202
786	-1.39521	4.16241	-1.71344
787	-1.40257	4.1606	-1.70677
788	-1.40949	4.15857	-1.70024
789	-1.41578	4.15637	-1.69391
790	-1.42123	4.15405	-1.68786
791	-1.42566	4.15166	-1.68213
792	-1.42885	4.14925	-1.6768
793	-1.43073	4.14663	-1.67175
794	-1.43144	4.1436	-1.66683
795	-1.43118	4.14024	-1.66206
796	-1.4301	4.13664	-1.65747
797	-1.42839	4.13287	-1.65309
798	-1.42622	4.12901	-1.64895
799	-1.42376	4.12514	-1.64506
800	-1.42118	4.12134	-1.64146
801	-1.41867	4.11768	-1.63816
802	-1.41639	4.11425	-1.6352
803	-1.41452	4.11113	-1.63259
804	-1.41324	4.10839	-1.63037
805	-1.41214	4.10586	-1.6287
806	-1.41081	4.10333	-1.62767
807	-1.40934	4.10085	-1.62716
808	-1.40782	4.09847	-1.62708
809	-1.40637	4.09624	-1.62729
810	-1.40508	4.09421	-1.62771
811	-1.40405	4.09241	-1.62822
812	-1.40339	4.09091	-1.62871
813	-1.40319	4.08975	-1.62907
814	-1.40356	4.08897	-1.62919
815	-1.40459	4.08862	-1.62896
816	-1.40639	4.08875	-1.62828
817	-1.40902	4.08936	-1.62722
818	-1.41242	4.09036	-1.62595
819	-1.41649	4.09176	-1.62451
820	-1.42112	4.09351	-1.62292
821	-1.42622	4.0956	-1.62119
822	-1.43169	4.09801	-1.61936
823	-1.43741	4.10071	-1.61745
824	-1.4433	4.10367	-1.61549
825	-1.44924	4.10688	-1.61349
826	-1.45515	4.11031	-1.61149
827	-1.46092	4.11394	-1.60951
828	-1.46644	4.11775	-1.60757
829	-1.47201	4.12194	-1.60563
830	-1.47791	4.12669	-1.60364
831	-1.48406	4.13188	-1.60159
832	-1.49037	4.13742	-1.59951
833	-1.49673	4.14321	-1.5974
834	-1.50306	4.14914	-1.59526
835	-1.50927	4.15511	-1.59312
836	-1.51526	4.16102	-1.59097
837	-1.52095	4.16677	-1.58882
838	-1.52624	4.17225	-1.58669
839	-1.53103	4.17737	-1.58458
840	-1.53524	4.18202	-1.5825
841	-1.53883	4.18628	-1.58006
842	-1.54186	4.19031	-1.57701
843	-1.54442	4.19415	-1.57356
844	-1.54659	4.1978	-1.56991
845	-1.54845	4.20129	-1.56627
846	-1.55009	4.20463	-1.56283
847	-1.55158	4.20786	-1.55981
848	-1.55302	4.21098	-1.5574
849	-1.55447	4.21402	-1.55582
850	-1.55603	4.217	-1.55527
851	-1.55777	4.21994	-1.55596
852	-1.55979	4.22286	-1.55808
853	-1.56193	4.22579	-1.56186
854	-1.56404	4.22872	-1.56718
855	-1.56611	4.23162	-1.57382
856	-1.56819	4.23447	-1.58153
857	-1.57029	4.23723	-1.59006
858	-1.57243	4.23989	-1.59917
859	-1.57464	4.24241	-1.60862
860	-1.57694	4.24477	-1.61816
861	-1.57934	4.24693	-1.62755
862	-1.58187	4.24888	-1.63656
863	-1.58456	4.25058	-1.64492
864	-1.58742	4.252	-1.6524
865	-1.5907	4.25318	-1.6594
866	-1.59451	4.25413	-1.66641
867	-1.59873	4.25489	-1.6734
868	-1.60319	4.25544	-1.68029
869	-1.60777	4.25581	-1.68703
870	-1.61231	4.25598	-1.69356
871	-1.61667	4.25599	-1.69983
872	-1.62072	4.25582	-1.70578
873	-1.62429	4.25548	-1.71134
874	-1.62726	4.25499	-1.71647
875	-1.62947	4.25435	-1.7211
876	-1.63078	4.25357	-1.72518
877	-1.63098	4.25242	-1.72857
878	-1.63006	4.25077	-1.73125
879	-1.62826	4.24873	-1.73333
880	-1.62577	4.2464	-1.73491
881	-1.62282	4.24392	-1.73611
882	-1.61961	4.24138	-1.73705
883	-1.61637	4.23891	-1.73782
884	-1.6133	4.23661	-1.73855
885	-1.61062	4.23461	-1.73935
886	-1.60855	4.23302	-1.74032
887	-1.60729	4.23194	-1.74158
888	-1.60707	4.2315	-1.74324
889	-1.60784	4.23167	-1.74523
890	-1.60937	4.23231	-1.74739
891	-1.61154	4.23336	-1.74969
892	-1.61421	4.23476	-1.75209
893	-1.61727	4.23646	-1.75455
894	-1.6206	4.23839	-1.75705
895	-1.62408	4.24049	-1.75954
896	-1.62758	4.2427	-1.76198
897	-1.63099	4.24497	-1.76435
898	-1.63418	4.24724	-1.76661
899	-1.63703	4.24944	-1.76871
900	-1.63943	4.25152	-1.77064
901	-1.64149	4.25358	-1.77239
902	-1.64344	4.25578	-1.77402
903	-1.64528	4.25808	-1.77554
904	-1.64702	4.26047	-1.77697
905	-1.64867	4.2629	-1.77832
906	-1.65022	4.26537	-1.77961
907	-1.65169	4.26784	-1.78085
908	-1.65309	4.27028	-1.78206
909	-1.65442	4.27269	-1.78326
910	-1.65569	4.27501	-1.78445
911	-1.6569	4.27725	-1.78565
912	-1.65806	4.27936	-1.78689
913	-1.65927	4.2814	-1.78811
914	-1.66057	4.28345	-1.78927
915	-1.66191	4.28549	-1.79037
916	-1.66323	4.2875	-1.79145
917	-1.66449	4.28946	-1.79251
918	-1.66562	4.29135	-1.79357
919	-1.66658	4.29317	-1.79465
920	-1.6673	4.29489	-1.79575
921	-1.66774	4.2965	-1.7969
922	-1.66784	4.29798	-1.7981
923	-1.66755	4.29931	-1.79939
924	-1.6668	4.30049	-1.80076
925	-1.66537	4.30139	-1.8022
926	-1.66317	4.30199	-1.80367
927	-1.66036	4.30233	-1.80519
928	-1.6571	4.3025	-1.80675
929	-1.65356	4.30255	-1.80835
930	-1.64989	4.30256	-1.81
931	-1.64626	4.30259	-1.8117
932	-1.64283	4.30271	-1.81345
933	-1.63977	4.30299	-1.81526
934	-1.63723	4.3035	-1.81713
935	-1.63538	4.3043	-1.81906
936	-1.63438	4.30546	-1.82105
937	-1.63423	4.307	-1.82311
938	-1.63476	4.30886	-1.82523
939	-1.63587	4.31099	-1.82742
940	-1.63744	4.31333	-1.82966
941	-1.63938	4.31582	-1.83196
942	-1.64158	4.31843	-1.83431
943	-1.64393	4.32108	-1.83671
944	-1.64633	4.32372	-1.83916
945	-1.64867	4.32631	-1.84166
946	-1.65084	4.32879	-1.84419
947	-1.65276	4.3311	-1.84677
948	-1.65429	4.33318	-1.84938
949	-1.65557	4.33514	-1.85229
950	-1.65675	4.33708	-1.85569
951	-1.65787	4.339	-1.85941
952	-1.65891	4.34087	-1.86333
953	-1.6599	4.34268	-1.86729
954	-1.66084	4.34442	-1.87116
955	-1.66174	4.34607	-1.87477
956	-1.66262	4.34762	-1.878
957	-1.66346	4.34905	-1.88069
958	-1.6643	4.35034	-1.8827
959	-1.66514	4.35148	-1.88388
960	-1.66597	4.35245	-1.88409
961	-1.66708	4.35335	-1.8833
962	-1.6686	4.35423	-1.88164
963	-1.67039	4.35507	-1.87922
964	-1.6723	4.35582	-1.87615
965	-1.6742	4.35645	-1.87254
966	-1.67593	4.35693	-1.86852
967	-1.67734	4.35721	-1.86417
968	-1.67829	4.35726	-1.85963
969	-1.67864	4.35706	-1.855
970	-1.67823	4.35655	-1.85038
971	-1.67692	4.3557	-1.8459
972	-1.67456	4.35448	-1.84166
973	-1.67099	4.35269	-1.83745
974	-1.66625	4.35022	-1.83301
975	-1.66053	4.34723	-1.8284
976	-1.65402	4.34383	-1.82364
977	-1.64689	4.34017	-1.8188
978	-1.63935	4.33638	-1.81392
979	-1.63157	4.3326	-1.80903
980	-1.62375	4.32896	-1.80418
981	-1.61606	4.32559	-1.79943
982	-1.6087	4.32264	-1.7948
983	-1.60184	4.32023	-1.79036
984	-1.59569	4.3185	-1.78614
985	-1.58973	4.31716	-1.78215
986	-1.58345	4.31589	-1.77838
987	-1.57699	4.31476	-1.77477
988	-1.57052	4.31383	-1.77128
989	-1.56419	4.31318	-1.76789
990	-1.55815	4.31287	-1.76454
991	-1.55256	4.31298	-1.7612
992	-1.54757	4.31358	-1.75784
993	-1.54333	4.31473	-1.75441
994	-1.54	4.3165	-1.75087
995	-1.53773	4.31897	-1.74718
996	-1.53667	4.3222	-1.74331
997	-1.53689	4.32633	-1.7392
998	-1.53826	4.33138	-1.73486
999	-1.54064	4.33721	-1.73035
1000	-1.54391	4.34372	-1.72571
1001	-1.54793	4.35078	-1.72101
1002	-1.55257	4.35828	-1.71629
1003	-1.55771	4.36609	-1.71162
1004	-1.56321	4.37411	-1.70704
1005	-1.56894	4.3822	-1.70261
1006	-1.57478	4.39026	-1.69839
1007	-1.58059	4.39816	-1.69443
1008	-1.58624	4.40579	-1.69078
1009	-1.59205	4.41339	-1.68743
1010	-1.59836	4.42125	-1.68433
1011	-1.6051	4.42932	-1.68144
1012	-1.61215	4.43752	-1.67873
1013	-1.61944	4.44581	-1.67617
1014	-1.62687	4.45412	-1.67373
1015	-1.63435	4.46238	-1.67138
1016	-1.64179	4.47055	-1.66909
1017	-1.6491	4.47855	-1.66683
1018	-1.65618	4.48634	-1.66457
1019	-1.66295	4.49384	-1.66228
1020	-1.66932	4.50099	-1.65992
1021	-1.67546	4.50798	-1.65748
1022	-1.68159	4.51497	-1.65499
1023	-1.68766	4.52191	-1.65247
1024	-1.69364	4.52875	-1.64995
1025	-1.69948	4.53542	-1.64745
1026	-1.70516	4.54188	-1.64501
1027	-1.71063	4.54806	-1.64266
1028	-1.71585	4.55392	-1.64043
1029	-1.72078	4.55939	-1.63833
1030	-1.72538	4.56443	-1.63641
1031	-1.72963	4.56897	-1.63468
1032	-1.73346	4.57297	-1.63318
1033	-1.73699	4.57632	-1.63176
1034	-1.74029	4.57904	-1.63028
1035	-1.74336	4.58121	-1.62882
1036	-1.74616	4.58292	-1.62743
1037	-1.74868	4.58424	-1.62618
1038	-1.75088	4.58526	-1.62514
1039	-1.75275	4.58607	-1.62437
1040	-1.75426	4.58675	-1.62394
1041	-1.75539	4.58738	-1.62392
1042	-1.75611	4.58804	-1.62436
1043	-1.7564	4.58883	-1.62533
1044	-1.75624	4.58982	-1.62691
1045	-1.75545	4.59084	-1.6293
1046	-1.75394	4.59169	-1.63257
1047	-1.75182	4.5924	-1.63656
1048	-1.7492	4.59302	-1.64112
1049	-1.74621	4.59359	-1.64608
1050	-1.74294	4.59416	-1.65128
1051	-1.73952	4.59477	-1.65657
1052	-1.73605	4.59546	-1.66178
1053	-1.73265	4.59627	-1.66676
1054	-1.72943	4.59725	-1.67134
1055	-1.72651	4.59845	-1.67537
1056	-1.72398	4.5999	-1.67868
1057	-1.72171	4.60166	-1.68155
1058	-1.71948	4.60375	-1.68432
1059	-1.71728	4.60608	-1.68695
1060	-1.71514	4.6086	-1.68939
1061	-1.71307	4.61125	-1.69159
1062	-1.71107	4.61396	-1.69351
1063	-1.70917	4.61667	-1.6951
1064	-1.70737	4.61931	-1.69633
1065	-1.70569	4.62183	-1.69714
1066	-1.70414	4.62416	-1.69748
1067	-1.70272	4.62623	-1.69732
1068	-1.70146	4.62799	-1.69661
1069	-1.70043	4.62942	-1.69495
1070	-1.69964	4.63061	-1.69214
1071	-1.69907	4.63158	-1.68843
1072	-1.69865	4.63238	-1.68406
1073	-1.69836	4.63305	-1.67928
1074	-1.69813	4.63364	-1.67432
1075	-1.69793	4.63419	-1.66943
1076	-1.6977	4.63474	-1.66486
1077	-1.69741	4.63532	-1.66084
1078	-1.69701	4.63599	-1.65763
1079	-1.69645	4.63679	-1.65546
1080	-1.69568	4.63776	-1.65458
1081	-1.69462	4.63875	-1.65527
1082	-1.69327	4.63965	-1.65746
1083	-1.69169	4.6405	-1.66082
1084	-1.68996	4.64134	-1.66506
1085	-1.68817	4.64222	-1.66985
1086	-1.68639	4.64319	-1.67489
1087	-1.68469	4.6443	-1.67986
1088	-1.68316	4.64559	-1.68446
1089	-1.68188	4.6471	-1.68837
1090	-1.68092	4.64889	-1.69128
1091	-1.68035	4.65101	-1.69287
1092	-1.68026	4.65349	-1.69285
1093	-1.68069	4.65636	-1.69124
1094	-1.6816	4.65957	-1.68839
1095	-1.6829	4.6631	-1.68449
1096	-1.68451	4.66689	-1.67972
1097	-1.68637	4.67091	-1.67426
1098	-1.6884	4.67512	-1.66829
1099	-1.69052	4.67948	-1.66201
1100	-1.69266	4.68395	-1.65558
1101	-1.69475	4.68849	-1.64919
1102	-1.69669	4.69306	-1.64302
1103	-1.69843	4.69762	-1.63726
1104	-1.69989	4.70213	-1.63208
1105	-1.70122	4.7068	-1.62709
1106	-1.70261	4.71179	-1.62183
1107	-1.70403	4.71702	-1.6164
1108	-1.70542	4.72241	-1.61092
1109	-1.70676	4.72787	-1.60547
1110	-1.708	4.73332	-1.60016
1111	-1.70911	4.73866	-1.5951
1112	-1.71003	4.74382	-1.59039
1113	-1.71074	4.7487	-1.58613
1114	-1.71119	4.75323	-1.58242
1115	-1.71134	4.75731	-1.57937
1116	-1.71116	4.76086	-1.57707
1117	-1.71055	4.76388	-1.57546
1118	-1.70952	4.76647	-1.57436
1119	-1.70813	4.76869	-1.57375
1120	-1.70645	4.77058	-1.57361
1121	-1.70456	4.7722	-1.57392
1122	-1.70252	4.7736	-1.57466
1123	-1.70039	4.77483	-1.57581
1124	-1.69826	4.77594	-1.57735
1125	-1.69619	4.777	-1.57925
1126	-1.69426	4.77804	-1.58151
1127	-1.69252	4.77912	-1.58409
1128	-1.69105	4.7803	-1.58697
1129	-1.68982	4.78154	-1.59069
1130	-1.68873	4.78276	-1.59558
1131	-1.68775	4.78395	-1.60139
1132	-1.68686	4.78509	-1.60783
1133	-1.68603	4.78617	-1.61465
1134	-1.68523	4.78717	-1.62156
1135	-1.68444	4.78807	-1.62829
1136	-1.68364	4.78887	-1.63458
1137	-1.68279	4.78954	-1.64015
1138	-1.68187	4.79008	-1.64473
1139	-1.68085	4.79046	-1.64804
1140	-1.67972	4.79067	-1.64982
1141	-1.67845	4.79059	-1.6497
1142	-1.67709	4.79015	-1.64774
1143	-1.67564	4.78944	-1.6443
1144	-1.67414	4.78853	-1.63977
1145	-1.67259	4.7875	-1.63453
1146	-1.67101	4.78642	-1.62893
1147	-1.66943	4.78537	-1.62337
1148	-1.66786	4.78442	-1.61822
1149	-1.66631	4.78366	-1.61385
1150	-1.66482	4.78315	-1.61063
1151	-1.6634	4.78298	-1.60894
1152	-1.66207	4.78322	-1.60916
1153	-1.66072	4.78395	-1.61124
1154	-1.6593	4.78514	-1.61473
1155	-1.65782	4.78669	-1.61942
1156	-1.65634	4.78852	-1.62511
1157	-1.65488	4.79054	-1.63157
1158	-1.6535	4.79264	-1.63861
1159	-1.65223	4.79473	-1.646
1160	-1.6511	4.79673	-1.65355
1161	-1.65016	4.79854	-1.66102
1162	-1.64945	4.80007	-1.66822
1163	-1.649	4.80122	-1.67494
1164	-1.64886	4.80191	-1.68095
1165	-1.6491	4.80221	-1.68674
1166	-1.64972	4.80228	-1.69282
1167	-1.65067	4.80213	-1.69909
1168	-1.65187	4.80178	-1.70541
1169	-1.65326	4.80125	-1.71167
1170	-1.65477	4.80053	-1.71775
1171	-1.65634	4.79966	-1.72351
1172	-1.65789	4.79863	-1.72884
1173	-1.65935	4.79747	-1.73363
1174	-1.66067	4.79618	-1.73773
1175	-1.66178	4.79479	-1.74105
1176	-1.6626	4.7933	-1.74344
1177	-1.66329	4.79161	-1.74489
1178	-1.664	4.78964	-1.7455
1179	-1.6647	4.78744	-1.74536
1180	-1.66536	4.78505	-1.74458
1181	-1.66593	4.78253	-1.74325
1182	-1.66639	4.77992	-1.74146
1183	-1.6667	4.77727	-1.73931
1184	-1.66682	4.77462	-1.73689
1185	-1.66671	4.77203	-1.7343
1186	-1.66635	4.76954	-1.73163
1187	-1.66569	4.76719	-1.72899
1188	-1.66471	4.76504	-1.72646
1189	-1.66314	4.76289	-1.72354
1190	-1.66087	4.76056	-1.71982
1191	-1.65805	4.75812	-1.7155
1192	-1.65485	4.75566	-1.7108
1193	-1.65142	4.75325	-1.70593
1194	-1.64794	4.75098	-1.7011
1195	-1.64455	4.74891	-1.69652
1196	-1.64142	4.74713	-1.69241
1197	-1.6387	4.74572	-1.68898
1198	-1.63657	4.74475	-1.68643
1199	-1.63518	4.7443	-1.68499
1200	-1.63468	4.74444	-1.68487
1201	-1.63506	4.74532	-1.68629
1202	-1.63613	4.74692	-1.68916
1203	-1.63779	4.74912	-1.69323
1204	-1.63996	4.75181	-1.69824
1205	-1.64255	4.75487	-1.70392
1206	-1.64547	4.75816	-1.71002
1207	-1.64862	4.76159	-1.71629
1208	-1.65194	4.76502	-1.72245
1209	-1.65531	4.76833	-1.72826
1210	-1.65867	4.77141	-1.73346
1211	-1.66191	4.77413	-1.73777
1212	-1.66496	4.77638	-1.74096
1213	-1.66801	4.77829	-1.74306
1214	-1.67131	4.7801	-1.74441
1215	-1.67479	4.78179	-1.74514
1216	-1.67839	4.78336	-1.74538
1217	-1.68206	4.78482	-1.74525
1218	-1.68574	4.78616	-1.74491
1219	-1.68937	4.78739	-1.74447
1220	-1.69288	4.78849	-1.74408
1221	-1.69622	4.78948	-1.74385
1222	-1.69934	4.79035	-1.74394
1223	-1.70216	4.79109	-1.74447
1224	-1.70464	4.79171	-1.74557
1225	-1.70684	4.79221	-1.74701
1226	-1.70887	4.79257	-1.74848
1227	-1.71073	4.79282	-1.75003
1228	-1.71242	4.79294	-1.75171
1229	-1.71394	4.79294	-1.75356
1230	-1.71529	4.79283	-1.75564
1231	-1.71647	4.7926	-1.75798
1232	-1.71748	4.79226	-1.76064
1233	-1.71832	4.7918	-1.76367
1234	-1.71899	4.79124	-1.7671
1235	-1.7195	4.79057	-1.77099
1236	-1.71985	4.7898	-1.77538
1237	-1.71996	4.78891	-1.78066
1238	-1.71982	4.78789	-1.78704
1239	-1.71945	4.78675	-1.79427
1240	-1.71888	4.78549	-1.8021
1241	-1.71815	4.78412	-1.8103
1242	-1.71728	4.78265	-1.81862
1243	-1.7163	4.78107	-1.82681
1244	-1.71524	4.77941	-1.83463
1245	-1.71414	4.77765	-1.84185
1246	-1.71303	4.77582	-1.84821
1247	-1.71193	4.77391	-1.85347
1248	-1.71088	4.77193	-1.85739
1249	-1.7098	4.76976	-1.85995
1250	-1.70863	4.76729	-1.8614
1251	-1.70738	4.76461	-1.8619
1252	-1.70606	4.76177	-1.86161
1253	-1.7047	4.75884	-1.86072
1254	-1.70331	4.7559	-1.85939
1255	-1.70191	4.753	-1.85778
1256	-1.70052	4.75022	-1.85607
1257	-1.69916	4.74761	-1.85442
1258	-1.69784	4.74526	-1.853
1259	-1.69659	4.74322	-1.85198
1260	-1.69541	4.74156	-1.85153
1261	-1.69427	4.74027	-1.85137
1262	-1.6931	4.73928	-1.85114
1263	-1.69194	4.73854	-1.85089
1264	-1.69078	4.73802	-1.85066
1265	-1.68965	4.73769	-1.85049
1266	-1.68856	4.73749	-1.85043
1267	-1.68754	4.7374	-1.85051
1268	-1.68658	4.73738	-1.85079
1269	-1.68572	4.73739	-1.85131
1270	-1.68496	4.7374	-1.8521
1271	-1.68432	4.73736	-1.85322
1272	-1.68381	4.73724	-1.8547
1273	-1.6835	4.73717	-1.85646
1274	-1.6834	4.73727	-1.8584
1275	-1.68348	4.7375	-1.86052
1276	-1.68368	4.7378	-1.86287
1277	-1.68397	4.73814	-1.86544
1278	-1.68431	4.73847	-1.86828
1279	-1.68466	4.73872	-1.87139
1280	-1.68497	4.73887	-1.87481
1281	-1.68522	4.73886	-1.87854
1282	-1.68535	4.73863	-1.88261
1283	-1.68533	4.73816	-1.88705
1284	-1.68512	4.73738	-1.89187
1285	-1.68491	4.73635	-1.89737
1286	-1.68485	4.73514	-1.90371
1287	-1.68487	4.73377	-1.91071
1288	-1.68489	4.73223	-1.91821
1289	-1.68485	4.73054	-1.92603
1290	-1.68465	4.72868	-1.934
1291	-1.68423	4.72668	-1.94194
1292	-1.68352	4.72453	-1.94968
1293	-1.68242	4.72224	-1.95705
1294	-1.68087	4.71982	-1.96387
1295	-1.67879	4.71726	-1.96997
1296	-1.67611	4.71457	-1.97517
1297	-1.67254	4.7115	-1.97959
1298	-1.66801	4.70788	-1.9835
1299	-1.66269	4.70385	-1.98694
1300	-1.6568	4.69953	-1.98996
1301	-1.65053	4.69508	-1.9926
1302	-1.64409	4.69062	-1.99492
1303	-1.63767	4.68629	-1.99696
1304	-1.63147	4.68223	-1.99877
1305	-1.62568	4.67857	-2.0004
1306	-1.62052	4.67544	-2.00189
1307	-1.61618	4.67299	-2.0033
1308	-1.61285	4.67135	-2.00467
1309	-1.61048	4.67052	-2.00588
1310	-1.60882	4.67034	-2.00677
1311	-1.60778	4.67073	-2.00741
1312	-1.60724	4.67161	-2.00782
1313	-1.60713	4.67289	-2.00805
1314	-1.60734	4.67449	-2.00814
1315	-1.60778	4.67632	-2.00813
1316	-1.60836	4.6783	-2.00805
1317	-1.60897	4.68034	-2.00796
1318	-1.60952	4.68236	-2.00788
1319	-1.60991	4.68428	-2.00787
1320	-1.61005	4.686	-2.00795
1321	-1.61	4.68761	-2.00814
1322	-1.6099	4.68922	-2.00839
1323	-1.60978	4.69086	-2.00867
1324	-1.60966	4.69255	-2.00896
1325	-1.60958	4.69431	-2.00922
1326	-1.60956	4.69614	-2.00944
1327	-1.60964	4.69807	-2.00958
1328	-1.60985	4.70012	-2.00962
1329	-1.61021	4.7023	-2.00954
1330	-1.61075	4.70463	-2.00929
1331	-1.61151	4.70713	-2.00887
1332	-1.6125	4.70982	-2.00823
1333	-1.61382	4.71274	-2.00731
1334	-1.61548	4.71592	-2.00609
1335	-1.6174	4.71932	-2.00462
1336	-1.61955	4.72289	-2.00297
1337	-1.62185	4.72659	-2.00119
1338	-1.62424	4.73038	-1.99934
1339	-1.62666	4.73423	-1.99747
1340	-1.62906	4.73808	-1.99565
1341	-1.63137	4.7419	-1.99393
1342	-1.63353	4.74564	-1.99238
1343	-1.63548	4.74927	-1.99104
1344	-1.63716	4.75275	-1.98997
1345	-1.63856	4.75609	-1.98906
1346	-1.63976	4.75936	-1.98815
1347	-1.64078	4.76258	-1.98728
1348	-1.64168	4.76576	-1.98648
1349	-1.64248	4.7689	-1.98578
1350	-1.64324	4.77202	-1.98522
1351	-1.64399	4.77513	-1.98482
1352	-1.64477	4.77824	-1.98462
1353	-1.64563	4.78137	-1.98466
1354	-1.6466	4.78452	-1.98495
1355	-1.64772	4.78771	-1.98554
1356	-1.64903	4.79094	-1.98646
1357	-1.65055	4.79424	-1.98775
1358	-1.65224	4.7976	-1.9894
1359	-1.65405	4.80099	-1.99138
1360	-1.65597	4.80442	-1.99362
1361	-1.65797	4.80786	-1.9961
1362	-1.66	4.81129	-1.99876
1363	-1.66205	4.81471	-2.00157
1364	-1.66407	4.8181	-2.00448
1365	-1.66605	4.82145	-2.00744
1366	-1.66794	4.82474	-2.01042
1367	-1.66972	4.82795	-2.01336
1368	-1.67136	4.83107	-2.01622
1369	-1.67289	4.83417	-2.01919
1370	-1.67434	4.8373	-2.02242
1371	-1.67574	4.84044	-2.02585
1372	-1.67708	4.84356	-2.02941
1373	-1.67838	4.84664	-2.03302
1374	-1.67962	4.84964	-2.03661
1375	-1.68083	4.85255	-2.04012
1376	-1.682	4.85534	-2.04348
1377	-1.68313	4.85797	-2.04661
1378	-1.68424	4.86043	-2.04944
1379	-1.68533	4.86268	-2.05192
1380	-1.68641	4.86471	-2.05396
1381	-1.6875	4.86651	-2.05554
1382	-1.68863	4.86811	-2.05674
1383	-1.68977	4.86952	-2.0576
1384	-1.69091	4.87077	-2.05818
1385	-1.69201	4.87187	-2.05854
1386	-1.69306	4.87283	-2.05872
1387	-1.69403	4.87368	-2.0588
1388	-1.69491	4.87443	-2.05881
1389	-1.69566	4.87511	-2.05883
1390	-1.69627	4.87571	-2.0589
1391	-1.6967	4.87628	-2.05907
1392	-1.69695	4.87681	-2.05941
1393	-1.69703	4.87731	-2.05985
1394	-1.69698	4.87777	-2.06029
1395	-1.6968	4.87817	-2.06073
1396	-1.69649	4.87851	-2.06116
1397	-1.69606	4.87876	-2.0616
1398	-1.69551	4.87892	-2.06203
1399	-1.69485	4.87897	-2.06246
1400	-1.69407	4.87892	-2.06288
1401	-1.69318	4.87873	-2.0633
1402	-1.69219	4.87841	-2.06372
1403	-1.69109	4.87795	-2.06413
1404	-1.6899	4.87732	-2.06455
1405	-1.68838	4.87631	-2.06496
1406	-1.68641	4.8748	-2.06539
1407	-1.6841	4.8729	-2.06582
1408	-1.68157	4.87076	-2.06625
1409	-1.67893	4.86848	-2.06669
1410	-1.67629	4.86621	-2.06711
1411	-1.67377	4.86407	-2.06752
1412	-1.67149	4.86218	-2.06791
1413	-1.66956	4.86068	-2.06828
1414	-1.66809	4.85969	-2.06863
1415	-1.6672	4.85934	-2.06894
1416	-1.66701	4.85976	-2.06921
1417	-1.66746	4.86089	-2.06955
1418	-1.66839	4.86257	-2.07002
1419	-1.66976	4.86474	-2.07056
1420	-1.67152	4.86735	-2.07114
1421	-1.67363	4.87035	-2.07169
1422	-1.67605	4.87367	-2.07217
1423	-1.67874	4.87727	-2.07253
1424	-1.68164	4.88109	-2.07271
1425	-1.68472	4.88508	-2.07266
1426	-1.68793	4.88918	-2.07235
1427	-1.69123	4.89333	-2.0717
1428	-1.69458	4.89749	-2.07068
1429	-1.69817	4.90183	-2.06918
1430	-1.70218	4.90653	-2.06722
1431	-1.70652	4.91151	-2.06487
1432	-1.71113	4.91673	-2.06222
1433	-1.71591	4.92211	-2.05934
1434	-1.72078	4.92759	-2.05632
1435	-1.72567	4.93311	-2.05323
1436	-1.7305	4.93862	-2.05017
1437	-1.73519	4.94403	-2.0472
1438	-1.73965	4.9493	-2.04442
1439	-1.74381	4.95436	-2.0419
1440	-1.74759	4.95914	-2.03973
1441	-1.75111	4.96374	-2.03799
1442	-1.75456	4.96828	-2.03667
1443	-1.75791	4.97275	-2.03566
1444	-1.76114	4.97714	-2.03485
1445	-1.76423	4.98144	-2.03415
1446	-1.76715	4.98566	-2.03344
1447	-1.76988	4.98977	-2.03262
1448	-1.7724	4.99378	-2.03159
1449	-1.77468	4.99766	-2.03025
1450	-1.77671	5.00143	-2.02848
1451	-1.77846	5.00506	-2.02619
1452	-1.7799	5.00855	-2.02327
1453	-1.78087	5.01183	-2.01965
1454	-1.78127	5.01484	-2.0154
1455	-1.78122	5.01764	-2.01061
1456	-1.78082	5.02028	-2.0054
1457	-1.7802	5.0228	-1.99988
1458	-1.77944	5.02525	-1.99414
1459	-1.77867	5.02769	-1.9883
1460	-1.778	5.03015	-1.98247
1461	-1.77753	5.03268	-1.97674
1462	-1.77738	5.03533	-1.97123
1463	-1.77765	5.03816	-1.96604
1464	-1.77846	5.0412	-1.96128
1465	-1.77971	5.04445	-1.95696
1466	-1.78123	5.04785	-1.95299
1467	-1.783	5.05137	-1.94928
1468	-1.785	5.05499	-1.94575
1469	-1.7872	5.05868	-1.94234
1470	-1.78959	5.06242	-1.93895
1471	-1.79214	5.06619	-1.93553
1472	-1.79482	5.06997	-1.93198
1473	-1.79762	5.07372	-1.92823
1474	-1.80052	5.07742	-1.92421
1475	-1.80348	5.08106	-1.91983
1476	-1.8065	5.0846	-1.91502
1477	-1.8097	5.08808	-1.90972
1478	-1.81319	5.09155	-1.90399
1479	-1.81692	5.095	-1.8979
1480	-1.82082	5.09844	-1.89152
1481	-1.82484	5.10185	-1.88495
1482	-1.82892	5.10524	-1.87826
1483	-1.83299	5.1086	-1.87154
1484	-1.83701	5.11192	-1.86485
1485	-1.8409	5.11522	-1.85828
1486	-1.84463	5.11847	-1.85191
1487	-1.84811	5.12168	-1.84583
1488	-1.8513	5.12485	-1.84011
1489	-1.85425	5.12799	-1.83473
1490	-1.85706	5.13111	-1.8296
1491	-1.85973	5.13422	-1.82469
1492	-1.86228	5.13729	-1.81994
1493	-1.86471	5.14033	-1.8153
1494	-1.86703	5.14333	-1.81075
1495	-1.86924	5.14628	-1.80623
1496	-1.87136	5.14917	-1.8017
1497	-1.87339	5.152	-1.79711
1498	-1.87533	5.15477	-1.79243
1499	-1.87721	5.15745	-1.78761
1500	-1.87901	5.16005	-1.7826
1501	-1.88074	5.16258	-1.77751
1502	-1.88239	5.16506	-1.77245
1503	-1.88394	5.16747	-1.7674
1504	-1.88541	5.16983	-1.76232
1505	-1.88679	5.17212	-1.75719
1506	-1.88808	5.17435	-1.75197
1507	-1.88927	5.17651	-1.74665
1508	-1.89038	5.17861	-1.74118
1509	-1.8914	5.18063	-1.73554
1510	-1.89233	5.18258	-1.72971
1511	-1.89316	5.18445	-1.72364
1512	-1.89391	5.18625	-1.71732
1513	-1.89445	5.18789	-1.71064
1514	-1.89473	5.18935	-1.70355
1515	-1.89479	5.19066	-1.69614
1516	-1.8947	5.19186	-1.68849
1517	-1.89452	5.19299	-1.68066
1518	-1.89432	5.19409	-1.67274
1519	-1.89414	5.19519	-1.66481
1520	-1.89405	5.19634	-1.65694
1521	-1.89411	5.19758	-1.64921
1522	-1.89438	5.19894	-1.6417
1523	-1.89493	5.20047	-1.63448
1524	-1.8958	5.2022	-1.62764
1525	-1.89699	5.20407	-1.62115
1526	-1.89844	5.20601	-1.61489
1527	-1.90011	5.20801	-1.60884
1528	-1.90196	5.2101	-1.60296
1529	-1.90396	5.21227	-1.59723
1530	-1.90608	5.21453	-1.5916
1531	-1.90828	5.2169	-1.58605
1532	-1.91052	5.21937	-1.58055
1533	-1.91277	5.22197	-1.57505
1534	-1.915	5.22469	-1.56953
1535	-1.91717	5.22755	-1.56396
1536	-1.91924	5.23054	-1.5583
1537	-1.92131	5.23377	-1.55262
1538	-1.92348	5.23726	-1.547
1539	-1.92571	5.24098	-1.54142
1540	-1.92799	5.24486	-1.53587
1541	-1.93027	5.24886	-1.53033
1542	-1.93254	5.25293	-1.52478
1543	-1.93476	5.25701	-1.51921
1544	-1.9369	5.26107	-1.51361
1545	-1.93894	5.26503	-1.50796
1546	-1.94085	5.26886	-1.50224
1547	-1.94259	5.2725	-1.49644
1548	-1.94414	5.27591	-1.49054
1549	-1.94549	5.27911	-1.48452
1550	-1.94665	5.28218	-1.47836
1551	-1.94765	5.28513	-1.4721
1552	-1.94853	5.28798	-1.46577
1553	-1.9493	5.29075	-1.45938
1554	-1.94999	5.29345	-1.45297
1555	-1.95063	5.29609	-1.44656
1556	-1.95124	5.29869	-1.44018
1557	-1.95185	5.30127	-1.43385
1558	-1.95249	5.30384	-1.4276
1559	-1.95318	5.30642	-1.42146
1560	-1.95395	5.30901	-1.41544
1561	-1.95474	5.3116	-1.40937
1562	-1.95547	5.31416	-1.40307
1563	-1.95617	5.31668	-1.39665
1564	-1.95684	5.31917	-1.39019
1565	-1.95752	5.32164	-1.38378
1566	-1.95822	5.32409	-1.37751
1567	-1.95895	5.32652	-1.37149
1568	-1.95974	5.32894	-1.36578
1569	-1.9606	5.33136	-1.3605
1570	-1.96155	5.33377	-1.35572
1571	-1.9626	5.33618	-1.35154
1572	-1.96378	5.3386	-1.34805
1573	-1.96523	5.34108	-1.34552
1574	-1.96702	5.34365	-1.344
1575	-1.96906	5.34628	-1.3433
1576	-1.97126	5.34894	-1.34323
1577	-1.97353	5.35159	-1.34357
1578	-1.97578	5.3542	-1.34412
1579	-1.97793	5.35673	-1.34469
1580	-1.97988	5.35916	-1.34508
1581	-1.98154	5.36145	-1.34507
1582	-1.98283	5.36357	-1.34448
1583	-1.98366	5.36547	-1.34309
1584	-1.98393	5.36714	-1.34071
1585	-1.98363	5.36853	-1.33751
1586	-1.98281	5.36966	-1.33383
1587	-1.98157	5.37058	-1.3297
1588	-1.97997	5.37132	-1.32514
1589	-1.97808	5.37192	-1.3202
1590	-1.97598	5.37241	-1.3149
1591	-1.97375	5.37284	-1.30927
1592	-1.97144	5.37325	-1.30335
1593	-1.96914	5.37367	-1.29718
1594	-1.96693	5.37414	-1.29078
1595	-1.96486	5.3747	-1.28418
1596	-1.96302	5.37539	-1.27742
1597	-1.96134	5.37623	-1.27026
1598	-1.95968	5.37718	-1.26249
1599	-1.95805	5.37821	-1.25424
1600	-1.95643	5.37929	-1.24561
1601	-1.95482	5.38038	-1.23673
1602	-1.95321	5.38146	-1.2277
1603	-1.95159	5.38248	-1.21864
1604	-1.94995	5.38341	-1.20966
1605	-1.94829	5.38423	-1.20088
1606	-1.9466	5.38489	-1.1924
1607	-1.94486	5.38537	-1.18436
1608	-1.94308	5.38563	-1.17684
1609	-1.94126	5.38571	-1.16979
1610	-1.93941	5.38568	-1.16304
1611	-1.93753	5.38554	-1.15655
1612	-1.93563	5.38528	-1.15028
1613	-1.93371	5.38491	-1.14421
1614	-1.93176	5.38441	-1.1383
1615	-1.92978	5.38379	-1.13253
1616	-1.92779	5.38303	-1.12685
1617	-1.92578	5.38215	-1.12124
1618	-1.92374	5.38114	-1.11567
1619	-1.92169	5.37999	-1.11009
1620	-1.91962	5.37871	-1.10449
1621	-1.91746	5.37718	-1.09885
1622	-1.91518	5.37536	-1.09322
1623	-1.9128	5.37331	-1.08762
1624	-1.91037	5.37106	-1.08206
1625	-1.90792	5.36869	-1.07657
1626	-1.90549	5.36624	-1.07116
1627	-1.9031	5.36377	-1.06586
1628	-1.9008	5.36134	-1.06069
1629	-1.89862	5.359	-1.05567
1630	-1.8966	5.3568	-1.05082
1631	-1.89477	5.35481	-1.04616
1632	-1.89317	5.35307	-1.0417
1633	-1.89176	5.35146	-1.03752
1634	-1.8905	5.34985	-1.03361
1635	-1.88937	5.34825	-1.02994
1636	-1.88838	5.34672	-1.02646
1637	-1.8875	5.34528	-1.02313
1638	-1.88673	5.34396	-1.0199
1639	-1.88608	5.34279	-1.01674
1640	-1.88553	5.34182	-1.01359
1641	-1.88507	5.34108	-1.01042
1642	-1.8847	5.34059	-1.00718
1643	-1.88441	5.3404	-1.00382
1644	-1.8842	5.34053	-1.00031
1645	-1.8841	5.34106	-0.996539
1646	-1.88414	5.342	-0.992502
1647	-1.88431	5.34328	-0.988278
1648	-1.8846	5.34485	-0.983946
1649	-1.88497	5.34665	-0.979589
1650	-1.88543	5.3486	-0.975286
1651	-1.88595	5.35067	-0.971118
1652	-1.88652	5.35277	-0.967167
1653	-1.88712	5.35487	-0.963512
1654	-1.88773	5.35688	-0.960235
1655	-1.88835	5.35876	-0.957417
1656	-1.88895	5.36043	-0.955138
1657	-1.88961	5.36204	-0.95356
1658	-1.89038	5.36373	-0.952698
1659	-1.89124	5.36547	-0.952413
1660	-1.89216	5.36722	-0.952564
1661	-1.89312	5.36896	-0.953012
1662	-1.89408	5.37064	-0.953618
1663	-1.89501	5.37225	-0.95424
1664	-1.89589	5.37374	-0.954741
1665	-1.8967	5.37509	-0.954979
1666	-1.89739	5.37627	-0.954815
1667	-1.89795	5.37723	-0.95411
1668	-1.89835	5.37796	-0.952723
1669	-1.89865	5.37847	-0.950704
1670	-1.89893	5.3788	-0.948236
1671	-1.89916	5.37897	-0.945381
1672	-1.89933	5.37899	-0.942201
1673	-1.89942	5.37886	-0.93876
1674	-1.89941	5.3786	-0.935118
1675	-1.89929	5.37821	-0.931339
1676	-1.89903	5.37771	-0.927485
1677	-1.89863	5.3771	-0.923618
1678	-1.89805	5.37639	-0.919799
1679	-1.89729	5.3756	-0.916093
1680	-1.89633	5.37473	-0.91256
1681	-1.89514	5.37375	-0.909106
1682	-1.89373	5.37264	-0.905601
1683	-1.89212	5.3714	-0.90206
1684	-1.89033	5.37006	-0.898493
1685	-1.8884	5.3686	-0.894913
1686	-1.88633	5.36705	-0.891332
1687	-1.88417	5.3654	-0.887763
1688	-1.88192	5.36368	-0.884218
1689	-1.87962	5.36189	-0.880709
1690	-1.87729	5.36003	-0.877248
1691	-1.87495	5.35812	-0.873848
1692	-1.87263	5.35616	-0.870521
1693	-1.8702	5.35407	-0.867189
1694	-1.86755	5.35176	-0.863789
1695	-1.86474	5.34929	-0.860357
1696	-1.86183	5.34671	-0.856926
1697	-1.85885	5.34405	-0.853532
1698	-1.85588	5.34137	-0.850208
1699	-1.85296	5.33871	-0.846989
1700	-1.85014	5.33611	-0.84391
1701	-1.84748	5.33363	-0.841005
1702	-1.84503	5.3313	-0.838309
1703	-1.84285	5.32917	-0.835856
1704	-1.84098	5.32729	-0.83368
1705	-1.83938	5.32567	-0.831987
1706	-1.83796	5.32427	-0.830868
1707	-1.8367	5.32304	-0.830191
1708	-1.83561	5.32196	-0.829821
1709	-1.83468	5.32099	-0.829625
1710	-1.8339	5.3201	-0.82947
1711	-1.83327	5.31925	-0.829221
1712	-1.83278	5.31841	-0.828746
1713	-1.83242	5.31753	-0.827911
1714	-1.83219	5.3166	-0.826581
1715	-1.83209	5.31557	-0.824625
1716	-1.83211	5.31441	-0.821907
1717	-1.83226	5.31308	-0.818405
1718	-1.83254	5.31159	-0.814251
1719	-1.83297	5.31	-0.809541
1720	-1.83353	5.30834	-0.804373
1721	-1.83423	5.30666	-0.798845
1722	-1.83506	5.30498	-0.793055
1723	-1.83603	5.30336	-0.787099
1724	-1.83712	5.30183	-0.781076
1725	-1.83835	5.30044	-0.775083
1726	-1.8397	5.29923	-0.769217
1727	-1.84117	5.29824	-0.763576
1728	-1.84277	5.29751	-0.758258
1729	-1.84456	5.29702	-0.75313
1730	-1.8466	5.29673	-0.748001
1731	-1.84884	5.29662	-0.742881
1732	-1.85125	5.29667	-0.737781
1733	-1.85379	5.29685	-0.732711
1734	-1.85642	5.29715	-0.727681
1735	-1.8591	5.29754	-0.722702
1736	-1.86179	5.29801	-0.717784
1737	-1.86446	5.29854	-0.712938
1738	-1.86707	5.2991	-0.708174
1739	-1.86958	5.29967	-0.703502
1740	-1.87195	5.30024	-0.698932
1741	-1.87421	5.30079	-0.694386
1742	-1.87642	5.30135	-0.689801
1743	-1.8786	5.30192	-0.685214
1744	-1.88074	5.30253	-0.680662
1745	-1.88286	5.3032	-0.676182
1746	-1.88496	5.30394	-0.67181
1747	-1.88706	5.30477	-0.667582
1748	-1.88915	5.30571	-0.663537
1749	-1.89124	5.30678	-0.659709
1750	-1.89335	5.30799	-0.656137
1751	-1.89548	5.30936	-0.652857
1752	-1.89763	5.31091	-0.649906
1753	-1.8999	5.31273	-0.647347
1754	-1.90234	5.31486	-0.645183
1755	-1.9049	5.31725	-0.643354
1756	-1.90751	5.31983	-0.641803
1757	-1.91013	5.32253	-0.64047
1758	-1.91269	5.32529	-0.639297
1759	-1.91516	5.32806	-0.638225
1760	-1.91747	5.33077	-0.637196
1761	-1.91956	5.33335	-0.636152
1762	-1.92139	5.33574	-0.635034
1763	-1.92289	5.33789	-0.633783
1764	-1.92402	5.33973	-0.63234
1765	-1.92476	5.34129	-0.630665
1766	-1.92514	5.34268	-0.628794
1767	-1.92523	5.3439	-0.626788
1768	-1.92506	5.34499	-0.624706
1769	-1.92467	5.34595	-0.622608
1770	-1.92412	5.34681	-0.620555
1771	-1.92344	5.34757	-0.618605
1772	-1.92269	5.34827	-0.61682
1773	-1.9219	5.34892	-0.615259
1774	-1.92113	5.34953	-0.613982
1775	-1.92041	5.35013	-0.613049
1776	-1.9198	5.35073	-0.612519
1777	-1.91924	5.35124	-0.612489
1778	-1.91867	5.35157	-0.612953
1779	-1.91806	5.35177	-0.613822
1780	-1.91743	5.35187	-0.615005
1781	-1.91676	5.35192	-0.616412
1782	-1.91606	5.35196	-0.617952
1783	-1.91532	5.35203	-0.619537
1784	-1.91454	5.35218	-0.621074
1785	-1.91371	5.35244	-0.622475
1786	-1.91282	5.35286	-0.623649
1787	-1.91188	5.35348	-0.624505
1788	-1.91089	5.35434	-0.624954
1789	-1.90973	5.35536	-0.624882
1790	-1.90834	5.35644	-0.624313
1791	-1.90678	5.3576	-0.623369
1792	-1.90511	5.35886	-0.622168
1793	-1.9034	5.36023	-0.620831
1794	-1.9017	5.36173	-0.619476
1795	-1.90007	5.36339	-0.618223
1796	-1.89858	5.36523	-0.617193
1797	-1.89728	5.36725	-0.616504
1798	-1.89624	5.36949	-0.616277
1799	-1.89551	5.37195	-0.61663
1800	-1.89516	5.37467	-0.617684
1801	-1.89518	5.37776	-0.619413
1802	-1.89548	5.38127	-0.62167
1803	-1.89604	5.38514	-0.624394
1804	-1.89684	5.38927	-0.627521
1805	-1.89782	5.3936	-0.63099
1806	-1.89897	5.39804	-0.634739
1807	-1.90025	5.40252	-0.638706
1808	-1.90162	5.40695	-0.642827
1809	-1.90307	5.41125	-0.64704
1810	-1.90454	5.41535	-0.651285
1811	-1.90602	5.41916	-0.655497
1812	-1.90747	5.42262	-0.659615
1813	-1.90911	5.42585	-0.663867
1814	-1.9111	5.42904	-0.668468
1815	-1.91334	5.43216	-0.673331
1816	-1.91576	5.43519	-0.678372
1817	-1.91823	5.43809	-0.683506
1818	-1.92068	5.44084	-0.688648
1819	-1.923	5.4434	-0.693711
1820	-1.9251	5.44576	-0.698611
1821	-1.92688	5.44788	-0.703264
1822	-1.92825	5.44973	-0.707583
1823	-1.9291	5.45129	-0.711483
1824	-1.92935	5.45252	-0.714879
1825	-1.92882	5.45325	-0.717838
1826	-1.92751	5.4534	-0.720496
1827	-1.92558	5.45307	-0.722869
1828	-1.92317	5.45239	-0.724976
1829	-1.92045	5.45147	-0.726835
1830	-1.91756	5.45043	-0.728463
1831	-1.91466	5.44939	-0.729879
1832	-1.9119	5.44845	-0.7311
1833	-1.90943	5.44775	-0.732144
1834	-1.90741	5.44738	-0.733029
1835	-1.906	5.44748	-0.733773
1836	-1.90533	5.44815	-0.734392
1837	-1.90546	5.4494	-0.734827
1838	-1.90623	5.45108	-0.735016
1839	-1.90753	5.45313	-0.734983
1840	-1.90924	5.45548	-0.734751
1841	-1.91125	5.45805	-0.734342
1842	-1.91343	5.46078	-0.733778
1843	-1.91568	5.4636	-0.733083
1844	-1.91787	5.46644	-0.732279
1845	-1.91989	5.46922	-0.731388
1846	-1.92161	5.47187	-0.730433
1847	-1.92294	5.47433	-0.729436
1848	-1.92374	5.47652	-0.72842
1849	-1.92407	5.47853	-0.727218
1850	-1.92408	5.4805	-0.725699
1851	-1.92382	5.48243	-0.723939
1852	-1.92334	5.48431	-0.722015
1853	-1.92269	5.48613	-0.720005
1854	-1.92192	5.48789	-0.717985
1855	-1.92107	5.48959	-0.716031
1856	-1.92019	5.49122	-0.714221
1857	-1.91933	5.49278	-0.712632
1858	-1.91854	5.49426	-0.71134
1859	-1.91786	5.49566	-0.710423
1860	-1.91735	5.49698	-0.709957
1861	-1.91694	5.49817	-0.709937
1862	-1.91656	5.49922	-0.710278
1863	-1.91619	5.50014	-0.710932
1864	-1.91585	5.50097	-0.711853
1865	-1.91552	5.50172	-0.712995
1866	-1.91522	5.50243	-0.714311
1867	-1.91493	5.50312	-0.715755
1868	-1.91465	5.50381	-0.71728
1869	-1.9144	5.50453	-0.71884
1870	-1.91415	5.5053	-0.720388
1871	-1.91392	5.50615	-0.721878
1872	-1.9137	5.50711	-0.723263
1873	-1.91341	5.5081	-0.724561
1874	-1.91298	5.50907	-0.725831
1875	-1.91248	5.51004	-0.727094
1876	-1.91194	5.51101	-0.728371
1877	-1.91141	5.51201	-0.729684
1878	-1.91095	5.51306	-0.731052
1879	-1.91061	5.51417	-0.732496
1880	-1.91042	5.51537	-0.734037
1881	-1.91044	5.51667	-0.735696
1882	-1.91072	5.51809	-0.737493
1883	-1.91131	5.51966	-0.739449
1884	-1.91225	5.52138	-0.741585
1885	-1.91361	5.52336	-0.743825
1886	-1.9154	5.52564	-0.746097
1887	-1.91754	5.52815	-0.748431
1888	-1.91995	5.53083	-0.750854
1889	-1.92258	5.53362	-0.753395
1890	-1.92534	5.53644	-0.756082
1891	-1.92817	5.53923	-0.758943
1892	-1.93101	5.54193	-0.762007
1893	-1.93377	5.54447	-0.765302
1894	-1.93639	5.54679	-0.768856
1895	-1.9388	5.54882	-0.772698
1896	-1.94093	5.55049	-0.776855
1897	-1.94281	5.5518	-0.781556
1898	-1.94456	5.5528	-0.786915
1899	-1.94619	5.55354	-0.792789
1900	-1.94773	5.55408	-0.799037
1901	-1.9492	5.55446	-0.805515
1902	-1.95062	5.55473	-0.812081
1903	-1.95201	5.55494	-0.818594
1904	-1.9534	5.55513	-0.824911
1905	-1.95481	5.55536	-0.830888
1906	-1.95626	5.55568	-0.836385
1907	-1.95778	5.55612	-0.841258
1908	-1.95938	5.55675	-0.845366
1909	-1.96121	5.55759	-0.84869
1910	-1.9633	5.55859	-0.851375
1911	-1.96558	5.55973	-0.85352
1912	-1.96796	5.56094	-0.855227
1913	-1.97037	5.56219	-0.856594
1914	-1.97271	5.56343	-0.857724
1915	-1.9749	5.56461	-0.858715
1916	-1.97686	5.5657	-0.859669
1917	-1.9785	5.56663	-0.860685
1918	-1.97974	5.56737	-0.861864
1919	-1.9805	5.56788	-0.863306
1920	-1.98069	5.5681	-0.865111
1921	-1.9802	5.56798	-0.86714
1922	-1.97908	5.56755	-0.869194
1923	-1.97742	5.56687	-0.871285
1924	-1.97534	5.56598	-0.873426
1925	-1.97294	5.56494	-0.87563
1926	-1.97033	5.56381	-0.877909
1927	-1.96762	5.56265	-0.880275
1928	-1.96492	5.5615	-0.882741
1929	-1.96234	5.56043	-0.88532
1930	-1.95999	5.5595	-0.888022
1931	-1.95797	5.55875	-0.890862
1932	-1.9564	5.55825	-0.893851
1933	-1.95514	5.55791	-0.897031
1934	-1.95401	5.5576	-0.900415
1935	-1.953	5.55735	-0.903973
1936	-1.95211	5.55717	-0.907673
1937	-1.95133	5.55706	-0.911486
1938	-1.95067	5.55704	-0.91538
1939	-1.95013	5.55712	-0.919324
1940	-1.94971	5.55731	-0.923289
1941	-1.9494	5.55762	-0.927242
1942	-1.9492	5.55807	-0.931154
1943	-1.94912	5.55866	-0.934994
1944	-1.94916	5.55942	-0.93873
1945	-1.94939	5.56041	-0.942398
1946	-1.94987	5.56167	-0.946051
1947	-1.95056	5.56317	-0.949691
1948	-1.9514	5.56483	-0.953319
1949	-1.95236	5.56662	-0.956936
1950	-1.9534	5.56849	-0.960544
1951	-1.95446	5.57037	-0.964143
1952	-1.9555	5.57222	-0.967735
1953	-1.95647	5.57399	-0.97132
1954	-1.95734	5.57562	-0.9749
1955	-1.95805	5.57707	-0.978476
1956	-1.95857	5.57828	-0.982049
1957	-1.95895	5.57932	-0.985643
1958	-1.9593	5.5803	-0.989269
1959	-1.95959	5.58122	-0.992915
1960	-1.95983	5.58205	-0.996567
1961	-1.96	5.58281	-1.00021
1962	-1.96011	5.58347	-1.00384
1963	-1.96013	5.58404	-1.00744
1964	-1.96007	5.5845	-1.01098
1965	-1.95991	5.58486	-1.01447
1966	-1.95965	5.5851	-1.01789
1967	-1.95929	5.58521	-1.02123
1968	-1.9588	5.58519	-1.02446
1969	-1.95813	5.58501	-1.0276
1970	-1.95723	5.58463	-1.03065
1971	-1.95615	5.58409	-1.03363
1972	-1.95494	5.58341	-1.03655
1973	-1.95363	5.58262	-1.0394
1974	-1.95226	5.58174	-1.04221
1975	-1.9509	5.58082	-1.04497
1976	-1.94956	5.57986	-1.0477
1977	-1.94831	5.5789	-1.05039
1978	-1.94718	5.57796	-1.05307
1979	-1.94622	5.57708	-1.05574
1980	-1.94547	5.57628	-1.0584
1981	-1.94492	5.57552	-1.06101
1982	-1.94449	5.57478	-1.06351
1983	-1.94417	5.57403	-1.06594
1984	-1.94395	5.57329	-1.06832
1985	-1.94381	5.57255	-1.07066
1986	-1.94373	5.5718	-1.07301
1987	-1.9437	5.57104	-1.07538
1988	-1.9437	5.57027	-1.07779
1989	-1.94372	5.56949	-1.08027
1990	-1.94374	5.5687	-1.08284
1991	-1.94373	5.56789	-1.08554
1992	-1.94369	5.56706	-1.08837
1993	-1.94367	5.5662	-1.09138
1994	-1.94373	5.56532	-1.09455
1995	-1.94384	5.56443	-1.09786
1996	-1.94398	5.56351	-1.10126
1997	-1.94414	5.56259	-1.10474
1998	-1.94429	5.56166	-1.10825
[truncated: 73,253 more rows]

## Sheet: P2S1-003
Frame	T8_Head Lateral Bending	T8_Head Axial Bending	T8_Head Flexion/Extension
0	5.56682	6.27568	16.2116
1	5.47474	6.25044	16.1497
2	5.38104	6.22132	16.0879
3	5.28616	6.18948	16.0262
4	5.19053	6.1561	15.9647
5	5.09462	6.12234	15.9034
6	4.99885	6.08937	15.8425
7	4.90369	6.05836	15.782
8	4.80959	6.03048	15.7219
9	4.71701	6.00691	15.6622
10	4.62643	5.9888	15.6028
11	4.53831	5.97734	15.5439
12	4.45314	5.97369	15.4854
13	4.37138	5.97902	15.4271
14	4.28571	5.99802	15.3607
15	4.20191	6.03109	15.2885
16	4.12015	6.07554	15.2124
17	4.0406	6.12867	15.1343
18	3.96344	6.1878	15.0563
19	3.88882	6.2502	14.9803
20	3.8169	6.3132	14.9083
21	3.7478	6.37406	14.8422
22	3.68164	6.43009	14.7841
23	3.61853	6.47856	14.7361
24	3.55858	6.51676	14.7
25	3.50187	6.54197	14.678
26	3.44958	6.55615	14.6756
27	3.40233	6.56348	14.6938
28	3.35937	6.56461	14.7286
29	3.31998	6.56016	14.7757
30	3.28343	6.55076	14.8308
31	3.24901	6.53707	14.8897
32	3.21598	6.51974	14.9483
33	3.18367	6.49943	15.0022
34	3.15135	6.47679	15.0473
35	3.11834	6.45251	15.0794
36	3.08395	6.42725	15.0942
37	3.04748	6.40169	15.0874
38	3.0108	6.37294	15.0582
39	2.97586	6.33845	15.0105
40	2.94209	6.29939	14.9475
41	2.90892	6.25695	14.8724
42	2.87577	6.21231	14.7886
43	2.84206	6.16664	14.6992
44	2.80723	6.12112	14.6074
45	2.77071	6.07691	14.5166
46	2.73195	6.03517	14.43
47	2.69039	5.99708	14.3507
48	2.64549	5.96379	14.282
49	2.59669	5.93645	14.2272
50	2.54253	5.91465	14.1851
51	2.48266	5.89685	14.1516
52	2.41826	5.88252	14.1251
53	2.35048	5.87114	14.1042
54	2.28048	5.86219	14.0875
55	2.20942	5.85514	14.0734
56	2.13847	5.84948	14.0605
57	2.06879	5.84469	14.0473
58	2.00153	5.84025	14.0325
59	1.93786	5.83566	14.0144
60	1.87894	5.8304	13.9917
61	1.82593	5.82397	13.9629
62	1.77711	5.81688	13.9289
63	1.73012	5.81001	13.8921
64	1.68515	5.80339	13.8527
65	1.64241	5.79709	13.8113
66	1.60209	5.79116	13.7681
67	1.56438	5.78563	13.7236
68	1.52949	5.78055	13.6782
69	1.49761	5.77598	13.6323
70	1.46894	5.77196	13.5863
71	1.44368	5.76854	13.5405
72	1.42203	5.76576	13.4954
73	1.40419	5.76367	13.4514
74	1.39056	5.76219	13.408
75	1.38117	5.76123	13.3642
76	1.37567	5.76077	13.3202
77	1.37373	5.76084	13.2761
78	1.375	5.76144	13.2318
79	1.37913	5.76257	13.1875
80	1.38579	5.76424	13.1431
81	1.39463	5.76647	13.0987
82	1.40531	5.76926	13.0544
83	1.41748	5.77261	13.0102
84	1.43081	5.77655	12.9662
85	1.44494	5.78107	12.9224
86	1.46088	5.78674	12.8778
87	1.47964	5.79387	12.8319
88	1.50089	5.80216	12.785
89	1.52431	5.8113	12.7378
90	1.54956	5.82099	12.6906
91	1.57633	5.83091	12.6439
92	1.60428	5.84076	12.5983
93	1.63309	5.85023	12.5541
94	1.66242	5.85903	12.5119
95	1.69196	5.86685	12.4722
96	1.72136	5.8734	12.4353
97	1.75031	5.87837	12.4019
98	1.78003	5.88238	12.3718
99	1.81165	5.88616	12.3445
100	1.84472	5.88957	12.3197
101	1.87878	5.89247	12.2972
102	1.91337	5.89471	12.2766
103	1.94802	5.89616	12.2577
104	1.98229	5.89666	12.2402
105	2.0157	5.89608	12.2238
106	2.04781	5.89428	12.2083
107	2.07815	5.89111	12.1933
108	2.10626	5.88643	12.1787
109	2.13168	5.8801	12.164
110	2.15428	5.87235	12.1503
111	2.17449	5.86348	12.1383
112	2.19267	5.85346	12.1277
113	2.20918	5.84227	12.1183
114	2.22439	5.82986	12.1098
115	2.23864	5.8162	12.1018
116	2.25232	5.80127	12.0941
117	2.26578	5.78502	12.0863
118	2.27937	5.76743	12.0781
119	2.29347	5.74846	12.0694
120	2.30844	5.72807	12.0596
121	2.32462	5.70622	12.0486
122	2.34216	5.68256	12.0373
123	2.36072	5.65688	12.0265
124	2.38003	5.62941	12.016
125	2.39977	5.60036	12.0054
126	2.41964	5.56996	11.9944
127	2.43935	5.53843	11.9828
128	2.4586	5.50601	11.9702
129	2.47709	5.4729	11.9564
130	2.49451	5.43934	11.941
131	2.51057	5.40554	11.9238
132	2.52496	5.37173	11.9044
133	2.53739	5.33814	11.8826
134	2.54831	5.30499	11.8578
135	2.55835	5.27218	11.8301
136	2.56744	5.23944	11.7998
137	2.57552	5.20651	11.7676
138	2.58252	5.17313	11.7338
139	2.58838	5.13904	11.6989
140	2.59305	5.10396	11.6634
141	2.59644	5.06764	11.6278
142	2.59851	5.02981	11.5926
143	2.59919	4.9902	11.5582
144	2.59842	4.94857	11.525
145	2.59613	4.90463	11.4937
146	2.59252	4.85868	11.463
147	2.58777	4.8112	11.432
148	2.58182	4.7622	11.4007
149	2.5746	4.71168	11.3695
150	2.56606	4.65966	11.3387
151	2.55611	4.60615	11.3085
152	2.5447	4.55117	11.2793
153	2.53177	4.49473	11.2512
154	2.51724	4.43682	11.2245
155	2.50106	4.37748	11.1996
156	2.48315	4.3167	11.1767
157	2.46347	4.2545	11.156
158	2.44248	4.19069	11.1386
159	2.42057	4.12513	11.1248
160	2.39753	4.05791	11.1138
161	2.37314	3.98914	11.105
162	2.34718	3.91891	11.0978
163	2.31944	3.84731	11.0913
164	2.2897	3.77445	11.0849
165	2.25774	3.70041	11.0779
166	2.22334	3.6253	11.0697
167	2.18627	3.54921	11.0596
168	2.1463	3.47225	11.0468
169	2.1032	3.39452	11.0307
170	2.0579	3.31374	11.0116
171	2.01123	3.22835	10.9903
172	1.96281	3.13954	10.9673
173	1.91228	3.04849	10.9428
174	1.85927	2.95637	10.9171
175	1.8034	2.86437	10.8906
176	1.74431	2.77366	10.8637
177	1.68163	2.68543	10.8365
178	1.61499	2.60086	10.8094
179	1.54405	2.52111	10.7828
180	1.46842	2.44738	10.757
181	1.38777	2.38085	10.7321
182	1.29855	2.32092	10.7075
183	1.19892	2.26594	10.6822
184	1.09103	2.21549	10.6564
185	0.977044	2.16913	10.6305
186	0.859115	2.12643	10.6048
187	0.739403	2.08697	10.5795
188	0.620071	2.05031	10.5549
189	0.503279	2.01602	10.5311
190	0.39119	1.98366	10.5085
191	0.285967	1.9528	10.4873
192	0.189775	1.923	10.4677
193	0.104778	1.89382	10.4499
194	0.028318	1.86721	10.4342
195	-0.0436483	1.84486	10.4203
196	-0.111041	1.826	10.408
197	-0.173781	1.80983	10.3969
198	-0.231791	1.79558	10.3868
199	-0.284993	1.78246	10.3774
200	-0.333311	1.7697	10.3684
201	-0.376667	1.7565	10.3594
202	-0.414985	1.7421	10.3502
203	-0.448189	1.7257	10.3406
204	-0.476203	1.70655	10.3302
205	-0.498954	1.68384	10.3187
206	-0.51502	1.65733	10.3065
207	-0.523584	1.62769	10.2942
208	-0.525467	1.59555	10.2818
209	-0.521496	1.56158	10.2691
210	-0.512494	1.52639	10.2562
211	-0.499285	1.49064	10.2431
212	-0.482694	1.45496	10.2298
213	-0.463546	1.41999	10.2162
214	-0.442663	1.38638	10.2023
215	-0.42087	1.35476	10.1882
216	-0.398989	1.32579	10.1738
217	-0.377845	1.30009	10.159
218	-0.354705	1.27595	10.1435
219	-0.326936	1.25156	10.1269
220	-0.295506	1.22745	10.1094
221	-0.261381	1.20414	10.0914
222	-0.225529	1.18218	10.0732
223	-0.188915	1.16208	10.0549
224	-0.152502	1.14439	10.0369
225	-0.117256	1.12964	10.0195
226	-0.0841367	1.11836	10.003
227	-0.0541075	1.11109	9.98754
228	-0.0281291	1.10837	9.97352
229	-0.00716212	1.11074	9.96122
230	0.00864594	1.11854	9.94979
231	0.0202536	1.13141	9.93843
232	0.028359	1.14882	9.9274
233	0.0336601	1.17024	9.91696
234	0.036854	1.19515	9.90739
235	0.0386375	1.22304	9.89895
236	0.0397065	1.25336	9.89191
237	0.0407561	1.2856	9.88653
238	0.0424804	1.31923	9.8831
239	0.0455729	1.35372	9.88187
240	0.0507258	1.38855	9.88311
241	0.0586308	1.42319	9.88711
242	0.0679564	1.45981	9.89479
243	0.0770968	1.50037	9.90647
244	0.0863314	1.54402	9.92146
245	0.0959398	1.58991	9.93908
246	0.106202	1.6372	9.95865
247	0.1174	1.68502	9.97949
248	0.129816	1.73253	10.0009
249	0.143734	1.77889	10.0223
250	0.159439	1.82323	10.0428
251	0.177219	1.8647	10.0619
252	0.19736	1.90247	10.0789
253	0.220153	1.93566	10.0931
254	0.24699	1.96549	10.1038
255	0.278443	1.99365	10.1115
256	0.313576	2.02002	10.1168
257	0.351449	2.04449	10.1206
258	0.39112	2.06694	10.1237
259	0.431649	2.08726	10.1267
260	0.472095	2.10535	10.1306
261	0.511514	2.12107	10.1359
262	0.548963	2.13434	10.1436
263	0.583498	2.14503	10.1544
264	0.614177	2.15305	10.169
265	0.640053	2.15826	10.1883
266	0.66172	2.15965	10.213
267	0.680583	2.15667	10.2429
268	0.696917	2.14996	10.2771
269	0.710999	2.14015	10.3146
270	0.723106	2.12788	10.3543
271	0.733514	2.11378	10.3954
272	0.742501	2.09849	10.4367
273	0.750341	2.08264	10.4775
274	0.75731	2.06687	10.5166
275	0.763683	2.05182	10.5531
276	0.769733	2.03813	10.5861
277	0.775736	2.02642	10.6145
278	0.780724	2.01554	10.6391
279	0.783783	2.00405	10.6615
280	0.785266	1.99217	10.6819
281	0.785526	1.98014	10.7006
282	0.784914	1.96818	10.7175
283	0.783785	1.95654	10.7331
284	0.782489	1.94544	10.7474
285	0.78138	1.93512	10.7607
286	0.780808	1.92581	10.7731
287	0.781127	1.91774	10.7849
288	0.782689	1.91115	10.7963
289	0.785843	1.90627	10.8073
290	0.790494	1.90308	10.8176
291	0.796196	1.90133	10.8264
292	0.802778	1.90088	10.834
293	0.810069	1.90159	10.8405
294	0.817901	1.9033	10.8462
295	0.8261	1.9059	10.8513
296	0.834499	1.90922	10.8559
297	0.842924	1.91314	10.8603
298	0.851205	1.91751	10.8646
299	0.859172	1.92218	10.8691
300	0.866653	1.92703	10.8739
301	0.873476	1.9319	10.8792
302	0.879317	1.93764	10.8834
303	0.884158	1.94493	10.8853
304	0.888286	1.9534	10.8856
305	0.891988	1.96269	10.8852
306	0.895549	1.97243	10.8846
307	0.899255	1.98226	10.8848
308	0.903388	1.9918	10.8864
309	0.908232	2.00069	10.8902
310	0.914069	2.00856	10.897
311	0.92118	2.01505	10.9074
312	0.929846	2.01979	10.9224
313	0.940348	2.02242	10.9426
314	0.952561	2.02349	10.9694
315	0.966095	2.02376	11.0031
316	0.980834	2.02316	11.0424
317	0.996661	2.02163	11.0859
318	1.01346	2.01909	11.1324
319	1.03113	2.01548	11.1805
320	1.04954	2.01072	11.2291
321	1.06859	2.00474	11.2767
322	1.08818	1.99747	11.3221
323	1.10819	1.98883	11.364
324	1.12851	1.97876	11.4011
325	1.14904	1.96717	11.4321
326	1.1704	1.95337	11.4578
327	1.19309	1.93699	11.4801
328	1.21687	1.91846	11.4992
329	1.24145	1.89821	11.5158
330	1.26659	1.87665	11.5301
331	1.29201	1.85422	11.5426
332	1.31745	1.83134	11.5538
333	1.34264	1.80844	11.5639
334	1.36732	1.78595	11.5735
335	1.39122	1.76428	11.583
336	1.41407	1.74387	11.5928
337	1.43562	1.72515	11.6033
338	1.45616	1.70777	11.6139
339	1.47616	1.69105	11.6241
340	1.49564	1.6749	11.6337
341	1.51459	1.65924	11.6428
342	1.53304	1.64398	11.6514
343	1.55098	1.62903	11.6593
344	1.56842	1.61433	11.6667
345	1.58537	1.59976	11.6736
346	1.60183	1.58526	11.6799
347	1.61782	1.57074	11.6855
348	1.63334	1.55611	11.6906
349	1.6484	1.54129	11.6951
350	1.66294	1.52621	11.6987
351	1.6769	1.51092	11.7012
352	1.69032	1.49552	11.7027
353	1.70323	1.4801	11.7034
354	1.71565	1.46473	11.7036
355	1.72762	1.44951	11.7034
356	1.73916	1.43454	11.7029
357	1.75031	1.41989	11.7025
358	1.7611	1.40565	11.7022
359	1.77155	1.39192	11.7022
360	1.78171	1.37878	11.7028
361	1.79158	1.36632	11.7041
362	1.80117	1.3542	11.7058
363	1.81041	1.34208	11.7076
364	1.81931	1.3301	11.7095
365	1.82785	1.3184	11.7115
366	1.83603	1.30712	11.7137
367	1.84384	1.2964	11.716
368	1.85127	1.28636	11.7186
369	1.85832	1.27715	11.7215
370	1.86498	1.26889	11.7247
371	1.87124	1.26174	11.7282
372	1.8771	1.25581	11.7321
373	1.88254	1.25126	11.7364
374	1.88765	1.24806	11.7417
375	1.89251	1.24605	11.7485
376	1.89706	1.24516	11.7563
377	1.90126	1.24531	11.7648
378	1.90507	1.24642	11.7737
379	1.90844	1.24842	11.7824
380	1.91133	1.25121	11.7907
381	1.91371	1.25474	11.7982
382	1.91552	1.25892	11.8045
383	1.91672	1.26367	11.8093
384	1.91728	1.26892	11.8121
385	1.91715	1.27458	11.8125
386	1.91583	1.28104	11.8104
387	1.91308	1.28864	11.8057
388	1.90918	1.29721	11.799
389	1.90443	1.30659	11.7907
390	1.89912	1.31662	11.7812
391	1.89354	1.32714	11.7709
392	1.88799	1.33799	11.7603
393	1.88275	1.349	11.7498
394	1.87812	1.36003	11.7398
395	1.8744	1.37089	11.7308
396	1.87187	1.38144	11.7231
397	1.87082	1.39151	11.7173
398	1.87107	1.40134	11.7128
399	1.87217	1.41126	11.7089
400	1.87403	1.42124	11.7056
401	1.87659	1.43126	11.7028
402	1.87975	1.44128	11.7005
403	1.88344	1.45128	11.6987
404	1.88757	1.46122	11.6975
405	1.89207	1.47109	11.6967
406	1.89686	1.48084	11.6964
407	1.90184	1.49045	11.6966
408	1.90695	1.4999	11.6973
409	1.9121	1.50915	11.6984
410	1.91783	1.51802	11.7
411	1.92457	1.52645	11.7023
412	1.93209	1.53455	11.705
413	1.94013	1.54243	11.7083
414	1.94846	1.55019	11.712
415	1.95682	1.55796	11.7162
416	1.96498	1.56584	11.7209
417	1.9727	1.57395	11.7259
418	1.97972	1.5824	11.7313
419	1.9858	1.5913	11.737
420	1.9907	1.60077	11.743
421	1.99418	1.61091	11.7492
422	1.996	1.62201	11.7557
423	1.99628	1.63411	11.7625
424	1.9953	1.64699	11.7696
425	1.99335	1.66044	11.777
426	1.9907	1.67422	11.7847
427	1.98764	1.68812	11.7928
428	1.98445	1.70192	11.8014
429	1.98141	1.71539	11.8104
430	1.97881	1.72831	11.8199
431	1.97693	1.74047	11.8299
432	1.97605	1.75163	11.8405
433	1.97645	1.76158	11.8516
434	1.97742	1.7712	11.863
435	1.9782	1.78127	11.8743
436	1.97898	1.79147	11.8858
437	1.97999	1.80146	11.8976
438	1.98144	1.8109	11.9098
439	1.98353	1.81946	11.9227
440	1.98649	1.8268	11.9365
441	1.99051	1.83258	11.9513
442	1.99582	1.83647	11.9674
443	2.00262	1.83814	11.9848
444	2.01113	1.83725	12.0038
445	2.02156	1.83346	12.0246
446	2.03306	1.82771	12.0466
447	2.04486	1.82098	12.0693
448	2.05729	1.81297	12.0929
449	2.07067	1.80337	12.1174
450	2.08535	1.79189	12.1432
451	2.10165	1.77822	12.1704
452	2.11991	1.76207	12.1992
453	2.14045	1.74314	12.2297
454	2.16362	1.72113	12.2621
455	2.18975	1.69575	12.2967
456	2.21916	1.6667	12.3335
457	2.2522	1.63368	12.3728
458	2.28851	1.59714	12.415
459	2.32747	1.5577	12.4605
460	2.3691	1.5153	12.5086
461	2.41339	1.4699	12.5591
462	2.46035	1.42146	12.6114
463	2.50996	1.36993	12.6652
464	2.56224	1.31526	12.72
465	2.61718	1.2574	12.7754
466	2.67477	1.19631	12.831
467	2.73501	1.13193	12.8864
468	2.79789	1.06422	12.9411
469	2.86341	0.993127	12.9947
470	2.93395	0.915865	13.0494
471	3.01104	0.830737	13.1073
472	3.0934	0.739299	13.1673
473	3.17975	0.643104	13.2283
474	3.2688	0.543702	13.2893
475	3.35925	0.442638	13.3495
476	3.4498	0.341452	13.4077
477	3.53915	0.241681	13.463
478	3.62599	0.144859	13.5144
479	3.709	0.052516	13.561
480	3.78686	-0.0338202	13.6018
481	3.85825	-0.112624	13.6359
482	3.92601	-0.187264	13.6627
483	3.99335	-0.261566	13.6831
484	4.05955	-0.334687	13.6978
485	4.12387	-0.40578	13.7079
486	4.18558	-0.473997	13.7142
487	4.24397	-0.538487	13.7177
488	4.29829	-0.598396	13.7192
489	4.34784	-0.65287	13.7197
490	4.39189	-0.701052	13.7202
491	4.42973	-0.742084	13.7214
492	4.46063	-0.775106	13.7245
493	4.48388	-0.79926	13.7302
494	4.49873	-0.814067	13.7382
495	4.50551	-0.820157	13.7472
496	4.50507	-0.818337	13.7568
497	4.49827	-0.809414	13.7668
498	4.48597	-0.794195	13.7768
499	4.46903	-0.773488	13.7864
500	4.44831	-0.748098	13.7952
501	4.42468	-0.718832	13.803
502	4.39899	-0.686493	13.8094
503	4.37211	-0.651886	13.8141
504	4.34491	-0.615815	13.8166
505	4.31824	-0.579082	13.8167
506	4.29009	-0.539765	13.8143
507	4.25822	-0.495764	13.8099
508	4.22321	-0.447614	13.8035
509	4.18559	-0.395851	13.7954
510	4.14594	-0.341008	13.7859
511	4.10479	-0.283621	13.7752
512	4.06272	-0.224226	13.7635
513	4.02027	-0.163358	13.751
514	3.97799	-0.101554	13.738
515	3.93645	-0.03935	13.7247
516	3.89619	0.0227177	13.7114
517	3.85776	0.0841117	13.6981
518	3.82033	0.146179	13.6847
519	3.78274	0.210363	13.6704
520	3.74512	0.27627	13.6555
521	3.70756	0.343504	13.6399
522	3.67018	0.411671	13.6237
523	3.63309	0.480379	13.6071
524	3.5964	0.549232	13.5901
525	3.56022	0.617837	13.5729
526	3.52467	0.685799	13.5554
527	3.48983	0.752726	13.5379
528	3.45584	0.818223	13.5203
529	3.42279	0.881896	13.5028
530	3.39072	0.944302	13.4852
531	3.35953	1.00622	13.4673
532	3.32912	1.0676	13.449
533	3.29942	1.12839	13.4305
534	3.27034	1.18854	13.4118
535	3.24179	1.24799	13.393
536	3.21369	1.3067	13.3741
537	3.18595	1.36461	13.3553
538	3.15848	1.42166	13.3365
539	3.13121	1.47781	13.3179
540	3.10403	1.53301	13.2995
541	3.07687	1.5872	13.2813
542	3.04986	1.64049	13.2634
543	3.02318	1.69298	13.2459
544	2.99681	1.74467	13.2286
545	2.97073	1.79553	13.2114
546	2.94492	1.84554	13.1944
547	2.91936	1.89468	13.1773
548	2.89403	1.94292	13.1602
549	2.86891	1.99026	13.143
550	2.84399	2.03666	13.1255
551	2.81924	2.0821	13.1078
552	2.79465	2.12658	13.0897
553	2.7702	2.17005	13.0712
554	2.74584	2.21244	13.0522
555	2.72156	2.25368	13.0328
556	2.69741	2.29386	13.0131
557	2.67342	2.33304	12.9931
558	2.64961	2.37129	12.9729
559	2.62604	2.40867	12.9526
560	2.60274	2.44527	12.9322
561	2.57973	2.48114	12.9119
562	2.55707	2.51636	12.8916
563	2.53478	2.55099	12.8714
564	2.51291	2.58511	12.8515
565	2.49149	2.61878	12.8318
566	2.47065	2.65166	12.8128
567	2.45043	2.68348	12.7947
568	2.43075	2.71437	12.7772
569	2.41151	2.74446	12.7601
570	2.39261	2.77391	12.7431
571	2.37395	2.80283	12.7258
572	2.35544	2.83139	12.7081
573	2.33699	2.8597	12.6897
574	2.3185	2.88792	12.6702
575	2.29987	2.91618	12.6496
576	2.28101	2.94461	12.6273
577	2.26183	2.97337	12.6033
578	2.24245	3.00253	12.5773
579	2.22305	3.03199	12.5496
580	2.20362	3.06161	12.5204
581	2.18417	3.09128	12.4899
582	2.16468	3.12085	12.4584
583	2.14515	3.15019	12.4262
584	2.12558	3.17918	12.3935
585	2.10595	3.20767	12.3605
586	2.08627	3.23555	12.3276
587	2.06653	3.26267	12.2949
588	2.04671	3.28891	12.2628
589	2.02682	3.31414	12.2313
590	2.00678	3.3385	12.2005
591	1.98655	3.36223	12.1698
592	1.96618	3.38535	12.1392
593	1.94571	3.40785	12.1087
594	1.92518	3.42972	12.0782
595	1.90464	3.45098	12.0476
596	1.88413	3.47162	12.017
597	1.86368	3.49165	11.9862
598	1.84335	3.51105	11.9553
599	1.82318	3.52984	11.9241
600	1.8032	3.54802	11.8926
601	1.78347	3.56558	11.8608
602	1.7636	3.58225	11.8282
603	1.74333	3.59786	11.7944
604	1.72283	3.61256	11.7598
605	1.70227	3.6265	11.7247
606	1.68181	3.63982	11.6894
607	1.66164	3.65267	11.6543
608	1.64193	3.6652	11.6196
609	1.62284	3.67756	11.5857
610	1.60456	3.68989	11.5529
611	1.58725	3.70233	11.5216
612	1.57108	3.71503	11.492
613	1.55623	3.72814	11.4645
614	1.54282	3.74165	11.4394
615	1.53074	3.75542	11.4164
616	1.51982	3.76933	11.3952
617	1.50987	3.7833	11.3754
618	1.50071	3.79723	11.3568
619	1.49217	3.81102	11.339
620	1.48407	3.82459	11.3216
621	1.47622	3.83783	11.3043
622	1.46846	3.85066	11.2867
623	1.46059	3.86298	11.2685
624	1.45244	3.8747	11.2494
625	1.44384	3.88571	11.229
626	1.43441	3.89616	11.2069
627	1.42413	3.90622	11.1831
628	1.4133	3.91589	11.158
629	1.40224	3.92515	11.1323
630	1.39126	3.934	11.1063
631	1.38067	3.94243	11.0805
632	1.37078	3.95042	11.0554
633	1.3619	3.95796	11.0315
634	1.35434	3.96506	11.0093
635	1.34841	3.97168	10.9892
636	1.34443	3.97783	10.9716
637	1.34271	3.98349	10.9572
638	1.34369	3.98836	10.947
639	1.34732	3.99227	10.9415
640	1.35316	3.99537	10.9396
641	1.36076	3.99785	10.9403
642	1.36968	3.99987	10.9427
643	1.37948	4.0016	10.9458
644	1.3897	4.00321	10.9485
645	1.39991	4.00487	10.95
646	1.40966	4.00674	10.9491
647	1.4185	4.009	10.945
648	1.426	4.01181	10.9365
649	1.43171	4.01535	10.9229
650	1.43608	4.01957	10.9049
651	1.4399	4.02427	10.8844
652	1.4432	4.02938	10.8613
653	1.446	4.03479	10.8358
654	1.44836	4.04041	10.808
655	1.45029	4.04617	10.7781
656	1.45183	4.05196	10.746
657	1.45302	4.0577	10.712
658	1.45389	4.0633	10.6762
659	1.45447	4.06866	10.6386
660	1.4548	4.07371	10.5993
661	1.4549	4.07834	10.5586
662	1.45467	4.08253	10.5151
663	1.45399	4.08636	10.4682
664	1.45291	4.0899	10.4182
665	1.45147	4.09322	10.3659
666	1.4497	4.09641	10.3117
667	1.44764	4.09954	10.2562
668	1.44535	4.10267	10.1999
669	1.44285	4.10589	10.1435
670	1.44019	4.10927	10.0875
671	1.43742	4.11288	10.0324
672	1.43456	4.1168	9.97876
673	1.43167	4.12109	9.92722
674	1.42873	4.1258	9.87649
675	1.42566	4.13083	9.82516
676	1.42247	4.13615	9.77357
677	1.41914	4.14169	9.72202
678	1.41565	4.14738	9.67086
679	1.41199	4.15317	9.62041
680	1.40814	4.159	9.57098
681	1.40409	4.16481	9.52292
682	1.39983	4.17054	9.47654
683	1.39534	4.17612	9.43218
684	1.3906	4.18151	9.39015
685	1.38561	4.18663	9.35078
686	1.38003	4.19168	9.31377
687	1.37368	4.19684	9.27856
688	1.36674	4.20204	9.24511
689	1.35939	4.20723	9.21339
690	1.35184	4.21234	9.18335
691	1.34425	4.2173	9.15496
692	1.33682	4.22205	9.12818
693	1.32972	4.22653	9.10295
694	1.32316	4.23066	9.07926
695	1.31731	4.2344	9.05705
696	1.31237	4.23766	9.03628
697	1.3085	4.24039	9.01693
698	1.30579	4.24239	8.99933
699	1.30407	4.24358	8.98374
700	1.30319	4.24414	8.97001
701	1.30299	4.24419	8.95798
702	1.30331	4.24391	8.94747
703	1.30401	4.24343	8.93832
704	1.30492	4.24291	8.93037
705	1.30588	4.24251	8.92345
706	1.30676	4.24237	8.91741
707	1.30738	4.24265	8.91207
708	1.30759	4.24349	8.90727
709	1.30725	4.24505	8.90284
710	1.30657	4.24744	8.89898
711	1.30588	4.25055	8.89599
712	1.30515	4.25423	8.89385
713	1.30436	4.25832	8.89258
714	1.30346	4.26268	8.89218
715	1.30245	4.26715	8.89266
716	1.30128	4.27158	8.89401
717	1.29993	4.27582	8.89624
718	1.29837	4.2797	8.89935
719	1.29658	4.28309	8.90334
720	1.29452	4.28582	8.90822
721	1.29217	4.28774	8.914
722	1.28931	4.28893	8.92125
723	1.28586	4.2896	8.93036
724	1.28193	4.2898	8.941
725	1.27766	4.2896	8.95285
726	1.27318	4.28905	8.96558
727	1.26862	4.28821	8.97887
728	1.26413	4.28713	8.99239
729	1.25982	4.28587	9.00581
730	1.25583	4.28449	9.01882
731	1.25229	4.28306	9.03108
732	1.24934	4.28162	9.04227
733	1.2471	4.28023	9.05206
734	1.24556	4.27873	9.06023
735	1.24454	4.27693	9.06697
736	1.24398	4.27489	9.07262
737	1.24381	4.27267	9.07752
738	1.24396	4.27034	9.082
739	1.24436	4.26795	9.08639
740	1.24494	4.26556	9.09104
741	1.24564	4.26324	9.09627
742	1.24638	4.26103	9.10242
743	1.2471	4.25899	9.10982
744	1.24773	4.2572	9.11882
745	1.2482	4.2557	9.12975
746	1.24863	4.25464	9.14314
747	1.24918	4.25405	9.15897
748	1.24982	4.25381	9.17675
749	1.25054	4.25381	9.19596
750	1.2513	4.25392	9.21608
751	1.25208	4.25404	9.23662
752	1.25285	4.25405	9.25706
753	1.25359	4.25382	9.2769
754	1.25428	4.25325	9.29562
755	1.25489	4.25221	9.31272
756	1.2554	4.2506	9.32769
757	1.25578	4.24829	9.34002
758	1.25614	4.24502	9.34994
759	1.25657	4.24075	9.35814
760	1.25703	4.2357	9.36484
761	1.25748	4.23009	9.37023
762	1.25788	4.22413	9.3745
763	1.25818	4.21804	9.37786
764	1.25835	4.21204	9.3805
765	1.25833	4.20634	9.38262
766	1.25811	4.20117	9.38441
767	1.25762	4.19674	9.38609
768	1.25682	4.19326	9.38784
769	1.25569	4.19096	9.38986
770	1.2542	4.18975	9.39147
771	1.25241	4.18934	9.39201
772	1.25034	4.18963	9.39172
773	1.24802	4.19054	9.39087
774	1.24548	4.19197	9.3897
775	1.24275	4.19383	9.38846
776	1.23986	4.19603	9.38739
777	1.23684	4.19847	9.38675
778	1.23372	4.20107	9.38678
779	1.23052	4.20373	9.38774
780	1.22729	4.20635	9.38987
781	1.22403	4.20885	9.39342
782	1.22045	4.21149	9.39862
783	1.21629	4.21454	9.40532
784	1.21172	4.2179	9.41326
785	1.20689	4.22151	9.42215
786	1.20195	4.22526	9.43172
787	1.19707	4.22908	9.44168
788	1.1924	4.23289	9.45176
789	1.18809	4.23659	9.46168
790	1.18431	4.24011	9.47116
791	1.1812	4.24336	9.47992
792	1.17893	4.24626	9.48768
793	1.17765	4.24872	9.49418
794	1.1776	4.25059	9.49982
795	1.17875	4.25187	9.50517
796	1.18089	4.2527	9.51018
797	1.18377	4.25321	9.51481
798	1.18718	4.25354	9.51901
799	1.19088	4.25382	9.52271
800	1.19465	4.25419	9.52587
801	1.19826	4.25478	9.52843
802	1.20148	4.25573	9.53036
803	1.20408	4.25718	9.53159
804	1.20584	4.25925	9.53207
805	1.20652	4.26209	9.53176
806	1.2066	4.26555	9.53059
807	1.20662	4.26941	9.52857
808	1.20649	4.27364	9.52577
809	1.20608	4.27825	9.52227
810	1.20527	4.28321	9.51812
811	1.20397	4.28852	9.51339
812	1.20205	4.29417	9.50816
813	1.1994	4.30014	9.50248
814	1.19591	4.30643	9.49644
815	1.19147	4.31302	9.49008
816	1.18596	4.31991	9.48349
817	1.17928	4.32707	9.47673
818	1.1714	4.33458	9.4689
819	1.16246	4.34246	9.45938
820	1.15252	4.3507	9.4486
821	1.14167	4.35928	9.437
822	1.12998	4.36817	9.42503
823	1.11753	4.37736	9.41312
824	1.10438	4.38682	9.40172
825	1.09062	4.39653	9.39127
826	1.07633	4.40647	9.38221
827	1.06157	4.41661	9.37498
828	1.04643	4.42693	9.37003
829	1.03097	4.43742	9.36778
830	1.01457	4.44843	9.3684
831	0.99675	4.46026	9.37148
832	0.977801	4.47268	9.37667
833	0.958016	4.48553	9.38361
834	0.937689	4.49859	9.39193
835	0.917113	4.51168	9.40127
836	0.896581	4.5246	9.41128
837	0.876388	4.53717	9.4216
838	0.856828	4.54919	9.43186
839	0.838196	4.56046	9.44171
840	0.820787	4.57081	9.45079
841	0.804896	4.58002	9.45873
842	0.790045	4.58837	9.46636
843	0.775607	4.59623	9.47456
844	0.761656	4.60358	9.48312
845	0.748267	4.61039	9.49185
846	0.735514	4.61666	9.50053
847	0.723471	4.62236	9.50895
848	0.712212	4.62749	9.51691
849	0.701811	4.63201	9.52418
850	0.692344	4.63592	9.53057
851	0.683884	4.63919	9.53586
852	0.676506	4.64182	9.53984
853	0.670284	4.64378	9.54231
854	0.665483	4.64472	9.54306
855	0.662189	4.64444	9.54221
856	0.660211	4.64314	9.53998
857	0.65936	4.64103	9.53663
858	0.659443	4.6383	9.53239
859	0.66027	4.63516	9.5275
860	0.66165	4.63181	9.52222
861	0.663392	4.62846	9.51678
862	0.665306	4.62532	9.51141
863	0.667199	4.62257	9.50638
864	0.668882	4.62043	9.5019
865	0.670163	4.6191	9.49824
866	0.671525	4.61836	9.49525
867	0.673484	4.61785	9.49259
868	0.675898	4.61756	9.49017
869	0.678624	4.61748	9.48792
870	0.681521	4.6176	9.48575
871	0.684447	4.61791	9.48358
872	0.687261	4.6184	9.48132
873	0.68982	4.61906	9.47891
874	0.691983	4.61989	9.47626
875	0.693608	4.62086	9.47328
876	0.694553	4.62198	9.4699
877	0.694677	4.62323	9.46603
878	0.694122	4.62462	9.46177
879	0.693135	4.62615	9.45729
880	0.691728	4.62783	9.45257
881	0.689912	4.62966	9.4476
882	0.6877	4.63166	9.4424
883	0.685104	4.63382	9.43695
884	0.682135	4.63616	9.43125
885	0.678805	4.63868	9.4253
886	0.675126	4.64138	9.41909
887	0.671111	4.64428	9.41262
888	0.666771	4.64737	9.40589
889	0.662118	4.65066	9.39889
890	0.657039	4.65419	9.39142
891	0.651449	4.65796	9.38334
892	0.645402	4.66195	9.37477
893	0.638951	4.66615	9.36582
894	0.632152	4.67053	9.35662
895	0.625059	4.67508	9.34729
896	0.617725	4.67978	9.33792
897	0.610206	4.6846	9.32865
898	0.602554	4.68954	9.31959
899	0.594825	4.69456	9.31085
900	0.587072	4.69966	9.30255
901	0.57935	4.70482	9.2948
902	0.57155	4.71007	9.28761
903	0.563543	4.71549	9.28084
904	0.555355	4.72105	9.27441
905	0.54701	4.72674	9.26826
906	0.538533	4.73254	9.26232
907	0.52995	4.73842	9.25652
908	0.521283	4.74439	9.25078
909	0.51256	4.75041	9.24504
910	0.503803	4.75648	9.23923
911	0.49504	4.76257	9.23327
912	0.486293	4.76867	9.22709
913	0.477588	4.77476	9.22063
914	0.468887	4.78083	9.2139
915	0.460136	4.78688	9.20697
916	0.451341	4.79294	9.19989
917	0.442508	4.79902	9.19269
918	0.433644	4.80514	9.18542
919	0.424752	4.81133	9.17811
920	0.41584	4.8176	9.17081
921	0.406913	4.82396	9.16356
922	0.397977	4.83044	9.15638
923	0.389037	4.83706	9.14933
924	0.380098	4.84384	9.14244
925	0.371168	4.85079	9.13575
926	0.362263	4.85798	9.12923
927	0.353387	4.86544	9.12281
928	0.344528	4.87312	9.11648
929	0.335673	4.88097	9.11025
930	0.326809	4.88893	9.10409
931	0.317923	4.89696	9.09801
932	0.309002	4.90501	9.09201
933	0.300033	4.91303	9.08606
934	0.291003	4.92097	9.08017
935	0.2819	4.92877	9.07434
936	0.272709	4.93639	9.06855
937	0.263419	4.94378	9.0628
938	0.253877	4.95086	9.05736
939	0.244003	4.95763	9.05244
940	0.233887	4.96416	9.04787
941	0.223619	4.97055	9.0435
942	0.21329	4.97684	9.03919
943	0.202991	4.98313	9.03479
944	0.192812	4.98949	9.03015
945	0.182845	4.99599	9.02511
946	0.17318	5.00271	9.01954
947	0.163907	5.00972	9.01328
948	0.155118	5.0171	9.00618
949	0.146904	5.02492	8.99809
950	0.139402	5.03314	8.98887
951	0.1326	5.04165	8.97859
952	0.126365	5.05042	8.96741
953	0.120566	5.05944	8.95552
954	0.11507	5.06867	8.9431
955	0.109743	5.0781	8.93031
956	0.104454	5.0877	8.91733
957	0.0990704	5.09744	8.90434
958	0.0934592	5.10731	8.89151
959	0.0874882	5.11728	8.87903
960	0.0810249	5.12733	8.86705
961	0.0739368	5.13742	8.85577
962	0.0663375	5.14767	8.84485
963	0.058444	5.15813	8.83391
964	0.0502789	5.16879	8.82301
965	0.0418646	5.17961	8.81221
966	0.0332236	5.19054	8.80157
967	0.0243782	5.20158	8.79115
968	0.0153508	5.21266	8.78102
969	0.00616346	5.22377	8.77124
970	-0.00316161	5.23487	8.76187
971	-0.0126023	5.24593	8.75297
972	-0.0221367	5.2569	8.7446
973	-0.0317427	5.26776	8.73684
974	-0.041549	5.2785	8.72996
975	-0.0516615	5.28914	8.72409
976	-0.062025	5.29972	8.71904
977	-0.0725839	5.31025	8.71459
978	-0.0832826	5.32077	8.71056
979	-0.0940653	5.3313	8.70673
980	-0.104876	5.34188	8.70291
981	-0.11566	5.35254	8.69891
982	-0.126359	5.36329	8.69451
983	-0.136919	5.37418	8.68952
984	-0.147283	5.38522	8.68374
985	-0.157395	5.39646	8.67697
986	-0.167302	5.40807	8.66929
987	-0.177094	5.42016	8.66095
988	-0.186783	5.4326	8.65204
989	-0.196377	5.44526	8.64265
990	-0.205885	5.45802	8.63287
991	-0.215318	5.47076	8.62279
992	-0.224685	5.48336	8.61249
993	-0.233996	5.49569	8.60207
994	-0.24326	5.50763	8.5916
995	-0.252488	5.51906	8.58119
996	-0.261687	5.52984	8.57091
997	-0.27087	5.53987	8.56085
998	-0.280177	5.5492	8.55076
999	-0.28969	5.55799	8.54036
1000	-0.299322	5.56629	8.52976
1001	-0.308992	5.57416	8.51902
1002	-0.318615	5.58164	8.50825
1003	-0.328107	5.58878	8.49753
1004	-0.337385	5.59562	8.48695
1005	-0.346364	5.60221	8.47658
1006	-0.354962	5.60861	8.46653
1007	-0.363094	5.61485	8.45687
1008	-0.370678	5.62099	8.4477
1009	-0.377628	5.62707	8.43911
1010	-0.384027	5.63303	8.4315
1011	-0.390019	5.63876	8.42505
1012	-0.395611	5.64429	8.41947
1013	-0.400814	5.64961	8.4145
1014	-0.405637	5.65473	8.40983
1015	-0.410087	5.65966	8.40519
1016	-0.414175	5.6644	8.4003
1017	-0.417909	5.66896	8.39487
1018	-0.421298	5.67334	8.38863
1019	-0.42435	5.67756	8.38128
1020	-0.427074	5.68162	8.37255
1021	-0.429479	5.68552	8.36215
1022	-0.431394	5.68893	8.34947
1023	-0.432703	5.69163	8.33441
1024	-0.433492	5.6938	8.31749
1025	-0.433847	5.69561	8.29924
1026	-0.433857	5.69725	8.28017
1027	-0.433608	5.6989	8.2608
1028	-0.433187	5.70073	8.24165
1029	-0.432681	5.70292	8.22324
1030	-0.432176	5.70565	8.20609
1031	-0.43176	5.70911	8.19072
1032	-0.431518	5.71346	8.17764
1033	-0.431538	5.7189	8.16737
1034	-0.431496	5.72535	8.15993
1035	-0.43109	5.73258	8.15475
1036	-0.430443	5.74052	8.15149
1037	-0.429677	5.74909	8.14983
1038	-0.428914	5.75819	8.14942
1039	-0.428275	5.76775	8.14994
1040	-0.427883	5.7777	8.15105
1041	-0.42786	5.78794	8.15241
1042	-0.428326	5.7984	8.1537
1043	-0.429404	5.80899	8.15457
1044	-0.431213	5.81964	8.1547
1045	-0.433875	5.83027	8.15375
1046	-0.437449	5.84103	8.15195
1047	-0.441837	5.85213	8.14981
1048	-0.446931	5.86351	8.14742
1049	-0.452622	5.87515	8.14486
1050	-0.458802	5.88701	8.14223
1051	-0.46536	5.89905	8.1396
1052	-0.47219	5.91123	8.13706
1053	-0.479181	5.92352	8.1347
1054	-0.486225	5.93588	8.1326
1055	-0.493214	5.94827	8.13084
1056	-0.500038	5.96065	8.12952
1057	-0.50659	5.97299	8.12872
1058	-0.513096	5.98545	8.12835
1059	-0.519816	5.99819	8.12825
1060	-0.526699	6.01112	8.12841
1061	-0.533688	6.02419	8.12884
1062	-0.540732	6.03733	8.12953
1063	-0.547776	6.05047	8.13049
1064	-0.554765	6.06355	8.13169
1065	-0.561647	6.07649	8.13315
1066	-0.568368	6.08923	8.13486
1067	-0.574873	6.10171	8.13682
1068	-0.581109	6.11385	8.13902
1069	-0.587022	6.1256	8.14147
1070	-0.592639	6.13699	8.14425
1071	-0.598038	6.14812	8.14744
1072	-0.603238	6.15901	8.15098
1073	-0.608257	6.16969	8.15482
1074	-0.613115	6.18017	8.15891
1075	-0.617831	6.19047	8.16321
1076	-0.622425	6.20061	8.16765
1077	-0.626916	6.21059	8.17218
1078	-0.631322	6.22046	8.17676
1079	-0.635663	6.23021	8.18134
1080	-0.639959	6.23988	8.18585
1081	-0.644228	6.24947	8.19026
1082	-0.648267	6.25897	8.19479
1083	-0.651925	6.26833	8.19964
1084	-0.655302	6.27755	8.20473
1085	-0.658495	6.28665	8.20996
1086	-0.661605	6.29562	8.21523
1087	-0.664729	6.30446	8.22045
1088	-0.667967	6.31319	8.22553
1089	-0.671417	6.3218	8.23037
1090	-0.675179	6.3303	8.23488
1091	-0.67935	6.33868	8.23897
1092	-0.684029	6.34696	8.24253
1093	-0.689316	6.35514	8.24547
1094	-0.695376	6.36334	8.24768
1095	-0.702211	6.37161	8.24918
1096	-0.709664	6.3799	8.25009
1097	-0.717582	6.38815	8.25053
1098	-0.72581	6.39628	8.25065
1099	-0.734194	6.40424	8.25056
1100	-0.74258	6.41195	8.25039
1101	-0.750814	6.41935	8.25026
1102	-0.758741	6.42638	8.25031
1103	-0.766208	6.43297	8.25066
1104	-0.77306	6.43906	8.25144
1105	-0.779144	6.44458	8.25277
1106	-0.784559	6.44948	8.25442
1107	-0.789537	6.4538	8.2561
1108	-0.794123	6.45761	8.25787
1109	-0.798359	6.46098	8.25976
1110	-0.802289	6.46398	8.26182
1111	-0.805956	6.46667	8.26411
1112	-0.809405	6.46912	8.26666
1113	-0.812678	6.4714	8.26954
1114	-0.81582	6.47359	8.27278
1115	-0.818873	6.47574	8.27643
1116	-0.821882	6.47793	8.28054
1117	-0.824889	6.48023	8.28516
1118	-0.827879	6.48253	8.29044
1119	-0.830793	6.48468	8.29641
1120	-0.833614	6.48671	8.30297
1121	-0.836321	6.48862	8.31001
1122	-0.838897	6.49043	8.31741
1123	-0.841324	6.49216	8.32507
1124	-0.843581	6.49381	8.33287
1125	-0.845652	6.49541	8.34071
1126	-0.847517	6.49695	8.34846
1127	-0.849157	6.49847	8.35602
1128	-0.850554	6.49997	8.36329
1129	-0.851689	6.50147	8.37014
1130	-0.852498	6.50293	8.37671
1131	-0.852961	6.50433	8.38321
1132	-0.853125	6.50567	8.38963
1133	-0.853036	6.50696	8.39598
1134	-0.852741	6.50821	8.40224
1135	-0.852287	6.50941	8.40843
1136	-0.851719	6.51059	8.41454
1137	-0.851086	6.51174	8.42056
1138	-0.850432	6.51287	8.42649
1139	-0.849806	6.51399	8.43234
1140	-0.849253	6.5151	8.4381
1141	-0.84882	6.51621	8.44377
1142	-0.848443	6.51712	8.44938
1143	-0.848028	6.51769	8.45496
1144	-0.847581	6.51803	8.46049
1145	-0.84711	6.51824	8.46596
1146	-0.846618	6.51843	8.47133
1147	-0.846112	6.51871	8.47661
1148	-0.845598	6.51919	8.48176
1149	-0.845082	6.51997	8.48677
1150	-0.844569	6.52116	8.49163
1151	-0.844065	6.52287	8.49631
1152	-0.843575	6.5252	8.50079
1153	-0.843107	6.52827	8.50507
1154	-0.842673	6.53215	8.50896
1155	-0.842277	6.53678	8.51238
1156	-0.841907	6.54206	8.51544
1157	-0.841552	6.54785	8.51823
1158	-0.841199	6.55406	8.52086
1159	-0.840838	6.56057	8.52344
1160	-0.840457	6.56725	8.52608
1161	-0.840044	6.57401	8.52887
1162	-0.839589	6.58072	8.53192
1163	-0.839079	6.58727	8.53533
1164	-0.838503	6.59354	8.53922
1165	-0.83785	6.59943	8.54368
1166	-0.837046	6.60511	8.54889
1167	-0.836058	6.61083	8.55483
1168	-0.834932	6.61656	8.56136
1169	-0.833716	6.62226	8.5683
1170	-0.832458	6.62793	8.57551
1171	-0.831204	6.63352	8.58282
1172	-0.830003	6.63901	8.59007
1173	-0.828901	6.64437	8.5971
1174	-0.827946	6.64958	8.60376
1175	-0.827186	6.65461	8.60989
1176	-0.826668	6.65943	8.61532
1177	-0.826438	6.66401	8.61989
1178	-0.826593	6.66846	8.62353
1179	-0.827141	6.67287	8.62634
1180	-0.828	6.67721	8.62847
1181	-0.829088	6.68143	8.63008
1182	-0.830323	6.68549	8.63132
1183	-0.831622	6.68936	8.63233
1184	-0.832903	6.693	8.63326
1185	-0.834085	6.69637	8.63426
1186	-0.835085	6.69943	8.63549
1187	-0.835821	6.70215	8.63708
1188	-0.836211	6.70448	8.6392
1189	-0.836173	6.70639	8.64199
1190	-0.835825	6.70777	8.64541
1191	-0.835331	6.70861	8.6493
1192	-0.834679	6.70898	8.65355
1193	-0.833857	6.70896	8.65811
1194	-0.832854	6.70863	8.66289
1195	-0.831657	6.70808	8.66782
1196	-0.830255	6.70738	8.67281
1197	-0.828635	6.70661	8.67779
1198	-0.826787	6.70584	8.68268
1199	-0.824697	6.70517	8.68741
1200	-0.822354	6.70467	8.69189
1201	-0.819747	6.70441	8.69605
1202	-0.816695	6.70442	8.70002
1203	-0.813096	6.7046	8.70397
1204	-0.809057	6.70491	8.70788
1205	-0.804683	6.70528	8.71173
1206	-0.800079	6.70566	8.71548
1207	-0.795352	6.70599	8.71913
1208	-0.790608	6.70623	8.72264
1209	-0.785952	6.7063	8.726
1210	-0.781491	6.70616	8.72917
1211	-0.77733	6.70574	8.73214
1212	-0.773575	6.705	8.73489
1213	-0.770331	6.70387	8.7374
1214	-0.767609	6.7024	8.73959
1215	-0.765299	6.70066	8.74147
1216	-0.763328	6.69868	8.74308
1217	-0.761623	6.69647	8.74447
1218	-0.760113	6.69404	8.74567
1219	-0.758725	6.69141	8.74675
1220	-0.757387	6.6886	8.74773
1221	-0.756025	6.68561	8.74867
1222	-0.754568	6.68248	8.74962
1223	-0.752943	6.67921	8.75062
1224	-0.751078	6.67581	8.75171
1225	-0.7489	6.67231	8.75294
1226	-0.746453	6.66865	8.75439
1227	-0.743845	6.6648	8.75607
1228	-0.741098	6.66076	8.75789
1229	-0.738233	6.65655	8.75979
1230	-0.735273	6.65219	8.76169
1231	-0.732239	6.64769	8.76352
1232	-0.729154	6.64307	8.76522
1233	-0.726038	6.63834	8.76669
1234	-0.722915	6.63353	8.76789
1235	-0.719806	6.62864	8.76872
1236	-0.716732	6.62369	8.76912
1237	-0.713717	6.6187	8.76902
1238	-0.710714	6.61356	8.76848
1239	-0.707673	6.6082	8.76763
1240	-0.704602	6.60266	8.76648
1241	-0.701513	6.59699	8.76503
1242	-0.698416	6.59123	8.7633
1243	-0.695322	6.58542	8.76129
1244	-0.692242	6.57961	8.75901
1245	-0.689185	6.57384	8.75646
1246	-0.686163	6.56817	8.75367
1247	-0.683186	6.56262	8.75063
1248	-0.680264	6.55726	8.74736
1249	-0.677408	6.55212	8.74387
1250	-0.674712	6.54713	8.7399
1251	-0.672226	6.54218	8.73529
1252	-0.669891	6.53729	8.73018
1253	-0.667649	6.53247	8.72468
1254	-0.665442	6.52774	8.71893
1255	-0.663211	6.52312	8.71306
1256	-0.660898	6.51862	8.7072
1257	-0.658444	6.51425	8.70146
1258	-0.655792	6.51003	8.696
1259	-0.652883	6.50598	8.69092
1260	-0.649659	6.5021	8.68636
1261	-0.646061	6.49842	8.68245
1262	-0.641827	6.49483	8.67917
1263	-0.636854	6.49124	8.67637
1264	-0.631323	6.48771	8.67398
1265	-0.625412	6.48428	8.67191
1266	-0.619302	6.481	8.67011
1267	-0.613174	6.47792	8.66851
1268	-0.607206	6.47508	8.66702
1269	-0.601579	6.47254	8.66558
1270	-0.596473	6.47034	8.66411
1271	-0.592068	6.46853	8.66255
1272	-0.588544	6.46716	8.66083
1273	-0.586081	6.46627	8.65886
1274	-0.584738	6.46596	8.65658
1275	-0.584356	6.46625	8.654
1276	-0.584789	6.46704	8.65123
1277	-0.585889	6.46825	8.64834
1278	-0.58751	6.46981	8.64543
1279	-0.589506	6.47163	8.64258
1280	-0.591728	6.47362	8.63989
1281	-0.594031	6.47571	8.63745
1282	-0.596268	6.47781	8.63534
1283	-0.598292	6.47983	8.63366
1284	-0.599956	6.4817	8.63249
1285	-0.601113	6.48333	8.63193
1286	-0.601989	6.48496	8.63215
1287	-0.602887	6.48682	8.63318
1288	-0.603777	6.48884	8.63486
1289	-0.604631	6.49094	8.63703
1290	-0.605418	6.49305	8.63953
1291	-0.606109	6.4951	8.64221
1292	-0.606676	6.49702	8.64492
1293	-0.607087	6.49872	8.6475
1294	-0.607315	6.50013	8.64979
1295	-0.607329	6.50119	8.65164
1296	-0.607099	6.50182	8.65289
1297	-0.606598	6.50193	8.65338
1298	-0.605858	6.50167	8.65327
1299	-0.604934	6.50117	8.65282
1300	-0.603826	6.50043	8.65205
1301	-0.602534	6.49942	8.65097
1302	-0.601057	6.49813	8.64961
1303	-0.599397	6.49654	8.64797
1304	-0.597553	6.49462	8.64609
1305	-0.595525	6.49235	8.64397
1306	-0.593313	6.48973	8.64163
1307	-0.590918	6.48672	8.6391
1308	-0.58834	6.48331	8.63639
1309	-0.585578	6.47948	8.63351
1310	-0.582513	6.47499	8.63033
1311	-0.579067	6.46971	8.62672
1312	-0.575307	6.46379	8.62276
1313	-0.571298	6.45736	8.61852
1314	-0.567106	6.45057	8.61406
1315	-0.562796	6.44355	8.60945
1316	-0.558434	6.43646	8.60476
1317	-0.554086	6.42943	8.60006
1318	-0.549816	6.42261	8.59542
1319	-0.545691	6.41613	8.59091
1320	-0.541776	6.41015	8.5866
1321	-0.538135	6.40479	8.58255
1322	-0.534645	6.40002	8.57884
1323	-0.531154	6.39564	8.57546
1324	-0.527688	6.3916	8.5723
1325	-0.524274	6.38783	8.5693
1326	-0.520939	6.38426	8.56635
1327	-0.517709	6.38083	8.56337
1328	-0.51461	6.37748	8.56028
1329	-0.511669	6.37415	8.55699
1330	-0.508913	6.37077	8.55341
1331	-0.506368	6.36727	8.54945
1332	-0.504061	6.36361	8.54503
1333	-0.502019	6.3597	8.54006
1334	-0.500147	6.35541	8.53432
1335	-0.498357	6.35074	8.52778
1336	-0.496684	6.34579	8.5206
1337	-0.495161	6.34067	8.51296
1338	-0.493823	6.33551	8.50503
1339	-0.492706	6.33041	8.49698
1340	-0.491842	6.32549	8.48899
1341	-0.491267	6.32087	8.48123
1342	-0.491014	6.31665	8.47388
1343	-0.491118	6.31296	8.4671
1344	-0.491614	6.30991	8.46107
1345	-0.492534	6.30761	8.45597
1346	-0.494077	6.30611	8.45169
1347	-0.496331	6.3053	8.448
1348	-0.499167	6.30509	8.44483
1349	-0.502455	6.30538	8.44212
1350	-0.506065	6.30608	8.43982
1351	-0.509867	6.30709	8.43786
1352	-0.513731	6.30833	8.43619
1353	-0.517528	6.3097	8.43474
1354	-0.521127	6.31109	8.43345
1355	-0.524399	6.31242	8.43227
1356	-0.527215	6.3136	8.43114
1357	-0.529443	6.31453	8.42999
1358	-0.53115	6.31541	8.42906
1359	-0.532518	6.3165	8.42856
1360	-0.533595	6.31773	8.42839
1361	-0.534427	6.31905	8.42847
1362	-0.535061	6.32039	8.42872
1363	-0.535546	6.32172	8.42905
1364	-0.535927	6.32297	8.42937
1365	-0.536253	6.32408	8.4296
1366	-0.53657	6.325	8.42964
1367	-0.536925	6.32568	8.42942
1368	-0.537366	6.32605	8.42885
1369	-0.537939	6.32607	8.42783
1370	-0.538609	6.32568	8.42653
1371	-0.539301	6.32489	8.42512
1372	-0.540005	6.32379	8.42358
1373	-0.540711	6.32243	8.42188
1374	-0.541408	6.32088	8.42001
1375	-0.542085	6.3192	8.41793
1376	-0.542734	6.31747	8.41562
1377	-0.543343	6.31575	8.41305
1378	-0.543901	6.31409	8.4102
1379	-0.5444	6.31258	8.40704
1380	-0.544828	6.31128	8.40354
1381	-0.545176	6.31024	8.39969
1382	-0.545372	6.30939	8.39523
1383	-0.545383	6.3086	8.39005
1384	-0.545254	6.30786	8.38428
1385	-0.545029	6.3072	8.37808
1386	-0.544755	6.3066	8.3716
1387	-0.544477	6.30609	8.36498
1388	-0.544239	6.30566	8.35838
1389	-0.544086	6.30533	8.35195
1390	-0.544065	6.30509	8.34583
1391	-0.544219	6.30497	8.34017
1392	-0.544594	6.30495	8.33513
1393	-0.545235	6.30506	8.33084
1394	-0.546167	6.30546	8.32716
1395	-0.547357	6.30627	8.3238
1396	-0.548762	6.30738	8.32077
1397	-0.55034	6.3087	8.31806
1398	-0.552049	6.31011	8.31567
1399	-0.553846	6.31152	8.31358
1400	-0.555688	6.31283	8.3118
1401	-0.557534	6.31393	8.31031
1402	-0.559341	6.31473	8.30912
1403	-0.561067	6.31513	8.30821
1404	-0.562669	6.31501	8.30758
1405	-0.564105	6.31428	8.30723
1406	-0.565546	6.31295	8.3074
1407	-0.567149	6.31114	8.30826
1408	-0.568847	6.30889	8.30968
1409	-0.570573	6.30629	8.31151
1410	-0.572259	6.30337	8.31364
1411	-0.573839	6.30021	8.31593
1412	-0.575247	6.29687	8.31825
1413	-0.576414	6.2934	8.32047
1414	-0.577275	6.28986	8.32245
1415	-0.577763	6.28632	8.32407
1416	-0.57781	6.28284	8.3252
1417	-0.577351	6.27947	8.32569
1418	-0.576317	6.27614	8.32564
1419	-0.574741	6.27273	8.32522
1420	-0.5727	6.26924	8.32448
1421	-0.570274	6.26569	8.32347
1422	-0.567542	6.26207	8.32222
1423	-0.564582	6.2584	8.32079
1424	-0.561473	6.25466	8.3192
1425	-0.558295	6.25088	8.31751
1426	-0.555125	6.24705	8.31576
1427	-0.552044	6.24317	8.31399
1428	-0.54913	6.23926	8.31224
1429	-0.546461	6.23531	8.31056
1430	-0.543847	6.23116	8.30889
1431	-0.541078	6.22667	8.30715
1432	-0.538209	6.22195	8.30535
1433	-0.535295	6.21709	8.30347
1434	-0.53239	6.21218	8.30154
1435	-0.529549	6.20732	8.29954
1436	-0.526826	6.2026	8.29749
1437	-0.524276	6.19812	8.29539
1438	-0.521953	6.19397	8.29323
1439	-0.519912	6.19024	8.29103
1440	-0.518208	6.18703	8.28879
1441	-0.516894	6.18443	8.28651
1442	-0.516026	6.18234	8.28415
1443	-0.515579	6.18057	8.28171
1444	-0.515488	6.17912	8.27919
1445	-0.515688	6.17801	8.2766
1446	-0.516116	6.17722	8.27397
1447	-0.516707	6.17677	8.2713
1448	-0.517396	6.17665	8.26861
1449	-0.518119	6.17687	8.26591
1450	-0.518813	6.17742	8.26321
1451	-0.519411	6.17831	8.26054
1452	-0.519851	6.17954	8.25789
1453	-0.520067	6.18111	8.25529
1454	-0.52015	6.1832	8.25274
1455	-0.520229	6.18592	8.25024
1456	-0.520295	6.18917	8.24776
1457	-0.520339	6.19285	8.24529
1458	-0.520353	6.19687	8.24283
1459	-0.520327	6.20113	8.24037
1460	-0.520255	6.20553	8.23788
1461	-0.520125	6.20998	8.23537
1462	-0.519931	6.21437	8.23282
1463	-0.519664	6.21862	8.23021
1464	-0.519315	6.22262	8.22754
1465	-0.518875	6.22627	8.22479
1466	-0.51829	6.22972	8.22219
1467	-0.517534	6.23316	8.21989
1468	-0.516642	6.23657	8.21779
1469	-0.515651	6.23995	8.21576
1470	-0.514594	6.24327	8.21369
1471	-0.513509	6.24653	8.21147
1472	-0.51243	6.24971	8.20897
1473	-0.511392	6.25279	8.20608
1474	-0.510431	6.25578	8.20269
1475	-0.509583	6.25864	8.19867
1476	-0.508882	6.26138	8.19392
1477	-0.508363	6.26397	8.18832
1478	-0.508102	6.26644	8.18162
1479	-0.508107	6.26882	8.17378
1480	-0.508314	6.27109	8.165
1481	-0.508661	6.27327	8.15552
1482	-0.509085	6.27534	8.14552
1483	-0.509522	6.2773	8.13524
1484	-0.509909	6.27915	8.12487
1485	-0.510185	6.28089	8.11464
1486	-0.510285	6.28252	8.10475
1487	-0.510147	6.28402	8.09541
1488	-0.509708	6.2854	8.08684
1489	-0.508905	6.28666	8.07924
1490	-0.507607	6.28762	8.07238
1491	-0.505797	6.28819	8.06587
1492	-0.503588	6.28846	8.05971
1493	-0.501092	6.28853	8.05389
1494	-0.498421	6.28847	8.04841
1495	-0.495687	6.28839	8.04328
1496	-0.493002	6.28838	8.03848
1497	-0.490478	6.28853	8.03402
1498	-0.488227	6.28892	8.02989
1499	-0.486362	6.28967	8.02609
1500	-0.484993	6.29084	8.02261
1501	-0.484233	6.29255	8.01946
1502	-0.484072	6.29479	8.01678
1503	-0.484379	6.29746	8.01467
1504	-0.485089	6.3005	8.01304
1505	-0.486137	6.30385	8.01183
1506	-0.487459	6.30746	8.01095
1507	-0.488988	6.31126	8.01032
1508	-0.49066	6.31519	8.00986
1509	-0.49241	6.31918	8.00951
1510	-0.494172	6.32319	8.00918
1511	-0.495882	6.32716	8.00879
1512	-0.497473	6.33101	8.00827
1513	-0.498881	6.33469	8.00753
1514	-0.500212	6.33837	8.00678
1515	-0.501603	6.34222	8.00624
1516	-0.503039	6.34619	8.00583
1517	-0.504504	6.35023	8.0055
1518	-0.505981	6.35428	8.00519
1519	-0.507453	6.35829	8.00485
1520	-0.508906	6.3622	8.0044
1521	-0.510322	6.36595	8.00381
1522	-0.511685	6.3695	8.00299
1523	-0.512979	6.37279	8.0019
1524	-0.514188	6.37577	8.00048
1525	-0.515295	6.37837	7.99866
1526	-0.516412	6.3807	7.99639
1527	-0.517625	6.38286	7.99369
1528	-0.518886	6.38485	7.99064
1529	-0.520144	6.38664	7.98731
1530	-0.521349	6.38822	7.98375
1531	-0.522452	6.38959	7.98005
1532	-0.523401	6.39072	7.97628
1533	-0.524149	6.39161	7.9725
1534	-0.524643	6.39223	7.96879
1535	-0.524836	6.39258	7.96521
1536	-0.524676	6.39265	7.96183
1537	-0.524114	6.39241	7.95873
1538	-0.523008	6.39165	7.95596
1539	-0.521321	6.39025	7.95348
1540	-0.519162	6.38834	7.95121
1541	-0.516642	6.38605	7.94907
1542	-0.51387	6.38349	7.94701
1543	-0.510956	6.38079	7.94493
1544	-0.508008	6.37809	7.94277
1545	-0.505137	6.37551	7.94045
1546	-0.502452	6.37317	7.9379
1547	-0.500063	6.37119	7.93504
1548	-0.498079	6.36971	7.9318
1549	-0.496609	6.36886	7.92811
1550	-0.495648	6.36864	7.92409
1551	-0.495073	6.36896	7.91992
1552	-0.494816	6.3697	7.91557
1553	-0.494813	6.37077	7.91101
1554	-0.494994	6.3721	7.90623
1555	-0.495295	6.37357	7.90118
1556	-0.495649	6.37509	7.89585
1557	-0.495988	6.37658	7.89021
1558	-0.496246	6.37794	7.88423
1559	-0.496358	6.37908	7.87789
1560	-0.496255	6.3799	7.87117
1561	-0.495872	6.3803	7.86403
1562	-0.495137	6.38029	7.85623
1563	-0.494079	6.37996	7.84761
1564	-0.492778	6.37936	7.83835
1565	-0.491316	6.37858	7.8286
1566	-0.489773	6.37766	7.81851
1567	-0.488231	6.37667	7.80825
1568	-0.486771	6.37568	7.79796
1569	-0.485474	6.37476	7.78781
1570	-0.484421	6.37396	7.77794
1571	-0.483694	6.37335	7.76853
1572	-0.483372	6.37299	7.75973
1573	-0.483538	6.37295	7.75168
1574	-0.484372	6.37331	7.74445
1575	-0.485902	6.37403	7.73789
1576	-0.487978	6.37504	7.73188
1577	-0.490448	6.37626	7.72629
1578	-0.493161	6.3776	7.72099
1579	-0.495967	6.37899	7.71585
1580	-0.498715	6.38035	7.71075
1581	-0.501254	6.38159	7.70556
1582	-0.503433	6.38263	7.70016
1583	-0.505102	6.3834	7.69441
1584	-0.506109	6.38382	7.68819
1585	-0.506304	6.38379	7.68137
1586	-0.505738	6.38334	7.67399
1587	-0.504606	6.38256	7.66621
1588	-0.502977	6.38149	7.65808
1589	-0.500921	6.38018	7.64968
1590	-0.498505	6.37868	7.64106
1591	-0.495799	6.37702	7.63228
1592	-0.49287	6.37526	7.62341
1593	-0.489789	6.37343	7.61452
1594	-0.486622	6.3716	7.60565
1595	-0.48344	6.36979	7.59688
1596	-0.48031	6.36806	7.58827
1597	-0.477301	6.36646	7.57987
1598	-0.474284	6.3648	7.57152
1599	-0.471101	6.36292	7.56303
1600	-0.467781	6.36089	7.55446
1601	-0.464348	6.35878	7.54586
1602	-0.460832	6.35665	7.5373
1603	-0.457257	6.35458	7.52882
1604	-0.453651	6.35263	7.52049
1605	-0.450041	6.35087	7.51237
1606	-0.446454	6.34936	7.5045
1607	-0.442915	6.34818	7.49695
1608	-0.439452	6.3474	7.48978
1609	-0.436092	6.34707	7.48304
1610	-0.432744	6.3474	7.47689
1611	-0.429325	6.34844	7.47139
1612	-0.425864	6.35002	7.4664
1613	-0.422393	6.35201	7.46179
1614	-0.418945	6.35426	7.45744
1615	-0.415549	6.35662	7.45323
1616	-0.412239	6.35894	7.44903
1617	-0.409045	6.36107	7.44471
1618	-0.406	6.36288	7.44014
1619	-0.403134	6.36419	7.43521
1620	-0.400479	6.36488	7.42978
1621	-0.398067	6.3648	7.42372
1622	-0.395979	6.36392	7.41702
1623	-0.394231	6.36239	7.40979
1624	-0.392759	6.36033	7.40213
1625	-0.3915	6.35784	7.39413
1626	-0.390389	6.35501	7.38589
1627	-0.389363	6.35195	7.3775
1628	-0.388358	6.34876	7.36905
1629	-0.387309	6.34554	7.36063
1630	-0.386153	6.3424	7.35235
1631	-0.384826	6.33944	7.3443
1632	-0.383263	6.33675	7.33657
1633	-0.381401	6.33445	7.32925
1634	-0.379217	6.33235	7.32248
1635	-0.376767	6.33021	7.31624
1636	-0.374105	6.32808	7.3104
1637	-0.371281	6.32598	7.30482
1638	-0.36835	6.32396	7.29937
1639	-0.365365	6.32206	7.29392
1640	-0.362377	6.3203	7.28834
1641	-0.35944	6.31872	7.2825
1642	-0.356606	6.31736	7.27626
1643	-0.353929	6.31626	7.26949
1644	-0.35146	6.31544	7.26206
1645	-0.349254	6.31496	7.25383
1646	-0.347185	6.31472	7.24478
1647	-0.345117	6.31464	7.23503
1648	-0.343085	6.31474	7.22469
1649	-0.341123	6.31504	7.21385
1650	-0.339263	6.31556	7.20262
1651	-0.337541	6.31632	7.19108
1652	-0.33599	6.31734	7.17935
1653	-0.334644	6.31863	7.16753
1654	-0.333537	6.32021	7.1557
1655	-0.332703	6.32211	7.14398
1656	-0.332177	6.32434	7.13246
1657	-0.33199	6.32693	7.12124
1658	-0.332389	6.33011	7.11022
1659	-0.333489	6.33402	7.09923
1660	-0.335136	6.33853	7.08826
1661	-0.337176	6.34347	7.07731
1662	-0.339455	6.34871	7.06635
1663	-0.341817	6.3541	7.05539
1664	-0.344109	6.35949	7.04441
1665	-0.346176	6.36473	7.03341
1666	-0.347864	6.36969	7.02237
1667	-0.349018	6.37422	7.01129
1668	-0.349484	6.37816	7.00016
1669	-0.349108	6.38138	6.98897
1670	-0.348209	6.38405	6.97781
1671	-0.347159	6.38646	6.96675
1672	-0.345881	6.38859	6.95575
1673	-0.344301	6.39043	6.94476
1674	-0.342342	6.39199	6.93373
1675	-0.339928	6.39325	6.92263
1676	-0.336985	6.39421	6.91141
1677	-0.333436	6.39486	6.90001
1678	-0.329205	6.39519	6.8884
1679	-0.324218	6.39519	6.87654
1680	-0.318398	6.39486	6.86436
1681	-0.31167	6.3942	6.85184
1682	-0.303818	6.39343	6.83896
1683	-0.294787	6.39271	6.82576
1684	-0.284744	6.39192	6.81228
1685	-0.273854	6.39093	6.79855
1686	-0.262283	6.38963	6.78461
1687	-0.250197	6.38788	6.77048
1688	-0.237763	6.38557	6.75621
1689	-0.225146	6.38256	6.74183
1690	-0.212512	6.37875	6.72736
1691	-0.200028	6.374	6.71285
1692	-0.187861	6.36819	6.69832
1693	-0.176176	6.36119	6.68382
1694	-0.164472	6.35275	6.66917
1695	-0.152249	6.34281	6.65423
1696	-0.139675	6.3316	6.63908
1697	-0.12692	6.31935	6.62377
1698	-0.114151	6.30629	6.60838
1699	-0.101537	6.29264	6.59297
1700	-0.0892457	6.27864	6.57762
1701	-0.0774449	6.2645	6.5624
1702	-0.0663026	6.25047	6.54736
1703	-0.0559865	6.23676	6.53258
1704	-0.0466642	6.2236	6.51814
1705	-0.0385032	6.21123	6.5041
1706	-0.0314725	6.19903	6.49108
1707	-0.0253691	6.18638	6.47942
1708	-0.020103	6.17346	6.46872
1709	-0.0155839	6.16045	6.4586
1710	-0.0117219	6.14755	6.44868
1711	-0.00842718	6.13493	6.43856
1712	-0.00560992	6.12277	6.42787
1713	-0.00318054	6.11128	6.41622
1714	-0.00104949	6.10062	6.40322
1715	0.000872736	6.09099	6.38849
1716	0.00267567	6.08257	6.37163
1717	0.00444892	6.07555	6.35228
1718	0.00601741	6.07005	6.33073
1719	0.00717223	6.06598	6.30762
1720	0.00795225	6.06313	6.28303
1721	0.00839632	6.06131	6.25701
1722	0.00854324	6.06033	6.22965
1723	0.00843169	6.06	6.20101
1724	0.0081002	6.06013	6.17117
1725	0.00758717	6.06051	6.14019
1726	0.0069308	6.06097	6.10816
1727	0.0061691	6.0613	6.07513
1728	0.00533986	6.06131	6.04119
1729	0.00448065	6.0608	6.0064
1730	0.00342542	6.06007	5.96926
1731	0.00202709	6.05949	5.92874
1732	0.00035163	6.05904	5.88561
1733	-0.00153493	6.05869	5.84064
1734	-0.00356646	6.05841	5.79461
1735	-0.00567676	6.05816	5.7483
1736	-0.00779951	6.05792	5.70247
1737	-0.00986834	6.05767	5.65791
1738	-0.0118168	6.05736	5.61538
1739	-0.0135782	6.05697	5.57567
1740	-0.0150861	6.05648	5.53954
1741	-0.0162737	6.05584	5.50777
1742	-0.0170133	6.05477	5.48011
1743	-0.0172964	6.05309	5.45557
1744	-0.0172348	6.051	5.43378
1745	-0.01694	6.04868	5.41438
1746	-0.0165236	6.0463	5.39702
1747	-0.0160969	6.04406	5.38134
1748	-0.0157714	6.04213	5.36698
1749	-0.0156583	6.0407	5.35359
1750	-0.0158689	6.03996	5.34079
1751	-0.0165144	6.04007	5.32825
1752	-0.017706	6.04124	5.31559
1753	-0.0195548	6.04364	5.30247
1754	-0.0216966	6.04694	5.29034
1755	-0.0237784	6.05073	5.28055
1756	-0.0259276	6.05507	5.27251
1757	-0.0282714	6.06003	5.26565
1758	-0.0309372	6.06567	5.25939
1759	-0.0340523	6.07206	5.25316
1760	-0.0377437	6.07926	5.24639
1761	-0.0421386	6.08734	5.23849
1762	-0.0473637	6.09636	5.2289
1763	-0.0535455	6.10639	5.21704
1764	-0.0608105	6.1175	5.20233
1765	-0.0692845	6.12975	5.18419
1766	-0.0800703	6.14336	5.16277
1767	-0.0937304	6.15841	5.13876
1768	-0.109581	6.17474	5.11247
1769	-0.126937	6.19219	5.08419
1770	-0.145115	6.21058	5.0542
1771	-0.163432	6.22977	5.0228
1772	-0.181204	6.24957	4.99029
1773	-0.197748	6.26984	4.95694
1774	-0.212382	6.2904	4.92307
1775	-0.224422	6.31108	4.88897
1776	-0.233188	6.33171	4.85492
1777	-0.237997	6.35213	4.82123
1778	-0.237556	6.37246	4.78665
1779	-0.231784	6.39293	4.75008
1780	-0.22182	6.41358	4.71202
1781	-0.208805	6.43446	4.67295
1782	-0.193877	6.45561	4.63335
1783	-0.178178	6.47708	4.59373
1784	-0.162848	6.49889	4.55455
1785	-0.149028	6.52111	4.51633
1786	-0.137859	6.54378	4.47953
1787	-0.130482	6.56695	4.44464
1788	-0.12804	6.59067	4.41216
1789	-0.131673	6.61499	4.38256
1790	-0.140799	6.64017	4.35498
1791	-0.153801	6.66631	4.32834
1792	-0.170273	6.69326	4.3028
1793	-0.189808	6.72084	4.27851
1794	-0.212002	6.74888	4.25563
1795	-0.236447	6.77722	4.23432
1796	-0.26274	6.80569	4.21473
1797	-0.290474	6.83412	4.19703
1798	-0.319244	6.86234	4.18137
1799	-0.348645	6.89017	4.16792
1800	-0.378271	6.91746	4.15683
1801	-0.407718	6.94402	4.14826
1802	-0.439696	6.97029	4.14327
1803	-0.476373	6.99673	4.14234
1804	-0.516532	7.02319	4.14479
1805	-0.558955	7.04956	4.14996
1806	-0.602426	7.0757	4.15717
1807	-0.645726	7.10148	4.16575
1808	-0.687635	7.12679	4.17502
1809	-0.726935	7.1515	4.18432
1810	-0.762407	7.17547	4.19298
1811	-0.792829	7.1986	4.20032
1812	-0.816982	7.22076	4.20568
1813	-0.833645	7.24184	4.20839
1814	-0.843003	7.26376	4.20838
1815	-0.846502	7.28791	4.20635
1816	-0.844819	7.3133	4.20276
1817	-0.838628	7.33896	4.19807
1818	-0.828604	7.36391	4.19277
1819	-0.815422	7.38717	4.18731
1820	-0.799757	7.40776	4.18216
1821	-0.782284	7.42471	4.17779
1822	-0.763677	7.43703	4.17466
1823	-0.74461	7.44376	4.17324
1824	-0.725757	7.4439	4.17398
1825	-0.707789	7.43649	4.17735
1826	-0.687795	7.42004	4.18151
1827	-0.663185	7.39469	4.18475
1828	-0.635111	7.36185	4.1878
1829	-0.604726	7.32298	4.19134
1830	-0.573183	7.27949	4.19608
1831	-0.541632	7.23282	4.20273
1832	-0.511225	7.1844	4.21201
1833	-0.483112	7.13567	4.22461
1834	-0.458441	7.08805	4.24127
1835	-0.438365	7.04297	4.26271
1836	-0.424034	7.00186	4.28965
1837	-0.416601	6.96615	4.32282
1838	-0.416302	6.93198	4.35934
1839	-0.422019	6.89535	4.3966
1840	-0.432884	6.85743	4.43572
1841	-0.448028	6.8194	4.47781
1842	-0.466584	6.78242	4.52401
1843	-0.487685	6.74768	4.57543
1844	-0.510468	6.71635	4.6332
1845	-0.53407	6.6896	4.69842
1846	-0.557636	6.66863	4.77221
1847	-0.580313	6.6546	4.85569
1848	-0.601257	6.6487	4.94997
1849	-0.619633	6.65213	5.05615
1850	-0.637155	6.66571	5.17295
1851	-0.65587	6.68866	5.29832
1852	-0.675442	6.71977	5.43225
1853	-0.695533	6.75783	5.57474
1854	-0.715801	6.80163	5.72577
1855	-0.735899	6.84996	5.88534
1856	-0.755472	6.90161	6.05345
1857	-0.77416	6.95538	6.23009
1858	-0.791595	7.01006	6.41527
1859	-0.807398	7.06447	6.60898
1860	-0.821182	7.1174	6.81122
1861	-0.832546	7.16767	7.02201
1862	-0.841514	7.21885	7.2432
1863	-0.848568	7.27452	7.47599
1864	-0.853985	7.33352	7.71936
1865	-0.858028	7.39469	7.9723
1866	-0.860951	7.45686	8.23378
1867	-0.862991	7.51887	8.50278
1868	-0.864373	7.57954	8.77829
1869	-0.865302	7.63771	9.05929
1870	-0.865971	7.6922	9.34474
1871	-0.866556	7.74183	9.63365
1872	-0.867215	7.78543	9.92497
1873	-0.868089	7.82181	10.2177
1874	-0.868904	7.85541	10.5193
1875	-0.869306	7.89034	10.8356
1876	-0.869293	7.92494	11.1631
1877	-0.86884	7.95756	11.4986
1878	-0.867891	7.98653	11.8385
1879	-0.866369	8.0102	12.1795
1880	-0.864166	8.02692	12.5181
1881	-0.861154	8.03503	12.851
1882	-0.857184	8.0329	13.1746
1883	-0.852088	8.01886	13.4858
1884	-0.84569	7.99128	13.7809
1885	-0.837807	7.9485	14.0566
1886	-0.827102	7.88631	14.3196
1887	-0.812715	7.80383	14.578
1888	-0.795212	7.70446	14.8301
1889	-0.775212	7.5916	15.0746
1890	-0.753385	7.46862	15.3098
1891	-0.730454	7.3389	15.5344
1892	-0.70719	7.20578	15.7468
1893	-0.684413	7.07261	15.9455
1894	-0.662985	6.94274	16.129
1895	-0.643805	6.81948	16.2959
1896	-0.627807	6.70615	16.4447
1897	-0.615948	6.60606	16.5739
1898	-0.60705	6.51233	16.6787
1899	-0.599458	6.41693	16.7576
1900	-0.593422	6.32145	16.8141
1901	-0.589192	6.22747	16.852
1902	-0.587007	6.13658	16.8749
1903	-0.587098	6.05037	16.8862
1904	-0.589685	5.97045	16.8896
1905	-0.594977	5.89841	16.8888
1906	-0.603173	5.83586	16.8872
1907	-0.614466	5.7844	16.8885
1908	-0.629041	5.74564	16.8964
1909	-0.647082	5.72118	16.9142
1910	-0.669437	5.71261	16.9389
1911	-0.696471	5.71917	16.9642
1912	-0.727651	5.73896	16.9897
1913	-0.762432	5.7701	17.0149
1914	-0.800266	5.8107	17.0393
1915	-0.840598	5.85888	17.0624
1916	-0.88287	5.91274	17.0838
1917	-0.926518	5.9704	17.1029
1918	-0.970977	6.02999	17.1194
1919	-1.01568	6.0896	17.1326
1920	-1.06005	6.14737	17.1422
1921	-1.10351	6.2014	17.1477
1922	-1.1482	6.25619	17.1468
1923	-1.19608	6.31664	17.1385
1924	-1.24635	6.38152	17.1245
1925	-1.2982	6.44959	17.1061
1926	-1.35083	6.51959	17.085
1927	-1.40343	6.59028	17.0627
1928	-1.4552	6.66041	17.0407
1929	-1.50535	6.72874	17.0207
1930	-1.55308	6.79401	17.0042
1931	-1.59759	6.85497	16.9928
1932	-1.6381	6.91037	16.9879
1933	-1.6738	6.95895	16.9913
1934	-1.70524	7.00269	17.0023
1935	-1.73361	7.0442	17.0188
1936	-1.75914	7.08321	17.0402
1937	-1.78205	7.11944	17.0658
1938	-1.80254	7.1526	17.095
1939	-1.82084	7.18244	17.1271
1940	-1.83717	7.20866	17.1614
1941	-1.85173	7.231	17.1973
1942	-1.86475	7.24917	17.234
1943	-1.87642	7.2629	17.2711
1944	-1.88697	7.27192	17.3076
1945	-1.8966	7.27595	17.3431
1946	-1.90391	7.27201	17.3809
1947	-1.90777	7.25854	17.4236
1948	-1.9088	7.23732	17.47
1949	-1.9076	7.21017	17.5187
1950	-1.90479	7.17886	17.5683
1951	-1.901	7.14521	17.6174
1952	-1.89685	7.111	17.6647
1953	-1.89298	7.07803	17.7088
1954	-1.89002	7.04808	17.7484
1955	-1.88861	7.02295	17.782
1956	-1.88939	7.00442	17.8083
1957	-1.89301	6.99429	17.8259
1958	-1.8975	6.9887	17.837
1959	-1.90093	6.98324	17.8447
1960	-1.90396	6.97887	17.8484
1961	-1.90727	6.97655	17.848
1962	-1.91152	6.97726	17.8429
1963	-1.91738	6.98195	17.833
1964	-1.92553	6.99158	17.8178
1965	-1.93662	7.00712	17.7969
1966	-1.95132	7.02954	17.7701
1967	-1.97028	7.05981	17.7369
1968	-1.99417	7.0989	17.697
1969	-2.02363	7.14778	17.6501
1970	-2.05971	7.20775	17.5924
1971	-2.10234	7.27862	17.5218
1972	-2.15046	7.35909	17.4407
1973	-2.20303	7.44784	17.3512
1974	-2.259	7.54358	17.2556
1975	-2.31736	7.645	17.1562
1976	-2.37707	7.75078	17.0551
1977	-2.43713	7.85959	16.9547
1978	-2.49656	7.9701	16.8572
1979	-2.55438	8.08096	16.7648
1980	-2.60961	8.19083	16.6799
1981	-2.66132	8.29836	16.6048
1982	-2.71216	8.40846	16.536
1983	-2.76484	8.52576	16.469
1984	-2.81856	8.64841	16.4041
1985	-2.87252	8.77456	16.3417
1986	-2.92592	8.90236	16.2822
1987	-2.97797	9.02995	16.226
1988	-3.02787	9.15548	16.1736
1989	-3.07485	9.27708	16.1253
1990	-3.11813	9.3929	16.0817
1991	-3.15694	9.50107	16.043
1992	-3.1905	9.59973	16.0098
1993	-3.21805	9.68701	15.9826
1994	-3.23969	9.76578	15.961
1995	-3.25637	9.83989	15.9446
1996	-3.26855	9.90895	15.9332
1997	-3.2767	9.97256	15.9267
1998	-3.28129	10.0303	15.9249
[truncated: 66,813 more rows]

## Sheet: P2S1-004
Frame	T8_Head Lateral Bending	T8_Head Axial Bending	T8_Head Flexion/Extension
0	-0.69525	3.27149	0.512236
1	-0.700447	3.27011	0.54231
2	-0.705713	3.26783	0.574133
3	-0.711026	3.26495	0.607122
4	-0.716365	3.26177	0.640694
5	-0.721705	3.25859	0.674266
6	-0.727026	3.2557	0.707254
7	-0.732303	3.25342	0.739077
8	-0.737515	3.25205	0.76915
9	-0.742638	3.25187	0.79689
10	-0.747649	3.25319	0.821715
11	-0.752524	3.25632	0.84304
12	-0.757241	3.26156	0.860283
13	-0.761791	3.26895	0.873257
14	-0.766192	3.2782	0.88248
15	-0.770462	3.28909	0.888424
16	-0.77462	3.30141	0.891562
17	-0.778682	3.31492	0.892364
18	-0.782667	3.32943	0.891304
19	-0.786593	3.34469	0.888853
20	-0.79048	3.3605	0.885484
21	-0.794346	3.37663	0.88167
22	-0.798212	3.39287	0.877882
23	-0.802096	3.40899	0.874594
24	-0.80602	3.42477	0.872278
25	-0.810052	3.44103	0.869916
26	-0.814217	3.45853	0.866342
27	-0.818463	3.47696	0.861811
28	-0.822742	3.49602	0.85658
29	-0.827003	3.5154	0.850903
30	-0.831196	3.53479	0.845035
31	-0.835273	3.55391	0.839233
32	-0.839183	3.57243	0.833751
33	-0.842877	3.59006	0.828846
34	-0.846304	3.60649	0.824774
35	-0.849416	3.62143	0.82179
36	-0.852163	3.63456	0.82015
37	-0.854915	3.64634	0.819686
38	-0.857963	3.6574	0.820012
39	-0.861137	3.66769	0.821057
40	-0.864266	3.67713	0.822752
41	-0.867182	3.68569	0.825025
42	-0.869712	3.69329	0.827807
43	-0.871687	3.69989	0.831027
44	-0.872936	3.70542	0.834614
45	-0.87329	3.70983	0.838499
46	-0.872576	3.71307	0.842611
47	-0.870626	3.71507	0.846879
48	-0.867267	3.71579	0.851234
49	-0.862246	3.71486	0.855918
50	-0.855587	3.71215	0.861165
51	-0.847537	3.70787	0.866885
52	-0.838343	3.70225	0.872989
53	-0.828251	3.69551	0.87939
54	-0.81751	3.68787	0.885999
55	-0.806367	3.67956	0.892727
56	-0.795068	3.6708	0.899487
57	-0.783861	3.66181	0.906189
58	-0.772993	3.65282	0.912746
59	-0.762712	3.64405	0.91907
60	-0.753264	3.63573	0.925073
61	-0.744157	3.62744	0.930725
62	-0.734805	3.61867	0.936101
63	-0.725323	3.60952	0.941275
64	-0.715821	3.60006	0.946319
65	-0.706412	3.59037	0.951304
66	-0.697207	3.58054	0.956305
67	-0.68832	3.57064	0.961393
68	-0.679862	3.56075	0.966641
69	-0.671944	3.55096	0.972123
70	-0.664678	3.54135	0.97791
71	-0.658177	3.532	0.984077
72	-0.65255	3.52298	0.990696
73	-0.64764	3.51404	0.997975
74	-0.643223	3.5049	1.00597
75	-0.639313	3.49567	1.01452
76	-0.635927	3.48644	1.02346
77	-0.633079	3.4773	1.03264
78	-0.630785	3.46836	1.04189
79	-0.629061	3.45971	1.05105
80	-0.627922	3.45144	1.05998
81	-0.627385	3.44365	1.06849
82	-0.627465	3.43645	1.07645
83	-0.628178	3.42992	1.08367
84	-0.629541	3.42416	1.09002
85	-0.631768	3.41925	1.09534
86	-0.63498	3.41514	1.09971
87	-0.63905	3.41172	1.10332
88	-0.64385	3.40888	1.10635
89	-0.649253	3.40653	1.10897
90	-0.65513	3.40455	1.11137
91	-0.661355	3.40285	1.11373
92	-0.667799	3.40132	1.11622
93	-0.674336	3.39984	1.11902
94	-0.680838	3.39833	1.12232
95	-0.687176	3.39667	1.12629
96	-0.693225	3.39476	1.13112
97	-0.699641	3.39305	1.13715
98	-0.706982	3.39194	1.1444
99	-0.714972	3.39126	1.15257
100	-0.723332	3.39081	1.16136
101	-0.731785	3.39043	1.17047
102	-0.740053	3.38993	1.17958
103	-0.747859	3.38913	1.1884
104	-0.754925	3.38786	1.19663
105	-0.760972	3.38594	1.20396
106	-0.765723	3.38319	1.21008
107	-0.768899	3.37943	1.2147
108	-0.770224	3.37448	1.2175
109	-0.769479	3.36811	1.21832
110	-0.766831	3.36035	1.21736
111	-0.762574	3.35146	1.21492
112	-0.757006	3.34167	1.21128
113	-0.750422	3.33123	1.20674
114	-0.743117	3.32037	1.2016
115	-0.735386	3.30935	1.19614
116	-0.727525	3.29841	1.19065
117	-0.719828	3.28778	1.18544
118	-0.712589	3.27772	1.18079
119	-0.706102	3.26846	1.17699
120	-0.700662	3.26025	1.17434
121	-0.696139	3.2531	1.17315
122	-0.69213	3.24674	1.17328
123	-0.688517	3.24101	1.17439
124	-0.685183	3.23575	1.17613
125	-0.68201	3.23082	1.17813
126	-0.678881	3.22605	1.18005
127	-0.675678	3.22129	1.18154
128	-0.672285	3.21639	1.18224
129	-0.668584	3.21119	1.1818
130	-0.664457	3.20552	1.17986
131	-0.659789	3.19925	1.17608
132	-0.654462	3.19221	1.17009
133	-0.648499	3.18448	1.16193
134	-0.642045	3.1763	1.152
135	-0.635161	3.16771	1.1405
136	-0.627909	3.15876	1.12764
137	-0.620352	3.14951	1.11364
138	-0.612551	3.14002	1.09872
139	-0.604569	3.13032	1.08306
140	-0.596468	3.12048	1.0669
141	-0.588308	3.11055	1.05044
142	-0.580151	3.10058	1.03389
143	-0.57206	3.09062	1.01746
144	-0.564095	3.08072	1.00136
145	-0.556064	3.07065	0.984912
146	-0.547779	3.06019	0.967448
147	-0.539304	3.04943	0.949206
148	-0.530704	3.03848	0.930424
149	-0.522046	3.02744	0.911341
150	-0.513394	3.01642	0.892196
151	-0.504814	3.0055	0.873227
152	-0.496371	2.99479	0.854674
153	-0.488131	2.98439	0.836776
154	-0.480159	2.9744	0.819772
155	-0.472519	2.96492	0.8039
156	-0.465278	2.95606	0.789401
157	-0.458026	2.94731	0.775155
158	-0.45043	2.93826	0.760192
159	-0.442674	2.92911	0.744969
160	-0.434939	2.92007	0.729943
161	-0.427406	2.91134	0.715573
162	-0.420257	2.90313	0.702316
163	-0.413672	2.89562	0.690632
164	-0.407834	2.88904	0.680978
165	-0.402922	2.88358	0.673814
166	-0.399117	2.87945	0.669598
167	-0.3966	2.87684	0.668788
168	-0.395552	2.87597	0.671844
169	-0.39596	2.87679	0.679284
170	-0.397616	2.87905	0.690941
171	-0.400414	2.88265	0.706239
172	-0.404247	2.88748	0.724603
173	-0.409008	2.89342	0.745457
174	-0.414589	2.90038	0.768227
175	-0.420885	2.90824	0.792336
176	-0.427786	2.9169	0.81721
177	-0.435187	2.92625	0.842274
178	-0.442978	2.93618	0.866951
179	-0.451052	2.94658	0.890667
180	-0.459301	2.95735	0.912848
181	-0.468116	2.96898	0.934602
182	-0.477862	2.9819	0.957263
183	-0.488398	2.99591	0.98059
184	-0.49958	3.01081	1.00434
185	-0.511262	3.0264	1.02828
186	-0.523303	3.04248	1.05217
187	-0.535556	3.05884	1.07576
188	-0.547879	3.07528	1.09882
189	-0.560125	3.09161	1.12111
190	-0.572151	3.10762	1.14238
191	-0.583812	3.12311	1.16241
192	-0.594961	3.13788	1.18094
193	-0.606051	3.1528	1.19826
194	-0.617526	3.16862	1.21482
195	-0.629233	3.18502	1.23061
196	-0.641017	3.20165	1.24562
197	-0.652724	3.21816	1.25987
198	-0.6642	3.23421	1.27334
199	-0.675289	3.24946	1.28603
200	-0.685836	3.26356	1.29795
201	-0.695686	3.27618	1.30909
202	-0.704683	3.28696	1.31946
203	-0.712673	3.29558	1.32905
204	-0.7195	3.30167	1.33786
205	-0.724955	3.30553	1.34533
206	-0.729074	3.30768	1.35109
207	-0.73207	3.3082	1.35544
208	-0.734153	3.30716	1.35872
209	-0.735534	3.30464	1.36122
210	-0.736426	3.30071	1.36326
211	-0.737039	3.29544	1.36515
212	-0.737586	3.2889	1.36721
213	-0.738277	3.28116	1.36975
214	-0.739324	3.27229	1.37307
215	-0.740938	3.26237	1.3775
216	-0.743332	3.25147	1.38334
217	-0.746032	3.23816	1.39019
218	-0.748507	3.22145	1.39748
219	-0.75088	3.20208	1.4052
220	-0.753273	3.18077	1.41339
221	-0.755807	3.15827	1.42205
222	-0.758606	3.13531	1.43121
223	-0.761792	3.11261	1.44088
224	-0.765487	3.09091	1.45109
225	-0.769815	3.07095	1.46184
226	-0.774899	3.05346	1.47316
227	-0.780863	3.03917	1.48506
228	-0.78783	3.02881	1.49756
229	-0.796181	3.02155	1.51056
230	-0.806025	3.01605	1.52398
231	-0.817076	3.01231	1.53785
232	-0.82905	3.0103	1.55223
233	-0.84166	3.01003	1.56716
234	-0.854621	3.01148	1.58267
235	-0.867649	3.01465	1.59882
236	-0.880459	3.01952	1.61564
237	-0.892764	3.02609	1.63319
238	-0.904281	3.03434	1.6515
239	-0.914723	3.04427	1.67061
240	-0.923807	3.05587	1.69058
241	-0.931968	3.07041	1.71124
242	-0.939794	3.08868	1.73245
243	-0.947233	3.11002	1.75427
244	-0.954231	3.13374	1.77675
245	-0.960734	3.15915	1.79995
246	-0.966688	3.18558	1.82392
247	-0.972038	3.21234	1.84872
248	-0.97673	3.23875	1.87441
249	-0.980708	3.26414	1.90104
250	-0.983916	3.28781	1.92867
251	-0.986298	3.30908	1.95736
252	-0.987797	3.32727	1.98717
253	-0.988432	3.34349	2.01838
254	-0.988277	3.35916	2.05115
255	-0.987357	3.37412	2.08525
256	-0.985696	3.38822	2.12051
257	-0.983319	3.4013	2.15671
258	-0.980247	3.41318	2.19366
259	-0.976506	3.42371	2.23116
260	-0.972116	3.43273	2.26901
261	-0.967102	3.44008	2.30702
262	-0.961485	3.44559	2.34497
263	-0.955288	3.4491	2.38268
264	-0.948531	3.45045	2.41995
265	-0.940724	3.44948	2.45792
266	-0.931529	3.44629	2.49756
267	-0.921193	3.44105	2.53835
268	-0.909967	3.43395	2.57979
269	-0.8981	3.42518	2.62138
270	-0.885842	3.41494	2.66262
271	-0.873443	3.4034	2.703
272	-0.861156	3.39075	2.74202
273	-0.849231	3.37718	2.77917
274	-0.837922	3.36287	2.81396
275	-0.827482	3.34802	2.84588
276	-0.818164	3.33279	2.87443
277	-0.809376	3.31626	2.89951
278	-0.800467	3.29762	2.92159
279	-0.791598	3.27728	2.94105
280	-0.782934	3.25561	2.95827
281	-0.774637	3.23301	2.97363
282	-0.766871	3.20987	2.9875
283	-0.759799	3.18659	3.00027
284	-0.753584	3.16355	3.0123
285	-0.748389	3.14115	3.02398
286	-0.744377	3.11977	3.03568
287	-0.741711	3.09982	3.04778
288	-0.740552	3.08168	3.06067
289	-0.74139	3.06451	3.07399
290	-0.744358	3.04734	3.08712
291	-0.749088	3.03038	3.1
292	-0.75521	3.01385	3.11258
293	-0.762354	2.99795	3.12482
294	-0.770151	2.98289	3.13665
295	-0.778233	2.96889	3.14804
296	-0.786229	2.95615	3.15891
297	-0.793771	2.94489	3.16923
298	-0.800489	2.93532	3.17894
299	-0.806015	2.92765	3.18798
300	-0.809979	2.92209	3.19631
301	-0.812958	2.91936	3.20398
302	-0.815724	2.91969	3.21108
303	-0.818198	2.92255	3.21761
304	-0.820299	2.92742	3.22358
305	-0.821949	2.93377	3.229
306	-0.823069	2.94107	3.23385
307	-0.823577	2.94879	3.23815
308	-0.823394	2.95641	3.2419
309	-0.82244	2.9634	3.24511
310	-0.820634	2.96922	3.24777
311	-0.817898	2.97336	3.24989
312	-0.81415	2.97529	3.25146
313	-0.809191	2.97548	3.25225
314	-0.802981	2.97484	3.25208
315	-0.795679	2.97343	3.2511
316	-0.787446	2.97132	3.24942
317	-0.778441	2.96857	3.2472
318	-0.768824	2.96526	3.24457
319	-0.758755	2.96146	3.24166
320	-0.748393	2.95723	3.23861
321	-0.737898	2.95264	3.23556
322	-0.727429	2.94777	3.23264
323	-0.717147	2.94268	3.22999
324	-0.707211	2.93744	3.22774
325	-0.697273	2.93164	3.22569
326	-0.686938	2.92492	3.22355
327	-0.676295	2.91748	3.22134
328	-0.665431	2.9095	3.21911
329	-0.654434	2.90117	3.21686
330	-0.643393	2.89266	3.21464
331	-0.632395	2.88416	3.21247
332	-0.621527	2.87586	3.21039
333	-0.610879	2.86794	3.20841
334	-0.600538	2.86059	3.20657
335	-0.590591	2.85399	3.20489
336	-0.581127	2.84833	3.20342
337	-0.571929	2.84353	3.20208
338	-0.562765	2.83935	3.20082
339	-0.553696	2.83571	3.19965
340	-0.544784	2.83254	3.19858
341	-0.536091	2.82975	3.19761
342	-0.527678	2.82726	3.19677
343	-0.519607	2.82499	3.19607
344	-0.51194	2.82286	3.19551
345	-0.504739	2.8208	3.1951
346	-0.498066	2.81873	3.19486
347	-0.491981	2.81655	3.1948
348	-0.486548	2.81421	3.19492
349	-0.481892	2.81161	3.19528
350	-0.478027	2.8088	3.19588
351	-0.474844	2.80588	3.19669
352	-0.472235	2.80292	3.19768
353	-0.470092	2.80004	3.19884
354	-0.468306	2.7973	3.20012
355	-0.466769	2.79481	3.20149
356	-0.465373	2.79266	3.20294
357	-0.464009	2.79094	3.20443
358	-0.462569	2.78973	3.20593
359	-0.460945	2.78913	3.20742
360	-0.459027	2.78923	3.20887
361	-0.456911	2.79003	3.21051
362	-0.454774	2.79144	3.21254
363	-0.452633	2.7934	3.21485
364	-0.450508	2.79584	3.21732
365	-0.448414	2.7987	3.21982
366	-0.446371	2.80194	3.22225
367	-0.444397	2.80548	3.2245
368	-0.442508	2.80928	3.22644
369	-0.440723	2.81326	3.22795
370	-0.439059	2.81737	3.22893
371	-0.437534	2.82156	3.22926
372	-0.436166	2.82575	3.22882
373	-0.434852	2.83012	3.22768
374	-0.433505	2.83483	3.226
375	-0.432172	2.83984	3.22383
376	-0.430898	2.84508	3.2212
377	-0.429726	2.85052	3.21815
378	-0.428702	2.8561	3.21471
379	-0.427872	2.86176	3.21093
380	-0.427279	2.86745	3.20684
381	-0.426969	2.87313	3.20249
382	-0.426988	2.87873	3.1979
383	-0.427379	2.88422	3.19311
384	-0.428188	2.88954	3.18818
385	-0.429527	2.89478	3.1827
386	-0.431419	2.90009	3.17642
387	-0.433774	2.90543	3.16951
388	-0.436501	2.91078	3.16215
389	-0.439511	2.91611	3.15452
390	-0.442713	2.92139	3.1468
391	-0.446017	2.92662	3.13916
392	-0.449334	2.93174	3.1318
393	-0.452574	2.93676	3.12489
394	-0.455646	2.94163	3.11861
395	-0.458462	2.94633	3.11315
396	-0.460931	2.95085	3.10867
397	-0.463421	2.95522	3.10492
398	-0.466267	2.95953	3.10153
399	-0.469323	2.96374	3.09853
400	-0.472446	2.96786	3.09596
401	-0.475493	2.97186	3.09383
402	-0.478319	2.97573	3.09219
403	-0.480781	2.97945	3.09105
404	-0.482735	2.983	3.09046
405	-0.484038	2.98638	3.09044
406	-0.484546	2.98957	3.09102
407	-0.484115	2.99255	3.09224
408	-0.482602	2.9953	3.09411
409	-0.479966	2.99781	3.09694
410	-0.476339	3.00007	3.10086
411	-0.471835	3.0021	3.1057
412	-0.466566	3.00394	3.11129
413	-0.460646	3.00559	3.11744
414	-0.45419	3.0071	3.124
415	-0.447309	3.00847	3.13078
416	-0.440117	3.00974	3.13762
417	-0.432729	3.01093	3.14432
418	-0.425256	3.01206	3.15073
419	-0.417814	3.01315	3.15667
420	-0.410514	3.01424	3.16195
421	-0.403014	3.01522	3.16717
422	-0.394972	3.01604	3.17286
423	-0.386503	3.0167	3.17884
424	-0.377722	3.01726	3.18489
425	-0.368743	3.01773	3.19082
426	-0.359682	3.01815	3.19642
427	-0.350653	3.01856	3.20149
428	-0.341771	3.01898	3.20583
429	-0.333151	3.01944	3.20924
430	-0.324907	3.01998	3.21151
431	-0.317156	3.02062	3.21245
432	-0.310011	3.0214	3.21185
433	-0.303163	3.02221	3.2096
434	-0.296288	3.02293	3.20587
435	-0.289483	3.02361	3.20083
436	-0.282843	3.02429	3.19468
437	-0.276466	3.02501	3.18759
438	-0.270446	3.02581	3.17976
439	-0.26488	3.02675	3.17136
440	-0.259864	3.02785	3.16258
441	-0.255494	3.02916	3.15361
442	-0.251866	3.03073	3.14464
443	-0.249076	3.0326	3.13583
444	-0.247221	3.0348	3.12739
445	-0.246614	3.03747	3.11895
446	-0.247352	3.04063	3.11007
447	-0.249201	3.04419	3.10084
448	-0.251928	3.04806	3.09134
449	-0.255301	3.05215	3.08164
450	-0.259086	3.05635	3.07183
451	-0.26305	3.06058	3.06199
452	-0.266962	3.06473	3.05218
453	-0.270587	3.06873	3.04251
454	-0.273694	3.07246	3.03304
455	-0.27605	3.07584	3.02385
456	-0.277423	3.07877	3.01502
457	-0.278075	3.0815	3.0062
458	-0.278431	3.08428	2.99705
459	-0.278492	3.08704	2.98773
460	-0.278264	3.08971	2.97839
461	-0.277751	3.09222	2.96917
462	-0.276956	3.09448	2.96023
463	-0.275884	3.09644	2.95171
464	-0.274539	3.098	2.94376
465	-0.272926	3.09911	2.93653
466	-0.271048	3.09969	2.93017
467	-0.26891	3.09967	2.92483
468	-0.266516	3.09896	2.92066
469	-0.263788	3.09736	2.91764
470	-0.260672	3.0948	2.91561
471	-0.257207	3.09144	2.91447
472	-0.253433	3.08747	2.91414
473	-0.249392	3.08303	2.91454
474	-0.245122	3.0783	2.91556
475	-0.240664	3.07345	2.91713
476	-0.236057	3.06864	2.91915
477	-0.231342	3.06403	2.92155
478	-0.22656	3.0598	2.92422
479	-0.221749	3.05611	2.92708
480	-0.216951	3.05312	2.93005
481	-0.211728	3.05049	2.93361
482	-0.205758	3.04781	2.93816
483	-0.199254	3.04517	2.94349
484	-0.19243	3.04266	2.9494
485	-0.185497	3.04035	2.95568
486	-0.178668	3.03833	2.96212
487	-0.172157	3.03669	2.96851
488	-0.166177	3.03551	2.97464
489	-0.16094	3.03488	2.98031
490	-0.156659	3.03487	2.9853
491	-0.153549	3.03558	2.98942
492	-0.151821	3.03708	2.99244
493	-0.151405	3.0395	2.99445
494	-0.152025	3.04283	2.99573
495	-0.153583	3.04696	2.99637
496	-0.155982	3.05175	2.99645
497	-0.159124	3.05708	2.99607
498	-0.162913	3.06283	2.99531
499	-0.167251	3.06888	2.99427
500	-0.17204	3.07511	2.99302
501	-0.177184	3.08139	2.99167
502	-0.182585	3.0876	2.9903
503	-0.188146	3.09362	2.98899
504	-0.19377	3.09932	2.98785
505	-0.200066	3.10508	2.98659
506	-0.207526	3.11125	2.98496
507	-0.215881	3.11772	2.98303
508	-0.22486	3.12436	2.98091
509	-0.234194	3.13106	2.97868
510	-0.243613	3.13769	2.97643
511	-0.252846	3.14413	2.97424
512	-0.261624	3.15025	2.97222
513	-0.269677	3.15594	2.97044
514	-0.276734	3.16107	2.96901
515	-0.282527	3.16553	2.968
516	-0.286784	3.16918	2.96751
517	-0.289632	3.17215	2.96753
518	-0.291444	3.17468	2.96794
519	-0.292323	3.17675	2.9687
520	-0.292374	3.17838	2.96976
521	-0.2917	3.17958	2.97106
522	-0.290404	3.18035	2.97257
523	-0.28859	3.18069	2.97423
524	-0.286362	3.18062	2.976
525	-0.283822	3.18015	2.97782
526	-0.281075	3.17927	2.97966
527	-0.278224	3.178	2.98145
528	-0.275373	3.17634	2.98315
529	-0.272381	3.17413	2.98489
530	-0.269046	3.17127	2.98678
531	-0.265378	3.16784	2.9888
532	-0.261389	3.16392	2.9909
533	-0.257088	3.15959	2.99307
534	-0.252487	3.15494	2.99525
535	-0.247596	3.15004	2.99743
536	-0.242425	3.14498	2.99956
537	-0.236987	3.13984	3.0016
538	-0.23129	3.13471	3.00354
539	-0.225346	3.12966	3.00533
540	-0.219167	3.12479	3.00693
541	-0.212526	3.11987	3.00833
542	-0.20527	3.11469	3.00954
543	-0.197516	3.10931	3.01061
544	-0.189377	3.10379	3.01155
545	-0.18097	3.0982	3.01242
546	-0.17241	3.09258	3.01324
547	-0.163812	3.08701	3.01405
548	-0.155293	3.08155	3.01489
549	-0.146968	3.07625	3.01579
550	-0.138952	3.07118	3.01678
551	-0.131361	3.0664	3.01791
552	-0.12431	3.06197	3.01921
553	-0.117482	3.05778	3.02083
554	-0.110549	3.05369	3.02281
555	-0.103611	3.04973	3.02506
556	-0.0967669	3.04591	3.02747
557	-0.0901163	3.04226	3.02995
558	-0.0837587	3.03879	3.03238
559	-0.0777939	3.03554	3.03468
560	-0.0723213	3.03252	3.03673
561	-0.0674405	3.02975	3.03843
562	-0.0632512	3.02726	3.03968
563	-0.0598529	3.02506	3.04039
564	-0.0573454	3.02318	3.04044
565	-0.0558303	3.02146	3.03979
566	-0.055264	3.01978	3.03854
567	-0.0555275	3.01821	3.03676
568	-0.056502	3.01682	3.03455
569	-0.0580686	3.01568	3.03199
570	-0.0601086	3.01487	3.02917
571	-0.062503	3.01445	3.02619
572	-0.0651329	3.0145	3.02312
573	-0.0678794	3.0151	3.02006
574	-0.0706236	3.0163	3.01709
575	-0.0732467	3.01818	3.01431
576	-0.0756296	3.02082	3.01179
577	-0.0779082	3.02431	3.00934
578	-0.0802987	3.02861	3.00672
579	-0.0828025	3.03364	3.00398
580	-0.0854212	3.0393	3.0012
581	-0.0881563	3.0455	2.99842
582	-0.0910093	3.05215	2.9957
583	-0.0939819	3.05915	2.99311
584	-0.0970756	3.06641	2.9907
585	-0.100292	3.07383	2.98853
586	-0.103633	3.08133	2.98666
587	-0.1071	3.08881	2.98515
588	-0.110694	3.09617	2.98406
589	-0.114547	3.10368	2.98345
590	-0.118741	3.11163	2.98329
591	-0.123203	3.11991	2.98351
592	-0.127861	3.12845	2.98404
593	-0.132642	3.13715	2.98482
594	-0.137473	3.14593	2.98576
595	-0.142282	3.1547	2.9868
596	-0.146996	3.16337	2.98788
597	-0.151543	3.17186	2.98891
598	-0.155849	3.18008	2.98984
599	-0.159842	3.18793	2.99058
600	-0.16345	3.19534	2.99108
601	-0.166842	3.20243	2.99143
602	-0.170207	3.20936	2.99178
603	-0.173498	3.21614	2.99212
604	-0.176669	3.22274	2.99243
605	-0.179671	3.22915	2.99271
606	-0.182459	3.23537	2.99293
607	-0.184986	3.24138	2.99308
608	-0.187204	3.24718	2.99316
609	-0.189066	3.25274	2.99314
610	-0.190527	3.25807	2.99301
611	-0.191538	3.26315	2.99277
612	-0.192054	3.26797	2.99239
613	-0.191934	3.27245	2.99182
614	-0.191139	3.27655	2.99103
615	-0.189777	3.28032	2.99008
616	-0.187953	3.28381	2.98898
617	-0.185774	3.28707	2.9878
618	-0.183346	3.29016	2.98656
619	-0.180775	3.29312	2.98531
620	-0.178168	3.296	2.98409
621	-0.17563	3.29885	2.98294
622	-0.173268	3.30172	2.9819
623	-0.171189	3.30467	2.981
624	-0.169498	3.30774	2.9803
625	-0.168148	3.31091	2.97979
626	-0.166994	3.31412	2.97943
627	-0.165994	3.31736	2.97919
628	-0.165105	3.32058	2.97906
629	-0.164286	3.32378	2.97899
630	-0.163495	3.32693	2.97896
631	-0.162689	3.33	2.97894
632	-0.161828	3.33298	2.97891
633	-0.160868	3.33584	2.97883
634	-0.159769	3.33855	2.97868
635	-0.158488	3.34109	2.97843
636	-0.156982	3.34345	2.97805
637	-0.155295	3.34566	2.97753
638	-0.153497	3.34776	2.9769
639	-0.151593	3.34977	2.97617
640	-0.149587	3.35166	2.97538
641	-0.147484	3.35343	2.97454
642	-0.145286	3.35507	2.97368
643	-0.142998	3.35658	2.97283
644	-0.140624	3.35794	2.972
645	-0.138168	3.35915	2.97122
646	-0.135634	3.3602	2.97051
647	-0.133026	3.36109	2.96989
648	-0.130348	3.36179	2.9694
649	-0.127541	3.36231	2.9689
650	-0.124566	3.36261	2.96831
651	-0.12145	3.36272	2.96766
652	-0.118224	3.36267	2.96702
653	-0.114915	3.36247	2.96642
654	-0.111553	3.36213	2.96592
655	-0.108168	3.36167	2.96557
656	-0.104787	3.36112	2.96542
657	-0.101441	3.36049	2.96551
658	-0.0981589	3.3598	2.9659
659	-0.0949689	3.35907	2.96665
660	-0.0919005	3.35832	2.96778
661	-0.0888462	3.35742	2.96944
662	-0.085706	3.35627	2.97164
663	-0.0825198	3.35493	2.97428
664	-0.0793279	3.35346	2.97727
665	-0.0761702	3.35191	2.9805
666	-0.0730869	3.35034	2.98389
667	-0.0701181	3.3488	2.98733
668	-0.0673039	3.34735	2.99072
669	-0.0646844	3.34604	2.99397
670	-0.0622998	3.34494	2.99699
671	-0.0601901	3.3441	2.99966
672	-0.0583956	3.34356	3.0019
673	-0.0568718	3.34333	3.00382
674	-0.0555466	3.34332	3.00558
675	-0.0544186	3.34352	3.00721
676	-0.0534868	3.34388	3.00868
677	-0.0527497	3.3444	3.01002
678	-0.0522061	3.34503	3.01122
679	-0.0518547	3.34575	3.01227
680	-0.0516943	3.34653	3.0132
681	-0.0517235	3.34735	3.01398
682	-0.0519412	3.34818	3.01464
683	-0.0523459	3.34898	3.01517
684	-0.0529365	3.34974	3.01556
685	-0.0538141	3.35051	3.01579
686	-0.0550444	3.35136	3.0158
687	-0.056573	3.35226	3.01563
688	-0.0583456	3.35322	3.0153
689	-0.0603079	3.35421	3.01483
690	-0.0624055	3.35522	3.01426
691	-0.064584	3.35624	3.0136
692	-0.0667892	3.35726	3.01288
693	-0.0689666	3.35826	3.01214
694	-0.0710619	3.35923	3.01138
695	-0.0730208	3.36016	3.01065
696	-0.0747889	3.36102	3.00996
697	-0.0765033	3.36182	3.00924
698	-0.0783102	3.36255	3.00844
699	-0.0801697	3.36322	3.00756
700	-0.0820416	3.36386	3.00664
701	-0.0838858	3.36449	3.00568
702	-0.0856621	3.36511	3.0047
703	-0.0873306	3.36575	3.00374
704	-0.0888509	3.36642	3.0028
705	-0.0901831	3.36715	3.00191
706	-0.091287	3.36794	3.00108
707	-0.0921225	3.36882	3.00034
708	-0.0926495	3.36979	2.99971
709	-0.0929044	3.37092	2.9992
710	-0.0929542	3.37221	2.99881
711	-0.0928047	3.37362	2.99851
712	-0.0924613	3.37511	2.99829
713	-0.0919298	3.37666	2.99811
714	-0.0912156	3.37822	2.99795
715	-0.0903245	3.37976	2.99779
716	-0.089262	3.38124	2.99761
717	-0.0880338	3.38263	2.99738
718	-0.0866454	3.38389	2.99707
719	-0.0851025	3.38498	2.99667
720	-0.0834107	3.38587	2.99616
721	-0.081515	3.38664	2.99539
722	-0.0793742	3.38737	2.99433
723	-0.0770147	3.38805	2.99306
724	-0.074463	3.38866	2.99165
725	-0.0717456	3.38917	2.99019
726	-0.068889	3.38957	2.98877
727	-0.0659195	3.38983	2.98747
728	-0.0628637	3.38994	2.98637
729	-0.059748	3.38988	2.98556
730	-0.0565989	3.38963	2.98511
731	-0.0534428	3.38916	2.98512
732	-0.0503062	3.38845	2.98567
733	-0.0469383	3.38739	2.98686
734	-0.0431507	3.38592	2.98868
735	-0.0390632	3.3841	2.991
736	-0.0347959	3.38204	2.99373
737	-0.0304685	3.3798	2.99674
738	-0.0262012	3.37746	2.99992
739	-0.0221138	3.37512	3.00317
740	-0.0183263	3.37285	3.00636
741	-0.0149586	3.37072	3.00939
742	-0.0121309	3.36883	3.01214
743	-0.00996304	3.36725	3.0145
744	-0.00857508	3.36606	3.01636
745	-0.00785444	3.36502	3.01787
746	-0.00759855	3.36387	3.01924
747	-0.00779251	3.36271	3.02046
748	-0.00842139	3.36161	3.02153
749	-0.00947026	3.36066	3.02244
750	-0.0109242	3.35995	3.02317
751	-0.0127683	3.35955	3.02372
752	-0.0149875	3.35956	3.02408
753	-0.017567	3.36005	3.02423
754	-0.0204918	3.36112	3.02417
755	-0.0237468	3.36284	3.02389
756	-0.0273172	3.3653	3.02338
757	-0.0314931	3.36861	3.02242
758	-0.0364758	3.37274	3.02086
759	-0.042116	3.37758	3.01884
760	-0.0482648	3.38301	3.01649
761	-0.0547732	3.38894	3.01394
762	-0.0614923	3.39524	3.01131
763	-0.0682732	3.40181	3.00873
764	-0.0749671	3.40853	3.00634
765	-0.0814251	3.41529	3.00426
766	-0.0874985	3.42199	3.00263
767	-0.0930388	3.42851	3.00156
768	-0.0978971	3.43473	3.00119
769	-0.102324	3.44106	3.0016
770	-0.10664	3.44786	3.00272
771	-0.110804	3.45498	3.0044
772	-0.114775	3.46229	3.00652
773	-0.11851	3.46964	3.00895
774	-0.121969	3.4769	3.01157
775	-0.12511	3.48391	3.01424
776	-0.127891	3.49053	3.01685
777	-0.13027	3.49664	3.01925
778	-0.132206	3.50207	3.02133
779	-0.133656	3.50669	3.02295
780	-0.13458	3.51036	3.02399
781	-0.134719	3.51314	3.02451
782	-0.133955	3.51521	3.02471
783	-0.132456	3.51663	3.02461
784	-0.130388	3.51747	3.02427
785	-0.127918	3.51778	3.02373
786	-0.125213	3.51762	3.02304
787	-0.122441	3.51706	3.02223
788	-0.119767	3.51616	3.02137
789	-0.117359	3.51497	3.02048
790	-0.115384	3.51355	3.01962
791	-0.114009	3.51196	3.01882
792	-0.1134	3.51027	3.01814
793	-0.113627	3.50805	3.01738
794	-0.114552	3.50498	3.01635
795	-0.116032	3.50124	3.01514
796	-0.117921	3.49702	3.01383
797	-0.120076	3.49252	3.01251
798	-0.122353	3.48792	3.01124
799	-0.124609	3.48342	3.01011
800	-0.126699	3.4792	3.00921
801	-0.128479	3.47546	3.0086
802	-0.129805	3.47237	3.00839
803	-0.130533	3.47015	3.00863
804	-0.130519	3.46896	3.00942
805	-0.129554	3.46853	3.01083
806	-0.127661	3.46846	3.01283
807	-0.125047	3.46879	3.01531
808	-0.121917	3.46955	3.0182
809	-0.118477	3.47079	3.02138
810	-0.114933	3.47254	3.02478
811	-0.111491	3.47484	3.02829
812	-0.108357	3.47773	3.03182
813	-0.105736	3.48125	3.03528
814	-0.103835	3.48543	3.03858
815	-0.10286	3.49031	3.04161
816	-0.103015	3.49594	3.0443
817	-0.104471	3.50271	3.04692
818	-0.107112	3.51085	3.04978
819	-0.110714	3.52011	3.05276
820	-0.115053	3.53025	3.05577
821	-0.119907	3.54101	3.05871
822	-0.125052	3.55215	3.06147
823	-0.130264	3.56342	3.06396
824	-0.13532	3.57458	3.06608
825	-0.139995	3.58538	3.06772
826	-0.144065	3.59557	3.0688
827	-0.147308	3.60491	3.0692
828	-0.149499	3.61315	3.06882
829	-0.150817	3.62074	3.06753
830	-0.151621	3.62822	3.06535
831	-0.151955	3.63551	3.06242
832	-0.151864	3.64254	3.05887
833	-0.151391	3.6492	3.05485
834	-0.15058	3.65541	3.0505
835	-0.149477	3.6611	3.04596
836	-0.148124	3.66617	3.04137
837	-0.146567	3.67053	3.03687
838	-0.14485	3.6741	3.0326
839	-0.143017	3.67681	3.0287
840	-0.141112	3.67854	3.02532
841	-0.139041	3.67923	3.02208
842	-0.136697	3.67889	3.01861
843	-0.134102	3.67763	3.01501
844	-0.13128	3.67556	3.01139
845	-0.128255	3.67278	3.00786
846	-0.125048	3.66941	3.00453
847	-0.121683	3.66556	3.00151
848	-0.118184	3.66132	2.99891
849	-0.114574	3.6568	2.99683
850	-0.110874	3.65212	2.9954
851	-0.107109	3.64738	2.9947
852	-0.103301	3.64269	2.99486
853	-0.0993686	3.63772	2.99609
854	-0.095233	3.63216	2.99839
855	-0.0909246	3.62611	3.0016
856	-0.0864735	3.61968	3.00551
857	-0.0819097	3.61298	3.00995
858	-0.0772635	3.60611	3.01473
859	-0.0725649	3.59918	3.01967
860	-0.0678444	3.59229	3.02458
861	-0.063132	3.58557	3.02928
862	-0.0584584	3.5791	3.03359
863	-0.0538537	3.573	3.03731
864	-0.0493486	3.56738	3.04026
865	-0.0448397	3.56207	3.04261
866	-0.0402284	3.55685	3.04466
867	-0.0355517	3.55174	3.04643
868	-0.0308466	3.54676	3.04797
869	-0.0261503	3.54194	3.0493
870	-0.0214997	3.53729	3.05044
871	-0.016932	3.53284	3.05142
872	-0.0124842	3.52861	3.05229
873	-0.00819342	3.52462	3.05305
874	-0.00409677	3.52089	3.05376
875	-0.00023129	3.51744	3.05442
876	0.00336593	3.51429	3.05508
877	0.00679507	3.51145	3.05579
878	0.0101603	3.50892	3.05656
879	0.0134306	3.50666	3.05734
880	0.0165747	3.50467	3.05808
881	0.0195617	3.50291	3.05872
882	0.0223603	3.50137	3.05921
883	0.0249394	3.50003	3.05951
884	0.0272681	3.49887	3.05956
885	0.029315	3.49787	3.05931
886	0.0310493	3.497	3.05871
887	0.0324396	3.49625	3.05771
888	0.0334551	3.4956	3.05625
889	0.034073	3.49508	3.0543
890	0.0343128	3.49475	3.05188
891	0.0342068	3.49458	3.04906
892	0.0337871	3.49458	3.04587
893	0.0330859	3.49474	3.04239
894	0.0321353	3.49504	3.03866
895	0.0309675	3.4955	3.03475
896	0.0296147	3.49609	3.0307
897	0.028109	3.49681	3.02658
898	0.0264825	3.49765	3.02243
899	0.0247674	3.49861	3.01832
900	0.0229959	3.49968	3.0143
901	0.0211008	3.50103	3.01028
902	0.0190046	3.50277	3.00614
903	0.0167235	3.50481	3.00191
904	0.0142736	3.50708	2.99758
905	0.011671	3.50947	2.99318
906	0.00893201	3.51191	2.98871
907	0.00607261	3.5143	2.98419
908	0.00310891	3.51657	2.97963
909	5.69772e-05	3.51861	2.97504
910	-0.00306714	3.52035	2.97043
911	-0.00624743	3.52169	2.96583
912	-0.0094679	3.52256	2.96123
913	-0.0130312	3.523	2.95647
914	-0.0171474	3.52316	2.95143
915	-0.0216617	3.52305	2.9462
916	-0.0264195	3.5227	2.94085
917	-0.0312658	3.52213	2.93547
918	-0.0360459	3.52136	2.93015
919	-0.0406052	3.52043	2.92497
920	-0.0447888	3.51934	2.92002
921	-0.0484419	3.51813	2.91539
922	-0.0514099	3.51681	2.91115
923	-0.0535378	3.51542	2.9074
924	-0.054671	3.51396	2.90422
925	-0.054592	3.51224	2.90162
926	-0.0533312	3.51009	2.89953
927	-0.0511059	3.50762	2.89789
928	-0.0481332	3.50492	2.89661
929	-0.0446302	3.5021	2.89566
930	-0.0408139	3.49924	2.89495
931	-0.0369015	3.49646	2.89443
932	-0.03311	3.49385	2.89403
933	-0.0296567	3.4915	2.89369
934	-0.0267585	3.48953	2.89334
935	-0.0246326	3.48802	2.89293
936	-0.0234962	3.48708	2.89238
937	-0.0231549	3.48672	2.89184
938	-0.0232482	3.48684	2.89147
939	-0.0237439	3.48738	2.89124
940	-0.0246099	3.48825	2.8911
941	-0.0258138	3.48939	2.89102
942	-0.0273236	3.49074	2.89096
943	-0.0291071	3.4922	2.89089
944	-0.0311321	3.49373	2.89077
945	-0.0333664	3.49524	2.89055
946	-0.0357779	3.49666	2.89021
947	-0.0383344	3.49792	2.8897
948	-0.0410036	3.49895	2.88899
949	-0.0440627	3.4999	2.88803
950	-0.0477233	3.50091	2.88683
951	-0.0518546	3.50198	2.88543
952	-0.0563259	3.50305	2.88388
953	-0.0610066	3.50411	2.88225
954	-0.0657659	3.50513	2.88058
955	-0.0704733	3.50607	2.87893
956	-0.0749979	3.5069	2.87734
957	-0.0792091	3.5076	2.87587
958	-0.0829762	3.50813	2.87457
959	-0.0861686	3.50846	2.87349
960	-0.0886554	3.50857	2.87269
961	-0.0905978	3.5085	2.87221
962	-0.0922406	3.50832	2.87202
963	-0.0935793	3.50802	2.87207
964	-0.0946092	3.5076	2.87229
965	-0.0953256	3.50704	2.87263
966	-0.0957239	3.50633	2.87303
967	-0.0957994	3.50547	2.87344
968	-0.0955474	3.50445	2.87378
969	-0.0949634	3.50326	2.87401
970	-0.0940427	3.5019	2.87406
971	-0.0927806	3.50034	2.87387
972	-0.0911725	3.49859	2.87339
973	-0.0890718	3.49659	2.87275
974	-0.0863901	3.49432	2.87208
975	-0.0832105	3.49181	2.87137
976	-0.0796158	3.4891	2.87056
977	-0.0756891	3.48621	2.86964
978	-0.0715134	3.48319	2.86857
979	-0.0671716	3.48007	2.86732
980	-0.0627468	3.47689	2.86585
981	-0.0583218	3.47367	2.86413
982	-0.0539797	3.47045	2.86214
983	-0.0498034	3.46727	2.85983
984	-0.045876	3.46416	2.85718
985	-0.0420403	3.46095	2.85406
986	-0.0381057	3.45749	2.85041
987	-0.0341053	3.45385	2.84633
988	-0.0300719	3.45011	2.84191
989	-0.0260386	3.44634	2.83725
990	-0.0220383	3.44261	2.83243
991	-0.0181039	3.43899	2.82754
992	-0.0142684	3.43555	2.82269
993	-0.0105646	3.43237	2.81796
994	-0.00702541	3.42952	2.81344
995	-0.00368374	3.42707	2.80923
996	-0.000572442	3.4251	2.80542
997	0.002377	3.42358	2.80187
998	0.00524412	3.42244	2.79841
999	0.0080125	3.42164	2.79505
1000	0.0106658	3.42113	2.79179
1001	0.0131875	3.42088	2.78866
1002	0.0155613	3.42084	2.78566
1003	0.0177708	3.42099	2.78281
1004	0.0197995	3.42127	2.78012
1005	0.021631	3.42165	2.77761
1006	0.0232489	3.42209	2.77527
1007	0.0246369	3.42255	2.77314
1008	0.0257783	3.42299	2.77121
1009	0.0267413	3.42343	2.76953
1010	0.0275869	3.42394	2.7681
1011	0.0282886	3.42453	2.76689
1012	0.0288197	3.4252	2.76589
1013	0.0291537	3.42598	2.76505
1014	0.0292637	3.42686	2.76436
1015	0.0291234	3.42786	2.76379
1016	0.0287059	3.429	2.76331
1017	0.0279847	3.43028	2.76291
1018	0.0269331	3.43172	2.76254
1019	0.0255246	3.43332	2.7622
1020	0.0237324	3.4351	2.76184
1021	0.0214625	3.43705	2.76157
1022	0.0186839	3.43917	2.76145
1023	0.015465	3.44144	2.76146
1024	0.0118739	3.44387	2.76158
1025	0.00797915	3.44643	2.76176
1026	0.0038489	3.44914	2.76198
1027	-0.000448509	3.45197	2.76221
1028	-0.00484475	3.45493	2.76241
1029	-0.00927151	3.45801	2.76255
1030	-0.0136605	3.46119	2.76261
1031	-0.0179433	3.46448	2.76255
1032	-0.0220516	3.46787	2.76235
1033	-0.0261543	3.47139	2.76192
1034	-0.0304333	3.47507	2.76125
1035	-0.0348399	3.4789	2.7604
1036	-0.0393255	3.48287	2.75943
1037	-0.0438414	3.48695	2.75841
1038	-0.0483392	3.49113	2.7574
1039	-0.05277	3.4954	2.75645
1040	-0.0570855	3.49974	2.75563
1041	-0.0612369	3.50413	2.755
1042	-0.0651756	3.50856	2.75462
1043	-0.0688533	3.51302	2.75455
1044	-0.0722212	3.51748	2.75486
1045	-0.0752437	3.52196	2.75549
1046	-0.0779511	3.52648	2.75634
1047	-0.0803938	3.53105	2.7574
1048	-0.0826222	3.53568	2.75867
1049	-0.0846868	3.54035	2.76012
1050	-0.0866379	3.54509	2.76176
1051	-0.088526	3.54988	2.76356
1052	-0.0904015	3.55474	2.76552
1053	-0.0923147	3.55966	2.76762
1054	-0.0943161	3.56466	2.76986
1055	-0.0964561	3.56972	2.77222
1056	-0.0987852	3.57487	2.7747
1057	-0.101221	3.58011	2.77744
1058	-0.103654	3.58547	2.78056
1059	-0.1061	3.59094	2.78397
1060	-0.10857	3.59648	2.7876
1061	-0.111079	3.6021	2.79139
1062	-0.113638	3.60776	2.79524
1063	-0.116262	3.61345	2.79908
1064	-0.118963	3.61917	2.80284
1065	-0.121755	3.62488	2.80645
1066	-0.124651	3.63057	2.80982
1067	-0.127663	3.63623	2.81289
1068	-0.130805	3.64184	2.81557
1069	-0.134297	3.64766	2.81802
1070	-0.138264	3.65388	2.82044
1071	-0.142578	3.66037	2.82278
1072	-0.14711	3.66699	2.82501
1073	-0.151734	3.67361	2.82707
1074	-0.15632	3.6801	2.82894
1075	-0.160739	3.68632	2.83057
1076	-0.164865	3.69213	2.83193
1077	-0.168567	3.69741	2.83297
1078	-0.171718	3.70202	2.83365
1079	-0.174189	3.70582	2.83393
1080	-0.175852	3.70869	2.83378
1081	-0.176707	3.71058	2.833
1082	-0.176896	3.71164	2.83149
1083	-0.176498	3.71195	2.8294
1084	-0.175596	3.71162	2.82686
1085	-0.174271	3.71075	2.824
1086	-0.172605	3.70945	2.82096
1087	-0.170678	3.70782	2.81788
1088	-0.168572	3.70596	2.81488
1089	-0.166369	3.70397	2.81211
1090	-0.164149	3.70196	2.80969
1091	-0.161994	3.70002	2.80777
1092	-0.159984	3.69826	2.80647
1093	-0.158051	3.69649	2.80561
1094	-0.156059	3.69445	2.80491
1095	-0.153997	3.6922	2.80439
1096	-0.15185	3.68978	2.80407
1097	-0.149605	3.68724	2.80398
1098	-0.147248	3.68461	2.80413
1099	-0.144767	3.68194	2.80454
1100	-0.142148	3.67927	2.80524
1101	-0.139378	3.67665	2.80625
1102	-0.136443	3.67413	2.80758
1103	-0.13333	3.67174	2.80926
1104	-0.130026	3.66953	2.81131
1105	-0.126312	3.66736	2.81391
1106	-0.122063	3.6651	2.81713
1107	-0.117407	3.6628	2.82087
1108	-0.112472	3.66049	2.82502
1109	-0.107386	3.65824	2.82948
1110	-0.102275	3.65608	2.83414
1111	-0.0972684	3.65406	2.83889
1112	-0.092493	3.65224	2.84363
1113	-0.0880769	3.65065	2.84824
1114	-0.0841477	3.64934	2.85263
1115	-0.0808332	3.64836	2.85667
1116	-0.0782611	3.64776	2.86028
1117	-0.0763193	3.6475	2.86368
1118	-0.0747969	3.64749	2.86716
1119	-0.073674	3.64773	2.87064
1120	-0.0729305	3.64822	2.87406
1121	-0.0725464	3.64894	2.87736
1122	-0.0725017	3.64989	2.88048
1123	-0.0727762	3.65106	2.88334
1124	-0.0733501	3.65245	2.88589
1125	-0.0742032	3.65404	2.88806
1126	-0.0753156	3.65584	2.88978
1127	-0.0766672	3.65784	2.891
1128	-0.078238	3.66002	2.89165
1129	-0.0801556	3.66241	2.89152
1130	-0.082523	3.66505	2.89056
1131	-0.0852835	3.66791	2.88893
1132	-0.0883801	3.67099	2.88676
1133	-0.0917559	3.67428	2.88421
1134	-0.0953541	3.67777	2.88143
1135	-0.0991177	3.68144	2.87858
1136	-0.10299	3.6853	2.87579
1137	-0.106914	3.68933	2.87323
1138	-0.110833	3.69352	2.87105
1139	-0.11469	3.69786	2.86938
1140	-0.118427	3.70235	2.86839
1141	-0.122166	3.70713	2.86784
1142	-0.126045	3.71233	2.86742
1143	-0.130033	3.71785	2.86715
1144	-0.134103	3.72363	2.86707
1145	-0.138224	3.72958	2.86721
1146	-0.142368	3.73562	2.8676
1147	-0.146505	3.74166	2.86829
1148	-0.150607	3.74764	2.86929
1149	-0.154643	3.75347	2.87066
1150	-0.158586	3.75906	2.8724
1151	-0.162406	3.76434	2.87457
1152	-0.166073	3.76923	2.87719
1153	-0.169643	3.77384	2.88031
1154	-0.173183	3.77833	2.88393
1155	-0.176681	3.7827	2.88799
1156	-0.180126	3.78692	2.89245
1157	-0.183506	3.791	2.89727
1158	-0.186811	3.79491	2.90239
1159	-0.190029	3.79864	2.90778
1160	-0.193149	3.80219	2.91338
1161	-0.196159	3.80554	2.91916
1162	-0.199048	3.80868	2.92505
1163	-0.201805	3.81161	2.93102
1164	-0.204418	3.81429	2.93703
1165	-0.206821	3.81666	2.94323
1166	-0.208984	3.81866	2.94979
1167	-0.21095	3.82034	2.95665
1168	-0.212763	3.82177	2.96374
1169	-0.214466	3.823	2.971
1170	-0.216103	3.82409	2.97837
1171	-0.217717	3.82509	2.98578
1172	-0.219352	3.82608	2.99318
1173	-0.221052	3.82709	3.00049
1174	-0.222859	3.82819	3.00765
1175	-0.224817	3.82943	3.01461
1176	-0.226969	3.83088	3.02129
1177	-0.229413	3.83244	3.02763
1178	-0.232162	3.83396	3.03362
1179	-0.235136	3.83548	3.03937
1180	-0.238255	3.83701	3.04494
1181	-0.241438	3.83857	3.05044
1182	-0.244604	3.84018	3.05594
1183	-0.247673	3.84187	3.06152
1184	-0.250564	3.84364	3.06728
1185	-0.253197	3.84552	3.0733
1186	-0.255491	3.84752	3.07965
1187	-0.257366	3.84968	3.08643
1188	-0.258742	3.852	3.09373
1189	-0.259497	3.85443	3.10172
1190	-0.259641	3.85692	3.11044
1191	-0.259293	3.85949	3.11973
1192	-0.25857	3.86215	3.12944
1193	-0.257588	3.86492	3.13941
1194	-0.256466	3.86781	3.14947
1195	-0.25532	3.87085	3.15948
1196	-0.254269	3.87404	3.16927
1197	-0.253429	3.8774	3.17868
1198	-0.252918	3.88095	3.18757
1199	-0.252853	3.88471	3.19577
1200	-0.253352	3.88869	3.20313
1201	-0.254487	3.89306	3.20971
1202	-0.256174	3.89794	3.21576
1203	-0.258301	3.90321	3.22131
1204	-0.260753	3.90876	3.22644
1205	-0.263416	3.91449	3.23119
1206	-0.266177	3.92027	3.23563
1207	-0.268922	3.92601	3.23981
1208	-0.271536	3.9316	3.24378
1209	-0.273907	3.93691	3.24761
1210	-0.27592	3.94185	3.25136
1211	-0.277462	3.94631	3.25507
1212	-0.278418	3.95017	3.25881
1213	-0.278793	3.95358	3.26232
1214	-0.278713	3.95673	3.26535
1215	-0.278247	3.95962	3.26801
1216	-0.277468	3.96225	3.27042
1217	-0.276444	3.96461	3.27269
1218	-0.275246	3.9667	3.27493
1219	-0.273946	3.96852	3.27724
1220	-0.272613	3.97007	3.27973
1221	-0.271317	3.97133	3.28252
1222	-0.27013	3.9723	3.28571
1223	-0.269121	3.97299	3.28941
1224	-0.268362	3.97338	3.29374
1225	-0.267749	3.97332	3.29863
1226	-0.26714	3.9727	3.30391
1227	-0.266547	3.97161	3.30956
1228	-0.265981	3.97015	3.31553
1229	-0.265453	3.96841	3.3218
1230	-0.264973	3.96648	3.32833
1231	-0.264554	3.96445	3.33509
1232	-0.264205	3.96241	3.34203
1233	-0.263939	3.96046	3.34913
1234	-0.263766	3.95869	3.35635
1235	-0.263698	3.95718	3.36365
1236	-0.263746	3.95604	3.37101
1237	-0.263917	3.95523	3.37871
1238	-0.264207	3.95462	3.38699
1239	-0.264602	3.95418	3.39571
1240	-0.265091	3.95386	3.40472
1241	-0.265663	3.95363	3.41388
1242	-0.266306	3.95345	3.42306
1243	-0.267007	3.95327	3.43212
1244	-0.267755	3.95306	3.44091
1245	-0.268538	3.95277	3.44929
1246	-0.269345	3.95236	3.45712
1247	-0.270163	3.9518	3.46427
1248	-0.270981	3.95105	3.47059
1249	-0.271845	3.9501	3.47597
1250	-0.272796	3.949	3.48048
1251	-0.273818	3.94778	3.48428
1252	-0.274892	3.94646	3.48753
1253	-0.276001	3.94506	3.49036
1254	-0.277128	3.94361	3.49294
1255	-0.278254	3.94214	3.49542
1256	-0.279363	3.94067	3.49795
1257	-0.280437	3.93922	3.50069
1258	-0.281459	3.93782	3.50378
1259	-0.28241	3.9365	3.50738
1260	-0.283273	3.93527	3.51164
1261	-0.284013	3.93406	3.51662
1262	-0.284624	3.93279	3.52216
1263	-0.285139	3.93148	3.52816
1264	-0.285589	3.93017	3.53448
1265	-0.286003	3.92888	3.541
1266	-0.286412	3.92764	3.54761
1267	-0.286848	3.92649	3.55417
1268	-0.287342	3.92544	3.56057
1269	-0.287924	3.92455	3.56668
1270	-0.288625	3.92382	3.57238
1271	-0.289476	3.92329	3.57755
1272	-0.290508	3.92299	3.58205
1273	-0.291612	3.92295	3.58612
1274	-0.292686	3.92316	3.59
1275	-0.29377	3.92359	3.59368
1276	-0.294902	3.9242	3.5971
1277	-0.296123	3.92495	3.60024
1278	-0.297472	3.9258	3.60305
1279	-0.298988	3.92672	3.6055
1280	-0.30071	3.92767	3.60754
1281	-0.302679	3.92862	3.60914
1282	-0.304933	3.92953	3.61026
1283	-0.307512	3.93036	3.61087
1284	-0.310456	3.93107	3.61093
1285	-0.314084	3.93175	3.61019
1286	-0.318559	3.93249	3.60855
1287	-0.32368	3.93326	3.60615
1288	-0.329247	3.93404	3.60317
1289	-0.33506	3.93482	3.59974
1290	-0.340919	3.93558	3.59603
1291	-0.346624	3.93629	3.59219
1292	-0.351975	3.93694	3.58837
1293	-0.356773	3.93751	3.58472
1294	-0.360816	3.93796	3.58141
1295	-0.363906	3.9383	3.57858
1296	-0.365842	3.93848	3.57639
1297	-0.366636	3.93853	3.57484
1298	-0.366515	3.93846	3.57377
1299	-0.365598	3.93829	3.57307
1300	-0.364007	3.93802	3.57265
1301	-0.361862	3.93767	3.57241
1302	-0.359284	3.93724	3.57225
1303	-0.356394	3.93674	3.57206
1304	-0.353311	3.93619	3.57174
1305	-0.350157	3.93559	3.5712
1306	-0.347051	3.93496	3.57034
1307	-0.344116	3.93431	3.56905
1308	-0.341471	3.93363	3.56724
1309	-0.339033	3.93296	3.56488
1310	-0.336617	3.9323	3.56206
1311	-0.334192	3.93163	3.55886
1312	-0.331727	3.93093	3.55536
1313	-0.329191	3.93018	3.55163
1314	-0.326552	3.92937	3.54776
1315	-0.32378	3.92848	3.54382
1316	-0.320843	3.92749	3.53989
1317	-0.31771	3.92639	3.53605
1318	-0.31435	3.92515	3.53238
1319	-0.310731	3.92376	3.52895
1320	-0.306823	3.9222	3.52584
1321	-0.302396	3.92045	3.52301
1322	-0.297338	3.91852	3.52033
1323	-0.291792	3.91644	3.51778
1324	-0.285906	3.91421	3.51534
1325	-0.279824	3.91187	3.51299
1326	-0.273691	3.90944	3.51071
1327	-0.267653	3.90693	3.50847
1328	-0.261854	3.90437	3.50625
1329	-0.256441	3.90177	3.50404
1330	-0.251557	3.89917	3.50181
1331	-0.24735	3.89657	3.49955
1332	-0.243962	3.89401	3.49722
1333	-0.241216	3.89137	3.49494
1334	-0.238837	3.88859	3.4928
1335	-0.23683	3.88569	3.49077
1336	-0.235203	3.88271	3.48878
1337	-0.233961	3.87971	3.4868
1338	-0.23311	3.87671	3.48478
1339	-0.232655	3.87377	3.48266
1340	-0.232604	3.87091	3.4804
1341	-0.23296	3.86819	3.47796
1342	-0.233732	3.86564	3.47529
1343	-0.234924	3.8633	3.47233
1344	-0.236542	3.86122	3.46905
1345	-0.238709	3.85941	3.46555
1346	-0.241495	3.85784	3.46198
1347	-0.244832	3.85648	3.45828
1348	-0.248647	3.85528	3.45444
1349	-0.252871	3.85422	3.45041
1350	-0.257433	3.85325	3.44616
1351	-0.262263	3.85234	3.44165
1352	-0.267291	3.85146	3.43686
1353	-0.272446	3.85056	3.43174
1354	-0.277657	3.84961	3.42626
1355	-0.282855	3.84857	3.4204
1356	-0.287969	3.84741	3.41411
1357	-0.293161	3.84612	3.40712
1358	-0.298612	3.84474	3.39931
1359	-0.304277	3.8433	3.39085
1360	-0.310114	3.84181	3.38189
1361	-0.316078	3.84032	3.37262
1362	-0.322125	3.83884	3.36318
1363	-0.328212	3.83739	3.35376
1364	-0.334295	3.836	3.34451
1365	-0.340329	3.83471	3.33561
1366	-0.346271	3.83352	3.32722
1367	-0.352077	3.83247	3.3195
1368	-0.357703	3.83158	3.31263
1369	-0.363362	3.8308	3.30642
1370	-0.369239	3.83009	3.3006
1371	-0.375245	3.82946	3.29514
1372	-0.38129	3.8289	3.29003
1373	-0.387287	3.82843	3.28527
1374	-0.393146	3.82805	3.28084
1375	-0.398779	3.82777	3.27673
1376	-0.404098	3.8276	3.27293
1377	-0.409012	3.82754	3.26943
1378	-0.413434	3.82761	3.26621
1379	-0.417274	3.82781	3.26328
1380	-0.420445	3.82814	3.26061
1381	-0.423016	3.82876	3.25839
1382	-0.425127	3.82976	3.25673
1383	-0.426796	3.83105	3.25555
1384	-0.428044	3.83254	3.25475
1385	-0.428888	3.83414	3.25426
1386	-0.429347	3.83577	3.25397
1387	-0.429439	3.83734	3.25381
1388	-0.429184	3.83876	3.25368
1389	-0.4286	3.83995	3.2535
1390	-0.427705	3.84082	3.25318
1391	-0.426518	3.84127	3.25262
1392	-0.425058	3.84123	3.25174
1393	-0.423193	3.84066	3.25068
1394	-0.420816	3.83964	3.2496
1395	-0.41799	3.83823	3.24851
1396	-0.414774	3.83652	3.24737
1397	-0.411229	3.83458	3.24617
1398	-0.407416	3.83247	3.24491
1399	-0.403395	3.83027	3.24356
1400	-0.399227	3.82805	3.24211
1401	-0.394972	3.82589	3.24055
1402	-0.390691	3.82386	3.23885
1403	-0.386444	3.82204	3.23701
1404	-0.382292	3.82048	3.23501
1405	-0.377929	3.81913	3.23266
1406	-0.373093	3.81784	3.22986
1407	-0.367914	3.81662	3.22672
1408	-0.362519	3.81546	3.22335
1409	-0.357038	3.81436	3.21987
1410	-0.351598	3.81331	3.21639
1411	-0.34633	3.8123	3.21301
1412	-0.341359	3.81134	3.20985
1413	-0.336817	3.81042	3.20702
1414	-0.33283	3.80953	3.20462
1415	-0.329528	3.80868	3.20278
1416	-0.327039	3.80786	3.20161
1417	-0.325373	3.80704	3.20106
1418	-0.324398	3.80623	3.20099
1419	-0.324025	3.80544	3.20135
1420	-0.324167	3.80467	3.2021
1421	-0.324736	3.80395	3.20317
1422	-0.325644	3.80328	3.20452
1423	-0.326805	3.80267	3.2061
1424	-0.328129	3.80213	3.20785
1425	-0.329531	3.80169	3.20973
1426	-0.330921	3.80134	3.21169
1427	-0.332213	3.80111	3.21366
1428	-0.333318	3.80099	3.21561
1429	-0.334374	3.80102	3.2176
1430	-0.335562	3.80118	3.21973
1431	-0.336864	3.80146	3.222
1432	-0.338261	3.80184	3.22441
1433	-0.339735	3.80231	3.22694
1434	-0.341266	3.80285	3.22958
1435	-0.342837	3.80344	3.23234
1436	-0.344429	3.80408	3.2352
1437	-0.346023	3.80474	3.23816
1438	-0.3476	3.80541	3.24121
1439	-0.349143	3.80608	3.24435
1440	-0.350632	3.80672	3.24757
1441	-0.352163	3.80719	3.25062
1442	-0.353816	3.8074	3.25336
1443	-0.355553	3.80745	3.25593
1444	-0.357332	3.80743	3.25846
1445	-0.359113	3.80744	3.26109
1446	-0.360856	3.80757	3.26396
1447	-0.362521	3.8079	3.26719
1448	-0.364068	3.80855	3.27093
1449	-0.365456	3.80959	3.27531
1450	-0.366646	3.81113	3.28047
1451	-0.367598	3.81325	3.28655
1452	-0.36827	3.81606	3.29368
1453	-0.368634	3.8196	3.30188
1454	-0.368715	3.82381	3.31102
1455	-0.368554	3.8286	3.321
1456	-0.368194	3.83388	3.33173
1457	-0.367677	3.83956	3.3431
1458	-0.367045	3.84555	3.35501
1459	-0.366341	3.85176	3.36737
1460	-0.365607	3.8581	3.38007
1461	-0.364884	3.86447	3.39302
1462	-0.364214	3.8708	3.40611
1463	-0.36364	3.87699	3.41924
1464	-0.363202	3.88294	3.43232
1465	-0.362723	3.88865	3.44568
1466	-0.362045	3.89419	3.45965
1467	-0.361237	3.89963	3.47409
1468	-0.36037	3.90504	3.48891
1469	-0.359514	3.91049	3.50397
1470	-0.358741	3.91605	3.51915
1471	-0.35812	3.92179	3.53433
1472	-0.357721	3.92778	3.5494
1473	-0.357616	3.93408	3.56423
1474	-0.357875	3.94076	3.57871
1475	-0.358569	3.9479	3.5927
1476	-0.359767	3.95556	3.60611
1477	-0.361632	3.96338	3.61845
1478	-0.364189	3.97104	3.62959
1479	-0.367304	3.9787	3.63985
1480	-0.370846	3.98652	3.64954
1481	-0.374681	3.99466	3.65899
1482	-0.378676	4.00326	3.66853
1483	-0.382699	4.0125	3.67848
1484	-0.386617	4.02253	3.68917
1485	-0.390298	4.03349	3.70091
1486	-0.39361	4.04556	3.71404
1487	-0.396422	4.05888	3.72887
1488	-0.398601	4.07362	3.74574
1489	-0.400457	4.09003	3.76499
1490	-0.40233	4.10814	3.78649
1491	-0.404139	4.12767	3.80984
1492	-0.405802	4.1484	3.83464
1493	-0.407236	4.17006	3.86051
1494	-0.408357	4.19242	3.88705
1495	-0.409082	4.21522	3.91385
1496	-0.409326	4.23823	3.94053
1497	-0.409004	4.26118	3.96669
1498	-0.408031	4.28385	3.99193
1499	-0.406321	4.30597	4.01586
1500	-0.403787	4.3273	4.03808
1501	-0.400515	4.34851	4.05898
1502	-0.39665	4.37029	4.07922
1503	-0.3922	4.39244	4.09886
1504	-0.38717	4.41475	4.11794
1505	-0.381568	4.43701	4.13651
1506	-0.3754	4.45901	4.15459
1507	-0.368672	4.48056	4.17225
1508	-0.361392	4.50145	4.18953
1509	-0.353565	4.52146	4.20646
1510	-0.345199	4.54039	4.2231
1511	-0.336301	4.55805	4.23947
1512	-0.326876	4.57421	4.25564
1513	-0.316663	4.58865	4.27071
1514	-0.305485	4.60144	4.2841
1515	-0.29348	4.61284	4.29624
1516	-0.280787	4.62311	4.30758
1517	-0.267546	4.63251	4.31857
1518	-0.253894	4.6413	4.32967
1519	-0.239971	4.64974	4.34132
1520	-0.225916	4.6581	4.35397
1521	-0.211868	4.66663	4.36807
1522	-0.197965	4.6756	4.38408
1523	-0.184347	4.68526	4.40243
1524	-0.171153	4.69588	4.42358
1525	-0.157995	4.70666	4.44611
1526	-0.144474	4.71683	4.4686
1527	-0.130712	4.72663	4.49155
1528	-0.116833	4.73635	4.51545
1529	-0.10296	4.74624	4.54081
1530	-0.0892166	4.75658	4.56811
1531	-0.0757258	4.76762	4.59785
1532	-0.0626117	4.77965	4.63053
1533	-0.0499983	4.79292	4.66665
1534	-0.0380102	4.8077	4.70669
1535	-0.0267724	4.82426	4.75115
1536	-0.0164106	4.84287	4.80054
1537	-0.0072389	4.86442	4.85577
1538	0.00067527	4.8892	4.91691
1539	0.00757584	4.91655	4.98313
1540	0.0137077	4.94581	5.05361
1541	0.0193173	4.9763	5.12752
1542	0.0246526	5.00738	5.20405
1543	0.0299636	5.03838	5.28237
1544	0.0355023	5.06864	5.36165
1545	0.0415229	5.09749	5.44108
1546	0.0482814	5.12429	5.51983
1547	0.0560359	5.14836	5.59707
1548	0.0650461	5.16905	5.67199
1549	0.0756861	5.18716	5.7485
1550	0.0879179	5.2039	5.82998
1551	0.101384	5.21926	5.91482
1552	0.115725	5.23324	6.00141
1553	0.130584	5.24583	6.08814
1554	0.145598	5.25702	6.1734
1555	0.160408	5.26681	6.25558
1556	0.174651	5.27517	6.33306
1557	0.187962	5.2821	6.40424
1558	0.199975	5.28759	6.4675
1559	0.210325	5.29162	6.52123
1560	0.218642	5.29417	6.56382
1561	0.225288	5.29515	6.5962
1562	0.230891	5.2945	6.6207
1563	0.235482	5.29229	6.63784
1564	0.239095	5.28857	6.64815
1565	0.241759	5.2834	6.65216
1566	0.243506	5.27685	6.65039
1567	0.244368	5.26898	6.64337
1568	0.244378	5.25984	6.63161
1569	0.243566	5.2495	6.61566
1570	0.241966	5.23802	6.59602
1571	0.23961	5.22547	6.57323
1572	0.236532	5.21189	6.54781
1573	0.232466	5.19634	6.51797
1574	0.227205	5.17813	6.48199
1575	0.220865	5.15775	6.44053
1576	0.213567	5.1357	6.39421
1577	0.20543	5.11244	6.3437
1578	0.196575	5.08848	6.28964
1579	0.187124	5.06429	6.23267
1580	0.177201	5.04036	6.17343
1581	0.16693	5.01717	6.11258
1582	0.156438	4.99522	6.05074
1583	0.145851	4.97499	5.98858
1584	0.135299	4.95695	5.92673
1585	0.124279	4.94046	5.86314
1586	0.112334	4.92457	5.79581
1587	0.0996631	4.90933	5.72544
1588	0.0864671	4.89479	5.65274
1589	0.0729453	4.88101	5.57842
1590	0.0592975	4.86803	5.50318
1591	0.0457233	4.8559	5.42773
1592	0.0324218	4.84468	5.35278
1593	0.0195921	4.8344	5.27902
1594	0.00743264	4.82513	5.20717
1595	-0.0038584	4.81691	5.13794
1596	-0.0140835	4.80978	5.07203
1597	-0.0235588	4.80416	5.00771
1598	-0.0326971	4.80026	4.94314
1599	-0.0414465	4.79782	4.87878
1600	-0.0497566	4.79658	4.81514
1601	-0.0575778	4.7963	4.7527
1602	-0.0648619	4.7967	4.69194
1603	-0.071562	4.79754	4.63336
1604	-0.0776321	4.79856	4.57743
1605	-0.0830277	4.7995	4.52465
1606	-0.0877048	4.8001	4.47551
1607	-0.0916209	4.8001	4.4305
1608	-0.0947336	4.79924	4.39009
1609	-0.0968471	4.79783	4.3546
1610	-0.0978859	4.79635	4.32367
1611	-0.0979889	4.79479	4.29684
1612	-0.0972949	4.79314	4.27364
1613	-0.0959424	4.7914	4.25358
1614	-0.09407	4.78956	4.23621
1615	-0.0918159	4.78763	4.22104
1616	-0.0893183	4.78558	4.2076
1617	-0.0867152	4.78343	4.19542
1618	-0.0841444	4.78115	4.18403
1619	-0.0817434	4.77876	4.17295
1620	-0.07965	4.77623	4.16172
1621	-0.0776201	4.77368	4.15182
1622	-0.0753491	4.77117	4.14472
1623	-0.0728836	4.76866	4.1399
1624	-0.0702697	4.76608	4.13686
1625	-0.0675538	4.76339	4.13508
1626	-0.0647819	4.76053	4.13404
1627	-0.0620001	4.75747	4.13324
1628	-0.0592544	4.75413	4.13216
1629	-0.056591	4.75048	4.13028
1630	-0.054056	4.74645	4.12709
1631	-0.0516959	4.742	4.12209
1632	-0.0495572	4.73708	4.11474
1633	-0.0474711	4.73154	4.10512
1634	-0.0452801	4.72534	4.09382
1635	-0.0430485	4.71861	4.08113
1636	-0.0408402	4.71144	4.06735
1637	-0.038719	4.70395	4.05278
1638	-0.0367484	4.69625	4.03771
1639	-0.0349918	4.68845	4.02243
1640	-0.0335119	4.68067	4.00725
1641	-0.0323713	4.67301	3.99246
1642	-0.0316323	4.66558	3.97835
1643	-0.0313567	4.6585	3.96522
1644	-0.0316061	4.65187	3.95337
1645	-0.0321818	4.6454	3.94203
1646	-0.0328901	4.63877	3.93042
1647	-0.0337994	4.63208	3.91874
1648	-0.0349782	4.62542	3.90723
1649	-0.0364945	4.61888	3.89611
1650	-0.0384163	4.61256	3.88561
1651	-0.0408111	4.60656	3.87594
1652	-0.0437466	4.60096	3.86733
1653	-0.0472899	4.59587	3.86001
1654	-0.0515085	4.59138	3.8542
1655	-0.0564693	4.58758	3.85011
1656	-0.0622396	4.58457	3.84799
1657	-0.069339	4.58284	3.8486
1658	-0.0780241	4.58259	3.8522
1659	-0.0879678	4.5835	3.85822
1660	-0.0988433	4.58523	3.8661
1661	-0.110324	4.58748	3.87525
1662	-0.122083	4.5899	3.88512
1663	-0.133794	4.59217	3.89514
1664	-0.145129	4.59396	3.90474
1665	-0.155761	4.59496	3.91334
1666	-0.165364	4.59482	3.9204
1667	-0.17361	4.59323	3.92532
1668	-0.180173	4.58987	3.92756
1669	-0.185345	4.58462	3.92751
1670	-0.189673	4.57779	3.92603
1671	-0.193205	4.56965	3.92329
1672	-0.195986	4.56044	3.91941
1673	-0.198067	4.55043	3.91454
1674	-0.199493	4.53988	3.90883
1675	-0.200313	4.52905	3.90241
1676	-0.200574	4.5182	3.89545
1677	-0.200323	4.50759	3.88806
1678	-0.199608	4.49748	3.88041
1679	-0.198475	4.48813	3.87263
1680	-0.196972	4.47981	3.86487
1681	-0.194697	4.47232	3.85649
1682	-0.191341	4.46526	3.84692
1683	-0.187095	4.45856	3.83642
1684	-0.182147	4.45217	3.82525
1685	-0.176687	4.44602	3.81366
1686	-0.170904	4.44005	3.80192
1687	-0.164987	4.43419	3.79028
1688	-0.159126	4.42839	3.779
1689	-0.153509	4.42257	3.76833
1690	-0.148326	4.41669	3.75854
1691	-0.143766	4.41066	3.74988
1692	-0.140018	4.40444	3.74262
1693	-0.136921	4.39785	3.73658
1694	-0.134166	4.39085	3.73138
1695	-0.131721	4.38357	3.72695
1696	-0.129552	4.37616	3.72321
1697	-0.127628	4.36873	3.72009
1698	-0.125914	4.36142	3.71751
1699	-0.124379	4.35437	3.7154
1700	-0.122989	4.3477	3.71369
1701	-0.121712	4.34155	3.7123
1702	-0.120515	4.33605	3.71115
1703	-0.119367	4.33134	3.71017
1704	-0.118233	4.32754	3.70929
1705	-0.11705	4.32449	3.70864
1706	-0.115813	4.32194	3.7084
1707	-0.114578	4.31991	3.70853
1708	-0.1134	4.31839	3.70901
1709	-0.112335	4.31739	3.70981
1710	-0.111439	4.3169	3.71091
1711	-0.110767	4.31695	3.71227
1712	-0.110375	4.31753	3.71386
1713	-0.110318	4.31864	3.71567
1714	-0.110652	4.32029	3.71765
1715	-0.111433	4.32249	3.71979
1716	-0.112715	4.32523	3.72206
1717	-0.114566	4.32875	3.72464
1718	-0.116964	4.33319	3.72768
1719	-0.11984	4.33843	3.7311
1720	-0.123122	4.34432	3.73481
1721	-0.12674	4.35075	3.73873
1722	-0.130623	4.35759	3.74277
1723	-0.134701	4.36471	3.74686
1724	-0.138902	4.37197	3.7509
1725	-0.143155	4.37926	3.75481
1726	-0.14739	4.38644	3.7585
1727	-0.151536	4.39339	3.7619
1728	-0.15552	4.39998	3.76492
1729	-0.159472	4.40638	3.76765
1730	-0.163549	4.41287	3.77022
1731	-0.167727	4.4194	3.77266
1732	-0.171982	4.42598	3.77496
1733	-0.176289	4.43258	3.77714
1734	-0.180623	4.43919	3.77919
1735	-0.184961	4.44578	3.78112
1736	-0.189277	4.45234	3.78294
1737	-0.193547	4.45885	3.78466
1738	-0.197748	4.4653	3.78628
1739	-0.201853	4.47166	3.7878
1740	-0.20584	4.47792	3.78924
1741	-0.209521	4.48371	3.79005
1742	-0.212804	4.48883	3.78988
1743	-0.215808	4.49347	3.78903
1744	-0.218648	4.49786	3.78778
1745	-0.221442	4.5022	3.78642
1746	-0.224307	4.5067	3.78525
1747	-0.22736	4.51157	3.78456
1748	-0.230718	4.51702	3.78463
1749	-0.234499	4.52326	3.78576
1750	-0.23882	4.53051	3.78824
1751	-0.243799	4.53896	3.79235
1752	-0.249553	4.54884	3.79839
1753	-0.256095	4.55985	3.80671
1754	-0.263303	4.57161	3.81722
1755	-0.271099	4.58412	3.82955
1756	-0.279403	4.5974	3.8433
1757	-0.288136	4.61147	3.85811
1758	-0.297218	4.62634	3.8736
1759	-0.306569	4.64204	3.88938
1760	-0.316108	4.65857	3.90508
1761	-0.325755	4.67596	3.92031
1762	-0.335428	4.69423	3.93471
1763	-0.345047	4.71339	3.94789
1764	-0.354529	4.73346	3.95947
1765	-0.364324	4.75539	3.97008
1766	-0.374809	4.77977	3.98052
1767	-0.385789	4.80606	3.9907
1768	-0.39707	4.83375	4.00052
1769	-0.408456	4.86229	4.00987
1770	-0.419754	4.89117	4.01866
1771	-0.430767	4.91984	4.02679
1772	-0.4413	4.94778	4.03416
1773	-0.451159	4.97446	4.04068
1774	-0.460146	4.99935	4.04624
1775	-0.468068	5.02192	4.05075
1776	-0.474729	5.04164	4.05411
1777	-0.480403	5.05914	4.05587
1778	-0.48548	5.07539	4.05582
1779	-0.489931	5.0904	4.0543
1780	-0.49373	5.10415	4.05162
1781	-0.496849	5.11665	4.04808
1782	-0.499262	5.12788	4.044
1783	-0.500942	5.13785	4.0397
1784	-0.501863	5.14654	4.03549
1785	-0.501997	5.15395	4.03169
1786	-0.50132	5.16009	4.02861
1787	-0.499803	5.16493	4.02656
1788	-0.497422	5.16849	4.02586
1789	-0.493855	5.17015	4.02592
1790	-0.488927	5.16956	4.026
1791	-0.48283	5.16703	4.02624
1792	-0.475755	5.16289	4.02676
1793	-0.467894	5.15748	4.02768
1794	-0.459438	5.15112	4.02913
1795	-0.45058	5.14414	4.03124
1796	-0.441511	5.13687	4.03413
1797	-0.432422	5.12963	4.03792
1798	-0.423506	5.12277	4.04273
1799	-0.414955	5.1166	4.04871
1800	-0.40696	5.11146	4.05596
1801	-0.398961	5.10643	4.0646
1802	-0.39039	5.10058	4.07455
1803	-0.381432	5.09419	4.08568
1804	-0.37227	5.08756	4.09786
1805	-0.363087	5.08096	4.11094
1806	-0.354068	5.0747	4.12478
1807	-0.345396	5.06905	4.13926
1808	-0.337256	5.0643	4.15422
1809	-0.329833	5.06074	4.16954
1810	-0.323311	5.05866	4.18508
1811	-0.317876	5.05834	4.2007
1812	-0.313712	5.06007	4.21626
1813	-0.310862	5.06408	4.23201
1814	-0.309154	5.07022	4.24824
1815	-0.308448	5.07816	4.2649
1816	-0.308603	5.08761	4.28197
1817	-0.309478	5.09824	4.29939
1818	-0.310933	5.10975	4.31712
1819	-0.312828	5.12182	4.33512
1820	-0.315021	5.13416	4.35335
1821	-0.317373	5.14643	4.37176
1822	-0.319742	5.15834	4.39032
1823	-0.321987	5.16957	4.40898
1824	-0.323967	5.17982	4.42769
1825	-0.32604	5.18956	4.44661
1826	-0.328587	5.19944	4.46584
1827	-0.331504	5.2094	4.48536
1828	-0.334685	5.21937	4.50511
1829	-0.338024	5.22928	4.52504
1830	-0.341416	5.23908	4.54511
1831	-0.344756	5.24868	4.56527
1832	-0.347939	5.25804	4.58548
1833	-0.350858	5.26707	4.60569
1834	-0.353407	5.27572	4.62584
1835	-0.355482	5.28393	4.6459
1836	-0.356976	5.29161	4.66582
1837	-0.358008	5.29915	4.68552
1838	-0.358768	5.30684	4.70501
1839	-0.35926	5.31452	4.72437
1840	-0.359485	5.32205	4.74365
1841	-0.359445	5.32925	4.76294
1842	-0.359143	5.33598	4.78229
1843	-0.358581	5.34208	4.80178
1844	-0.35776	5.34739	4.82147
1845	-0.356682	5.35175	4.84144
1846	-0.35535	5.35502	4.86175
1847	-0.353765	5.35703	4.88248
1848	-0.351928	5.35762	4.90369
1849	-0.349698	5.3565	4.92523
1850	-0.346983	5.35364	4.94696
1851	-0.343857	5.34931	4.9689
1852	-0.340394	5.34378	4.99108
1853	-0.33667	5.33729	5.01353
1854	-0.332757	5.33014	5.03629
1855	-0.328732	5.32257	5.05939
1856	-0.324669	5.31485	5.08286
1857	-0.320643	5.30725	5.10673
1858	-0.31673	5.30004	5.13104
1859	-0.313005	5.29347	5.15581
1860	-0.309544	5.28782	5.18109
1861	-0.30643	5.28258	5.20756
1862	-0.303635	5.27715	5.23564
1863	-0.301063	5.27162	5.26492
1864	-0.298622	5.26611	5.29501
1865	-0.296217	5.26071	5.32551
1866	-0.293754	5.25554	5.356
1867	-0.291142	5.25069	5.3861
1868	-0.288285	5.24627	5.41538
1869	-0.285092	5.24239	5.44347
1870	-0.28147	5.23915	5.46994
1871	-0.277325	5.23665	5.49441
1872	-0.272566	5.235	5.51646
1873	-0.267026	5.23442	5.53631
1874	-0.2607	5.23493	5.55454
1875	-0.253739	5.23635	5.57128
1876	-0.246295	5.23849	5.58667
1877	-0.238518	5.24117	5.60086
1878	-0.23056	5.24419	5.61398
1879	-0.222569	5.24738	5.62617
1880	-0.214698	5.25054	5.63758
1881	-0.207096	5.25349	5.64834
1882	-0.199915	5.25603	5.65859
1883	-0.193303	5.258	5.66848
1884	-0.187412	5.25919	5.67814
1885	-0.182333	5.26005	5.68677
1886	-0.177963	5.26108	5.69372
1887	-0.174154	5.26215	5.69932
1888	-0.170761	5.26313	5.70393
1889	-0.167639	5.2639	5.70789
1890	-0.16464	5.26433	5.71155
1891	-0.16162	5.26429	5.71527
1892	-0.158432	5.26366	5.71937
1893	-0.154929	5.26232	5.72422
1894	-0.150966	5.26013	5.73015
1895	-0.146395	5.25699	5.73752
1896	-0.141069	5.25275	5.74668
1897	-0.13491	5.24715	5.75784
1898	-0.128027	5.24016	5.77079
1899	-0.120553	5.23201	5.78516
1900	-0.112625	5.22293	5.80063
1901	-0.104376	5.21313	5.81683
1902	-0.095942	5.20284	5.83343
1903	-0.0874597	5.1923	5.85008
1904	-0.0790651	5.18172	5.86642
1905	-0.0708951	5.17133	5.88212
1906	-0.0630869	5.16135	5.89683
1907	-0.0557783	5.15201	5.91019
1908	-0.0491072	5.14353	5.92188
1909	-0.0431268	5.13568	5.93196
1910	-0.0377217	5.12805	5.94087
1911	-0.0327768	5.12064	5.94879
1912	-0.0281771	5.11343	5.95588
1913	-0.0238074	5.1064	5.96234
1914	-0.0195523	5.09954	5.96832
1915	-0.0152964	5.09284	5.97401
1916	-0.0109242	5.08628	5.97958
1917	-0.00632014	5.07986	5.9852
1918	-0.00136849	5.07354	5.99105
1919	0.00404644	5.06733	5.99731
1920	0.0100405	5.06121	6.00415
1921	0.0168541	5.05512	6.01159
1922	0.0245141	5.04905	6.01949
1923	0.0328159	5.04303	6.02769
1924	0.0415545	5.0371	6.03608
1925	0.0505252	5.0313	6.04452
1926	0.0595231	5.02567	6.05289
1927	0.0683432	5.02025	6.06105
1928	0.0767805	5.01507	6.06888
1929	0.0846302	5.01017	6.07624
1930	0.091687	5.00558	6.08301
1931	0.0977461	5.00136	6.08906
1932	0.102602	4.99753	6.09426
1933	0.106398	4.99409	6.09851
1934	0.109447	4.99099	6.10191
1935	0.111803	4.98823	6.10459
1936	0.113517	4.98576	6.10667
1937	0.114642	4.98358	6.10829
1938	0.115231	4.98165	6.10958
1939	0.115337	4.97996	6.11067
1940	0.115011	4.97848	6.11169
1941	0.114307	4.97719	6.11277
1942	0.113278	4.97606	6.11404
1943	0.111975	4.97508	6.11563
1944	0.110452	4.97422	6.11768
1945	0.108444	4.97367	6.12006
1946	0.105723	4.97357	6.12258
1947	0.102402	4.97384	6.1252
1948	0.0985908	4.97439	6.1279
1949	0.0944016	4.97512	6.13066
1950	0.0899453	4.97596	6.13346
1951	0.0853331	4.97681	6.13627
1952	0.0806762	4.97758	6.13908
1953	0.0760857	4.97819	6.14187
1954	0.0716729	4.97855	6.1446
1955	0.067549	4.97858	6.14727
1956	0.0638253	4.97817	6.14984
1957	0.0600991	4.97773	6.1525
1958	0.055993	4.9776	6.15539
1959	0.0516558	4.97761	6.15842
1960	0.0472362	4.97762	6.16152
1961	0.042883	4.97746	6.16458
1962	0.0387451	4.97699	6.16754
1963	0.0349713	4.97604	6.17029
1964	0.0317105	4.97446	6.17276
1965	0.0291115	4.9721	6.17487
1966	0.0273233	4.9688	6.17652
1967	0.0264947	4.96439	6.17763
1968	0.0267747	4.95874	6.17811
1969	0.0285148	4.95143	6.17736
1970	0.0317763	4.94241	6.17507
1971	0.0362724	4.93197	6.17163
1972	0.0417167	4.92044	6.16743
1973	0.0478225	4.90812	6.16287
1974	0.0543035	4.89532	6.15832
1975	0.0608735	4.88237	6.15418
1976	0.0672465	4.86956	6.15084
1977	0.0731366	4.85722	6.14868
1978	0.0782579	4.84566	6.1481
1979	0.0823248	4.83519	6.14949
1980	0.0850514	4.82612	6.15323
1981	0.0864894	4.81769	6.15897
1982	0.0869839	4.80906	6.16606
1983	0.0866892	4.80046	6.17444
1984	0.0857592	4.7921	6.18406
1985	0.0843477	4.7842	6.19487
1986	0.0826086	4.77699	6.20681
1987	0.0806954	4.77069	6.21983
1988	0.0787616	4.76551	6.23389
1989	0.0769605	4.76168	6.24892
1990	0.0754453	4.75941	6.26487
1991	0.0743694	4.75893	6.2817
1992	0.0738857	4.76047	6.29934
1993	0.0736505	4.76445	6.31845
1994	0.0732765	4.77094	6.3395
1995	0.072852	4.77953	6.36217
1996	0.0724656	4.78986	6.38614
1997	0.072206	4.80154	6.41108
1998	0.0721626	4.81418	6.43668
[truncated: 68,694 more rows]

## Sheet: P2S1-005
Frame	T8_Head Lateral Bending	T8_Head Axial Bending	T8_Head Flexion/Extension
0	-14.222	17.7141	18.8494
1	-14.2268	17.803	18.7987
2	-14.232	17.8934	18.7483
3	-14.2375	17.9849	18.6983
4	-14.2432	18.077	18.6485
5	-14.2489	18.1693	18.5987
6	-14.2544	18.2612	18.5487
7	-14.2596	18.3525	18.4986
8	-14.2643	18.4425	18.448
9	-14.2683	18.5308	18.397
10	-14.2715	18.617	18.3453
11	-14.2738	18.7006	18.2928
12	-14.2749	18.7813	18.2395
13	-14.2748	18.8584	18.1851
14	-14.2744	18.9416	18.1241
15	-14.2746	19.0271	18.0606
16	-14.2751	19.1133	17.9951
17	-14.2751	19.1989	17.9284
18	-14.2742	19.2821	17.861
19	-14.2719	19.3614	17.7936
20	-14.2676	19.4354	17.7268
21	-14.2608	19.5024	17.6611
22	-14.2511	19.5609	17.5973
23	-14.2379	19.6093	17.5359
24	-14.2207	19.6461	17.4776
25	-14.199	19.6697	17.423
26	-14.1752	19.6824	17.3719
27	-14.1514	19.6872	17.3235
28	-14.1265	19.6839	17.2776
29	-14.0997	19.6724	17.2337
30	-14.0701	19.6523	17.1916
31	-14.0367	19.6234	17.151
32	-13.9986	19.5856	17.1115
33	-13.955	19.5385	17.0729
34	-13.9049	19.482	17.0347
35	-13.8474	19.4158	16.9967
36	-13.7816	19.3397	16.9585
37	-13.7066	19.2534	16.9197
38	-13.6214	19.1554	16.882
39	-13.5265	19.045	16.8467
40	-13.423	18.9231	16.813
41	-13.312	18.7907	16.7801
42	-13.1948	18.6488	16.7473
43	-13.0723	18.4984	16.7138
44	-12.9459	18.3406	16.6789
45	-12.8165	18.1763	16.6418
46	-12.6854	18.0065	16.6019
47	-12.5536	17.8322	16.5584
48	-12.4222	17.6544	16.5107
49	-12.2924	17.4742	16.4581
50	-12.1611	17.2889	16.3996
51	-12.025	17.0956	16.3351
52	-11.8852	16.8952	16.2657
53	-11.7428	16.6884	16.1922
54	-11.5987	16.4763	16.1157
55	-11.4539	16.2594	16.037
56	-11.3095	16.0389	15.9571
57	-11.1664	15.8153	15.8769
58	-11.0255	15.5897	15.7976
59	-10.8879	15.3629	15.7201
60	-10.7543	15.1358	15.6454
61	-10.6258	14.9091	15.5746
62	-10.5009	14.6814	15.5052
63	-10.3776	14.4506	15.4346
64	-10.256	14.217	15.3634
65	-10.1362	13.9812	15.2924
66	-10.0184	13.7435	15.2224
67	-9.90267	13.5042	15.1538
68	-9.78923	13.2637	15.0876
69	-9.67817	13.0225	15.0244
70	-9.56965	12.7807	14.9649
71	-9.46378	12.539	14.9098
72	-9.36072	12.2975	14.8598
73	-9.2606	12.0567	14.8157
74	-9.16305	11.8143	14.7772
75	-9.06764	11.5682	14.7436
76	-8.9744	11.3197	14.7143
77	-8.88341	11.0697	14.6891
78	-8.79472	10.8193	14.6677
79	-8.7084	10.5696	14.6498
80	-8.62452	10.3216	14.635
81	-8.54317	10.0764	14.6231
82	-8.46444	9.83502	14.6137
83	-8.38842	9.59851	14.6066
84	-8.31521	9.36792	14.6014
85	-8.24492	9.14427	14.598
86	-8.17678	8.92637	14.5973
87	-8.11019	8.71227	14.6004
88	-8.04549	8.50198	14.6068
89	-7.98306	8.29546	14.6164
90	-7.92323	8.09271	14.6287
91	-7.86638	7.89371	14.6435
92	-7.81284	7.69844	14.6605
93	-7.76298	7.50687	14.6792
94	-7.71715	7.31901	14.6995
95	-7.67569	7.13481	14.7211
96	-7.63898	6.95427	14.7435
97	-7.60735	6.77737	14.7666
98	-7.58173	6.60459	14.7921
99	-7.56232	6.43627	14.8215
100	-7.54837	6.27212	14.8541
101	-7.53915	6.11186	14.8892
102	-7.53393	5.9552	14.926
103	-7.532	5.80189	14.9638
104	-7.53262	5.65163	15.0019
105	-7.53508	5.50417	15.0395
106	-7.53866	5.35923	15.0759
107	-7.54265	5.21657	15.1103
108	-7.54633	5.07591	15.1419
109	-7.54899	4.937	15.1701
110	-7.55295	4.8024	15.1949
111	-7.56047	4.67403	15.217
112	-7.57078	4.55064	15.2371
113	-7.58308	4.43101	15.2555
114	-7.59658	4.31391	15.2728
115	-7.6105	4.19811	15.2894
116	-7.62404	4.08239	15.3059
117	-7.63641	3.96552	15.3227
118	-7.6468	3.84627	15.3403
119	-7.65441	3.72343	15.3591
120	-7.65844	3.59576	15.3797
121	-7.65808	3.46205	15.4025
122	-7.65548	3.32188	15.428
123	-7.65287	3.17632	15.4562
124	-7.64959	3.02638	15.4863
125	-7.64497	2.87308	15.5178
126	-7.63835	2.71742	15.55
127	-7.62907	2.56042	15.5824
128	-7.61648	2.4031	15.6144
129	-7.59992	2.24646	15.6452
130	-7.57875	2.09154	15.6744
131	-7.55233	1.93935	15.7012
132	-7.52	1.79089	15.7251
133	-7.48113	1.64719	15.7454
134	-7.43476	1.50066	15.7661
135	-7.38099	1.34536	15.7903
136	-7.32076	1.1848	15.8163
137	-7.25502	1.02249	15.8423
138	-7.18474	0.861913	15.8665
139	-7.11086	0.706562	15.8871
140	-7.03436	0.559921	15.9025
141	-6.9562	0.425466	15.9108
142	-6.87735	0.306666	15.9105
143	-6.79877	0.206987	15.8997
144	-6.72143	0.129886	15.8767
145	-6.64628	0.0788172	15.8399
146	-6.57613	0.0537995	15.7925
147	-6.51172	0.0510424	15.7385
148	-6.45088	0.068283	15.6771
149	-6.39145	0.103255	15.6078
150	-6.33125	0.15369	15.5299
151	-6.26812	0.217313	15.4428
152	-6.19987	0.291843	15.3458
153	-6.12433	0.374993	15.2384
154	-6.03936	0.464468	15.1198
155	-5.94277	0.557966	14.9895
156	-5.83241	0.653177	14.847
157	-5.70614	0.747782	14.6915
158	-5.56204	0.848094	14.5149
159	-5.40122	0.960517	14.3125
160	-5.22601	1.08288	14.0894
161	-5.03879	1.21303	13.8506
162	-4.8419	1.34888	13.6011
163	-4.63773	1.48833	13.3459
164	-4.42865	1.62938	13.0899
165	-4.21705	1.77004	12.8382
166	-4.00533	1.90835	12.5957
167	-3.79591	2.04243	12.3672
168	-3.59118	2.17039	12.1578
169	-3.39359	2.29041	11.9724
170	-3.1977	2.40381	11.8074
171	-2.99742	2.51355	11.6555
172	-2.7942	2.6202	11.5153
173	-2.58948	2.72436	11.3857
174	-2.38471	2.82663	11.2653
175	-2.18132	2.9276	11.1529
176	-1.98077	3.02787	11.0473
177	-1.78449	3.12802	10.9472
178	-1.59392	3.22865	10.8513
179	-1.41049	3.33037	10.7583
180	-1.23564	3.43376	10.667
181	-1.0708	3.53942	10.5761
182	-0.91406	3.65036	10.4865
183	-0.762643	3.76787	10.4005
184	-0.616657	3.89	10.3182
185	-0.476226	4.01477	10.2399
186	-0.341487	4.14024	10.1658
187	-0.212588	4.26443	10.0962
188	-0.0896866	4.38538	10.0311
189	0.0270477	4.50113	9.9707
190	0.137439	4.60971	9.9152
191	0.241302	4.70917	9.86469
192	0.338451	4.79753	9.81928
193	0.428692	4.87284	9.77906
194	0.512094	4.93721	9.74474
195	0.588863	4.99416	9.71655
196	0.659018	5.04382	9.69392
197	0.722582	5.0863	9.67628
198	0.779583	5.12174	9.66306
199	0.830051	5.15023	9.6537
200	0.874021	5.1719	9.64764
201	0.911529	5.18687	9.64433
202	0.942615	5.19523	9.64321
203	0.967317	5.19711	9.64373
204	0.985676	5.19261	9.64535
205	0.997733	5.18185	9.64753
206	0.999632	5.1653	9.6505
207	0.988873	5.14317	9.65501
208	0.967533	5.11511	9.66127
209	0.937684	5.08079	9.6695
210	0.901402	5.03989	9.67991
211	0.860763	4.99207	9.69273
212	0.817843	4.937	9.70819
213	0.774718	4.87433	9.7265
214	0.733466	4.80375	9.74789
215	0.696166	4.72491	9.77257
216	0.664898	4.63748	9.80075
217	0.641742	4.54114	9.83262
218	0.624992	4.43001	9.8733
219	0.611329	4.30073	9.92585
220	0.600405	4.15672	9.98734
221	0.591868	4.00138	10.0548
222	0.585344	3.83813	10.1254
223	0.580442	3.67038	10.1962
224	0.576749	3.50154	10.2641
225	0.573826	3.33503	10.3263
226	0.571218	3.17424	10.3799
227	0.56845	3.0226	10.422
228	0.565039	2.8835	10.4495
229	0.560499	2.76036	10.4596
230	0.556203	2.6497	10.4531
231	0.553499	2.54561	10.4337
232	0.55187	2.44781	10.4028
233	0.550808	2.35599	10.3619
234	0.549815	2.26988	10.3122
235	0.548397	2.18919	10.2553
236	0.546069	2.11363	10.1926
237	0.542346	2.04293	10.1255
238	0.536749	1.9768	10.0554
239	0.528801	1.91495	9.98371
240	0.518025	1.85713	9.91189
241	0.503946	1.80304	9.84134
242	0.486955	1.75465	9.7666
243	0.467846	1.71354	9.68264
244	0.446743	1.6788	9.59152
245	0.423768	1.64953	9.49532
246	0.399041	1.62484	9.39612
247	0.372676	1.60383	9.29599
248	0.344783	1.58561	9.197
249	0.315463	1.56928	9.10125
250	0.284813	1.55397	9.0108
251	0.252923	1.53876	8.92775
252	0.219879	1.52279	8.85419
253	0.185763	1.50514	8.79219
254	0.149898	1.48596	8.74089
255	0.111758	1.4663	8.69748
256	0.0716505	1.44667	8.66109
257	0.0298839	1.42755	8.63088
258	-0.0132325	1.40945	8.60598
259	-0.0573891	1.39288	8.58555
260	-0.102276	1.37831	8.56873
261	-0.147583	1.36626	8.55465
262	-0.193001	1.35722	8.54247
263	-0.238219	1.35168	8.53132
264	-0.282927	1.35015	8.52033
265	-0.326817	1.35312	8.50864
266	-0.371475	1.36176	8.49815
267	-0.418247	1.37628	8.49098
268	-0.466467	1.39572	8.48663
269	-0.515468	1.41911	8.48462
270	-0.564583	1.44549	8.48444
271	-0.613145	1.4739	8.4856
272	-0.660484	1.5034	8.48762
273	-0.70593	1.53301	8.49001
274	-0.748815	1.56179	8.49229
275	-0.788464	1.58877	8.49398
276	-0.824207	1.613	8.4946
277	-0.855368	1.63354	8.49367
278	-0.881962	1.65212	8.4916
279	-0.904729	1.67092	8.48916
280	-0.924088	1.68959	8.48645
281	-0.940458	1.70777	8.48356
282	-0.954257	1.72512	8.48059
283	-0.965906	1.7413	8.47763
284	-0.975822	1.75595	8.47479
285	-0.984426	1.76874	8.47217
286	-0.992137	1.77931	8.46984
287	-0.999376	1.78731	8.46793
288	-1.00656	1.7924	8.46651
289	-1.01411	1.79423	8.46569
290	-1.02108	1.79184	8.46544
291	-1.0264	1.785	8.46567
292	-1.03033	1.77446	8.46631
293	-1.03311	1.76095	8.46732
294	-1.035	1.74522	8.46865
295	-1.03625	1.72803	8.47024
296	-1.03711	1.7101	8.47206
297	-1.03783	1.69219	8.47403
298	-1.03867	1.67505	8.47612
299	-1.03987	1.65941	8.47828
300	-1.04169	1.64601	8.48044
301	-1.04437	1.63562	8.48257
302	-1.0478	1.62712	8.48485
303	-1.0516	1.619	8.48747
304	-1.05569	1.6114	8.49035
305	-1.05999	1.60443	8.49342
306	-1.0644	1.59822	8.4966
307	-1.06884	1.5929	8.49982
308	-1.07321	1.58859	8.503
309	-1.07743	1.58542	8.50607
310	-1.08141	1.58351	8.50896
311	-1.08506	1.58299	8.51159
312	-1.08829	1.58398	8.51389
313	-1.09101	1.58662	8.51578
314	-1.0941	1.59119	8.51697
315	-1.0982	1.59777	8.51736
316	-1.10289	1.6061	8.51715
317	-1.10776	1.61593	8.51654
318	-1.11239	1.62703	8.51575
319	-1.11637	1.63915	8.51497
320	-1.11927	1.65204	8.51443
321	-1.12068	1.66546	8.51432
322	-1.12019	1.67916	8.51485
323	-1.11737	1.6929	8.51624
324	-1.11182	1.70644	8.51868
325	-1.1031	1.71953	8.52239
326	-1.09145	1.73294	8.52682
327	-1.07746	1.74744	8.5314
328	-1.06127	1.76276	8.53629
329	-1.04302	1.77864	8.54167
330	-1.02287	1.79481	8.5477
331	-1.00097	1.811	8.55453
332	-0.977451	1.82695	8.56235
333	-0.952469	1.84238	8.57131
334	-0.926166	1.85704	8.58157
335	-0.898691	1.87066	8.5933
336	-0.870187	1.88297	8.60668
337	-0.840802	1.8937	8.62184
338	-0.808912	1.90311	8.64004
339	-0.773328	1.91165	8.66186
340	-0.73484	1.91935	8.68654
341	-0.694238	1.92626	8.71329
342	-0.652313	1.9324	8.74134
343	-0.609856	1.93782	8.76993
344	-0.567657	1.94255	8.79826
345	-0.526508	1.94661	8.82557
346	-0.487198	1.95004	8.85108
347	-0.45052	1.95285	8.87402
348	-0.417264	1.95509	8.89361
349	-0.388223	1.95677	8.90907
350	-0.362606	1.95745	8.92074
351	-0.339047	1.95679	8.92964
352	-0.317475	1.95502	8.9361
353	-0.297816	1.95237	8.94044
354	-0.279998	1.94906	8.94298
355	-0.26395	1.94532	8.94404
356	-0.249598	1.94138	8.94394
357	-0.236871	1.93747	8.94301
358	-0.225695	1.9338	8.94156
359	-0.215997	1.93061	8.93991
360	-0.207706	1.92813	8.93839
361	-0.200747	1.92659	8.93731
362	-0.195102	1.92601	8.93611
363	-0.190836	1.92617	8.93408
364	-0.188008	1.92691	8.93132
365	-0.186675	1.92807	8.92793
366	-0.186892	1.92949	8.92404
367	-0.188718	1.93099	8.91973
368	-0.19221	1.93241	8.91513
369	-0.197425	1.9336	8.91033
370	-0.204419	1.93439	8.90545
371	-0.21325	1.93462	8.90059
372	-0.223976	1.93412	8.89586
373	-0.236653	1.93273	8.89136
374	-0.251945	1.92979	8.887
375	-0.270212	1.92506	8.8826
376	-0.291057	1.919	8.87815
377	-0.31408	1.91209	8.87363
378	-0.338885	1.90478	8.86903
379	-0.365073	1.89753	8.86433
380	-0.392245	1.89082	8.85953
381	-0.420003	1.8851	8.85459
382	-0.447948	1.88084	8.84952
383	-0.47568	1.87849	8.84429
384	-0.502802	1.87854	8.83888
385	-0.528912	1.88143	8.83328
386	-0.555173	1.88682	8.82728
387	-0.582757	1.89397	8.82077
388	-0.611284	1.90279	8.81388
389	-0.640373	1.91318	8.80671
390	-0.669645	1.92502	8.79938
391	-0.698719	1.93822	8.79202
392	-0.727215	1.95267	8.78473
393	-0.754753	1.96827	8.77764
394	-0.780954	1.9849	8.77087
395	-0.805438	2.00248	8.76454
396	-0.827824	2.02089	8.75876
397	-0.847735	2.04003	8.75366
398	-0.865239	2.06114	8.74898
399	-0.880794	2.08514	8.74443
400	-0.894603	2.11141	8.74007
401	-0.90687	2.13933	8.73597
402	-0.917797	2.16829	8.73218
403	-0.92759	2.19768	8.72877
404	-0.93645	2.22686	8.7258
405	-0.944584	2.25524	8.72334
406	-0.952196	2.2822	8.72144
407	-0.95949	2.30711	8.72018
408	-0.966671	2.32937	8.71961
409	-0.973944	2.34836	8.7198
410	-0.980772	2.36475	8.72104
411	-0.986588	2.37962	8.72345
412	-0.991557	2.39302	8.72682
413	-0.995845	2.40496	8.73097
414	-0.999615	2.41547	8.7357
415	-1.00303	2.42459	8.74081
416	-1.00626	2.43234	8.7461
417	-1.00947	2.43875	8.75138
418	-1.01281	2.44384	8.75645
419	-1.01646	2.44764	8.76111
420	-1.02058	2.45019	8.76516
421	-1.02532	2.4515	8.76842
422	-1.03116	2.45115	8.77111
423	-1.03819	2.44881	8.77361
424	-1.04606	2.44471	8.77591
425	-1.05442	2.43907	8.778
426	-1.06292	2.43212	8.77988
427	-1.07121	2.42408	8.78155
428	-1.07894	2.41516	8.78301
429	-1.08575	2.4056	8.78424
430	-1.09129	2.39562	8.78524
431	-1.09521	2.38542	8.78602
432	-1.09716	2.37525	8.78655
433	-1.09679	2.36532	8.78685
434	-1.09406	2.35496	8.78675
435	-1.08936	2.34352	8.78617
436	-1.08291	2.33122	8.78518
437	-1.07496	2.31826	8.78387
438	-1.06574	2.30489	8.78233
439	-1.05549	2.2913	8.78065
440	-1.04444	2.27773	8.77892
441	-1.03285	2.26439	8.77721
442	-1.02093	2.2515	8.77562
443	-1.00894	2.23928	8.77423
444	-0.997107	2.22795	8.77314
445	-0.98567	2.21774	8.77243
446	-0.974165	2.20905	8.7719
447	-0.962038	2.20192	8.77133
448	-0.949391	2.19596	8.77078
449	-0.936325	2.19083	8.77029
450	-0.922942	2.18615	8.76993
451	-0.909343	2.18155	8.76973
452	-0.89563	2.17668	8.76976
453	-0.881905	2.17115	8.77006
454	-0.868269	2.16461	8.7707
455	-0.854824	2.1567	8.77171
456	-0.841671	2.14704	8.77316
457	-0.828913	2.13526	8.77509
458	-0.816035	2.12099	8.77791
459	-0.802602	2.10438	8.78184
460	-0.788827	2.08587	8.78661
461	-0.774925	2.06591	8.79196
462	-0.761111	2.04493	8.79763
463	-0.747599	2.02338	8.80337
464	-0.734605	2.00171	8.80891
465	-0.722344	1.98036	8.81401
466	-0.711032	1.95976	8.81839
467	-0.700884	1.94037	8.82182
468	-0.692117	1.92262	8.82402
469	-0.684945	1.90696	8.82475
470	-0.678985	1.89211	8.82379
471	-0.673757	1.87678	8.82128
472	-0.669334	1.86138	8.81751
473	-0.66579	1.84632	8.81276
474	-0.663198	1.83203	8.80731
475	-0.66163	1.8189	8.80144
476	-0.661159	1.80737	8.79542
477	-0.661858	1.79784	8.78956
478	-0.663799	1.79072	8.78412
479	-0.667054	1.78643	8.77938
480	-0.671694	1.78539	8.77564
481	-0.677793	1.78801	8.77316
482	-0.68539	1.79506	8.77198
483	-0.694434	1.80658	8.77181
484	-0.704856	1.82189	8.77244
485	-0.716586	1.8403	8.77369
486	-0.729557	1.86113	8.77536
487	-0.743701	1.88368	8.77726
488	-0.758947	1.90729	8.77919
489	-0.775229	1.93125	8.78094
490	-0.792476	1.95489	8.78234
491	-0.810619	1.97752	8.78319
492	-0.82959	1.99845	8.78329
493	-0.849319	2.01701	8.78245
494	-0.87005	2.03389	8.77964
495	-0.892012	2.05029	8.77442
496	-0.915117	2.06625	8.76746
497	-0.939275	2.08184	8.75946
498	-0.964396	2.09711	8.75111
499	-0.990392	2.11212	8.74307
500	-1.01717	2.1269	8.73605
501	-1.04465	2.14153	8.73072
502	-1.07274	2.15604	8.72777
503	-1.10135	2.17049	8.72788
504	-1.1304	2.18493	8.73174
505	-1.15979	2.19941	8.74004
506	-1.19088	2.21412	8.75334
507	-1.22462	2.2291	8.77127
508	-1.26034	2.24422	8.79306
509	-1.29735	2.25934	8.81799
510	-1.33499	2.27433	8.84528
511	-1.37256	2.28905	8.87421
512	-1.40941	2.30336	8.90401
513	-1.44483	2.31713	8.93395
514	-1.47816	2.33023	8.96327
515	-1.50872	2.34254	8.99124
516	-1.53582	2.35393	9.0171
517	-1.55878	2.36427	9.04011
518	-1.57797	2.37369	9.06234
519	-1.59436	2.38242	9.0859
520	-1.6082	2.39047	9.11016
521	-1.61969	2.39786	9.13446
522	-1.62909	2.40461	9.15815
523	-1.63661	2.41072	9.1806
524	-1.64249	2.41621	9.20115
525	-1.64696	2.4211	9.21916
526	-1.65025	2.42541	9.23397
527	-1.65258	2.42913	9.24493
528	-1.6542	2.4323	9.25141
529	-1.65532	2.43492	9.25275
530	-1.65499	2.43687	9.24831
531	-1.65234	2.43804	9.23838
532	-1.64775	2.4385	9.22372
533	-1.6416	2.43831	9.20511
534	-1.63426	2.43753	9.18331
535	-1.62612	2.43622	9.15908
536	-1.61756	2.43443	9.13318
537	-1.60895	2.43223	9.10638
538	-1.60068	2.42969	9.07945
539	-1.59312	2.42685	9.05314
540	-1.58665	2.42379	9.02823
541	-1.58165	2.42057	9.00547
542	-1.57769	2.41698	8.9832
543	-1.57407	2.41281	8.95953
544	-1.5708	2.40815	8.93488
545	-1.56787	2.40306	8.90967
546	-1.56527	2.39763	8.88433
547	-1.563	2.39194	8.85927
548	-1.56106	2.38605	8.83492
549	-1.55944	2.38004	8.8117
550	-1.55814	2.37399	8.79002
551	-1.55715	2.36798	8.77033
552	-1.55646	2.36208	8.75302
553	-1.55608	2.35637	8.73853
554	-1.55614	2.3506	8.72711
555	-1.55675	2.34453	8.71845
556	-1.55783	2.33825	8.71214
557	-1.5593	2.33184	8.70779
558	-1.56108	2.32539	8.70499
559	-1.56309	2.31899	8.70334
560	-1.56527	2.31273	8.70244
561	-1.56753	2.30669	8.70187
562	-1.56979	2.30096	8.70124
563	-1.57197	2.29562	8.70014
564	-1.57401	2.29077	8.69817
565	-1.57582	2.28648	8.69493
566	-1.57769	2.28278	8.69075
567	-1.57989	2.27957	8.68628
568	-1.58231	2.2768	8.6816
569	-1.58484	2.27439	8.67678
570	-1.58737	2.2723	8.67189
571	-1.5898	2.27045	8.66702
572	-1.59202	2.26879	8.66223
573	-1.59392	2.26725	8.65761
574	-1.59539	2.26578	8.65322
575	-1.59634	2.26432	8.64915
576	-1.59664	2.26279	8.64546
577	-1.5962	2.26115	8.64223
578	-1.59488	2.25951	8.63952
579	-1.59273	2.25804	8.63726
580	-1.58986	2.25669	8.63538
581	-1.58644	2.25544	8.63382
582	-1.58259	2.25425	8.63249
583	-1.57845	2.25309	8.63132
584	-1.57416	2.25194	8.63025
585	-1.56987	2.25075	8.6292
586	-1.56571	2.2495	8.62809
587	-1.56182	2.24817	8.62685
588	-1.55834	2.2467	8.62541
589	-1.55541	2.24509	8.6237
590	-1.55279	2.24326	8.62173
591	-1.55019	2.24121	8.6196
592	-1.54764	2.23899	8.61735
593	-1.54518	2.23667	8.615
594	-1.54286	2.23428	8.6126
595	-1.5407	2.23188	8.61018
596	-1.53875	2.22953	8.60777
597	-1.53705	2.22727	8.60542
598	-1.53564	2.22516	8.60316
599	-1.53455	2.22324	8.60103
600	-1.53382	2.22158	8.59906
601	-1.53349	2.22023	8.59729
602	-1.53349	2.21909	8.59576
603	-1.53372	2.21806	8.59448
604	-1.53419	2.21716	8.59339
605	-1.53494	2.21638	8.59243
606	-1.53597	2.21576	8.59157
607	-1.53731	2.2153	8.59075
608	-1.53896	2.21501	8.58991
609	-1.54096	2.2149	8.58902
610	-1.5433	2.21499	8.58801
611	-1.54602	2.21529	8.58684
612	-1.54913	2.21581	8.58546
613	-1.55265	2.21657	8.58382
614	-1.55646	2.21758	8.58189
615	-1.56049	2.21884	8.57971
616	-1.56477	2.22034	8.57732
617	-1.56936	2.22205	8.57478
618	-1.57431	2.22396	8.57212
619	-1.57966	2.22605	8.5694
620	-1.58546	2.2283	8.56666
621	-1.59175	2.23069	8.56395
622	-1.5986	2.23321	8.56132
623	-1.60604	2.23582	8.5588
624	-1.61412	2.23852	8.55645
625	-1.6229	2.24129	8.55431
626	-1.63273	2.24433	8.55233
627	-1.6438	2.24781	8.55042
628	-1.65588	2.25162	8.54858
629	-1.66873	2.25566	8.5468
630	-1.68214	2.25982	8.5451
631	-1.69586	2.26399	8.54347
632	-1.70966	2.26808	8.54192
633	-1.72332	2.27198	8.54045
634	-1.73661	2.27558	8.53907
635	-1.74929	2.27878	8.53776
636	-1.76114	2.28147	8.53655
637	-1.77192	2.28356	8.53543
638	-1.78221	2.2849	8.53433
639	-1.79262	2.28554	8.53321
640	-1.80299	2.28561	8.5321
641	-1.81315	2.28525	8.53104
642	-1.82293	2.28459	8.53006
643	-1.83218	2.28377	8.52921
644	-1.84071	2.28292	8.52851
645	-1.84838	2.28219	8.528
646	-1.85502	2.28171	8.52772
647	-1.86046	2.28162	8.5277
648	-1.86453	2.28206	8.52797
649	-1.86707	2.28315	8.52858
650	-1.86768	2.28472	8.52932
651	-1.8663	2.28649	8.53004
652	-1.86323	2.28848	8.53082
653	-1.85881	2.2907	8.53174
654	-1.85336	2.29317	8.53289
655	-1.84719	2.29592	8.53434
656	-1.84063	2.29894	8.53619
657	-1.83401	2.30227	8.53851
658	-1.82763	2.30591	8.54139
659	-1.82182	2.30989	8.54492
660	-1.81691	2.31422	8.54917
661	-1.81322	2.31891	8.55423
662	-1.81043	2.32459	8.56053
663	-1.80801	2.33166	8.56825
664	-1.80591	2.33975	8.5771
665	-1.8041	2.34852	8.5868
666	-1.80254	2.3576	8.59706
667	-1.8012	2.36665	8.60759
668	-1.80004	2.3753	8.61811
669	-1.79902	2.3832	8.62832
670	-1.7981	2.39	8.63795
671	-1.79725	2.39535	8.6467
672	-1.79644	2.39888	8.65429
673	-1.79561	2.40025	8.66044
674	-1.79507	2.39907	8.66534
675	-1.79505	2.39547	8.66944
676	-1.7954	2.3899	8.6728
677	-1.79599	2.3828	8.67551
678	-1.79668	2.37459	8.67763
679	-1.79734	2.36571	8.67924
680	-1.79783	2.35661	8.6804
681	-1.79802	2.34771	8.68119
682	-1.79776	2.33945	8.68167
683	-1.79693	2.33227	8.68193
684	-1.79538	2.3266	8.68203
685	-1.79299	2.32288	8.68205
686	-1.79067	2.32128	8.68184
687	-1.78919	2.32143	8.68123
688	-1.78812	2.32295	8.68026
689	-1.78703	2.32548	8.67896
690	-1.78549	2.32865	8.67736
691	-1.7831	2.3321	8.67549
692	-1.77941	2.33546	8.67338
693	-1.77401	2.33835	8.67106
694	-1.76647	2.34041	8.66857
695	-1.75637	2.34127	8.66594
696	-1.74329	2.34057	8.66319
697	-1.72679	2.33793	8.66036
698	-1.70581	2.33475	8.65694
699	-1.68011	2.33233	8.65255
700	-1.65055	2.33012	8.64747
701	-1.618	2.32762	8.64195
702	-1.58331	2.32428	8.63626
703	-1.54735	2.31958	8.63064
704	-1.51097	2.31299	8.62537
705	-1.47502	2.30398	8.62069
706	-1.44038	2.29203	8.61687
707	-1.4079	2.27662	8.61416
708	-1.37844	2.25721	8.61282
709	-1.35286	2.23328	8.6131
710	-1.33157	2.20311	8.61496
711	-1.31391	2.16617	8.61809
712	-1.29908	2.12376	8.62234
713	-1.28633	2.07713	8.62758
714	-1.27487	2.02756	8.63366
715	-1.26393	1.97632	8.64044
716	-1.25274	1.9247	8.64778
717	-1.24053	1.87396	8.65554
718	-1.22652	1.82538	8.66358
719	-1.20993	1.78023	8.67175
720	-1.19001	1.73979	8.67992
721	-1.16598	1.70534	8.68793
722	-1.13648	1.6762	8.69555
723	-1.10152	1.65056	8.70276
724	-1.06231	1.62799	8.70979
725	-1.02008	1.60802	8.71687
726	-0.976058	1.59022	8.72423
727	-0.931467	1.57413	8.7321
728	-0.887531	1.55932	8.74071
729	-0.845476	1.54533	8.75028
730	-0.806527	1.53172	8.76104
731	-0.771907	1.51803	8.77323
732	-0.742842	1.50384	8.78707
733	-0.720554	1.48867	8.80279
734	-0.704748	1.47223	8.82069
735	-0.693899	1.45482	8.84072
736	-0.687387	1.43688	8.86257
737	-0.684595	1.41886	8.88593
738	-0.684905	1.40121	8.9105
739	-0.6877	1.38437	8.93597
740	-0.692363	1.36879	8.96203
741	-0.698276	1.35493	8.98837
742	-0.704824	1.34323	9.01469
743	-0.711391	1.33414	9.04068
744	-0.717361	1.32811	9.06602
745	-0.722119	1.3256	9.09042
746	-0.726062	1.3262	9.11401
747	-0.730117	1.32917	9.13725
748	-0.73446	1.33444	9.16023
749	-0.73927	1.34194	9.18308
750	-0.744725	1.3516	9.20591
751	-0.751002	1.36336	9.22882
752	-0.758279	1.37714	9.25193
753	-0.766734	1.39289	9.27535
754	-0.776546	1.41052	9.2992
755	-0.787892	1.42998	9.32359
756	-0.800951	1.45119	9.34862
757	-0.815901	1.47408	9.3744
758	-0.832642	1.49947	9.40158
759	-0.850917	1.52793	9.43042
760	-0.870674	1.55907	9.46051
761	-0.891859	1.59249	9.49142
762	-0.914419	1.62779	9.52274
763	-0.938299	1.66457	9.55404
764	-0.963441	1.70244	9.58492
765	-0.989788	1.74099	9.61495
766	-1.01728	1.77984	9.64371
767	-1.04586	1.81857	9.6708
768	-1.07547	1.85681	9.69578
769	-1.10604	1.89414	9.71825
770	-1.13855	1.93106	9.73755
771	-1.17368	1.96833	9.75374
772	-1.21094	2.00591	9.76741
773	-1.24983	2.04381	9.77919
774	-1.28984	2.08201	9.7897
775	-1.33049	2.12049	9.79954
776	-1.37128	2.15924	9.80934
777	-1.4117	2.19824	9.81971
778	-1.45128	2.23748	9.83128
779	-1.48951	2.27693	9.84465
780	-1.5259	2.31659	9.86047
781	-1.55996	2.35643	9.87933
782	-1.59327	2.39747	9.90151
783	-1.62738	2.44036	9.92651
784	-1.66174	2.48456	9.95378
785	-1.69582	2.52952	9.98279
786	-1.72906	2.57472	10.013
787	-1.76093	2.6196	10.0438
788	-1.79087	2.66362	10.0748
789	-1.81834	2.70625	10.1054
790	-1.84279	2.74694	10.135
791	-1.86366	2.78517	10.1632
792	-1.88041	2.82039	10.1894
793	-1.89248	2.85206	10.213
794	-1.89936	2.88077	10.2344
795	-1.90134	2.90747	10.2544
796	-1.89903	2.93219	10.2731
797	-1.89306	2.95497	10.2907
798	-1.88405	2.97583	10.3075
799	-1.87262	2.99481	10.3235
800	-1.85938	3.01194	10.3389
801	-1.84497	3.02725	10.3539
802	-1.83001	3.04078	10.3688
803	-1.81511	3.05255	10.3835
804	-1.8009	3.06259	10.3985
805	-1.788	3.07094	10.4137
806	-1.77563	3.07672	10.4277
807	-1.76261	3.07936	10.4394
808	-1.74898	3.0793	10.4495
809	-1.73475	3.07699	10.4586
810	-1.71997	3.0729	10.4676
811	-1.70465	3.06747	10.477
812	-1.68883	3.06116	10.4876
813	-1.67253	3.05442	10.5001
814	-1.65579	3.04771	10.5151
815	-1.63863	3.04149	10.5335
816	-1.62109	3.0362	10.5559
817	-1.60319	3.0323	10.583
818	-1.58461	3.03009	10.6161
819	-1.56512	3.02927	10.6555
820	-1.54487	3.02938	10.6999
821	-1.52402	3.02998	10.7481
822	-1.50273	3.03063	10.7988
823	-1.48116	3.03086	10.851
824	-1.45946	3.03023	10.9033
825	-1.43779	3.0283	10.9547
826	-1.4163	3.02461	11.0038
827	-1.39514	3.01871	11.0495
828	-1.37447	3.01014	11.0905
829	-1.35444	2.99846	11.1257
830	-1.33508	2.98289	11.1557
831	-1.31625	2.96343	11.1822
832	-1.29783	2.94079	11.2057
833	-1.27969	2.91567	11.2264
834	-1.26172	2.88878	11.245
835	-1.2438	2.86083	11.2617
836	-1.22581	2.83253	11.277
837	-1.20763	2.80457	11.2914
838	-1.18913	2.77768	11.3052
839	-1.17021	2.75255	11.3189
840	-1.15074	2.72989	11.3329
841	-1.13061	2.71041	11.3476
842	-1.10913	2.69336	11.363
843	-1.08602	2.67747	11.3787
844	-1.06171	2.66272	11.3943
845	-1.03666	2.64906	11.4097
846	-1.0113	2.63646	11.4245
847	-0.986086	2.62489	11.4385
848	-0.961458	2.6143	11.4515
849	-0.937864	2.60465	11.4631
850	-0.915747	2.59591	11.4731
851	-0.895553	2.58803	11.4813
852	-0.877729	2.58099	11.4873
853	-0.862718	2.57473	11.491
854	-0.850535	2.56949	11.4909
855	-0.840704	2.56546	11.4866
856	-0.832934	2.56254	11.4789
857	-0.826936	2.56062	11.4687
858	-0.82242	2.5596	11.4569
859	-0.819094	2.55938	11.4444
860	-0.816668	2.55985	11.4322
861	-0.814852	2.56091	11.421
862	-0.813355	2.56245	11.4119
863	-0.811887	2.56439	11.4057
864	-0.810157	2.5666	11.4032
865	-0.807875	2.569	11.4056
866	-0.806115	2.5717	11.4118
867	-0.805874	2.57489	11.4206
868	-0.806753	2.57858	11.4316
869	-0.808351	2.58275	11.4449
870	-0.810269	2.58742	11.4601
871	-0.812105	2.59257	11.4772
872	-0.81346	2.59822	11.4961
873	-0.813934	2.60436	11.5164
874	-0.813126	2.61099	11.5382
875	-0.810636	2.61811	11.5611
876	-0.806065	2.62573	11.5852
877	-0.799013	2.63384	11.6102
878	-0.789722	2.64361	11.6364
879	-0.778785	2.6558	11.6643
880	-0.766326	2.66977	11.6937
881	-0.75247	2.68487	11.7247
882	-0.737338	2.70047	11.757
883	-0.721053	2.71594	11.7906
884	-0.703739	2.73063	11.8255
885	-0.685515	2.74392	11.8614
886	-0.666503	2.75515	11.8984
887	-0.646822	2.7637	11.9364
888	-0.626591	2.76892	11.9752
889	-0.605927	2.77017	12.0148
890	-0.585144	2.76867	12.056
891	-0.564308	2.76586	12.0996
892	-0.54317	2.76151	12.1451
893	-0.521477	2.75536	12.192
894	-0.498978	2.74716	12.24
895	-0.475422	2.73668	12.2885
896	-0.450557	2.72366	12.3372
897	-0.424129	2.70785	12.3856
898	-0.395886	2.68901	12.4333
899	-0.365575	2.66689	12.4798
900	-0.332945	2.64125	12.5247
901	-0.297744	2.61182	12.5676
902	-0.258738	2.5773	12.6099
903	-0.215412	2.53709	12.6532
904	-0.168592	2.4921	12.6969
905	-0.119102	2.4432	12.7404
906	-0.0677706	2.39129	12.7831
907	-0.0154291	2.33723	12.8245
908	0.0370905	2.28192	12.8639
909	0.0889534	2.22622	12.9007
910	0.139323	2.17102	12.9345
911	0.187361	2.11719	12.9646
912	0.232226	2.06561	12.9905
913	0.273079	2.01715	13.0116
914	0.311271	1.9699	13.0288
915	0.348574	1.92172	13.0432
916	0.384774	1.87305	13.0548
917	0.419658	1.82439	13.0634
918	0.453011	1.77618	13.069
919	0.484621	1.72892	13.0714
920	0.514274	1.68306	13.0705
921	0.541754	1.63908	13.0662
922	0.566849	1.59744	13.0584
923	0.589345	1.55863	13.047
924	0.609029	1.52311	13.0319
925	0.625687	1.49136	13.0129
926	0.639554	1.46172	12.9892
927	0.651002	1.43261	12.9602
928	0.660035	1.40465	12.9267
929	0.666655	1.37843	12.889
930	0.670866	1.35456	12.8479
931	0.672677	1.33365	12.8038
932	0.672095	1.3163	12.7575
933	0.669132	1.30311	12.7094
934	0.663799	1.2947	12.6602
935	0.656113	1.29167	12.6104
936	0.646087	1.29462	12.5607
937	0.633739	1.30416	12.5115
938	0.618838	1.32031	12.4608
939	0.601229	1.34244	12.4065
940	0.58104	1.37015	12.3495
941	0.558402	1.40305	12.2906
942	0.533443	1.44074	12.2305
943	0.506292	1.48283	12.17
944	0.477076	1.52892	12.1099
945	0.445921	1.57862	12.051
946	0.412952	1.63153	11.9941
947	0.378292	1.68725	11.9401
948	0.342063	1.74539	11.8896
949	0.304385	1.80553	11.8435
950	0.264299	1.86935	11.8016
951	0.221065	1.93833	11.7629
952	0.175128	2.01181	11.727
953	0.126932	2.08915	11.6935
954	0.0769228	2.16969	11.6619
955	0.0255459	2.25279	11.6318
956	-0.026753	2.33779	11.6029
957	-0.0795279	2.42406	11.5746
958	-0.132332	2.51093	11.5467
959	-0.184717	2.59776	11.5187
960	-0.236235	2.6839	11.4901
961	-0.286437	2.76871	11.4607
962	-0.336144	2.85495	11.4314
963	-0.386365	2.94512	11.4035
964	-0.436935	3.03809	11.3765
965	-0.487688	3.13278	11.3502
966	-0.53846	3.22808	11.3241
967	-0.589086	3.3229	11.298
968	-0.639403	3.41612	11.2716
969	-0.689246	3.50666	11.2445
970	-0.738453	3.59342	11.2163
971	-0.786862	3.67528	11.1869
972	-0.834312	3.75116	11.1558
973	-0.880641	3.81996	11.1227
974	-0.925793	3.88353	11.0903
975	-0.969912	3.94428	11.0607
976	-1.01314	4.00187	11.0327
977	-1.05562	4.05598	11.0049
978	-1.09748	4.10632	10.9761
979	-1.13886	4.15255	10.9452
980	-1.17989	4.19438	10.9108
981	-1.22072	4.23149	10.8718
982	-1.26146	4.26358	10.8269
983	-1.30227	4.29034	10.7748
984	-1.34326	4.31148	10.7144
985	-1.38458	4.3267	10.6443
986	-1.42527	4.33439	10.5619
987	-1.46456	4.33387	10.4669
988	-1.50292	4.32624	10.3615
989	-1.54081	4.3126	10.2479
990	-1.57869	4.29405	10.1284
991	-1.61703	4.27166	10.0054
992	-1.65628	4.24654	9.88094
993	-1.69688	4.21977	9.75742
994	-1.73927	4.19242	9.63708
995	-1.7839	4.16556	9.52216
996	-1.8312	4.14028	9.41495
997	-1.88158	4.11763	9.3177
998	-1.93506	4.0951	9.22714
999	-1.99116	4.06994	9.13871
1000	-2.04961	4.04281	9.05277
1001	-2.11012	4.0144	8.96968
1002	-2.17242	3.98539	8.88978
1003	-2.23622	3.95644	8.81342
1004	-2.30125	3.92824	8.74097
1005	-2.3672	3.90144	8.67275
1006	-2.43379	3.87673	8.60912
1007	-2.50073	3.85475	8.55043
1008	-2.56773	3.83619	8.49701
1009	-2.6345	3.82171	8.44921
1010	-2.70333	3.81137	8.40752
1011	-2.776	3.80449	8.37186
1012	-2.85144	3.80058	8.34175
1013	-2.92855	3.79916	8.3167
1014	-3.00627	3.79973	8.2962
1015	-3.0835	3.80183	8.27978
1016	-3.15916	3.80496	8.26693
1017	-3.23219	3.80864	8.25716
1018	-3.30149	3.81239	8.25
1019	-3.366	3.81573	8.24494
1020	-3.42463	3.81818	8.24151
1021	-3.4763	3.81926	8.23922
1022	-3.52211	3.8193	8.23929
1023	-3.56393	3.81899	8.24302
1024	-3.60186	3.81848	8.25007
1025	-3.63597	3.81788	8.26008
1026	-3.66637	3.81732	8.27268
1027	-3.69313	3.81694	8.28753
1028	-3.71635	3.81685	8.30428
1029	-3.73612	3.81719	8.32255
1030	-3.75253	3.81809	8.34201
1031	-3.76566	3.81968	8.36229
1032	-3.77561	3.82209	8.38305
1033	-3.78246	3.82544	8.40391
1034	-3.78478	3.82962	8.42682
1035	-3.78157	3.83442	8.45341
1036	-3.77354	3.83981	8.48283
1037	-3.76143	3.84579	8.51426
1038	-3.74596	3.85235	8.54687
1039	-3.72785	3.85947	8.57983
1040	-3.70783	3.86714	8.61231
1041	-3.68663	3.87534	8.64348
1042	-3.66496	3.88405	8.67251
1043	-3.64356	3.89325	8.69856
1044	-3.62315	3.90293	8.72082
1045	-3.60446	3.91305	8.73844
1046	-3.58684	3.92324	8.75163
1047	-3.56913	3.93327	8.76139
1048	-3.55118	3.94337	8.76817
1049	-3.5329	3.95374	8.77238
1050	-3.51415	3.9646	8.77445
1051	-3.49481	3.97617	8.77482
1052	-3.47477	3.98867	8.7739
1053	-3.4539	4.00231	8.77212
1054	-3.43208	4.01732	8.76991
1055	-3.40921	4.0339	8.7677
1056	-3.38515	4.05227	8.76592
1057	-3.35978	4.07266	8.765
1058	-3.33246	4.09697	8.76399
1059	-3.30287	4.12615	8.76183
1060	-3.27147	4.15905	8.75877
1061	-3.23867	4.19447	8.75506
1062	-3.20493	4.23125	8.75095
1063	-3.17068	4.26821	8.74667
1064	-3.13635	4.30419	8.74248
1065	-3.10239	4.338	8.7386
1066	-3.06922	4.36848	8.73528
1067	-3.0373	4.39445	8.73275
1068	-3.00706	4.41475	8.73125
1069	-2.97894	4.42819	8.73101
1070	-2.9515	4.43574	8.73106
1071	-2.92336	4.43928	8.73053
1072	-2.89501	4.43902	8.72979
1073	-2.86696	4.43521	8.7292
1074	-2.83972	4.42807	8.72914
1075	-2.8138	4.41782	8.72997
1076	-2.78971	4.40471	8.73207
1077	-2.76795	4.38896	8.7358
1078	-2.74902	4.37079	8.74153
1079	-2.73344	4.35044	8.74965
1080	-2.7217	4.32814	8.76051
1081	-2.71432	4.30411	8.77449
1082	-2.71119	4.27583	8.79249
1083	-2.7117	4.24141	8.81467
1084	-2.71557	4.20211	8.84031
1085	-2.72253	4.15914	8.86867
1086	-2.73231	4.11376	8.89905
1087	-2.74464	4.06718	8.9307
1088	-2.75926	4.02066	8.96292
1089	-2.7759	3.97541	8.99498
1090	-2.79429	3.9327	9.02616
1091	-2.81417	3.89375	9.05573
1092	-2.83528	3.8598	9.08297
1093	-2.85737	3.83211	9.10716
1094	-2.8824	3.80934	9.12914
1095	-2.91192	3.78931	9.15024
1096	-2.94503	3.77196	9.17045
1097	-2.98081	3.7572	9.18979
1098	-3.01837	3.74498	9.20825
1099	-3.05678	3.73522	9.22584
1100	-3.09515	3.72785	9.24254
1101	-3.13257	3.72281	9.25837
1102	-3.16812	3.72003	9.27333
1103	-3.2009	3.71944	9.2874
1104	-3.23001	3.72097	9.3006
1105	-3.25452	3.72455	9.31292
1106	-3.27606	3.732	9.32266
1107	-3.29662	3.74453	9.3287
1108	-3.31591	3.76122	9.33199
1109	-3.33363	3.78111	9.33346
1110	-3.3495	3.80327	9.33404
1111	-3.3632	3.82675	9.33467
1112	-3.37444	3.85062	9.33629
1113	-3.38294	3.87393	9.33984
1114	-3.38838	3.89573	9.34625
1115	-3.39048	3.91509	9.35645
1116	-3.38894	3.93107	9.3714
1117	-3.38347	3.94272	9.39203
1118	-3.37322	3.95041	9.41792
1119	-3.35799	3.9554	9.44781
1120	-3.33842	3.9581	9.48132
1121	-3.31516	3.95891	9.51807
1122	-3.28884	3.95824	9.55768
1123	-3.26012	3.95648	9.59979
1124	-3.22964	3.95404	9.64401
1125	-3.19804	3.95132	9.68997
1126	-3.16598	3.94872	9.7373
1127	-3.13409	3.94664	9.78563
1128	-3.10302	3.94546	9.83458
1129	-3.07343	3.9456	9.88378
1130	-3.04395	3.94591	9.93541
1131	-3.01305	3.94527	9.99124
1132	-2.98102	3.94403	10.0503
1133	-2.94821	3.94254	10.1117
1134	-2.91494	3.94116	10.1745
1135	-2.88154	3.94025	10.2378
1136	-2.84831	3.94017	10.3005
1137	-2.81561	3.94126	10.3617
1138	-2.78373	3.94389	10.4205
1139	-2.75301	3.94841	10.476
1140	-2.72378	3.95517	10.5272
1141	-2.69634	3.96452	10.5731
1142	-2.67004	3.97682	10.6118
1143	-2.64409	3.99188	10.6428
1144	-2.61866	4.0093	10.668
1145	-2.59388	4.02864	10.6891
1146	-2.56993	4.04951	10.7077
1147	-2.54696	4.07147	10.7257
1148	-2.52512	4.09411	10.7448
1149	-2.50458	4.11703	10.7666
1150	-2.4855	4.13979	10.793
1151	-2.46803	4.162	10.8256
1152	-2.45235	4.18324	10.8662
1153	-2.43861	4.20309	10.9165
1154	-2.42754	4.22288	10.9773
1155	-2.41943	4.24392	11.0471
1156	-2.41379	4.26574	11.1245
1157	-2.41013	4.28788	11.2079
1158	-2.40795	4.30988	11.2959
1159	-2.40676	4.33126	11.3868
1160	-2.40607	4.35157	11.4792
1161	-2.40538	4.37034	11.5717
1162	-2.40418	4.38713	11.6625
1163	-2.40197	4.40145	11.7504
1164	-2.39826	4.41287	11.8337
1165	-2.39254	4.42092	11.9109
1166	-2.38533	4.42467	11.9838
1167	-2.3775	4.42404	12.055
1168	-2.36909	4.41983	12.1246
1169	-2.36012	4.41284	12.1927
1170	-2.35063	4.40387	12.2592
1171	-2.34066	4.3937	12.3243
1172	-2.33022	4.38316	12.3878
1173	-2.31937	4.37302	12.45
1174	-2.30812	4.36409	12.5107
1175	-2.29652	4.35716	12.5701
1176	-2.2846	4.35303	12.6282
1177	-2.27239	4.35251	12.6851
1178	-2.25976	4.3541	12.7402
1179	-2.24658	4.356	12.7934
1180	-2.23291	4.35851	12.8449
1181	-2.21879	4.36193	12.8947
1182	-2.20428	4.36656	12.9432
1183	-2.18944	4.37268	12.9905
1184	-2.17431	4.38062	13.0368
1185	-2.15896	4.39065	13.0823
1186	-2.14344	4.40309	13.1272
1187	-2.12781	4.41823	13.1716
1188	-2.11211	4.43637	13.2159
1189	-2.09641	4.45781	13.2601
1190	-2.07996	4.48358	13.3037
1191	-2.06221	4.51401	13.346
1192	-2.04355	4.54833	13.3873
1193	-2.02434	4.58582	13.4277
1194	-2.00496	4.62571	13.4676
1195	-1.98578	4.66726	13.5071
1196	-1.96718	4.70971	13.5464
1197	-1.94952	4.75233	13.5858
1198	-1.93319	4.79435	13.6254
1199	-1.91856	4.83504	13.6655
1200	-1.90601	4.87363	13.7063
1201	-1.8959	4.90937	13.748
1202	-1.88836	4.94375	13.7896
1203	-1.88305	4.9785	13.8302
1204	-1.87968	5.0133	13.8702
1205	-1.87794	5.04783	13.91
1206	-1.87753	5.08176	13.95
1207	-1.87815	5.11476	13.9908
1208	-1.8795	5.14651	14.0326
1209	-1.8813	5.17669	14.076
1210	-1.88322	5.20496	14.1214
1211	-1.88499	5.231	14.1692
1212	-1.8863	5.25448	14.2198
1213	-1.88686	5.27508	14.2737
1214	-1.88629	5.29265	14.3324
1215	-1.88469	5.30746	14.3962
1216	-1.88246	5.31979	14.4642
1217	-1.87998	5.32991	14.5353
1218	-1.87766	5.33813	14.6084
1219	-1.87588	5.34472	14.6823
1220	-1.87504	5.34997	14.7561
1221	-1.87551	5.35416	14.8285
1222	-1.8777	5.35757	14.8986
1223	-1.88198	5.36049	14.9653
1224	-1.88876	5.3632	15.0274
1225	-1.89841	5.36598	15.084
1226	-1.90995	5.36832	15.135
1227	-1.92233	5.36959	15.1819
1228	-1.93583	5.36989	15.2251
1229	-1.95074	5.3693	15.2654
1230	-1.96734	5.36793	15.3034
1231	-1.98593	5.36586	15.3395
1232	-2.00679	5.3632	15.3745
1233	-2.03021	5.36004	15.409
1234	-2.05647	5.35647	15.4436
1235	-2.08587	5.35259	15.4788
1236	-2.1187	5.34847	15.5154
1237	-2.15524	5.34422	15.5538
1238	-2.19625	5.34105	15.5951
1239	-2.24188	5.33964	15.639
1240	-2.29155	5.33925	15.6848
1241	-2.34467	5.33914	15.7316
1242	-2.40065	5.33859	15.7784
1243	-2.4589	5.33685	15.8243
1244	-2.51882	5.3332	15.8686
1245	-2.57981	5.32692	15.9102
1246	-2.64129	5.31728	15.9484
1247	-2.70264	5.30356	15.9822
1248	-2.76327	5.28504	16.0109
1249	-2.82258	5.261	16.0334
1250	-2.88262	5.23113	16.0504
1251	-2.94537	5.19602	16.0633
1252	-3.01006	5.1563	16.0724
1253	-3.07593	5.1126	16.0778
1254	-3.14223	5.06557	16.0798
1255	-3.2082	5.01584	16.0785
1256	-3.2731	4.96404	16.0742
1257	-3.33617	4.91083	16.0672
1258	-3.39667	4.85685	16.0576
1259	-3.45384	4.80274	16.0456
1260	-3.50696	4.74914	16.0316
1261	-3.55526	4.6967	16.0155
1262	-3.59876	4.64289	15.9969
1263	-3.63826	4.58541	15.975
1264	-3.67424	4.52524	15.9499
1265	-3.70718	4.46335	15.9221
1266	-3.73758	4.40073	15.8917
1267	-3.76591	4.33836	15.859
1268	-3.79266	4.27722	15.8243
1269	-3.81831	4.21828	15.7877
1270	-3.84335	4.16253	15.7495
1271	-3.86825	4.11093	15.71
1272	-3.89349	4.06447	15.6695
1273	-3.91957	4.02413	15.6281
1274	-3.94815	3.99025	15.5862
1275	-3.97979	3.96197	15.5438
1276	-4.01326	3.9385	15.5006
1277	-4.04735	3.91902	15.4561
1278	-4.08083	3.90273	15.4101
1279	-4.11248	3.88881	15.3621
1280	-4.14109	3.87646	15.3119
1281	-4.16543	3.86486	15.259
1282	-4.1843	3.8532	15.2031
1283	-4.19646	3.84066	15.1438
1284	-4.20071	3.82643	15.0809
1285	-4.19583	3.80968	15.0139
1286	-4.18193	3.79025	14.9431
1287	-4.16043	3.76893	14.8688
1288	-4.13205	3.74631	14.7912
1289	-4.0975	3.72295	14.7105
1290	-4.05752	3.69945	14.6268
1291	-4.01281	3.67638	14.5402
1292	-3.96409	3.65435	14.4509
1293	-3.91209	3.63392	14.3589
1294	-3.8575	3.61571	14.2645
1295	-3.80105	3.60029	14.1677
1296	-3.74344	3.58826	14.0687
1297	-3.68538	3.58023	13.9677
1298	-3.62418	3.57538	13.8595
1299	-3.55738	3.57252	13.741
1300	-3.48598	3.5717	13.6147
1301	-3.41099	3.57296	13.4833
1302	-3.33341	3.57633	13.3494
1303	-3.25424	3.58188	13.2157
1304	-3.17449	3.58967	13.0848
1305	-3.09515	3.59978	12.9594
1306	-3.01721	3.61228	12.8422
1307	-2.94167	3.62727	12.7357
1308	-2.86952	3.64483	12.6427
1309	-2.80175	3.66507	12.5659
1310	-2.7372	3.6898	12.5045
1311	-2.67402	3.72005	12.4554
1312	-2.61221	3.75484	12.4172
1313	-2.55175	3.79316	12.3885
1314	-2.49265	3.83401	12.368
1315	-2.43489	3.87638	12.3543
1316	-2.37847	3.91927	12.3461
1317	-2.32338	3.96166	12.3419
1318	-2.26963	4.00254	12.3406
1319	-2.21722	4.04089	12.3406
1320	-2.16613	4.0757	12.3406
1321	-2.11637	4.10595	12.3394
1322	-2.0683	4.13371	12.3401
1323	-2.02215	4.16141	12.3463
1324	-1.97773	4.18858	12.3573
1325	-1.93485	4.21474	12.3719
1326	-1.89331	4.23941	12.3893
1327	-1.85292	4.26211	12.4084
1328	-1.81349	4.28236	12.4284
1329	-1.77483	4.29969	12.4483
1330	-1.73675	4.31361	12.467
1331	-1.69906	4.32363	12.4838
1332	-1.66157	4.32929	12.4976
1333	-1.62408	4.33008	12.5074
1334	-1.58593	4.32469	12.5134
1335	-1.54691	4.31278	12.5167
1336	-1.5075	4.29539	12.5178
1337	-1.4682	4.27353	12.5173
1338	-1.42951	4.24826	12.5157
1339	-1.39191	4.22059	12.5135
1340	-1.35588	4.19156	12.5113
1341	-1.32193	4.16222	12.5097
1342	-1.29053	4.13358	12.5092
1343	-1.26216	4.1067	12.5104
1344	-1.23732	4.0826	12.5137
1345	-1.21648	4.06234	12.5198
1346	-1.19956	4.04449	12.5286
1347	-1.18598	4.02703	12.5395
1348	-1.17547	4.01007	12.552
1349	-1.16777	3.99373	12.566
1350	-1.16261	3.97812	12.5811
1351	-1.15972	3.96337	12.5971
1352	-1.15884	3.94958	12.6135
1353	-1.15969	3.93686	12.6301
1354	-1.16203	3.92534	12.6466
1355	-1.16556	3.91513	12.6626
1356	-1.17004	3.90634	12.6779
1357	-1.1752	3.89908	12.6922
1358	-1.18203	3.89373	12.7067
1359	-1.19147	3.89037	12.7224
1360	-1.20315	3.88876	12.739
1361	-1.21667	3.8886	12.756
1362	-1.23167	3.88965	12.7729
1363	-1.24775	3.89161	12.7891
1364	-1.26456	3.89423	12.8043
1365	-1.28169	3.89724	12.8179
1366	-1.29879	3.90036	12.8295
1367	-1.31546	3.90332	12.8386
1368	-1.33132	3.90587	12.8447
1369	-1.34601	3.90772	12.8474
1370	-1.36014	3.90958	12.846
1371	-1.37453	3.91219	12.8407
1372	-1.38908	3.91535	12.832
1373	-1.40369	3.91883	12.8208
1374	-1.41824	3.92244	12.8074
1375	-1.43265	3.92595	12.7927
1376	-1.4468	3.92916	12.7773
1377	-1.4606	3.93186	12.7617
1378	-1.47394	3.93383	12.7466
1379	-1.48672	3.93487	12.7327
1380	-1.49885	3.93475	12.7205
1381	-1.51022	3.93327	12.7108
1382	-1.52124	3.93094	12.7029
1383	-1.5323	3.92831	12.696
1384	-1.54322	3.92525	12.6899
1385	-1.55386	3.92161	12.6845
1386	-1.56404	3.91723	12.6795
1387	-1.57361	3.91198	12.675
1388	-1.5824	3.90571	12.6706
1389	-1.59025	3.89827	12.6663
1390	-1.597	3.88951	12.662
1391	-1.60249	3.87929	12.6575
1392	-1.60656	3.86747	12.6527
1393	-1.60904	3.8539	12.6473
1394	-1.61068	3.83775	12.6426
1395	-1.61213	3.81867	12.6392
1396	-1.61308	3.79719	12.6368
1397	-1.61324	3.77385	12.6348
1398	-1.6123	3.7492	12.6328
1399	-1.60996	3.72377	12.6302
1400	-1.60592	3.69811	12.6266
1401	-1.59987	3.67275	12.6215
1402	-1.59152	3.64823	12.6144
1403	-1.58057	3.6251	12.6047
1404	-1.5667	3.6039	12.5921
1405	-1.54963	3.58515	12.576
1406	-1.5285	3.56768	12.5554
1407	-1.50309	3.55016	12.5301
1408	-1.47406	3.53288	12.5011
1409	-1.44209	3.51612	12.4692
1410	-1.40782	3.50017	12.4352
1411	-1.37192	3.48535	12.4001
1412	-1.33504	3.47193	12.3648
1413	-1.29785	3.46021	12.33
1414	-1.26099	3.45051	12.2967
1415	-1.22511	3.44311	12.2658
1416	-1.19089	3.43833	12.238
1417	-1.15896	3.43646	12.2145
1418	-1.12845	3.43861	12.1933
1419	-1.09808	3.44516	12.1724
1420	-1.06792	3.4553	12.1523
1421	-1.03801	3.46826	12.1332
1422	-1.00843	3.48323	12.1157
1423	-0.979218	3.49944	12.1
1424	-0.950442	3.5161	12.0867
1425	-0.922162	3.53241	12.0759
1426	-0.894438	3.54758	12.0682
1427	-0.867331	3.56085	12.0639
1428	-0.840902	3.5714	12.0633
1429	-0.815212	3.57847	12.0669
1430	-0.790464	3.58321	12.0767
1431	-0.766719	3.58724	12.0934
1432	-0.743829	3.59041	12.1158
1433	-0.721645	3.59262	12.1426
1434	-0.700017	3.59372	12.1723
1435	-0.678797	3.59358	12.2037
1436	-0.657836	3.59207	12.2356
1437	-0.636984	3.58906	12.2665
1438	-0.616093	3.58442	12.2951
1439	-0.595013	3.578	12.3202
1440	-0.573597	3.56968	12.3403
1441	-0.551697	3.55931	12.3543
1442	-0.529222	3.54598	12.3629
1443	-0.506275	3.52926	12.3682
1444	-0.483	3.50972	12.3705
1445	-0.459542	3.48794	12.3702
1446	-0.436046	3.46452	12.3676
1447	-0.412655	3.44004	12.3631
1448	-0.389515	3.41507	12.3571
1449	-0.366771	3.3902	12.3499
1450	-0.344566	3.36602	12.3419
1451	-0.323046	3.3431	12.3335
1452	-0.302356	3.32204	12.325
1453	-0.282639	3.30341	12.3168
1454	-0.263995	3.28596	12.3071
1455	-0.246331	3.26826	12.2944
1456	-0.229502	3.25062	12.2794
1457	-0.213362	3.23335	12.2629
1458	-0.197767	3.21675	12.2456
1459	-0.182571	3.20115	12.2282
1460	-0.167629	3.18685	12.2116
1461	-0.152793	3.17416	12.1963
1462	-0.137918	3.1634	12.1831
1463	-0.122856	3.15488	12.1729
1464	-0.107461	3.14891	12.1662
1465	-0.0915846	3.14582	12.164
1466	-0.0755354	3.14576	12.1661
1467	-0.0596687	3.14853	12.1718
1468	-0.0439091	3.15381	12.1806
1469	-0.0281814	3.16132	12.192
1470	-0.0124107	3.17077	12.2056
1471	0.00347783	3.18185	12.2209
1472	0.019559	3.19429	12.2373
1473	0.0359075	3.20778	12.2545
1474	0.0525976	3.22204	12.2718
1475	0.0697038	3.23676	12.2888
1476	0.0873005	3.25166	12.3051
1477	0.105462	3.26643	12.3202
1478	0.125295	3.28051	12.3329
1479	0.147423	3.29385	12.3432
1480	0.171194	3.30694	12.352
1481	0.195957	3.32029	12.36
1482	0.22106	3.3344	12.3683
1483	0.245851	3.34978	12.3776
1484	0.269678	3.36693	12.389
1485	0.291887	3.38634	12.4032
1486	0.311824	3.40853	12.4212
1487	0.328835	3.43399	12.4438
1488	0.342262	3.46322	12.4719
1489	0.351446	3.49674	12.5065
1490	0.356611	3.53496	12.5478
1491	0.358607	3.5776	12.5951
1492	0.357712	3.62411	12.6476
1493	0.354204	3.67394	12.7045
1494	0.348363	3.72652	12.7653
1495	0.340469	3.7813	12.829
1496	0.330806	3.83772	12.895
1497	0.31966	3.89522	12.9625
1498	0.307319	3.95325	13.0309
1499	0.294074	4.01126	13.0992
1500	0.280219	4.0687	13.1669
1501	0.266052	4.125	13.2332
1502	0.251394	4.18177	13.2979
1503	0.235807	4.24062	13.3615
1504	0.219197	4.30102	13.4248
1505	0.201474	4.36247	13.4882
1506	0.182544	4.42443	13.5524
1507	0.162315	4.48639	13.618
1508	0.140692	4.54782	13.6856
1509	0.117583	4.6082	13.7557
1510	0.0928942	4.66701	13.8289
1511	0.0665308	4.72371	13.9059
1512	0.0383991	4.7778	13.9872
1513	0.0084051	4.82873	14.0734
1514	-0.0250295	4.87882	14.1668
1515	-0.062823	4.9301	14.2683
1516	-0.104075	4.98162	14.3762
1517	-0.147877	5.03243	14.4889
1518	-0.193317	5.08159	14.6047
1519	-0.239472	5.12818	14.7219
1520	-0.285413	5.17125	14.839
1521	-0.330204	5.20989	14.9542
1522	-0.372903	5.24318	15.066
1523	-0.412561	5.27021	15.1726
1524	-0.448224	5.29007	15.2726
1525	-0.478937	5.30187	15.3642
1526	-0.50519	5.30334	15.4493
1527	-0.528314	5.29405	15.5309
1528	-0.548613	5.27584	15.6091
1529	-0.566391	5.25053	15.6839
1530	-0.581956	5.21995	15.7552
1531	-0.595618	5.18593	15.8232
1532	-0.60769	5.1503	15.8878
1533	-0.618484	5.11488	15.949
1534	-0.628316	5.0815	16.0068
1535	-0.6375	5.05198	16.0614
1536	-0.646353	5.02814	16.1126
1537	-0.655191	5.01182	16.1605
1538	-0.663428	5.00174	16.2056
1539	-0.670346	4.99513	16.2482
1540	-0.676057	4.99151	16.288
1541	-0.680677	4.99041	16.3247
1542	-0.68432	4.99136	16.3581
1543	-0.687101	4.99389	16.3879
1544	-0.689135	4.99753	16.4138
1545	-0.690538	5.00181	16.4355
1546	-0.691429	5.00626	16.4528
1547	-0.691923	5.01042	16.4654
1548	-0.69214	5.0138	16.4731
1549	-0.692199	5.01595	16.4754
1550	-0.692665	5.01729	16.4711
1551	-0.693772	5.01863	16.4592
1552	-0.695141	5.02002	16.441
1553	-0.696397	5.02154	16.4173
1554	-0.697159	5.02323	16.3891
1555	-0.69705	5.02516	16.3576
1556	-0.695689	5.02739	16.3236
1557	-0.692695	5.02997	16.2882
1558	-0.687685	5.03298	16.2524
1559	-0.680275	5.03646	16.2172
1560	-0.670079	5.04047	16.1837
1561	-0.656711	5.04508	16.1527
1562	-0.63954	5.05069	16.1222
1563	-0.618588	5.05753	16.0898
1564	-0.594443	5.06531	16.0559
1565	-0.567692	5.07374	16.0211
1566	-0.53892	5.08257	15.9858
1567	-0.508714	5.0915	15.9507
1568	-0.477662	5.10028	15.9162
1569	-0.446349	5.10863	15.8828
1570	-0.415362	5.11629	15.851
1571	-0.385288	5.12298	15.8214
1572	-0.356712	5.12844	15.7945
1573	-0.33022	5.13242	15.7707
1574	-0.305061	5.13508	15.7496
1575	-0.280116	5.13683	15.7302
1576	-0.255423	5.13774	15.7125
1577	-0.231015	5.1379	15.6965
1578	-0.206929	5.13738	15.6821
1579	-0.183199	5.13627	15.6693
1580	-0.159859	5.13463	15.6581
1581	-0.136944	5.13256	15.6485
1582	-0.114488	5.13012	15.6403
1583	-0.0925251	5.12741	15.6337
1584	-0.0710887	5.1245	15.6285
1585	-0.0502135	5.12146	15.6247
1586	-0.0293778	5.11846	15.6238
1587	-0.00820965	5.1155	15.6266
1588	0.0130312	5.11245	15.6325
1589	0.0340844	5.10919	15.6407
1590	0.0546892	5.10559	15.6503
1591	0.0745842	5.10151	15.6608
1592	0.0935083	5.09683	15.6713
1593	0.1112	5.09142	15.6811
1594	0.127397	5.08513	15.6894
1595	0.141839	5.07784	15.6955
1596	0.154264	5.06941	15.6986
1597	0.164409	5.05971	15.6981
1598	0.172169	5.04817	15.6938
1599	0.177762	5.03458	15.6869
1600	0.181412	5.01932	15.6775
1601	0.183345	5.00278	15.6663
1602	0.183784	4.98538	15.6536
1603	0.182955	4.96748	15.6399
1604	0.181082	4.9495	15.6256
1605	0.178389	4.93182	15.6112
1606	0.175099	4.91484	15.597
1607	0.171437	4.89895	15.5836
1608	0.167625	4.88454	15.5713
1609	0.163886	4.87201	15.5606
1610	0.159869	4.86093	15.5527
1611	0.155105	4.8506	15.5476
1612	0.149643	4.841	15.5446
1613	0.143534	4.83211	15.5427
1614	0.136826	4.82392	15.5411
1615	0.129569	4.8164	15.539
1616	0.121812	4.80955	15.5354
1617	0.113603	4.80334	15.5294
1618	0.10499	4.79775	15.5202
1619	0.0960239	4.79277	15.5069
1620	0.0867514	4.78838	15.4886
1621	0.0772213	4.78457	15.4645
1622	0.0661933	4.78145	15.4336
1623	0.052824	4.77911	15.3962
1624	0.0377569	4.77751	15.3534
1625	0.0216361	4.7766	15.3063
1626	0.00510584	4.77634	15.2561
1627	-0.0111889	4.77666	15.2036
1628	-0.0266026	4.77753	15.1501
1629	-0.0404896	4.77888	15.0966
1630	-0.0522035	4.78067	15.0442
1631	-0.0610976	4.78283	14.994
1632	-0.066525	4.78531	14.9469
1633	-0.0678387	4.78804	14.9042
1634	-0.0646945	4.79143	14.8643
1635	-0.0575774	4.79579	14.825
1636	-0.0470842	4.80091	14.7864
1637	-0.0338121	4.80663	14.7488
1638	-0.0183591	4.81276	14.7123
1639	-0.00132352	4.81911	14.677
1640	0.016696	4.8255	14.6431
1641	0.0351002	4.83176	14.6107
1642	0.0532897	4.83769	14.58
1643	0.0706647	4.84312	14.5512
1644	0.0866251	4.84786	14.5244
1645	0.100571	4.85174	14.4997
1646	0.113708	4.85486	14.4769
1647	0.127455	4.85745	14.4556
1648	0.141537	4.8596	14.4359
1649	0.155676	4.86137	14.4177
1650	0.169594	4.86282	14.4013
1651	0.183015	4.86401	14.3867
1652	0.195664	4.86503	14.3738
1653	0.207263	4.86593	14.3628
1654	0.217537	4.86677	14.3538
1655	0.22621	4.86764	14.3468
1656	0.233006	4.86859	14.3418
1657	0.23765	4.8697	14.339
1658	0.239113	4.87104	14.3408
1659	0.237043	4.87261	14.3487
1660	0.232178	4.87431	14.3614
1661	0.225253	4.87605	14.3774
1662	0.217006	4.87774	14.3953
1663	0.208172	4.87929	14.4138
1664	0.19949	4.88062	14.4315
1665	0.191695	4.88163	14.4469
1666	0.185524	4.88224	14.4587
1667	0.181715	4.88236	14.4654
1668	0.181005	4.8819	14.4657
1669	0.184128	4.88077	14.4582
1670	0.191582	4.8785	14.4424
1671	0.202878	4.87485	14.4195
1672	0.217274	4.87016	14.3907
1673	0.234027	4.86474	14.357
1674	0.252397	4.8589	14.3197
1675	0.271642	4.85297	14.2799
1676	0.291023	4.84726	14.2388
1677	0.309799	4.8421	14.1975
1678	0.327234	4.83782	14.1573
1679	0.342589	4.83472	14.1192
1680	0.355126	4.83315	14.0844
1681	0.36411	4.83343	14.0541
1682	0.369834	4.83555	14.0272
1683	0.373289	4.83914	14.0017
1684	0.374787	4.84401	13.9774
1685	0.374638	4.84997	13.9543
1686	0.373154	4.85681	13.9321
1687	0.370646	4.86434	13.9109
1688	0.367424	4.87235	13.8904
1689	0.363799	4.88065	13.8705
1690	0.360082	4.88904	13.8511
1691	0.356583	4.89732	13.832
1692	0.353615	4.90529	13.8132
1693	0.351486	4.91276	13.7945
1694	0.349775	4.91917	13.7758
1695	0.347875	4.92438	13.7571
1696	0.345819	4.92882	13.7387
1697	0.343638	4.93293	13.7205
1698	0.341367	4.93713	13.7029
1699	0.339037	4.94185	13.6859
1700	0.336682	4.94752	13.6696
1701	0.334336	4.95455	13.6544
1702	0.33203	4.9634	13.6402
1703	0.3298	4.97447	13.6272
1704	0.327678	4.9882	13.6156
1705	0.325697	5.00502	13.6055
1706	0.323671	5.02428	13.5981
1707	0.321443	5.04511	13.5938
1708	0.319095	5.06758	13.592
1709	0.316707	5.09178	13.592
1710	0.314362	5.11777	13.5931
1711	0.312141	5.14565	13.5945
1712	0.310126	5.17549	13.5957
1713	0.308401	5.20737	13.5958
1714	0.307048	5.24136	13.5943
1715	0.306153	5.27755	13.5904
1716	0.3058	5.31601	13.5834
1717	0.306074	5.35683	13.5727
1718	0.306692	5.40057	13.5591
1719	0.307385	5.44751	13.5441
1720	0.308256	5.4973	13.5275
1721	0.309411	5.54957	13.5094
1722	0.310954	5.60395	13.4895
1723	0.31299	5.66008	13.4679
1724	0.315624	5.7176	13.4444
1725	0.318962	5.77613	13.419
1726	0.32311	5.83532	13.3917
1727	0.328174	5.89481	13.3623
1728	0.334258	5.95421	13.3309
1729	0.34147	6.01318	13.2972
1730	0.35018	6.07269	13.2612
1731	0.360512	6.13375	13.2229
1732	0.372206	6.19606	13.1824
1733	0.384996	6.25932	13.1398
1734	0.39862	6.32322	13.0953
1735	0.412813	6.38746	13.0489
1736	0.427307	6.45174	13.0008
1737	0.441837	6.51575	12.9511
1738	0.456133	6.5792	12.8999
1739	0.469927	6.64179	12.8474
1740	0.48295	6.70321	12.7937
1741	0.494929	6.76316	12.7388
1742	0.506384	6.82291	12.6797
1743	0.517941	6.88357	12.6143
1744	0.529489	6.94466	12.5441
1745	0.540917	7.00567	12.4708
1746	0.55211	7.0661	12.3961
1747	0.562954	7.12547	12.3214
1748	0.57333	7.18328	12.2486
1749	0.58312	7.23904	12.1792
1750	0.592204	7.29225	12.1147
1751	0.600462	7.34244	12.0569
1752	0.60777	7.38912	12.0074
1753	0.614006	7.43179	11.9678
1754	0.619128	7.47162	11.9378
1755	0.623233	7.50989	11.9154
1756	0.626417	7.54628	11.8997
1757	0.62877	7.58047	11.8899
1758	0.630386	7.61214	11.8851
1759	0.631358	7.64098	11.8845
1760	0.631778	7.66666	11.8872
1761	0.63174	7.68887	11.8923
1762	0.631336	7.70729	11.899
1763	0.630662	7.7216	11.9064
1764	0.62981	7.73148	11.9137
1765	0.628876	7.73661	11.9199
1766	0.627879	7.7364	11.9268
1767	0.62673	7.73082	11.9364
1768	0.625359	7.7204	11.9481
1769	0.623694	7.70566	11.9618
1770	0.621665	7.68713	11.9771
1771	0.619202	7.66533	11.9936
1772	0.616233	7.64079	12.011
1773	0.612687	7.61403	12.029
1774	0.608493	7.58557	12.0472
1775	0.603577	7.55595	12.0652
1776	0.597867	7.52568	12.0827
1777	0.591288	7.49529	12.0994
1778	0.583804	7.46397	12.1165
1779	0.575472	7.4306	12.135
1780	0.566359	7.3953	12.1546
1781	0.556533	7.3582	12.1749
1782	0.546062	7.31939	12.1953
1783	0.535013	7.279	12.2155
1784	0.523454	7.23715	12.2351
1785	0.51145	7.19394	12.2536
1786	0.499069	7.14949	12.2706
1787	0.486377	7.10391	12.2857
1788	0.473441	7.05733	12.2985
1789	0.460327	7.00986	12.3085
1790	0.446508	6.95981	12.316
1791	0.431579	6.90598	12.3218
1792	0.415785	6.84922	12.3259
1793	0.399371	6.79038	12.3284
1794	0.382583	6.7303	12.3295
1795	0.365665	6.66983	12.3291
1796	0.34886	6.60983	12.3275
1797	0.332412	6.55112	12.3247
1798	0.316565	6.49458	12.3207
1799	0.301561	6.44103	12.3158
1800	0.287642	6.39134	12.31
1801	0.275049	6.34634	12.3034
1802	0.263974	6.30433	12.2954
1803	0.25427	6.26329	12.2852
1804	0.245679	6.22361	12.2734
1805	0.237939	6.18569	12.2602
1806	0.23079	6.14993	12.2459
1807	0.223971	6.11673	12.2307
1808	0.217221	6.08648	12.2151
1809	0.210279	6.05957	12.1994
1810	0.202884	6.03641	12.1837
1811	0.194774	6.01738	12.1685
1812	0.18569	6.00289	12.1541
1813	0.175371	5.99333	12.1407
1814	0.163962	5.99058	12.1272
1815	0.15184	5.99537	12.1124
1816	0.139089	6.00646	12.0967
1817	0.125797	6.02256	12.0808
1818	0.112048	6.0424	12.065
1819	0.09793	6.06471	12.0498
1820	0.0835275	6.08823	12.0356
1821	0.0689263	6.11167	12.023
1822	0.0542111	6.13378	12.0123
1823	0.0394665	6.15327	12.0041
1824	0.0247768	6.16887	11.9989
1825	0.0102265	6.17932	11.997
1826	-0.00477368	6.18603	11.999
1827	-0.0206915	6.19128	12.0045
1828	-0.0372593	6.19511	12.013
1829	-0.0542098	6.19756	12.024
1830	-0.0712753	6.19867	12.0371
1831	-0.088188	6.19846	12.0516
1832	-0.10468	6.19699	12.0671
1833	-0.120485	6.19427	12.083
1834	-0.135333	6.19036	12.0989
1835	-0.148958	6.18529	12.1142
1836	-0.161092	6.1791	12.1285
1837	-0.171468	6.17183	12.1411
1838	-0.179727	6.16196	12.1533
1839	-0.185931	6.14851	12.1666
1840	-0.190446	6.13226	12.1805
1841	-0.193639	6.11402	12.1947
1842	-0.195878	6.09459	12.2088
1843	-0.197527	6.07476	12.2225
1844	-0.198954	6.05533	12.2354
1845	-0.200525	6.0371	12.2473
1846	-0.202607	6.02088	12.2577
1847	-0.205565	6.00745	12.2662
1848	-0.209767	5.99762	12.2727
1849	-0.215577	5.99219	12.2766
1850	-0.222932	5.99128	12.2774
1851	-0.231392	5.9941	12.2751
1852	-0.240757	6.00008	12.2702
1853	-0.250828	6.00863	12.2634
1854	-0.261407	6.01919	12.255
1855	-0.272296	6.03118	12.2458
1856	-0.283295	6.04401	12.2362
1857	-0.294207	6.05713	12.2268
1858	-0.304832	6.06994	12.2182
1859	-0.314975	6.08188	12.2108
1860	-0.324436	6.09236	12.2053
1861	-0.33302	6.1008	12.2023
1862	-0.341053	6.10793	12.201
1863	-0.348961	6.11484	12.2007
1864	-0.35669	6.12149	12.2012
1865	-0.364187	6.12786	12.2024
1866	-0.3714	6.13393	12.2045
1867	-0.378275	6.13967	12.2072
1868	-0.384759	6.14505	12.2106
1869	-0.3908	6.15006	12.2146
1870	-0.396344	6.15467	12.2193
1871	-0.401339	6.15884	12.2244
1872	-0.405732	6.16256	12.2301
1873	-0.409471	6.16581	12.2363
1874	-0.412185	6.16848	12.2438
1875	-0.4137	6.17056	12.2534
1876	-0.414249	6.1721	12.2646
1877	-0.414069	6.17317	12.2768
1878	-0.413394	6.17384	12.2897
1879	-0.412459	6.17417	12.3026
1880	-0.4115	6.17422	12.3152
1881	-0.410751	6.17405	12.3269
1882	-0.410447	6.17375	12.3372
1883	-0.410822	6.17335	12.3457
1884	-0.412111	6.17294	12.3518
1885	-0.41455	6.17258	12.3552
1886	-0.417876	6.17223	12.3561
1887	-0.421668	6.17179	12.3553
1888	-0.42592	6.17125	12.3529
1889	-0.430623	6.17058	12.3491
1890	-0.435772	6.16977	12.3439
1891	-0.441358	6.16879	12.3375
1892	-0.447375	6.16763	12.3299
1893	-0.453816	6.16627	12.3213
1894	-0.460673	6.16468	12.3117
1895	-0.46794	6.16285	12.3014
1896	-0.475609	6.16075	12.2903
1897	-0.483673	6.15837	12.2787
1898	-0.492793	6.15547	12.2653
1899	-0.503396	6.15193	12.2494
1900	-0.515129	6.14788	12.2314
1901	-0.527635	6.14347	12.212
1902	-0.540559	6.13884	12.1917
1903	-0.553548	6.13413	12.171
1904	-0.566243	6.12949	12.1504
1905	-0.578291	6.12504	12.1306
1906	-0.589333	6.12094	12.1119
1907	-0.599015	6.11732	12.0951
1908	-0.606979	6.11432	12.0806
1909	-0.612869	6.11208	12.069
1910	-0.616313	6.10979	12.0608
1911	-0.617463	6.10676	12.0557
1912	-0.616747	6.10335	12.0532
1913	-0.614596	6.09993	12.0526
1914	-0.611438	6.09684	12.0532
1915	-0.607702	6.09445	12.0544
1916	-0.603817	6.09309	12.0555
1917	-0.600212	6.09314	12.056
1918	-0.597316	6.09495	12.0551
1919	-0.595556	6.09887	12.0523
1920	-0.59536	6.10526	12.0468
1921	-0.597155	6.11448	12.0381
1922	-0.600711	6.12692	12.0268
1923	-0.605412	6.14246	12.0141
1924	-0.611107	6.16066	12.0001
1925	-0.617644	6.18106	11.9846
1926	-0.624873	6.20323	11.9678
1927	-0.632644	6.22671	11.9497
1928	-0.640808	6.25107	11.9304
1929	-0.649214	6.27586	11.9098
1930	-0.657717	6.30064	11.8879
1931	-0.666169	6.32495	11.8649
1932	-0.674424	6.34835	11.8407
1933	-0.682336	6.37039	11.8154
1934	-0.690251	6.3915	11.7882
1935	-0.698545	6.41243	11.7585
1936	-0.707124	6.43324	11.7268
1937	-0.715897	6.45397	11.6935
1938	-0.724769	6.47468	11.659
1939	-0.733647	6.49542	11.6236
1940	-0.74244	6.51626	11.5879
1941	-0.751052	6.53723	11.5521
1942	-0.759392	6.5584	11.5167
1943	-0.767364	6.57982	11.4822
1944	-0.774876	6.60153	11.4488
1945	-0.781835	6.6236	11.4171
1946	-0.788238	6.64731	11.386
1947	-0.794186	6.6734	11.3546
1948	-0.799737	6.70115	11.323
1949	-0.804951	6.72982	11.2916
1950	-0.809887	6.75867	11.2605
1951	-0.814607	6.78699	11.2301
1952	-0.819173	6.81404	11.2007
1953	-0.82365	6.83908	11.1724
1954	-0.828102	6.86139	11.1456
1955	-0.832595	6.88023	11.1205
1956	-0.837195	6.89487	11.0974
1957	-0.841968	6.90459	11.0765
1958	-0.84687	6.9092	11.0579
1959	-0.851805	6.9094	11.0413
1960	-0.85676	6.90573	11.0265
1961	-0.861722	6.89877	11.0134
1962	-0.866679	6.88908	11.0017
1963	-0.871616	6.87721	10.9913
1964	-0.87652	6.86373	10.982
1965	-0.881377	6.84921	10.9736
1966	-0.886172	6.83419	10.9659
1967	-0.890891	6.81925	10.9588
1968	-0.895519	6.80494	10.9521
1969	-0.900044	6.79182	10.9455
1970	-0.903977	6.77938	10.9393
1971	-0.907025	6.76664	10.9336
1972	-0.909462	6.75356	10.9285
1973	-0.911562	6.74005	10.9241
1974	-0.913601	6.72605	10.9204
1975	-0.91585	6.7115	10.9175
1976	-0.918586	6.69632	10.9155
1977	-0.92208	6.68046	10.9144
1978	-0.926608	6.66383	10.9143
1979	-0.932444	6.64638	10.9152
1980	-0.93986	6.62804	10.9173
1981	-0.949131	6.60874	10.9205
1982	-0.960287	6.58803	10.9257
1983	-0.973048	6.56573	10.9334
1984	-0.987222	6.5421	10.943
1985	-1.00262	6.51742	10.9541
1986	-1.01904	6.49198	10.9662
1987	-1.0363	6.46607	10.9787
1988	-1.05421	6.43995	10.9913
1989	-1.07258	6.41392	11.0035
1990	-1.09121	6.38826	11.0147
1991	-1.10991	6.36325	11.0244
1992	-1.12849	6.33916	11.0322
1993	-1.14677	6.3163	11.0376
1994	-1.16495	6.29453	11.0408
1995	-1.18337	6.27347	11.0424
1996	-1.20206	6.253	11.0426
1997	-1.221	6.23302	11.0417
1998	-1.24021	6.21341	11.0398
[truncated: 61,976 more rows]

## Sheet: P2S1-006
Frame	T8_Head Lateral Bending	T8_Head Axial Bending	T8_Head Flexion/Extension
0	-13.1518	12.2294	7.4891
1	-13.1576	12.2123	7.50182
2	-13.1647	12.1952	7.51519
3	-13.1726	12.1781	7.52904
4	-13.1811	12.161	7.54315
5	-13.1897	12.1438	7.55733
6	-13.1981	12.1267	7.57138
7	-13.2058	12.1095	7.58508
8	-13.2125	12.0924	7.59825
9	-13.2178	12.0754	7.61069
10	-13.2212	12.0584	7.62218
11	-13.2225	12.0414	7.63254
12	-13.2212	12.0246	7.64156
13	-13.2169	12.0078	7.64904
14	-13.2084	11.9893	7.65543
15	-13.196	11.9702	7.66032
16	-13.1805	11.9508	7.66388
17	-13.1624	11.9312	7.66625
18	-13.1423	11.9116	7.66759
19	-13.1209	11.8924	7.66805
20	-13.0987	11.8736	7.6678
21	-13.0764	11.8555	7.66699
22	-13.0546	11.8384	7.66578
23	-13.0338	11.8224	7.66434
24	-13.0147	11.8078	7.66281
25	-12.998	11.7948	7.66137
26	-12.9827	11.7832	7.65974
27	-12.9678	11.7729	7.65757
28	-12.9533	11.7637	7.65491
29	-12.9392	11.7555	7.6518
30	-12.9255	11.7482	7.64831
31	-12.9124	11.7418	7.64448
32	-12.8999	11.7361	7.64035
33	-12.8879	11.7311	7.63599
34	-12.8766	11.7267	7.63145
35	-12.866	11.7227	7.62676
36	-12.8561	11.719	7.62199
37	-12.8471	11.7157	7.61718
38	-12.839	11.7131	7.61233
39	-12.8322	11.7114	7.60738
40	-12.8265	11.7107	7.6023
41	-12.8215	11.7107	7.59707
42	-12.8173	11.7112	7.59165
43	-12.8134	11.7122	7.58601
44	-12.8099	11.7134	7.58013
45	-12.8064	11.7147	7.57397
46	-12.8028	11.7158	7.56752
47	-12.7989	11.7168	7.56073
48	-12.7945	11.7174	7.55358
49	-12.7894	11.7173	7.54604
50	-12.7838	11.717	7.53794
51	-12.778	11.7165	7.52919
52	-12.7721	11.7159	7.51991
53	-12.7661	11.7153	7.5102
54	-12.76	11.7146	7.5002
55	-12.7537	11.7138	7.49001
56	-12.7474	11.7129	7.47975
57	-12.741	11.7119	7.46953
58	-12.7346	11.7109	7.45948
59	-12.728	11.7098	7.4497
60	-12.7215	11.7086	7.44031
61	-12.7149	11.7074	7.43143
62	-12.7081	11.7061	7.42298
63	-12.701	11.7047	7.41478
64	-12.6936	11.7031	7.40681
65	-12.6861	11.7015	7.39902
66	-12.6785	11.6998	7.3914
67	-12.671	11.698	7.3839
68	-12.6635	11.6962	7.3765
69	-12.6563	11.6944	7.36918
70	-12.6494	11.6926	7.36189
71	-12.6429	11.6907	7.35461
72	-12.6369	11.689	7.34731
73	-12.6315	11.6872	7.33995
74	-12.6266	11.6855	7.33252
75	-12.622	11.6837	7.32504
76	-12.6178	11.6818	7.31753
77	-12.614	11.6799	7.31002
78	-12.6104	11.678	7.30256
79	-12.6072	11.6762	7.29517
80	-12.6042	11.6743	7.28788
81	-12.6015	11.6726	7.28072
82	-12.599	11.6709	7.27373
83	-12.5967	11.6693	7.26694
84	-12.5946	11.6679	7.26038
85	-12.5926	11.6666	7.25409
86	-12.5911	11.6656	7.24808
87	-12.59	11.6648	7.24236
88	-12.5895	11.6641	7.23688
89	-12.5892	11.6637	7.23161
90	-12.5892	11.6633	7.2265
91	-12.5893	11.6629	7.22152
92	-12.5895	11.6626	7.21663
93	-12.5895	11.6622	7.21179
94	-12.5894	11.6616	7.20697
95	-12.5889	11.6609	7.20213
96	-12.5881	11.6599	7.19723
97	-12.5868	11.6587	7.19223
98	-12.5851	11.6573	7.18719
99	-12.5833	11.656	7.18219
100	-12.5814	11.6546	7.17721
101	-12.5793	11.6531	7.17227
102	-12.5771	11.6515	7.16733
103	-12.5746	11.6498	7.16241
104	-12.5719	11.6478	7.15748
105	-12.5689	11.6456	7.15255
106	-12.5657	11.6431	7.14761
107	-12.5621	11.6403	7.14264
108	-12.5583	11.6371	7.13765
109	-12.5541	11.6335	7.13263
110	-12.5498	11.6298	7.12746
111	-12.5456	11.6264	7.12209
112	-12.5413	11.6231	7.11657
113	-12.5369	11.6197	7.11097
114	-12.5322	11.616	7.10537
115	-12.5271	11.6118	7.09981
116	-12.5215	11.6069	7.09437
117	-12.5153	11.6012	7.08911
118	-12.5083	11.5945	7.08409
119	-12.5004	11.5866	7.07938
120	-12.4916	11.5773	7.07505
121	-12.4816	11.5664	7.07114
122	-12.4708	11.5546	7.06768
123	-12.4592	11.5425	7.06459
124	-12.4469	11.53	7.06182
125	-12.434	11.5167	7.05934
126	-12.4202	11.5023	7.0571
127	-12.4057	11.4867	7.05505
128	-12.3904	11.4695	7.05316
129	-12.3743	11.4505	7.05137
130	-12.3573	11.4295	7.04965
131	-12.3394	11.4061	7.04795
132	-12.3206	11.3802	7.04622
133	-12.3009	11.3515	7.04442
134	-12.2803	11.3202	7.04263
135	-12.2589	11.2866	7.04096
136	-12.2365	11.251	7.03937
137	-12.2134	11.2132	7.03785
138	-12.1894	11.1734	7.03639
139	-12.1645	11.1316	7.03494
140	-12.1388	11.0878	7.03351
141	-12.1122	11.0421	7.03206
142	-12.0848	10.9945	7.03057
143	-12.0565	10.9451	7.02903
144	-12.0274	10.8939	7.0274
145	-11.9974	10.8409	7.02568
146	-11.9662	10.7856	7.02373
147	-11.9334	10.7275	7.02149
148	-11.8993	10.6669	7.01905
149	-11.8642	10.6042	7.01646
150	-11.8282	10.5395	7.01382
151	-11.7916	10.4733	7.01118
152	-11.7546	10.4058	7.00862
153	-11.7174	10.3374	7.00623
154	-11.6803	10.2683	7.00408
155	-11.6434	10.1989	7.00225
156	-11.6071	10.1294	7.00081
157	-11.5715	10.0602	6.99985
158	-11.5358	9.9908	6.99898
159	-11.4993	9.92072	6.99787
160	-11.4623	9.84995	6.99667
161	-11.4251	9.7785	6.99555
162	-11.3879	9.7064	6.99466
163	-11.351	9.63368	6.99416
164	-11.3148	9.56034	6.99421
165	-11.2795	9.48643	6.99498
166	-11.2454	9.41195	6.99662
167	-11.2128	9.33693	6.99931
168	-11.1819	9.2614	7.00319
169	-11.1531	9.18537	7.00844
170	-11.1267	9.10947	7.01536
171	-11.1027	9.03408	7.02395
172	-11.0807	8.95884	7.03396
173	-11.0602	8.8834	7.04513
174	-11.0409	8.80739	7.05719
175	-11.0224	8.73046	7.06989
176	-11.0043	8.65225	7.08295
177	-10.9862	8.57241	7.09613
178	-10.9678	8.49058	7.10914
179	-10.9486	8.4064	7.12172
180	-10.9283	8.31953	7.1336
181	-10.9065	8.22959	7.1445
182	-10.8843	8.13692	7.15511
183	-10.8627	8.04208	7.16612
184	-10.8414	7.94514	7.17735
185	-10.8201	7.84615	7.18858
186	-10.7984	7.74519	7.19963
187	-10.776	7.6423	7.21029
188	-10.7526	7.53754	7.22036
189	-10.7277	7.43098	7.22962
190	-10.7012	7.32268	7.23789
191	-10.6725	7.2127	7.24495
192	-10.6415	7.10109	7.25059
193	-10.6078	6.98792	7.25461
194	-10.5713	6.87243	7.25609
195	-10.5326	6.75406	7.25469
196	-10.4918	6.63319	7.25099
197	-10.4492	6.5102	7.24562
198	-10.4048	6.38548	7.23918
199	-10.359	6.25941	7.23228
200	-10.3118	6.13236	7.22553
201	-10.2635	6.00471	7.21955
202	-10.2142	5.87686	7.21495
203	-10.1641	5.74917	7.21236
204	-10.1134	5.62204	7.21238
205	-10.0623	5.49584	7.21564
206	-10.0103	5.36974	7.22205
207	-9.95682	5.24276	7.23085
208	-9.90206	5.11515	7.24169
209	-9.84614	4.98712	7.25425
210	-9.78923	4.8589	7.26816
211	-9.73145	4.7307	7.28309
212	-9.67297	4.60276	7.2987
213	-9.61394	4.4753	7.31465
214	-9.5545	4.34852	7.3306
215	-9.49481	4.22266	7.34621
216	-9.43502	4.09794	7.36114
217	-9.3753	3.97456	7.37507
218	-9.31481	3.85168	7.38869
219	-9.25287	3.72853	7.40283
220	-9.18984	3.60541	7.41732
221	-9.12605	3.48267	7.43198
222	-9.06187	3.36062	7.44663
223	-8.99765	3.23958	7.46111
224	-8.93374	3.11988	7.47525
225	-8.8705	3.00183	7.48888
226	-8.80827	2.88576	7.50184
227	-8.74742	2.77198	7.51396
228	-8.6883	2.66081	7.52508
229	-8.63127	2.55258	7.53505
230	-8.57607	2.44722	7.54399
231	-8.52217	2.34435	7.55215
232	-8.46947	2.24378	7.55959
233	-8.4179	2.14534	7.56636
234	-8.36737	2.04887	7.57252
235	-8.31778	1.95418	7.57811
236	-8.26906	1.86109	7.58319
237	-8.2211	1.76944	7.58781
238	-8.17383	1.67905	7.59201
239	-8.12715	1.58974	7.59585
240	-8.08099	1.50134	7.59937
241	-8.03524	1.41368	7.60263
242	-7.9908	1.32809	7.60502
243	-7.94832	1.24562	7.60612
244	-7.90739	1.16563	7.60624
245	-7.86758	1.08752	7.60567
246	-7.82846	1.01065	7.60473
247	-7.78961	0.934421	7.6037
248	-7.7506	0.858201	7.60287
249	-7.71099	0.781375	7.60255
250	-7.67037	0.703326	7.60303
251	-7.6283	0.623437	7.60458
252	-7.58435	0.541091	7.60751
253	-7.53809	0.455673	7.61209
254	-7.49009	0.36862	7.61806
255	-7.44118	0.28152	7.62496
256	-7.39133	0.193986	7.63274
257	-7.34047	0.105628	7.64132
258	-7.28859	0.0160608	7.65067
259	-7.23562	-0.0751047	7.66071
260	-7.18153	-0.168255	7.67139
261	-7.12628	-0.263778	7.68265
262	-7.06983	-0.36206	7.69443
263	-7.01212	-0.463487	7.70666
264	-6.95312	-0.568446	7.71928
265	-6.89278	-0.677324	7.73222
266	-6.82931	-0.792168	7.74596
267	-6.7616	-0.913851	7.76085
268	-6.69066	-1.041	7.77664
269	-6.61747	-1.17225	7.79307
270	-6.54304	-1.30623	7.80991
271	-6.46837	-1.44157	7.82692
272	-6.39446	-1.57692	7.84389
273	-6.32233	-1.7109	7.8606
274	-6.25298	-1.84217	7.87684
275	-6.18744	-1.96937	7.89241
276	-6.1267	-2.09114	7.90714
277	-6.07179	-2.20613	7.92083
278	-6.02197	-2.31792	7.93395
279	-5.97565	-2.43026	7.94702
280	-5.93262	-2.54207	7.95994
281	-5.89263	-2.65228	7.97262
282	-5.85545	-2.7598	7.98497
283	-5.82086	-2.86357	7.99688
284	-5.78862	-2.96251	8.00827
285	-5.75851	-3.05553	8.01904
286	-5.73029	-3.14156	8.0291
287	-5.70374	-3.21953	8.03836
288	-5.67863	-3.28835	8.04673
289	-5.65473	-3.34694	8.05412
290	-5.63217	-3.39454	8.06024
291	-5.6113	-3.43184	8.06502
292	-5.59221	-3.45994	8.0687
293	-5.57495	-3.47996	8.07152
294	-5.55961	-3.49299	8.07371
295	-5.54625	-3.50016	8.07551
296	-5.53496	-3.50257	8.07713
297	-5.5258	-3.50132	8.07882
298	-5.51885	-3.49753	8.08079
299	-5.51417	-3.4923	8.08328
300	-5.51185	-3.48675	8.0865
301	-5.51195	-3.48197	8.09069
302	-5.51527	-3.47598	8.09566
303	-5.52222	-3.4663	8.10105
304	-5.53233	-3.45331	8.10682
305	-5.54512	-3.4374	8.11292
306	-5.56013	-3.41895	8.1193
307	-5.57686	-3.39834	8.12591
308	-5.59486	-3.37595	8.13271
309	-5.61364	-3.35216	8.13965
310	-5.63273	-3.32735	8.14668
311	-5.65166	-3.30191	8.15376
312	-5.66994	-3.27621	8.16085
313	-5.6871	-3.25064	8.1679
314	-5.70463	-3.22473	8.17513
315	-5.72399	-3.19776	8.18275
316	-5.74469	-3.16975	8.19064
317	-5.7662	-3.1407	8.19871
318	-5.78802	-3.11064	8.20687
319	-5.80964	-3.07957	8.21502
320	-5.83055	-3.04751	8.22307
321	-5.85025	-3.01447	8.23092
322	-5.86821	-2.98045	8.23847
323	-5.88394	-2.94548	8.24564
324	-5.89692	-2.90957	8.25232
325	-5.90665	-2.87272	8.25844
326	-5.91297	-2.8345	8.26395
327	-5.91635	-2.79461	8.26893
328	-5.9172	-2.75329	8.27346
329	-5.91591	-2.71076	8.27763
330	-5.91289	-2.66727	8.28151
331	-5.90854	-2.62303	8.2852
332	-5.90327	-2.57829	8.28878
333	-5.89747	-2.53327	8.29231
334	-5.89155	-2.4882	8.2959
335	-5.88591	-2.44333	8.29961
336	-5.88096	-2.39887	8.30353
337	-5.8771	-2.35507	8.30774
338	-5.87342	-2.3118	8.31231
339	-5.86888	-2.26876	8.31721
340	-5.86375	-2.22585	8.32234
341	-5.85825	-2.18298	8.32761
342	-5.85264	-2.14006	8.33292
343	-5.84714	-2.09701	8.33819
344	-5.84201	-2.05375	8.34331
345	-5.83748	-2.01017	8.34819
346	-5.8338	-1.96621	8.35274
347	-5.8312	-1.92176	8.35686
348	-5.82993	-1.87674	8.36045
349	-5.83023	-1.83106	8.36342
350	-5.83201	-1.78474	8.36587
351	-5.83498	-1.73789	8.36797
352	-5.839	-1.69056	8.36971
353	-5.84398	-1.64278	8.3711
354	-5.8498	-1.59461	8.37215
355	-5.85635	-1.54609	8.37286
356	-5.86353	-1.49726	8.37324
357	-5.87122	-1.44819	8.37329
358	-5.87931	-1.3989	8.37303
359	-5.88769	-1.34945	8.37245
360	-5.89625	-1.29989	8.37156
361	-5.90488	-1.25026	8.37037
362	-5.9137	-1.19998	8.36868
363	-5.92289	-1.14863	8.36635
364	-5.93247	-1.09651	8.36348
365	-5.94244	-1.04389	8.36018
366	-5.95281	-0.991062	8.35656
367	-5.96358	-0.938311	8.35273
368	-5.97477	-0.885923	8.34879
369	-5.98638	-0.834182	8.34485
370	-5.99842	-0.783374	8.34102
371	-6.0109	-0.733784	8.3374
372	-6.02382	-0.685699	8.3341
373	-6.03719	-0.639403	8.33123
374	-6.05146	-0.594531	8.32884
375	-6.0669	-0.550539	8.32681
376	-6.08327	-0.507443	8.32507
377	-6.10033	-0.465262	8.32353
378	-6.11781	-0.424013	8.3221
379	-6.13547	-0.383716	8.32068
380	-6.15307	-0.344387	8.31919
381	-6.17035	-0.306045	8.31754
382	-6.18707	-0.268707	8.31565
383	-6.20297	-0.232392	8.31342
384	-6.21782	-0.197118	8.31078
385	-6.23135	-0.162902	8.30762
386	-6.2438	-0.129831	8.30388
387	-6.25556	-0.09794	8.29959
388	-6.26669	-0.0671712	8.29485
389	-6.27721	-0.037466	8.28978
390	-6.28717	-0.00876592	8.28446
391	-6.2966	0.0189872	8.27902
392	-6.30553	0.0458518	8.27354
393	-6.31402	0.071886	8.26812
394	-6.32208	0.0971482	8.26289
395	-6.32977	0.121697	8.25792
396	-6.33712	0.14559	8.25333
397	-6.34417	0.168886	8.24922
398	-6.35052	0.191289	8.24558
399	-6.35589	0.212549	8.24229
400	-6.36046	0.232788	8.2393
401	-6.36443	0.252131	8.23654
402	-6.36799	0.2707	8.23395
403	-6.37132	0.288619	8.23149
404	-6.37462	0.306013	8.22908
405	-6.37807	0.323004	8.22667
406	-6.38187	0.339718	8.22421
407	-6.38621	0.356277	8.22162
408	-6.39127	0.372806	8.21886
409	-6.39724	0.389429	8.21587
410	-6.40409	0.405808	8.2128
411	-6.41159	0.421592	8.20985
412	-6.41962	0.436886	8.20695
413	-6.4281	0.451798	8.20404
414	-6.43693	0.466432	8.20107
415	-6.446	0.480894	8.19799
416	-6.45523	0.49529	8.19474
417	-6.4645	0.509726	8.19126
418	-6.47372	0.524307	8.18749
419	-6.48279	0.539139	8.1834
420	-6.49162	0.554329	8.1789
421	-6.5001	0.569981	8.17396
422	-6.5088	0.586223	8.16841
423	-6.51821	0.603022	8.16218
424	-6.52806	0.62024	8.15541
425	-6.53812	0.637742	8.14824
426	-6.54812	0.655389	8.14078
427	-6.55783	0.673046	8.13316
428	-6.56698	0.690573	8.12553
429	-6.57533	0.707836	8.11799
430	-6.58263	0.724695	8.11069
431	-6.58862	0.741013	8.10375
432	-6.59307	0.756653	8.09731
433	-6.59571	0.771478	8.09149
434	-6.59635	0.785789	8.08626
435	-6.59515	0.79993	8.08149
436	-6.59236	0.813823	8.07709
437	-6.58825	0.827389	8.073
438	-6.58309	0.840549	8.06915
439	-6.57715	0.853225	8.06547
440	-6.57069	0.86534	8.06188
441	-6.56398	0.876816	8.05833
442	-6.55729	0.887573	8.05474
443	-6.55088	0.897535	8.05103
444	-6.54502	0.906623	8.04715
445	-6.53997	0.914759	8.04301
446	-6.53543	0.921846	8.03861
447	-6.53092	0.927909	8.03401
448	-6.52642	0.93305	8.02926
449	-6.52194	0.93737	8.02442
450	-6.51748	0.940973	8.01953
451	-6.51303	0.943961	8.01466
452	-6.5086	0.946436	8.00985
453	-6.50418	0.9485	8.00516
454	-6.49977	0.950256	8.00063
455	-6.49537	0.951806	7.99633
456	-6.49098	0.953254	7.9923
457	-6.4866	0.9547	7.9886
458	-6.4821	0.955834	7.9854
459	-6.47742	0.956344	7.98278
460	-6.47261	0.956336	7.98059
461	-6.46774	0.955915	7.9787
462	-6.46289	0.955187	7.97698
463	-6.45811	0.954256	7.97529
464	-6.45348	0.953228	7.97351
465	-6.44907	0.952207	7.97149
466	-6.44494	0.9513	7.96911
467	-6.44115	0.950611	7.96623
468	-6.43778	0.950245	7.96272
469	-6.4349	0.950309	7.95844
470	-6.43236	0.9505	7.95344
471	-6.43	0.950514	7.94788
472	-6.42786	0.950447	7.94182
473	-6.42597	0.950397	7.93534
474	-6.42435	0.95046	7.92849
475	-6.42305	0.950733	7.92134
476	-6.4221	0.951313	7.91396
477	-6.42153	0.952297	7.9064
478	-6.42138	0.953783	7.89874
479	-6.42168	0.955866	7.89103
480	-6.42246	0.958645	7.88335
481	-6.42375	0.962216	7.87575
482	-6.42568	0.966653	7.8681
483	-6.4283	0.971899	7.86022
484	-6.43151	0.977851	7.85216
485	-6.43522	0.984407	7.84396
486	-6.43934	0.991465	7.83565
487	-6.44379	0.998923	7.82727
488	-6.44848	1.00668	7.81886
489	-6.45331	1.01463	7.81045
490	-6.4582	1.02267	7.80208
491	-6.46306	1.03071	7.7938
492	-6.46779	1.03863	7.78564
493	-6.47232	1.04634	7.77763
494	-6.47688	1.05411	7.76971
495	-6.48171	1.06223	7.76181
496	-6.48674	1.07061	7.75392
497	-6.4919	1.07917	7.74607
498	-6.49713	1.08782	7.73826
499	-6.50233	1.09648	7.73051
500	-6.50745	1.10507	7.72282
501	-6.5124	1.11349	7.7152
502	-6.51712	1.12166	7.70767
503	-6.52154	1.1295	7.70025
504	-6.52557	1.13693	7.69292
505	-6.52916	1.14385	7.68572
506	-6.53232	1.15038	7.67865
507	-6.53518	1.15668	7.67171
508	-6.53775	1.16275	7.66488
509	-6.54005	1.16857	7.65814
510	-6.54213	1.17415	7.6515
511	-6.54399	1.17947	7.64493
512	-6.54568	1.18454	7.63842
513	-6.54721	1.18933	7.63197
514	-6.54862	1.19385	7.62555
515	-6.54992	1.19809	7.61916
516	-6.55116	1.20203	7.61278
517	-6.55234	1.20569	7.6064
518	-6.5534	1.20898	7.60003
519	-6.55425	1.21189	7.59368
520	-6.55492	1.21445	7.58735
521	-6.55543	1.21669	7.58107
522	-6.55582	1.21866	7.57481
523	-6.55611	1.22039	7.56861
524	-6.55633	1.22193	7.56245
525	-6.5565	1.2233	7.55634
526	-6.55666	1.22454	7.5503
527	-6.55683	1.2257	7.54432
528	-6.55704	1.22681	7.5384
529	-6.55732	1.22791	7.53257
530	-6.55759	1.22889	7.52677
531	-6.55778	1.22965	7.52098
532	-6.55791	1.23022	7.51521
533	-6.55801	1.23063	7.50949
534	-6.55809	1.23092	7.50383
535	-6.55818	1.23111	7.49825
536	-6.55829	1.23125	7.49275
537	-6.55845	1.23136	7.48737
538	-6.55868	1.23148	7.48211
539	-6.55901	1.23164	7.47699
540	-6.55944	1.23188	7.47203
541	-6.56001	1.23222	7.46724
542	-6.56076	1.23264	7.46251
543	-6.5617	1.23309	7.45774
544	-6.56279	1.23356	7.45298
545	-6.56399	1.23405	7.44829
546	-6.56525	1.23455	7.44373
547	-6.56655	1.23504	7.43934
548	-6.56784	1.23553	7.4352
549	-6.56908	1.23601	7.43134
550	-6.57023	1.23646	7.42784
551	-6.57125	1.23689	7.42473
552	-6.5721	1.23727	7.42209
553	-6.57274	1.23762	7.41996
554	-6.57339	1.23804	7.41856
555	-6.57423	1.23862	7.41798
556	-6.57516	1.2393	7.41804
557	-6.5761	1.24002	7.41861
558	-6.57695	1.24072	7.41952
559	-6.57762	1.24134	7.42063
560	-6.57801	1.24182	7.42178
561	-6.57804	1.24208	7.42282
562	-6.57761	1.24209	7.4236
563	-6.57662	1.24176	7.42395
564	-6.575	1.24105	7.42374
565	-6.57264	1.23988	7.4228
566	-6.5695	1.23836	7.42122
567	-6.56565	1.23661	7.41921
568	-6.56117	1.23461	7.41682
569	-6.55615	1.23236	7.41412
570	-6.55067	1.22985	7.41114
571	-6.54482	1.22705	7.40796
572	-6.53867	1.22397	7.40463
573	-6.53233	1.22058	7.40119
574	-6.52586	1.21688	7.39771
575	-6.51936	1.21287	7.39424
576	-6.5129	1.20851	7.39084
577	-6.50658	1.20381	7.38755
578	-6.50012	1.19869	7.38435
579	-6.49328	1.19311	7.38115
580	-6.48614	1.18711	7.37794
581	-6.47879	1.18075	7.37469
582	-6.47132	1.17408	7.3714
583	-6.46382	1.16715	7.36805
584	-6.45638	1.16001	7.36462
585	-6.44908	1.1527	7.3611
586	-6.44203	1.14528	7.35748
587	-6.43529	1.13781	7.35373
588	-6.42898	1.13032	7.34985
589	-6.42317	1.12287	7.34581
590	-6.41784	1.1155	7.34168
591	-6.41288	1.10818	7.33748
592	-6.40824	1.10085	7.3332
593	-6.40388	1.09347	7.32884
594	-6.39976	1.08598	7.32437
595	-6.39584	1.07832	7.31978
596	-6.39206	1.07044	7.31505
597	-6.38839	1.06229	7.31017
598	-6.38479	1.05382	7.30513
599	-6.38121	1.04497	7.2999
600	-6.3776	1.03568	7.29448
601	-6.37393	1.02591	7.28885
602	-6.37056	1.01652	7.28314
603	-6.36777	1.00812	7.27746
604	-6.36541	1.00028	7.27176
605	-6.36328	0.992543	7.26595
606	-6.36121	0.984485	7.25998
607	-6.35903	0.975663	7.25377
608	-6.35657	0.96564	7.24727
609	-6.35365	0.953976	7.24039
610	-6.35009	0.940235	7.23309
611	-6.34573	0.923976	7.22528
612	-6.34038	0.904761	7.21691
613	-6.33388	0.882153	7.2079
614	-6.32632	0.85591	7.19779
615	-6.31797	0.826358	7.18637
616	-6.30887	0.793906	7.17393
617	-6.29909	0.758965	7.16076
618	-6.28869	0.721945	7.14714
619	-6.27771	0.683254	7.13338
620	-6.26623	0.643304	7.11975
621	-6.25429	0.602505	7.10655
622	-6.24195	0.561267	7.09407
623	-6.22926	0.519999	7.0826
624	-6.21629	0.479113	7.07243
625	-6.20308	0.439019	7.06386
626	-6.18927	0.398563	7.057
627	-6.17459	0.356565	7.0516
628	-6.15918	0.313394	7.04742
629	-6.14321	0.269416	7.04421
630	-6.12683	0.225002	7.0417
631	-6.1102	0.180519	7.03966
632	-6.09348	0.136336	7.03784
633	-6.07683	0.0928192	7.03598
634	-6.0604	0.050338	7.03384
635	-6.04436	0.00925954	7.03117
636	-6.02886	-0.0300485	7.02773
637	-6.01407	-0.0672189	7.02326
638	-5.99987	-0.102375	7.01794
639	-5.98602	-0.135997	7.01216
640	-5.97247	-0.168251	7.00597
641	-5.9592	-0.199306	6.99945
642	-5.94615	-0.229327	6.99266
643	-5.9333	-0.258481	6.98565
644	-5.92059	-0.286936	6.9785
645	-5.90798	-0.314858	6.97126
646	-5.89544	-0.342415	6.964
647	-5.88293	-0.369772	6.95678
648	-5.8704	-0.397096	6.94966
649	-5.85781	-0.424556	6.94271
650	-5.84515	-0.451957	6.9358
651	-5.83243	-0.478998	6.92876
652	-5.81971	-0.505676	6.92164
653	-5.80701	-0.53199	6.91447
654	-5.79438	-0.557937	6.90727
655	-5.78185	-0.583517	6.90009
656	-5.76946	-0.608728	6.89295
657	-5.75725	-0.633568	6.88588
658	-5.74525	-0.658035	6.87893
659	-5.73351	-0.682127	6.87211
660	-5.72207	-0.705844	6.86546
661	-5.71095	-0.729182	6.85902
662	-5.69986	-0.752386	6.85293
663	-5.6886	-0.775611	6.84723
664	-5.67727	-0.798727	6.84183
665	-5.66603	-0.821601	6.83664
666	-5.655	-0.844102	6.83156
667	-5.64433	-0.866098	6.82649
668	-5.63413	-0.887458	6.82134
669	-5.62455	-0.908051	6.81602
670	-5.61573	-0.927745	6.81042
671	-5.60779	-0.946408	6.80445
672	-5.60086	-0.963909	6.79802
673	-5.5951	-0.980116	6.79104
674	-5.59069	-0.995147	6.78332
675	-5.58762	-1.00922	6.77486
676	-5.58569	-1.02235	6.76582
677	-5.58471	-1.03456	6.75635
678	-5.58449	-1.04587	6.74662
679	-5.58481	-1.0563	6.73677
680	-5.5855	-1.06588	6.72697
681	-5.58634	-1.07461	6.71738
682	-5.58716	-1.08253	6.70815
683	-5.58774	-1.08964	6.69943
684	-5.5879	-1.09598	6.69139
685	-5.58743	-1.10156	6.68418
686	-5.58653	-1.10613	6.67768
687	-5.58552	-1.10949	6.67163
688	-5.58444	-1.11179	6.66601
689	-5.5833	-1.11314	6.66078
690	-5.58212	-1.11367	6.65591
691	-5.58093	-1.11351	6.65137
692	-5.57975	-1.11278	6.64713
693	-5.5786	-1.11162	6.64316
694	-5.57751	-1.11014	6.63942
695	-5.5765	-1.10848	6.63589
696	-5.57558	-1.10676	6.63253
697	-5.57479	-1.10511	6.62932
698	-5.57415	-1.10322	6.62641
699	-5.57366	-1.10075	6.62395
700	-5.57328	-1.09779	6.62186
701	-5.57299	-1.09443	6.62008
702	-5.57275	-1.09075	6.61854
703	-5.57254	-1.08686	6.61716
704	-5.57232	-1.08283	6.61588
705	-5.57207	-1.07876	6.61463
706	-5.57175	-1.07474	6.61334
707	-5.57134	-1.07085	6.61194
708	-5.5708	-1.06719	6.61036
709	-5.57011	-1.06385	6.60854
710	-5.56925	-1.06084	6.60644
711	-5.56827	-1.05806	6.60413
712	-5.56718	-1.05546	6.60168
713	-5.566	-1.05298	6.59912
714	-5.56476	-1.05054	6.59652
715	-5.56347	-1.04808	6.59395
716	-5.56216	-1.04554	6.59144
717	-5.56085	-1.04286	6.58906
718	-5.55956	-1.03996	6.58687
719	-5.55831	-1.03679	6.58492
720	-5.55712	-1.03329	6.58327
721	-5.55601	-1.02938	6.58198
722	-5.55493	-1.02506	6.5811
723	-5.55383	-1.02041	6.5806
724	-5.55272	-1.01546	6.58042
725	-5.55161	-1.01026	6.58049
726	-5.55052	-1.00484	6.58075
727	-5.54947	-0.999262	6.58113
728	-5.54846	-0.993558	6.58156
729	-5.54752	-0.987773	6.58198
730	-5.54667	-0.981949	6.58232
731	-5.54591	-0.976131	6.58252
732	-5.54526	-0.970361	6.5825
733	-5.54474	-0.964682	6.58221
734	-5.54437	-0.958902	6.58177
735	-5.54413	-0.952849	6.58135
736	-5.54402	-0.946603	6.58091
737	-5.54401	-0.940241	6.58042
738	-5.54407	-0.933841	6.57986
739	-5.5442	-0.927481	6.57919
740	-5.54438	-0.921239	6.57837
741	-5.54457	-0.915192	6.57738
742	-5.54477	-0.90942	6.57618
743	-5.54496	-0.903999	6.57475
744	-5.54511	-0.899008	6.57305
745	-5.5452	-0.894525	6.57106
746	-5.54527	-0.890531	6.56859
747	-5.54534	-0.88693	6.56559
748	-5.54541	-0.883682	6.56215
749	-5.54548	-0.880747	6.5584
750	-5.54556	-0.878086	6.55444
751	-5.54564	-0.87566	6.55039
752	-5.54573	-0.873428	6.54636
753	-5.54582	-0.871351	6.54247
754	-5.54592	-0.869389	6.53881
755	-5.54602	-0.867503	6.53551
756	-5.54613	-0.865653	6.53268
757	-5.54625	-0.863799	6.53044
758	-5.54631	-0.862102	6.52883
759	-5.54627	-0.860709	6.52777
760	-5.54615	-0.859556	6.52717
761	-5.546	-0.858581	6.52691
762	-5.54586	-0.857721	6.5269
763	-5.54576	-0.856914	6.52703
764	-5.54575	-0.856096	6.5272
765	-5.54585	-0.855206	6.52729
766	-5.54611	-0.854181	6.52722
767	-5.54656	-0.852958	6.52687
768	-5.54724	-0.851474	6.52615
769	-5.54819	-0.849667	6.52494
770	-5.54935	-0.847552	6.52332
771	-5.55066	-0.845207	6.52143
772	-5.55211	-0.842664	6.51931
773	-5.5537	-0.839955	6.517
774	-5.55546	-0.83711	6.51451
775	-5.55737	-0.83416	6.51188
776	-5.55946	-0.831139	6.50913
777	-5.56171	-0.828076	6.50631
778	-5.56414	-0.825003	6.50345
779	-5.56676	-0.821952	6.50056
780	-5.56956	-0.818955	6.49768
781	-5.57256	-0.816042	6.49485
782	-5.57608	-0.813075	6.49192
783	-5.58031	-0.809934	6.48878
784	-5.58508	-0.806672	6.48548
785	-5.59021	-0.803344	6.48208
786	-5.59551	-0.800007	6.47863
787	-5.60081	-0.796716	6.47519
788	-5.60593	-0.793525	6.4718
789	-5.6107	-0.790491	6.46853
790	-5.61492	-0.787668	6.46542
791	-5.61843	-0.785111	6.46254
792	-5.62104	-0.782877	6.45993
793	-5.62257	-0.78102	6.45765
794	-5.623	-0.779467	6.45572
795	-5.62252	-0.778109	6.45408
796	-5.62124	-0.776952	6.45269
797	-5.6193	-0.776001	6.45151
798	-5.61683	-0.775262	6.4505
799	-5.61394	-0.77474	6.44961
800	-5.61076	-0.774441	6.44881
801	-5.60742	-0.774369	6.44806
802	-5.60406	-0.77453	6.4473
803	-5.60078	-0.774929	6.4465
804	-5.59772	-0.775572	6.44563
805	-5.59501	-0.776465	6.44463
806	-5.59246	-0.777768	6.44343
807	-5.58981	-0.779581	6.44205
808	-5.58709	-0.781811	6.44053
809	-5.58431	-0.784366	6.43896
810	-5.5815	-0.787154	6.43738
811	-5.57868	-0.790083	6.43587
812	-5.57587	-0.793062	6.43449
813	-5.57308	-0.795997	6.43331
814	-5.57035	-0.798797	6.43239
815	-5.5677	-0.80137	6.43179
816	-5.56513	-0.803625	6.43159
817	-5.56269	-0.805467	6.43184
818	-5.56032	-0.806957	6.43264
819	-5.55798	-0.808231	6.434
820	-5.55568	-0.809315	6.4358
821	-5.55342	-0.810237	6.43797
822	-5.55121	-0.811024	6.4404
823	-5.54907	-0.811703	6.44299
824	-5.54699	-0.8123	6.44565
825	-5.54498	-0.812843	6.44828
826	-5.54306	-0.813358	6.45078
827	-5.54123	-0.813874	6.45306
828	-5.53949	-0.814416	6.45502
829	-5.53786	-0.815011	6.45656
830	-5.5363	-0.815679	6.45779
831	-5.53478	-0.8164	6.45885
832	-5.53332	-0.817149	6.45978
833	-5.53193	-0.817898	6.46057
834	-5.53062	-0.81862	6.46123
835	-5.52941	-0.819287	6.46178
836	-5.5283	-0.819873	6.46221
837	-5.52732	-0.82035	6.46256
838	-5.52647	-0.820691	6.46281
839	-5.52577	-0.820869	6.46298
840	-5.52523	-0.820857	6.46308
841	-5.52486	-0.820627	6.46312
842	-5.52454	-0.820267	6.4631
843	-5.5242	-0.81986	6.46301
844	-5.52387	-0.819377	6.46284
845	-5.52362	-0.818788	6.46258
846	-5.52351	-0.818064	6.46223
847	-5.52359	-0.817173	6.46179
848	-5.52391	-0.816087	6.46126
849	-5.52454	-0.814776	6.46061
850	-5.52553	-0.813209	6.45987
851	-5.52693	-0.811357	6.459
852	-5.52881	-0.80919	6.45802
853	-5.53121	-0.806678	6.45692
854	-5.5343	-0.803809	6.4555
855	-5.53812	-0.800609	6.45366
856	-5.54253	-0.797102	6.45149
857	-5.54743	-0.793315	6.44911
858	-5.55269	-0.789272	6.44662
859	-5.55818	-0.784999	6.44413
860	-5.5638	-0.78052	6.44174
861	-5.5694	-0.775862	6.43956
862	-5.57488	-0.771049	6.4377
863	-5.58012	-0.766107	6.43627
864	-5.58498	-0.761061	6.43537
865	-5.58936	-0.755937	6.4351
866	-5.59346	-0.750503	6.4355
867	-5.59756	-0.744582	6.43645
868	-5.60163	-0.738285	6.43789
869	-5.60561	-0.731724	6.43972
870	-5.60946	-0.725008	6.44187
871	-5.61314	-0.718249	6.44426
872	-5.61662	-0.711558	6.4468
873	-5.61984	-0.705044	6.44942
874	-5.62277	-0.698818	6.45204
875	-5.62536	-0.692992	6.45457
876	-5.62757	-0.687676	6.45693
877	-5.62936	-0.68298	6.45905
878	-5.63077	-0.678828	6.461
879	-5.63187	-0.67505	6.46289
880	-5.63266	-0.671618	6.46476
881	-5.63316	-0.668503	6.46661
882	-5.63336	-0.665677	6.46845
883	-5.63327	-0.663111	6.47031
884	-5.63289	-0.660775	6.47219
885	-5.63223	-0.658643	6.4741
886	-5.6313	-0.656684	6.47607
887	-5.6301	-0.654871	6.4781
888	-5.62863	-0.653175	6.48022
889	-5.6269	-0.651567	6.48242
890	-5.62465	-0.650238	6.48481
891	-5.62171	-0.649339	6.48742
892	-5.61822	-0.648786	6.49019
893	-5.6143	-0.648492	6.49307
894	-5.61012	-0.648371	6.49601
895	-5.6058	-0.64834	6.49893
896	-5.60148	-0.648311	6.5018
897	-5.5973	-0.648199	6.50455
898	-5.5934	-0.647919	6.50712
899	-5.58993	-0.647386	6.50946
900	-5.58702	-0.646512	6.51151
901	-5.5848	-0.645214	6.51321
902	-5.58316	-0.643573	6.51461
903	-5.58186	-0.641733	6.51577
904	-5.58088	-0.639705	6.51671
905	-5.58021	-0.637499	6.51747
906	-5.57981	-0.635125	6.51804
907	-5.57968	-0.632593	6.51846
908	-5.57979	-0.629912	6.51875
909	-5.58012	-0.627093	6.51891
910	-5.58065	-0.624147	6.51897
911	-5.58137	-0.621082	6.51894
912	-5.58225	-0.617909	6.51885
913	-5.58327	-0.614639	6.51871
914	-5.5846	-0.611157	6.51849
915	-5.58635	-0.607382	6.51811
916	-5.58845	-0.603369	6.51761
917	-5.59083	-0.599172	6.517
918	-5.59342	-0.594847	6.51628
919	-5.59613	-0.59045	6.51548
920	-5.59889	-0.586034	6.51459
921	-5.60164	-0.581655	6.51365
922	-5.60429	-0.577369	6.51265
923	-5.60677	-0.573231	6.51162
924	-5.609	-0.569295	6.51057
925	-5.61092	-0.565618	6.5095
926	-5.61264	-0.56212	6.50833
927	-5.61429	-0.558692	6.50699
928	-5.61587	-0.555342	6.5055
929	-5.61737	-0.552077	6.50392
930	-5.61877	-0.548905	6.5023
931	-5.62007	-0.545832	6.50066
932	-5.62125	-0.542867	6.49907
933	-5.6223	-0.540016	6.49755
934	-5.62321	-0.537288	6.49616
935	-5.62396	-0.53469	6.49494
936	-5.62455	-0.532228	6.49393
937	-5.62496	-0.529912	6.49317
938	-5.62527	-0.52768	6.49258
939	-5.62555	-0.525486	6.49204
940	-5.62576	-0.523357	6.49159
941	-5.62586	-0.521323	6.49124
942	-5.62583	-0.519412	6.49101
943	-5.62561	-0.51765	6.49093
944	-5.62518	-0.516068	6.49102
945	-5.62449	-0.514693	6.4913
946	-5.62352	-0.513552	6.49178
947	-5.62222	-0.512675	6.4925
948	-5.62056	-0.512089	6.49347
949	-5.6185	-0.511823	6.49472
950	-5.61592	-0.511976	6.49646
951	-5.61279	-0.512583	6.49884
952	-5.6092	-0.513569	6.50171
953	-5.60523	-0.514863	6.50492
954	-5.60097	-0.516392	6.50835
955	-5.59651	-0.518083	6.51184
956	-5.59194	-0.519864	6.51527
957	-5.58733	-0.521662	6.51849
958	-5.58279	-0.523405	6.52136
959	-5.57839	-0.52502	6.52374
960	-5.57423	-0.526434	6.5255
961	-5.57039	-0.527575	6.52649
962	-5.56658	-0.528514	6.52673
963	-5.56252	-0.529377	6.52638
964	-5.55832	-0.53017	6.52551
965	-5.55407	-0.5309	6.52422
966	-5.54988	-0.531575	6.52258
967	-5.54585	-0.532202	6.52068
968	-5.54209	-0.532788	6.51859
969	-5.5387	-0.53334	6.5164
970	-5.53578	-0.533866	6.51418
971	-5.53342	-0.534373	6.51202
972	-5.53175	-0.534867	6.51
973	-5.53085	-0.535357	6.50821
974	-5.53091	-0.535826	6.50644
975	-5.53194	-0.536256	6.5045
976	-5.53377	-0.536651	6.50244
977	-5.53623	-0.537015	6.50031
978	-5.53916	-0.537353	6.49815
979	-5.54239	-0.537669	6.49602
980	-5.54577	-0.537966	6.49396
981	-5.54913	-0.538249	6.49204
982	-5.55229	-0.538523	6.4903
983	-5.55511	-0.538791	6.48879
984	-5.5574	-0.539058	6.48755
985	-5.55902	-0.539327	6.48666
986	-5.5599	-0.539691	6.48608
987	-5.5602	-0.540202	6.48576
988	-5.56003	-0.540809	6.48568
989	-5.55955	-0.541459	6.4858
990	-5.55888	-0.5421	6.48611
991	-5.55816	-0.542677	6.48656
992	-5.55751	-0.54314	6.48715
993	-5.55708	-0.543436	6.48783
994	-5.55699	-0.543512	6.48858
995	-5.55739	-0.543315	6.48939
996	-5.55839	-0.542793	6.49021
997	-5.56015	-0.541893	6.49102
998	-5.56273	-0.540549	6.49174
999	-5.56605	-0.538774	6.49235
1000	-5.56998	-0.53664	6.4929
1001	-5.57438	-0.534216	6.49346
1002	-5.57913	-0.531572	6.49409
1003	-5.58409	-0.528778	6.49486
1004	-5.58915	-0.525905	6.49583
1005	-5.59416	-0.523021	6.49706
1006	-5.59899	-0.520198	6.49862
1007	-5.60353	-0.517505	6.50056
1008	-5.60764	-0.515013	6.50296
1009	-5.61118	-0.512791	6.50587
1010	-5.61438	-0.510823	6.50954
1011	-5.61749	-0.509022	6.51403
1012	-5.6205	-0.507353	6.51919
1013	-5.62336	-0.50578	6.52484
1014	-5.62605	-0.504268	6.53082
1015	-5.62854	-0.50278	6.53695
1016	-5.6308	-0.501281	6.54307
1017	-5.63279	-0.499736	6.54902
1018	-5.63448	-0.498108	6.55462
1019	-5.63585	-0.496363	6.5597
1020	-5.63686	-0.494465	6.56409
1021	-5.63748	-0.492377	6.56764
1022	-5.63752	-0.4901	6.57053
1023	-5.63692	-0.487671	6.57307
1024	-5.63579	-0.485114	6.57527
1025	-5.63424	-0.482451	6.57712
1026	-5.6324	-0.479707	6.57862
1027	-5.63037	-0.476902	6.57978
1028	-5.62829	-0.474062	6.58059
1029	-5.62626	-0.471208	6.58104
1030	-5.62441	-0.468364	6.58115
1031	-5.62285	-0.465552	6.5809
1032	-5.6217	-0.462797	6.58031
1033	-5.62108	-0.46012	6.57936
1034	-5.62082	-0.457612	6.57799
1035	-5.62071	-0.455305	6.57618
1036	-5.62075	-0.453134	6.57394
1037	-5.62095	-0.451036	6.57132
1038	-5.62133	-0.448949	6.56835
1039	-5.62189	-0.446808	6.56507
1040	-5.62265	-0.444549	6.5615
1041	-5.62361	-0.44211	6.55768
1042	-5.6248	-0.439426	6.55365
1043	-5.62621	-0.436435	6.54944
1044	-5.62787	-0.433072	6.54508
1045	-5.62978	-0.429274	6.5406
1046	-5.63206	-0.424959	6.53577
1047	-5.63478	-0.420143	6.53038
1048	-5.63786	-0.414911	6.52454
1049	-5.64123	-0.409349	6.51838
1050	-5.64483	-0.403543	6.512
1051	-5.64856	-0.397577	6.50552
1052	-5.65237	-0.391536	6.49905
1053	-5.65618	-0.385508	6.49271
1054	-5.65992	-0.379576	6.48661
1055	-5.6635	-0.373827	6.48086
1056	-5.66687	-0.368346	6.47559
1057	-5.66995	-0.363219	6.4709
1058	-5.67293	-0.35831	6.46668
1059	-5.676	-0.35344	6.46276
1060	-5.67912	-0.348629	6.45911
1061	-5.68223	-0.343895	6.45572
1062	-5.68526	-0.339258	6.45257
1063	-5.68816	-0.334739	6.44965
1064	-5.69087	-0.330356	6.44693
1065	-5.69334	-0.326128	6.44441
1066	-5.6955	-0.322076	6.44206
1067	-5.69729	-0.31822	6.43988
1068	-5.69867	-0.314577	6.43784
1069	-5.69957	-0.311169	6.43593
1070	-5.69987	-0.308153	6.43431
1071	-5.69955	-0.305607	6.43308
1072	-5.69871	-0.303433	6.43218
1073	-5.69747	-0.301534	6.43153
1074	-5.69592	-0.299811	6.43106
1075	-5.69417	-0.298164	6.43069
1076	-5.69233	-0.296497	6.43035
1077	-5.6905	-0.294711	6.42997
1078	-5.68878	-0.292706	6.42948
1079	-5.68729	-0.290386	6.42879
1080	-5.68613	-0.287652	6.42784
1081	-5.6854	-0.284404	6.42655
1082	-5.68495	-0.280727	6.42497
1083	-5.68456	-0.276778	6.42322
1084	-5.68425	-0.272576	6.4213
1085	-5.68404	-0.268138	6.41925
1086	-5.68395	-0.263483	6.41709
1087	-5.68399	-0.258628	6.41482
1088	-5.68419	-0.253591	6.41248
1089	-5.68456	-0.24839	6.41009
1090	-5.68511	-0.243042	6.40766
1091	-5.68587	-0.237565	6.40522
1092	-5.68686	-0.231978	6.40278
1093	-5.68808	-0.226297	6.40038
1094	-5.68963	-0.220399	6.39792
1095	-5.69153	-0.214187	6.39534
1096	-5.69373	-0.207715	6.39266
1097	-5.69617	-0.20104	6.38992
1098	-5.6988	-0.194219	6.38714
1099	-5.70157	-0.187308	6.38436
1100	-5.70441	-0.180362	6.3816
1101	-5.70727	-0.173438	6.3789
1102	-5.71011	-0.166592	6.37629
1103	-5.71286	-0.159881	6.37379
1104	-5.71547	-0.15336	6.37144
1105	-5.71788	-0.147085	6.36927
1106	-5.72024	-0.140905	6.36731
1107	-5.72269	-0.134661	6.36556
1108	-5.72519	-0.128401	6.36399
1109	-5.72771	-0.122171	6.36254
1110	-5.7302	-0.116019	6.36117
1111	-5.73261	-0.109993	6.35985
1112	-5.73491	-0.10414	6.35854
1113	-5.73705	-0.0985069	6.35718
1114	-5.73899	-0.0931415	6.35575
1115	-5.74069	-0.0880912	6.3542
1116	-5.74211	-0.0834032	6.35249
1117	-5.74321	-0.079125	6.35057
1118	-5.74404	-0.0751502	6.34839
1119	-5.74472	-0.0713597	6.34594
1120	-5.74521	-0.0677813	6.34329
1121	-5.74551	-0.0644426	6.3405
1122	-5.74562	-0.0613717	6.33763
1123	-5.74551	-0.0585962	6.33475
1124	-5.74519	-0.0561441	6.33191
1125	-5.74464	-0.054043	6.32918
1126	-5.74385	-0.052321	6.32662
1127	-5.7428	-0.0510057	6.32428
1128	-5.7415	-0.0501249	6.32225
1129	-5.73993	-0.0497066	6.32056
1130	-5.73784	-0.0499711	6.31928
1131	-5.73511	-0.0510282	6.31835
1132	-5.73186	-0.0527401	6.31772
1133	-5.72824	-0.0549688	6.31732
1134	-5.72437	-0.0575764	6.31709
1135	-5.72041	-0.060425	6.31697
1136	-5.71648	-0.0633766	6.31688
1137	-5.71271	-0.0662935	6.31678
1138	-5.70926	-0.0690377	6.3166
1139	-5.70624	-0.0714714	6.31628
1140	-5.70381	-0.0734567	6.31574
1141	-5.70209	-0.0748557	6.31494
1142	-5.70099	-0.0758128	6.31396
1143	-5.70029	-0.0765701	6.31293
1144	-5.69995	-0.0771367	6.31184
1145	-5.69995	-0.0775216	6.31068
1146	-5.70026	-0.0777339	6.30943
1147	-5.70084	-0.0777826	6.3081
1148	-5.70167	-0.0776767	6.30666
1149	-5.70272	-0.0774253	6.30511
1150	-5.70394	-0.0770375	6.30343
1151	-5.70532	-0.0765222	6.30162
1152	-5.70683	-0.0758886	6.29966
1153	-5.70842	-0.0751455	6.29755
1154	-5.71047	-0.0740692	6.29526
1155	-5.71322	-0.072507	6.29279
1156	-5.71651	-0.0705755	6.29016
1157	-5.72015	-0.0683909	6.28739
1158	-5.72398	-0.0660698	6.2845
1159	-5.72782	-0.0637285	6.2815
1160	-5.7315	-0.0614834	6.27841
1161	-5.73483	-0.059451	6.27524
1162	-5.73764	-0.0577477	6.27203
1163	-5.73977	-0.0564901	6.26878
1164	-5.74103	-0.0557945	6.26551
1165	-5.74125	-0.0557776	6.26223
1166	-5.74033	-0.0563914	6.25881
1167	-5.7384	-0.0574786	6.25512
1168	-5.73563	-0.0589912	6.25124
1169	-5.73217	-0.0608812	6.24723
1170	-5.7282	-0.0631006	6.24317
1171	-5.72388	-0.0656013	6.23912
1172	-5.71938	-0.0683353	6.23516
1173	-5.71485	-0.0712546	6.23136
1174	-5.71047	-0.0743111	6.22779
1175	-5.70639	-0.0774567	6.22451
1176	-5.70279	-0.0806434	6.22161
1177	-5.69982	-0.0838232	6.21915
1178	-5.69735	-0.0871466	6.21712
1179	-5.69512	-0.0907623	6.21546
1180	-5.69309	-0.0946184	6.21412
1181	-5.69124	-0.0986633	6.21305
1182	-5.68952	-0.102845	6.2122
1183	-5.68792	-0.107113	6.21154
1184	-5.68641	-0.111414	6.21103
1185	-5.68494	-0.115697	6.21061
1186	-5.6835	-0.119911	6.21024
1187	-5.68206	-0.124003	6.20988
1188	-5.68058	-0.127923	6.20948
1189	-5.67903	-0.131617	6.209
1190	-5.67757	-0.135075	6.20843
1191	-5.67631	-0.138343	6.2078
1192	-5.67521	-0.141461	6.20714
1193	-5.6742	-0.14447	6.20649
1194	-5.6732	-0.14741	6.2059
1195	-5.67217	-0.150319	6.2054
1196	-5.67104	-0.15324	6.20503
1197	-5.66974	-0.15621	6.20482
1198	-5.66822	-0.159271	6.20482
1199	-5.6664	-0.162462	6.20506
1200	-5.66423	-0.165823	6.20558
1201	-5.66164	-0.169394	6.20641
1202	-5.65858	-0.173176	6.2077
1203	-5.65508	-0.177127	6.20949
1204	-5.65121	-0.181219	6.21167
1205	-5.64704	-0.185427	6.21416
1206	-5.64265	-0.189726	6.21685
1207	-5.63809	-0.194088	6.21964
1208	-5.63345	-0.198488	6.22245
1209	-5.62879	-0.202899	6.22516
1210	-5.62419	-0.207297	6.22768
1211	-5.61971	-0.211654	6.22992
1212	-5.61543	-0.215945	6.23178
1213	-5.61141	-0.220144	6.23315
1214	-5.60746	-0.2244	6.23417
1215	-5.60336	-0.228838	6.23503
1216	-5.59919	-0.233391	6.23571
1217	-5.595	-0.237995	6.23622
1218	-5.59087	-0.242585	6.23654
1219	-5.58686	-0.247097	6.23666
1220	-5.58303	-0.251464	6.23658
1221	-5.57946	-0.255623	6.23628
1222	-5.57621	-0.259508	6.23576
1223	-5.57334	-0.263055	6.23501
1224	-5.57092	-0.266198	6.23402
1225	-5.56901	-0.268873	6.23279
1226	-5.56765	-0.271105	6.23108
1227	-5.56676	-0.272983	6.22878
1228	-5.56629	-0.274532	6.22601
1229	-5.56619	-0.275781	6.22289
1230	-5.56641	-0.276756	6.21956
1231	-5.5669	-0.277484	6.21612
1232	-5.5676	-0.277994	6.21271
1233	-5.56847	-0.278311	6.20945
1234	-5.56944	-0.278463	6.20647
1235	-5.57047	-0.278477	6.20389
1236	-5.5715	-0.278381	6.20183
1237	-5.57249	-0.278201	6.20042
1238	-5.57351	-0.277785	6.1996
1239	-5.57469	-0.277007	6.19918
1240	-5.57601	-0.275931	6.19913
1241	-5.57746	-0.274625	6.19939
1242	-5.57901	-0.273154	6.19993
1243	-5.58066	-0.271583	6.2007
1244	-5.58239	-0.26998	6.20167
1245	-5.58418	-0.26841	6.20278
1246	-5.58602	-0.266938	6.20399
1247	-5.58789	-0.26563	6.20527
1248	-5.58979	-0.264554	6.20656
1249	-5.59168	-0.263773	6.20783
1250	-5.59374	-0.263278	6.20919
1251	-5.59607	-0.262988	6.21077
1252	-5.5986	-0.262868	6.21254
1253	-5.60126	-0.262882	6.21444
1254	-5.60396	-0.262995	6.21644
1255	-5.60664	-0.263171	6.21852
1256	-5.60922	-0.263374	6.22062
1257	-5.61162	-0.26357	6.22271
1258	-5.61376	-0.263721	6.22476
1259	-5.61558	-0.263793	6.22673
1260	-5.617	-0.263749	6.22857
1261	-5.61794	-0.263555	6.23025
1262	-5.61831	-0.263289	6.23186
1263	-5.61814	-0.263041	6.23348
1264	-5.61752	-0.262791	6.23511
1265	-5.61655	-0.262517	6.2367
1266	-5.61533	-0.2622	6.23825
1267	-5.61396	-0.261818	6.23973
1268	-5.61253	-0.26135	6.24113
1269	-5.61113	-0.260777	6.24241
1270	-5.60986	-0.260076	6.24357
1271	-5.60883	-0.259229	6.24457
1272	-5.60812	-0.258213	6.24541
1273	-5.60783	-0.257008	6.24604
1274	-5.60784	-0.255614	6.24643
1275	-5.60795	-0.254052	6.24656
1276	-5.60819	-0.252335	6.24647
1277	-5.60855	-0.250478	6.2462
1278	-5.60904	-0.248495	6.24581
1279	-5.60967	-0.246399	6.24532
1280	-5.61045	-0.244203	6.2448
1281	-5.61139	-0.241921	6.24428
1282	-5.61249	-0.239568	6.2438
1283	-5.61376	-0.237157	6.24342
1284	-5.61521	-0.234701	6.24316
1285	-5.61685	-0.232214	6.24309
1286	-5.6189	-0.229519	6.24312
1287	-5.62147	-0.226487	6.24315
1288	-5.62446	-0.223207	6.24321
1289	-5.62774	-0.219767	6.24329
1290	-5.63118	-0.216255	6.24343
1291	-5.63466	-0.212759	6.24362
1292	-5.63805	-0.209368	6.24388
1293	-5.64124	-0.206169	6.24423
1294	-5.6441	-0.203252	6.24468
1295	-5.6465	-0.200704	6.24525
1296	-5.64833	-0.198614	6.24593
1297	-5.64945	-0.197069	6.24676
1298	-5.64999	-0.195913	6.24771
1299	-5.65014	-0.194948	6.24875
1300	-5.64993	-0.194205	6.24989
1301	-5.64937	-0.193713	6.25113
1302	-5.64848	-0.193502	6.25247
1303	-5.64728	-0.193602	6.2539
1304	-5.64578	-0.194042	6.25544
1305	-5.644	-0.194853	6.25709
1306	-5.64196	-0.196064	6.25883
1307	-5.63967	-0.197706	6.26068
1308	-5.63715	-0.199807	6.26263
1309	-5.63442	-0.202397	6.26469
1310	-5.63134	-0.205596	6.26694
1311	-5.62779	-0.209446	6.26944
1312	-5.62384	-0.213863	6.27213
1313	-5.61957	-0.218763	6.27497
1314	-5.61503	-0.224064	6.27792
1315	-5.6103	-0.229681	6.28092
1316	-5.60543	-0.235531	6.28393
1317	-5.60051	-0.24153	6.2869
1318	-5.59559	-0.247595	6.28978
1319	-5.59075	-0.253642	6.29253
1320	-5.58605	-0.259587	6.29509
1321	-5.58155	-0.265348	6.29743
1322	-5.57703	-0.271211	6.29965
1323	-5.57226	-0.277452	6.30186
1324	-5.56733	-0.283967	6.30404
1325	-5.56232	-0.290652	6.30617
1326	-5.55731	-0.297402	6.3082
1327	-5.55239	-0.304114	6.31012
1328	-5.54766	-0.310684	6.3119
1329	-5.54318	-0.317008	6.31351
1330	-5.53905	-0.322982	6.31492
1331	-5.53536	-0.328503	6.31609
1332	-5.53219	-0.333466	6.31702
1333	-5.52962	-0.337767	6.31766
1334	-5.5277	-0.341317	6.3179
1335	-5.52638	-0.344173	6.3177
1336	-5.52557	-0.346449	6.31714
1337	-5.52519	-0.34826	6.3163
1338	-5.52515	-0.349721	6.31527
1339	-5.52539	-0.350948	6.31411
1340	-5.5258	-0.352054	6.31292
1341	-5.52632	-0.353156	6.31177
1342	-5.52687	-0.354368	6.31073
1343	-5.52735	-0.355806	6.3099
1344	-5.52768	-0.357583	6.30935
1345	-5.52779	-0.359816	6.30916
1346	-5.52787	-0.362394	6.30927
1347	-5.5281	-0.365121	6.30955
1348	-5.52845	-0.367986	6.30999
1349	-5.52887	-0.370973	6.31057
1350	-5.5293	-0.374071	6.31127
1351	-5.52972	-0.377266	6.31207
1352	-5.53005	-0.380545	6.31296
1353	-5.53027	-0.383895	6.31391
1354	-5.53031	-0.387301	6.31491
1355	-5.53014	-0.390752	6.31595
1356	-5.52971	-0.394234	6.31699
1357	-5.52896	-0.397734	6.31803
1358	-5.52782	-0.401428	6.31911
1359	-5.52631	-0.405442	6.32026
1360	-5.52447	-0.409689	6.32149
1361	-5.5224	-0.414081	6.32278
1362	-5.52016	-0.418531	6.32411
1363	-5.51782	-0.42295	6.32548
1364	-5.51546	-0.427251	6.32688
1365	-5.51314	-0.431346	6.3283
1366	-5.51093	-0.435147	6.32972
1367	-5.50892	-0.438567	6.33113
1368	-5.50716	-0.441519	6.33253
1369	-5.50574	-0.443913	6.3339
1370	-5.50463	-0.445747	6.33512
1371	-5.50376	-0.447115	6.33612
1372	-5.50307	-0.448073	6.33698
1373	-5.50254	-0.44868	6.33776
1374	-5.50213	-0.448994	6.33855
1375	-5.5018	-0.449071	6.33942
1376	-5.50151	-0.448971	6.34045
1377	-5.50122	-0.44875	6.34171
1378	-5.5009	-0.448467	6.34328
1379	-5.5005	-0.448179	6.34523
1380	-5.5	-0.447943	6.34763
1381	-5.49935	-0.447818	6.35057
1382	-5.49855	-0.447707	6.35425
1383	-5.49765	-0.447483	6.3587
1384	-5.49667	-0.447165	6.36378
1385	-5.49564	-0.446767	6.36932
1386	-5.49457	-0.446306	6.37517
1387	-5.49349	-0.445799	6.38116
1388	-5.49242	-0.445262	6.38715
1389	-5.49138	-0.444711	6.39298
1390	-5.4904	-0.444162	6.39848
1391	-5.4895	-0.443633	6.4035
1392	-5.4887	-0.443138	6.40789
1393	-5.48803	-0.442695	6.41147
1394	-5.48741	-0.442345	6.41437
1395	-5.48675	-0.442097	6.41681
1396	-5.48609	-0.441917	6.41885
1397	-5.48545	-0.441773	6.42051
1398	-5.48488	-0.441631	6.42186
1399	-5.48439	-0.441459	6.42292
1400	-5.48402	-0.441224	6.42375
1401	-5.48379	-0.440893	6.42439
1402	-5.48374	-0.440433	6.42488
1403	-5.48389	-0.439811	6.42527
1404	-5.48427	-0.438994	6.4256
1405	-5.48492	-0.437949	6.42591
1406	-5.48591	-0.436684	6.42615
1407	-5.48723	-0.435238	6.42622
1408	-5.48884	-0.433629	6.42613
1409	-5.49068	-0.431873	6.4259
1410	-5.4927	-0.429989	6.42551
1411	-5.49483	-0.427993	6.42498
1412	-5.49703	-0.425901	6.42432
1413	-5.49924	-0.423733	6.42352
1414	-5.5014	-0.421503	6.42261
1415	-5.50346	-0.419231	6.42157
1416	-5.50536	-0.416932	6.42042
1417	-5.50705	-0.414624	6.41916
1418	-5.50863	-0.412153	6.41759
1419	-5.51022	-0.409404	6.41555
1420	-5.51181	-0.406449	6.41316
1421	-5.51338	-0.403361	6.41053
1422	-5.5149	-0.400212	6.40778
1423	-5.51634	-0.397075	6.40502
1424	-5.5177	-0.394023	6.40236
1425	-5.51895	-0.391128	6.39991
1426	-5.52007	-0.388463	6.3978
1427	-5.52104	-0.386101	6.39612
1428	-5.52183	-0.384115	6.39499
1429	-5.52242	-0.382577	6.39454
1430	-5.52295	-0.381446	6.39482
1431	-5.52353	-0.380616	6.39576
1432	-5.52408	-0.380064	6.39725
1433	-5.52456	-0.379766	6.39917
1434	-5.5249	-0.379698	6.40143
1435	-5.52506	-0.379838	6.4039
1436	-5.52498	-0.38016	6.40648
1437	-5.52459	-0.380642	6.40905
1438	-5.52384	-0.381259	6.41151
1439	-5.52268	-0.381989	6.41375
1440	-5.52104	-0.382807	6.41564
1441	-5.51888	-0.383689	6.41709
1442	-5.51593	-0.384832	6.41819
1443	-5.51212	-0.386384	6.41912
1444	-5.50761	-0.388254	6.41991
1445	-5.50257	-0.390351	6.42056
1446	-5.49717	-0.392584	6.42109
1447	-5.49158	-0.394861	6.42153
1448	-5.48598	-0.397092	6.42189
1449	-5.48052	-0.399184	6.42218
1450	-5.47539	-0.401047	6.42242
1451	-5.47074	-0.402588	6.42263
1452	-5.46676	-0.403718	6.42283
1453	-5.46361	-0.404344	6.42302
1454	-5.46102	-0.404693	6.42321
1455	-5.45864	-0.405008	6.42337
1456	-5.45651	-0.405223	6.42348
1457	-5.45465	-0.405274	6.42355
1458	-5.45312	-0.405096	6.42357
1459	-5.45195	-0.404622	6.42354
1460	-5.45118	-0.403789	6.42346
1461	-5.45084	-0.402531	6.42331
1462	-5.45097	-0.400782	6.4231
1463	-5.45162	-0.398478	6.42281
1464	-5.45282	-0.395554	6.42246
1465	-5.4546	-0.391943	6.42203
1466	-5.45709	-0.387517	6.42157
1467	-5.4603	-0.382264	6.42112
1468	-5.46415	-0.376296	6.42066
1469	-5.46856	-0.369725	6.42015
1470	-5.47344	-0.362664	6.41959
1471	-5.47871	-0.355225	6.41893
1472	-5.48429	-0.34752	6.41815
1473	-5.49009	-0.339662	6.41723
1474	-5.49603	-0.331762	6.41614
1475	-5.50202	-0.323934	6.41486
1476	-5.50798	-0.316288	6.41336
1477	-5.51382	-0.308939	6.41161
1478	-5.51991	-0.301629	6.40952
1479	-5.52656	-0.294072	6.40705
1480	-5.53363	-0.286337	6.40427
1481	-5.54098	-0.278492	6.40126
1482	-5.54846	-0.270605	6.39807
1483	-5.55594	-0.262746	6.39479
1484	-5.56328	-0.254981	6.39147
1485	-5.57032	-0.24738	6.3882
1486	-5.57693	-0.240011	6.38504
1487	-5.58297	-0.232943	6.38206
1488	-5.5883	-0.226244	6.37934
1489	-5.59276	-0.219982	6.37694
1490	-5.59652	-0.213978	6.37473
1491	-5.59983	-0.208042	6.37258
1492	-5.6027	-0.202229	6.37049
1493	-5.60512	-0.196594	6.36849
1494	-5.60711	-0.191191	6.3666
1495	-5.60868	-0.186076	6.36485
1496	-5.60983	-0.181302	6.36326
1497	-5.61058	-0.176925	6.36185
1498	-5.61092	-0.173	6.36064
1499	-5.61086	-0.16958	6.35965
1500	-5.61042	-0.166721	6.35892
1501	-5.6096	-0.164478	6.35845
1502	-5.60809	-0.163024	6.35842
1503	-5.6057	-0.162411	6.35893
1504	-5.60259	-0.162509	6.35986
1505	-5.59891	-0.163188	6.3611
1506	-5.59484	-0.164318	6.36254
1507	-5.59052	-0.16577	6.36408
1508	-5.58612	-0.167413	6.3656
1509	-5.58179	-0.169118	6.36699
1510	-5.57771	-0.170755	6.36815
1511	-5.57403	-0.172194	6.36896
1512	-5.57091	-0.173306	6.36932
1513	-5.56851	-0.17396	6.36911
1514	-5.56668	-0.174276	6.36842
1515	-5.56516	-0.17447	6.36741
1516	-5.56392	-0.174559	6.3661
1517	-5.56294	-0.174563	6.36454
1518	-5.56221	-0.174499	6.36274
1519	-5.56169	-0.174385	6.36073
1520	-5.56136	-0.17424	6.35854
1521	-5.56121	-0.174081	6.3562
1522	-5.56121	-0.173926	6.35373
1523	-5.56134	-0.173794	6.35116
1524	-5.56157	-0.173703	6.34851
1525	-5.56189	-0.173671	6.34582
1526	-5.56257	-0.173619	6.34292
1527	-5.56379	-0.173477	6.33969
1528	-5.56544	-0.173278	6.33619
1529	-5.56738	-0.173051	6.33249
1530	-5.56946	-0.172829	6.32866
1531	-5.57156	-0.172642	6.32478
1532	-5.57354	-0.172523	6.3209
1533	-5.57527	-0.172502	6.31711
1534	-5.57662	-0.172612	6.31348
1535	-5.57744	-0.172883	6.31006
1536	-5.5776	-0.173346	6.30694
1537	-5.57698	-0.174034	6.30418
1538	-5.57546	-0.175009	6.30174
1539	-5.57311	-0.176276	6.29952
1540	-5.57009	-0.177781	6.29749
1541	-5.56653	-0.17947	6.29564
1542	-5.56259	-0.18129	6.29395
1543	-5.5584	-0.183185	6.29238
1544	-5.55412	-0.185103	6.29092
1545	-5.54989	-0.186988	6.28954
1546	-5.54585	-0.188786	6.28823
1547	-5.54216	-0.190444	6.28696
1548	-5.53894	-0.191907	6.28571
1549	-5.53636	-0.193122	6.28446
1550	-5.53435	-0.194137	6.28324
1551	-5.53272	-0.195043	6.2821
1552	-5.53141	-0.195849	6.28104
1553	-5.53035	-0.19656	6.28006
1554	-5.52949	-0.197185	6.27913
1555	-5.52876	-0.197731	6.27827
1556	-5.5281	-0.198206	6.27745
1557	-5.52745	-0.198616	6.27668
1558	-5.52675	-0.198971	6.27594
1559	-5.52593	-0.199276	6.27524
1560	-5.52493	-0.199539	6.27456
1561	-5.52369	-0.199769	6.2739
1562	-5.52225	-0.199961	6.27331
1563	-5.52069	-0.200104	6.27285
1564	-5.51904	-0.200196	6.27248
1565	-5.51731	-0.200235	6.27218
1566	-5.51553	-0.200217	6.27192
1567	-5.51372	-0.20014	6.27167
1568	-5.51189	-0.200001	6.27139
1569	-5.51007	-0.199797	6.27107
1570	-5.50829	-0.199526	6.27067
1571	-5.50655	-0.199185	6.27017
1572	-5.50488	-0.198771	6.26954
1573	-5.50331	-0.198282	6.26874
1574	-5.50177	-0.197689	6.26785
1575	-5.50022	-0.196978	6.26694
1576	-5.49867	-0.196165	6.26599
1577	-5.49714	-0.195267	6.26499
1578	-5.49563	-0.194303	6.26391
1579	-5.49417	-0.193288	6.26274
1580	-5.49277	-0.19224	6.26145
1581	-5.49144	-0.191175	6.26002
1582	-5.4902	-0.190112	6.25845
1583	-5.48907	-0.189066	6.25669
1584	-5.48806	-0.188055	6.25475
1585	-5.48718	-0.187097	6.25259
1586	-5.4864	-0.186227	6.25021
1587	-5.48568	-0.185453	6.24763
1588	-5.48502	-0.184741	6.24486
1589	-5.48444	-0.184062	6.24193
1590	-5.48395	-0.183384	6.23883
1591	-5.48357	-0.182675	6.23561
1592	-5.48329	-0.181905	6.23225
1593	-5.48314	-0.181041	6.2288
1594	-5.48313	-0.180054	6.22525
1595	-5.48326	-0.178911	6.22163
1596	-5.48355	-0.177581	6.21795
1597	-5.48401	-0.176034	6.21423
1598	-5.48465	-0.174264	6.21031
1599	-5.48547	-0.172302	6.20606
1600	-5.48644	-0.17017	6.20156
1601	-5.48756	-0.167892	6.19689
1602	-5.48882	-0.16549	6.19214
1603	-5.4902	-0.162986	6.18737
1604	-5.49169	-0.160402	6.18267
1605	-5.49328	-0.157762	6.17812
1606	-5.49495	-0.155087	6.17379
1607	-5.4967	-0.1524	6.16977
1608	-5.4985	-0.149723	6.16614
1609	-5.50035	-0.14708	6.16296
1610	-5.50231	-0.144308	6.16027
1611	-5.50444	-0.141281	6.15797
1612	-5.5067	-0.138072	6.15603
1613	-5.50908	-0.134755	6.15436
1614	-5.51155	-0.131403	6.15293
1615	-5.51407	-0.128091	6.15166
1616	-5.51662	-0.124892	6.1505
1617	-5.51917	-0.121879	6.14938
1618	-5.52169	-0.119127	6.14825
1619	-5.52416	-0.116709	6.14706
1620	-5.52655	-0.114699	6.14573
1621	-5.52882	-0.11317	6.14421
1622	-5.53122	-0.112146	6.14252
1623	-5.53394	-0.111565	6.14072
1624	-5.53685	-0.111364	6.13884
1625	-5.53985	-0.111483	6.13692
1626	-5.54282	-0.111863	6.13499
1627	-5.54565	-0.112443	6.13308
1628	-5.54823	-0.113163	6.13122
1629	-5.55044	-0.113963	6.12945
1630	-5.55218	-0.114782	6.12779
1631	-5.55332	-0.11556	6.12627
1632	-5.55376	-0.116237	6.12494
1633	-5.55339	-0.116752	6.12382
1634	-5.55205	-0.117212	6.12296
1635	-5.54979	-0.117749	6.12235
1636	-5.54676	-0.118343	6.12196
1637	-5.5431	-0.118976	6.12172
1638	-5.53896	-0.119628	6.12161
1639	-5.53449	-0.12028	6.12156
1640	-5.52985	-0.120914	6.12153
1641	-5.52516	-0.121509	6.12147
1642	-5.5206	-0.122048	6.12134
1643	-5.51629	-0.122511	6.12109
1644	-5.5124	-0.122878	6.12067
1645	-5.50907	-0.123131	6.12004
1646	-5.50609	-0.123281	6.1192
1647	-5.50317	-0.123354	6.11822
1648	-5.50031	-0.123358	6.11713
1649	-5.49756	-0.123298	6.11594
1650	-5.49491	-0.123181	6.11468
1651	-5.49241	-0.123014	6.11337
1652	-5.49006	-0.122802	6.11202
1653	-5.48789	-0.122554	6.11067
1654	-5.48592	-0.122274	6.10933
1655	-5.48416	-0.12197	6.10802
1656	-5.48265	-0.121648	6.10677
1657	-5.4814	-0.121315	6.1056
1658	-5.48045	-0.120983	6.10448
1659	-5.47983	-0.120655	6.10338
1660	-5.47949	-0.120318	6.1023
1661	-5.47938	-0.119962	6.10124
1662	-5.47948	-0.119574	6.10018
1663	-5.47973	-0.119145	6.09914
1664	-5.4801	-0.118661	6.0981
1665	-5.48055	-0.118113	6.09707
1666	-5.48103	-0.117488	6.09605
1667	-5.48151	-0.116775	6.09503
1668	-5.48195	-0.115963	6.09401
1669	-5.4823	-0.11504	6.09298
1670	-5.4827	-0.113941	6.0919
1671	-5.48327	-0.112635	6.09073
1672	-5.48398	-0.111166	6.0895
1673	-5.48478	-0.109577	6.08823
1674	-5.48561	-0.107911	6.08698
1675	-5.48642	-0.106212	6.08576
1676	-5.48719	-0.104524	6.0846
1677	-5.48784	-0.102889	6.08355
1678	-5.48834	-0.101351	6.08264
1679	-5.48865	-0.0999532	6.08188
1680	-5.4887	-0.0987391	6.08133
1681	-5.48846	-0.0977519	6.081
1682	-5.48792	-0.0969674	6.081
1683	-5.4871	-0.0963227	6.08134
1684	-5.48606	-0.0958035	6.08195
1685	-5.48482	-0.0953954	6.08278
1686	-5.48343	-0.0950843	6.08373
1687	-5.48193	-0.0948556	6.08475
1688	-5.48035	-0.0946953	6.08575
1689	-5.47874	-0.0945888	6.08668
1690	-5.47712	-0.0945221	6.08745
1691	-5.47554	-0.0944807	6.088
1692	-5.47405	-0.0944504	6.08826
1693	-5.47266	-0.094417	6.08815
1694	-5.47125	-0.0945296	6.08768
1695	-5.46967	-0.0948988	6.08694
1696	-5.46797	-0.0954523	6.08595
1697	-5.46623	-0.0961179	6.08477
1698	-5.46448	-0.0968232	6.08344
1699	-5.46279	-0.097496	6.082
1700	-5.46121	-0.0980641	6.08049
1701	-5.4598	-0.098455	6.07896
1702	-5.45862	-0.0985965	6.07745
1703	-5.45771	-0.0984163	6.07599
1704	-5.45714	-0.0978421	6.07464
1705	-5.45696	-0.0968016	6.07343
1706	-5.45738	-0.0950657	6.0723
1707	-5.45848	-0.0925676	6.07118
1708	-5.4601	-0.0894781	6.07005
1709	-5.4621	-0.0859682	6.06894
1710	-5.46432	-0.0822088	6.06785
1711	-5.46661	-0.0783709	6.06678
1712	-5.46883	-0.0746254	6.06574
1713	-5.47082	-0.0711432	6.06473
1714	-5.47242	-0.0680953	6.06377
1715	-5.4735	-0.0656526	6.06286
1716	-5.4739	-0.0639861	6.06201
1717	-5.47346	-0.0632668	6.06122
1718	-5.47222	-0.0634683	6.06042
1719	-5.47036	-0.0643872	6.05957
1720	-5.46796	-0.0659293	6.05869
1721	-5.4651	-0.0680001	6.05782
1722	-5.46186	-0.0705052	6.057
1723	-5.45833	-0.0733502	6.05625
1724	-5.45457	-0.0764408	6.05562
1725	-5.45067	-0.0796826	6.05512
1726	-5.44672	-0.0829811	6.0548
1727	-5.44279	-0.0862419	6.05469
1728	-5.43896	-0.0893706	6.05483
1729	-5.43532	-0.0922728	6.05524
1730	-5.43167	-0.0951831	6.05599
1731	-5.4278	-0.0983535	6.05709
1732	-5.42377	-0.101716	6.05849
1733	-5.41962	-0.105203	6.06011
1734	-5.41541	-0.108747	6.06191
1735	-5.4112	-0.112279	6.06383
1736	-5.40705	-0.115732	6.06582
1737	-5.40299	-0.119038	6.0678
1738	-5.39909	-0.12213	6.06973
1739	-5.3954	-0.124938	6.07156
1740	-5.39197	-0.127397	6.07321
1741	-5.38887	-0.129437	6.07464
1742	-5.38606	-0.131065	6.0758
1743	-5.38349	-0.132361	6.07674
1744	-5.38112	-0.133363	6.0775
1745	-5.37893	-0.134112	6.07815
1746	-5.3769	-0.134645	6.07875
1747	-5.375	-0.135004	6.07936
1748	-5.37321	-0.135226	6.08003
1749	-5.37151	-0.135353	6.08082
1750	-5.36985	-0.135423	6.08179
1751	-5.36823	-0.135475	6.08301
1752	-5.36662	-0.135549	6.08453
1753	-5.36499	-0.135684	6.0864
1754	-5.3634	-0.135836	6.08873
1755	-5.36192	-0.135932	6.0915
1756	-5.36053	-0.135972	6.09463
1757	-5.35921	-0.135956	6.09804
1758	-5.35795	-0.135882	6.10162
1759	-5.35673	-0.135751	6.1053
1760	-5.35553	-0.135562	6.10899
1761	-5.35434	-0.135314	6.11259
1762	-5.35314	-0.135007	6.11602
1763	-5.35191	-0.134641	6.11919
1764	-5.35064	-0.134214	6.12202
1765	-5.3493	-0.133727	6.1244
1766	-5.34777	-0.13323	6.1264
1767	-5.34599	-0.132758	6.12813
1768	-5.34403	-0.132282	6.12962
1769	-5.34198	-0.131775	6.13091
1770	-5.33992	-0.131208	6.13203
1771	-5.33794	-0.130555	6.13301
1772	-5.3361	-0.129788	6.13388
1773	-5.3345	-0.128879	6.13468
1774	-5.33321	-0.1278	6.13543
1775	-5.33232	-0.126523	6.13618
1776	-5.33191	-0.125021	6.13695
1777	-5.33206	-0.123266	6.13777
1778	-5.33286	-0.121237	6.13859
1779	-5.33428	-0.118949	6.13935
1780	-5.3362	-0.116432	6.14005
1781	-5.33855	-0.113716	6.14069
1782	-5.3412	-0.110831	6.1413
1783	-5.34408	-0.107805	6.14187
1784	-5.34707	-0.104668	6.14241
1785	-5.35008	-0.101451	6.14294
1786	-5.35301	-0.0981813	6.14346
1787	-5.35576	-0.0948899	6.14398
1788	-5.35823	-0.091606	6.14451
1789	-5.36032	-0.088359	6.14505
1790	-5.36212	-0.0850232	6.14551
1791	-5.36379	-0.081486	6.14583
1792	-5.36536	-0.0777975	6.14603
1793	-5.36683	-0.0740074	6.14619
1794	-5.36822	-0.0701657	6.14633
1795	-5.36955	-0.0663222	6.14651
1796	-5.37082	-0.0625269	6.14678
1797	-5.37205	-0.0588295	6.14719
1798	-5.37326	-0.05528	6.14777
1799	-5.37445	-0.0519283	6.14859
1800	-5.37565	-0.0488243	6.14968
1801	-5.37686	-0.0460179	6.1511
1802	-5.37815	-0.043498	6.15285
1803	-5.37954	-0.0412029	6.15488
1804	-5.38099	-0.0391072	6.15716
1805	-5.38245	-0.037185	6.15966
1806	-5.38389	-0.0354109	6.16234
1807	-5.38526	-0.0337591	6.16517
1808	-5.38653	-0.0322039	6.16811
1809	-5.38764	-0.0307197	6.17113
1810	-5.38857	-0.0292808	6.1742
1811	-5.38926	-0.0278616	6.17729
1812	-5.38968	-0.0264364	6.18035
1813	-5.38978	-0.0249794	6.18337
1814	-5.38953	-0.0235059	6.18639
1815	-5.38894	-0.0220535	6.18951
1816	-5.38806	-0.0206302	6.1927
1817	-5.38694	-0.0192441	6.19595
1818	-5.38564	-0.0179032	6.19926
1819	-5.38419	-0.0166156	6.20259
1820	-5.38265	-0.0153894	6.20595
1821	-5.38106	-0.0142327	6.2093
1822	-5.37947	-0.0131534	6.21265
1823	-5.37794	-0.0121597	6.21597
1824	-5.37651	-0.0112595	6.21924
1825	-5.37522	-0.0104611	6.22247
1826	-5.37392	-0.00980265	6.22576
1827	-5.37244	-0.00929972	6.22924
1828	-5.37085	-0.00892623	6.23283
1829	-5.3692	-0.00865613	6.23647
1830	-5.36756	-0.0084634	6.24011
1831	-5.36598	-0.00832201	6.24366
1832	-5.36452	-0.00820595	6.24708
1833	-5.36324	-0.00808925	6.2503
1834	-5.3622	-0.00794593	6.25325
1835	-5.36145	-0.00775004	6.25588
1836	-5.36107	-0.0074756	6.25811
1837	-5.3611	-0.00709669	6.25989
1838	-5.36161	-0.00659633	6.26128
1839	-5.36259	-0.00599208	6.2624
1840	-5.36396	-0.00530975	6.26324
1841	-5.36564	-0.00457516	6.26382
1842	-5.36756	-0.0038141	6.26413
1843	-5.36964	-0.00305236	6.26418
1844	-5.37182	-0.00231573	6.26397
1845	-5.37401	-0.00163001	6.26351
1846	-5.37614	-0.00102099	6.26281
1847	-5.37814	-0.000514445	6.26186
1848	-5.37994	-0.000136181	6.26067
1849	-5.38145	8.80076e-05	6.25925
1850	-5.38274	0.000170014	6.25731
1851	-5.38393	0.000145587	6.25467
1852	-5.38502	2.46938e-05	6.25148
1853	-5.38604	-0.000182703	6.24789
1854	-5.38701	-0.000466651	6.24406
1855	-5.38793	-0.000817209	6.24012
1856	-5.38882	-0.00122444	6.23624
1857	-5.38971	-0.00167843	6.23257
1858	-5.3906	-0.00216927	6.22925
1859	-5.39151	-0.00268706	6.22644
1860	-5.39246	-0.00322191	6.22428
1861	-5.39346	-0.00376394	6.22294
1862	-5.39458	-0.00437906	6.22253
1863	-5.39584	-0.00512002	6.22297
1864	-5.39719	-0.00595725	6.2241
1865	-5.3986	-0.00686117	6.22576
1866	-5.40001	-0.00780217	6.22777
1867	-5.40138	-0.00875065	6.22996
1868	-5.40267	-0.00967698	6.23219
1869	-5.40383	-0.0105515	6.23426
1870	-5.40481	-0.0113446	6.23603
1871	-5.40558	-0.0120266	6.23733
1872	-5.40608	-0.0125678	6.23798
1873	-5.40628	-0.0129385	6.23782
1874	-5.40596	-0.0131898	6.23698
1875	-5.40507	-0.0133863	6.23571
1876	-5.40372	-0.0135192	6.23405
1877	-5.40207	-0.0135795	6.23205
1878	-5.40024	-0.0135584	6.22973
1879	-5.39838	-0.013447	6.22715
1880	-5.39661	-0.0132362	6.22433
1881	-5.39508	-0.0129171	6.22132
1882	-5.39393	-0.0124808	6.21817
1883	-5.39328	-0.0119182	6.2149
1884	-5.39328	-0.0112204	6.21156
1885	-5.39407	-0.0103783	6.20819
1886	-5.39581	-0.00933644	6.20456
1887	-5.39848	-0.00806934	6.2005
1888	-5.40188	-0.00661281	6.19608
1889	-5.40585	-0.00500275	6.19142
1890	-5.41018	-0.00327505	6.18661
1891	-5.41471	-0.00146566	6.18175
1892	-5.41924	0.000389468	6.17692
1893	-5.4236	0.00225434	6.17224
1894	-5.42759	0.00409294	6.16779
1895	-5.43105	0.00586924	6.16368
1896	-5.43377	0.00754717	6.15999
1897	-5.43559	0.00909068	6.15683
1898	-5.43645	0.0105333	6.15418
1899	-5.4365	0.0119356	6.15192
1900	-5.43589	0.0133021	6.15
1901	-5.43478	0.0146374	6.14836
1902	-5.43331	0.0159462	6.14697
1903	-5.43163	0.0172329	6.14575
1904	-5.42988	0.0185023	6.14467
1905	-5.42822	0.0197589	6.14367
1906	-5.42678	0.0210073	6.14271
1907	-5.42573	0.0222521	6.14172
1908	-5.4252	0.023498	6.14066
1909	-5.42534	0.0247495	6.13947
1910	-5.42626	0.026051	6.13812
1911	-5.42785	0.0274259	6.13666
1912	-5.42997	0.028847	6.13511
1913	-5.43247	0.0302871	6.13355
1914	-5.4352	0.031719	6.13201
1915	-5.43801	0.0331157	6.13056
1916	-5.44076	0.0344498	6.12924
1917	-5.44329	0.0356942	6.12811
1918	-5.44546	0.0368217	6.12722
1919	-5.44712	0.0378052	6.12661
1920	-5.44812	0.0386175	6.12634
1921	-5.44832	0.0392313	6.12647
1922	-5.44777	0.0397431	6.1271
1923	-5.44667	0.0402436	6.12825
1924	-5.44508	0.0406976	6.12983
1925	-5.44308	0.0410701	6.13174
1926	-5.44071	0.0413259	6.13388
1927	-5.43804	0.0414296	6.13617
1928	-5.43513	0.0413463	6.13851
1929	-5.43204	0.0410405	6.1408
1930	-5.42884	0.0404772	6.14295
1931	-5.42559	0.0396211	6.14487
1932	-5.42234	0.038437	6.14646
1933	-5.41916	0.0368895	6.14763
1934	-5.41584	0.0348561	6.14848
1935	-5.41217	0.0322971	6.14918
1936	-5.40823	0.0293018	6.14973
1937	-5.40411	0.0259597	6.15014
1938	-5.39986	0.0223599	6.15041
1939	-5.39558	0.0185919	6.15054
1940	-5.39133	0.0147448	6.15054
1941	-5.3872	0.0109081	6.15042
1942	-5.38326	0.00717096	6.15016
1943	-5.37959	0.00362272	6.14979
1944	-5.37626	0.000352677	6.1493
1945	-5.37336	-0.00254989	6.1487
1946	-5.37075	-0.00527603	6.14802
1947	-5.36827	-0.00804473	6.14727
1948	-5.36595	-0.0108086	6.14643
1949	-5.3638	-0.0135203	6.1455
1950	-5.36184	-0.0161325	6.14444
1951	-5.36009	-0.0185978	6.14323
1952	-5.35858	-0.0208688	6.14186
1953	-5.35731	-0.0228981	6.14031
1954	-5.35631	-0.0246385	6.13855
1955	-5.35559	-0.0260424	6.13657
1956	-5.35518	-0.0270626	6.13435
1957	-5.3551	-0.0276517	6.13186
1958	-5.35539	-0.0277345	6.12899
1959	-5.35608	-0.0273149	6.12567
1960	-5.35711	-0.0264639	6.12199
1961	-5.35845	-0.0252527	6.11802
1962	-5.36006	-0.0237522	6.11385
1963	-5.3619	-0.0220337	6.10956
1964	-5.36392	-0.0201682	6.10523
1965	-5.36609	-0.0182269	6.10093
1966	-5.36836	-0.0162808	6.09675
1967	-5.3707	-0.0144011	6.09276
1968	-5.37306	-0.0126589	6.08905
1969	-5.3754	-0.0111255	6.0857
1970	-5.37798	-0.00962055	6.0826
1971	-5.38098	-0.00795168	6.0796
1972	-5.38432	-0.00617195	6.0767
1973	-5.38787	-0.00433441	6.07391
1974	-5.39152	-0.00249213	6.07123
1975	-5.39517	-0.000698186	6.06868
1976	-5.3987	0.000994323	6.06626
1977	-5.40201	0.00253229	6.06398
1978	-5.40498	0.00386259	6.06184
1979	-5.40751	0.00493211	6.05984
1980	-5.40948	0.0056877	6.05801
1981	-5.41078	0.00607624	6.05634
1982	-5.41141	0.00610348	6.05493
1983	-5.41148	0.00583102	6.05384
1984	-5.41108	0.00528947	6.05302
1985	-5.41026	0.00450942	6.05239
1986	-5.4091	0.0035215	6.05191
1987	-5.40769	0.00235633	6.05151
1988	-5.40608	0.00104452	6.05114
1989	-5.40436	-0.000383283	6.05074
1990	-5.4026	-0.00189647	6.05024
1991	-5.40088	-0.00346443	6.0496
1992	-5.39926	-0.00505652	6.04874
1993	-5.39782	-0.00664214	6.04762
1994	-5.39633	-0.00842804	6.04626
1995	-5.39456	-0.0105792	6.04474
1996	-5.39259	-0.0130024	6.04309
1997	-5.39049	-0.0156042	6.04132
1998	-5.38836	-0.0182915	6.03946
[truncated: 61,922 more rows]

## Sheet: P2S1-007
Frame	T8_Head Lateral Bending	T8_Head Axial Bending	T8_Head Flexion/Extension
0	4.03911	-0.375978	4.56542
1	4.03902	-0.363103	4.58549
2	4.03876	-0.349514	4.60637
3	4.03841	-0.335449	4.62778
4	4.038	-0.321146	4.64946
5	4.03759	-0.306842	4.67113
6	4.03722	-0.292775	4.69254
7	4.03695	-0.279182	4.71341
8	4.03682	-0.266301	4.73349
9	4.03688	-0.25437	4.7525
10	4.0372	-0.243626	4.77017
11	4.03781	-0.234308	4.78625
12	4.03877	-0.226651	4.80046
13	4.04018	-0.220864	4.81279
14	4.04206	-0.216819	4.82351
15	4.04431	-0.214253	4.83281
16	4.04685	-0.2129	4.84086
17	4.04959	-0.212498	4.84784
18	4.05245	-0.212781	4.85394
19	4.05533	-0.213487	4.85933
20	4.05815	-0.214351	4.8642
21	4.06082	-0.21511	4.86872
22	4.06325	-0.215498	4.87308
23	4.06536	-0.215253	4.87745
24	4.06705	-0.214109	4.88202
25	4.06853	-0.212491	4.88646
26	4.07001	-0.210955	4.89039
27	4.07144	-0.209439	4.89385
28	4.07277	-0.20788	4.89692
29	4.07395	-0.206215	4.89963
30	4.07493	-0.204382	4.90206
31	4.07565	-0.202317	4.90426
32	4.07608	-0.199959	4.90629
33	4.07615	-0.197244	4.9082
34	4.07581	-0.194109	4.91006
35	4.07502	-0.190492	4.91192
36	4.07372	-0.18633	4.91384
37	4.07188	-0.181617	4.9157
38	4.06953	-0.176418	4.91736
39	4.06671	-0.170777	4.91885
40	4.06349	-0.164735	4.92019
41	4.05991	-0.158337	4.92142
42	4.05604	-0.151626	4.92256
43	4.05191	-0.144645	4.92364
44	4.04759	-0.137436	4.9247
45	4.04312	-0.130045	4.92577
46	4.03856	-0.122512	4.92686
47	4.03397	-0.114882	4.92801
48	4.02939	-0.107199	4.92926
49	4.02468	-0.0992376	4.93068
50	4.01968	-0.0908106	4.93231
51	4.01445	-0.0820118	4.93408
52	4.00903	-0.0729353	4.93591
53	4.00346	-0.0636755	4.93775
54	3.9978	-0.0543266	4.93953
55	3.99209	-0.0449826	4.94117
56	3.98637	-0.0357377	4.9426
57	3.98069	-0.0266861	4.94377
58	3.97511	-0.0179219	4.9446
59	3.96966	-0.00953914	4.94503
60	3.96439	-0.00163198	4.94498
61	3.95912	0.00587695	4.94433
62	3.9537	0.0131395	4.94304
63	3.94818	0.0201735	4.94125
64	3.94264	0.0269966	4.93907
65	3.93714	0.0336267	4.93662
66	3.93176	0.0400815	4.93403
67	3.92655	0.0463787	4.9314
68	3.92159	0.0525361	4.92886
69	3.91694	0.0585716	4.92653
70	3.91267	0.0645027	4.92452
71	3.90886	0.0703474	4.92297
72	3.90556	0.0761234	4.92198
73	3.90274	0.0818871	4.92152
74	3.90028	0.0876551	4.92146
75	3.89818	0.0933853	4.92174
76	3.89641	0.0990358	4.92228
77	3.89496	0.104564	4.92303
78	3.8938	0.109929	4.92392
79	3.89292	0.115088	4.92491
80	3.8923	0.119999	4.92591
81	3.89192	0.12462	4.92689
82	3.89176	0.128909	4.92776
83	3.8918	0.132824	4.92848
84	3.89203	0.136323	4.92897
85	3.89262	0.139399	4.92925
86	3.89371	0.142093	4.92938
87	3.89522	0.144436	4.92939
88	3.89704	0.146459	4.92933
89	3.89911	0.148191	4.92924
90	3.90134	0.149664	4.92915
91	3.90363	0.150909	4.92909
92	3.90591	0.151956	4.92912
93	3.90808	0.152836	4.92926
94	3.91007	0.153579	4.92956
95	3.91178	0.154216	4.93005
96	3.91313	0.154778	4.93077
97	3.91413	0.155191	4.93178
98	3.91486	0.155373	4.93309
99	3.91537	0.155347	4.93463
100	3.91573	0.155132	4.93635
101	3.91599	0.154749	4.93818
102	3.9162	0.154221	4.94007
103	3.91641	0.153567	4.94197
104	3.91669	0.152808	4.9438
105	3.91708	0.151967	4.94551
106	3.91764	0.151063	4.94705
107	3.91842	0.150117	4.94835
108	3.91948	0.149151	4.94936
109	3.92076	0.148112	4.95006
110	3.92217	0.146945	4.95048
111	3.9237	0.145664	4.95069
112	3.92535	0.144284	4.95073
113	3.92712	0.142821	4.95065
114	3.92899	0.14129	4.9505
115	3.93097	0.139706	4.95034
116	3.93306	0.138084	4.95021
117	3.93524	0.136439	4.95016
118	3.93752	0.134786	4.95025
119	3.93989	0.133141	4.95052
120	3.94235	0.131518	4.95103
121	3.94507	0.129795	4.95178
122	3.94816	0.127876	4.95271
123	3.95154	0.125819	4.95378
124	3.95511	0.123681	4.95497
125	3.95877	0.121521	4.95625
126	3.96244	0.119396	4.95758
127	3.96603	0.117364	4.95893
128	3.96945	0.115481	4.96026
129	3.97259	0.113807	4.96155
130	3.97538	0.112397	4.96276
131	3.97771	0.111311	4.96385
132	3.9795	0.110606	4.96481
133	3.98079	0.110295	4.96565
134	3.98169	0.110325	4.96642
135	3.98224	0.110653	4.96714
136	3.98249	0.111232	4.96781
137	3.98248	0.112019	4.96843
138	3.98223	0.112969	4.96901
139	3.98179	0.114038	4.96956
140	3.9812	0.115181	4.97008
141	3.98049	0.116354	4.97057
142	3.97971	0.117512	4.97104
143	3.9789	0.118611	4.9715
144	3.97808	0.119606	4.97196
145	3.9771	0.120604	4.97238
146	3.97579	0.121722	4.97274
147	3.97423	0.122931	4.97306
148	3.97248	0.1242	4.97334
149	3.97062	0.125498	4.9736
150	3.96872	0.126796	4.97384
151	3.96684	0.128062	4.97408
152	3.96506	0.129268	4.97433
153	3.96344	0.130383	4.9746
154	3.96206	0.131376	4.9749
155	3.96099	0.132217	4.97524
156	3.96029	0.132877	4.97564
157	3.9599	0.133431	4.97608
158	3.9597	0.133961	4.97655
159	3.95969	0.134445	4.97705
160	3.95986	0.13486	4.97757
161	3.9602	0.135184	4.97811
162	3.96068	0.135395	4.97867
163	3.96132	0.135469	4.97924
164	3.96209	0.135384	4.97981
165	3.96298	0.135118	4.98039
166	3.964	0.134648	4.98097
167	3.96511	0.133952	4.98154
168	3.96633	0.133008	4.9821
169	3.96768	0.131742	4.98267
170	3.9692	0.130134	4.98327
171	3.97087	0.128238	4.9839
172	3.97268	0.126106	4.98454
173	3.97463	0.123794	4.98519
174	3.97668	0.121353	4.98582
175	3.97882	0.118839	4.98644
176	3.98105	0.116305	4.98702
177	3.98335	0.113804	4.98757
178	3.9857	0.11139	4.98807
179	3.98809	0.109118	4.98851
180	3.9905	0.107039	4.98888
181	3.99305	0.105096	4.98919
182	3.99583	0.10319	4.98943
183	3.99879	0.10132	4.98963
184	4.00188	0.0994859	4.98978
185	4.00503	0.0976848	4.98989
186	4.00819	0.0959157	4.98997
187	4.01131	0.0941772	4.99002
188	4.01433	0.092468	4.99005
189	4.01719	0.0907865	4.99006
190	4.01985	0.0891313	4.99007
191	4.02224	0.087501	4.99007
192	4.02431	0.0858942	4.99007
193	4.02606	0.0842881	4.99006
194	4.02755	0.0826697	4.99001
195	4.02882	0.0810523	4.98994
196	4.02989	0.0794494	4.98984
197	4.03082	0.0778742	4.98973
198	4.03162	0.0763402	4.98961
199	4.03234	0.0748607	4.98949
200	4.03301	0.073449	4.98937
201	4.03366	0.0721186	4.98925
202	4.03434	0.0708827	4.98915
203	4.03507	0.0697547	4.98907
204	4.03589	0.068748	4.98901
205	4.03682	0.0678692	4.98894
206	4.0378	0.0671079	4.98882
207	4.03883	0.0664521	4.98866
208	4.03986	0.0658896	4.9885
209	4.04088	0.0654083	4.98834
210	4.04187	0.0649961	4.98821
211	4.04278	0.0646408	4.98812
212	4.0436	0.0643304	4.9881
213	4.04431	0.0640528	4.98816
214	4.04487	0.0637957	4.98832
215	4.04525	0.0635473	4.98861
216	4.04544	0.0632952	4.98903
217	4.04537	0.0630982	4.9896
218	4.04504	0.0630068	4.99033
219	4.04448	0.0629969	4.99119
220	4.04375	0.063044	4.99215
221	4.04291	0.0631238	4.99319
222	4.04199	0.0632122	4.99429
223	4.04106	0.0632847	4.99543
224	4.04016	0.0633171	4.99659
225	4.03934	0.0632851	4.99774
226	4.03865	0.0631643	4.99886
227	4.03814	0.0629306	4.99992
228	4.03786	0.0625595	5.00092
229	4.03777	0.0619773	5.00186
230	4.03777	0.0611633	5.00278
231	4.03787	0.0601733	5.00369
232	4.03806	0.0590632	5.0046
233	4.03833	0.0578887	5.00549
234	4.03867	0.0567055	5.00638
235	4.03908	0.0555694	5.00727
236	4.03955	0.0545362	5.00816
237	4.04008	0.0536617	5.00906
238	4.04065	0.0530016	5.00996
239	4.04127	0.0526118	5.01086
240	4.04192	0.0525479	5.01178
241	4.04277	0.0528571	5.01274
242	4.04395	0.0535087	5.01375
243	4.04535	0.0544413	5.0148
244	4.0469	0.0555939	5.01587
245	4.0485	0.0569051	5.01694
246	4.05007	0.0583137	5.018
247	4.05151	0.0597586	5.01903
248	4.05275	0.0611784	5.02001
249	4.05369	0.0625121	5.02093
250	4.05423	0.0636983	5.02176
251	4.0543	0.0646759	5.02249
252	4.05381	0.0653836	5.02311
253	4.05277	0.0658008	5.02355
254	4.05129	0.0659813	5.0238
255	4.04941	0.0659752	5.0239
256	4.04718	0.0658328	5.02389
257	4.04466	0.0656043	5.02381
258	4.04189	0.0653398	5.02371
259	4.03891	0.0650895	5.02364
260	4.03577	0.0649037	5.02362
261	4.03252	0.0648324	5.02371
262	4.02921	0.0649259	5.02395
263	4.02589	0.0652344	5.02439
264	4.0226	0.0658079	5.02505
265	4.01944	0.0665794	5.02591
266	4.01642	0.0674516	5.02689
267	4.01345	0.068429	5.02798
268	4.01046	0.0695163	5.02918
269	4.00736	0.0707181	5.03049
270	4.00406	0.072039	5.0319
271	4.00049	0.0734836	5.03341
272	3.99657	0.0750566	5.03501
273	3.9922	0.0767626	5.0367
274	3.98731	0.0786061	5.03847
275	3.98181	0.0805919	5.04032
276	3.97563	0.0827244	5.04225
277	3.96848	0.0846539	5.04429
278	3.96026	0.0861526	5.04649
279	3.95119	0.0874083	5.04881
280	3.94147	0.088609	5.05125
281	3.93131	0.0899427	5.05377
282	3.92091	0.0915971	5.05636
283	3.9105	0.0937602	5.05899
284	3.90026	0.09662	5.06165
285	3.89041	0.100364	5.06431
286	3.88117	0.105181	5.06695
287	3.87272	0.111257	5.06955
288	3.86529	0.118782	5.07209
289	3.85896	0.127996	5.07475
290	3.85355	0.138848	5.07768
291	3.84888	0.151086	5.08078
292	3.84478	0.16446	5.08397
293	3.84107	0.178719	5.08716
294	3.83757	0.19361	5.09027
295	3.8341	0.208883	5.0932
296	3.83049	0.224288	5.09588
297	3.82656	0.239571	5.0982
298	3.82214	0.254483	5.10008
299	3.81703	0.268773	5.10144
300	3.81108	0.282188	5.10219
301	3.80428	0.295519	5.10209
302	3.79683	0.309541	5.10107
303	3.78885	0.323985	5.09934
304	3.78044	0.338579	5.09707
305	3.77171	0.353053	5.09445
306	3.76277	0.367137	5.09167
307	3.75373	0.380559	5.0889
308	3.74469	0.393048	5.08634
309	3.73577	0.404335	5.08417
310	3.72708	0.414148	5.08258
311	3.71871	0.422216	5.08175
312	3.71078	0.428268	5.08187
313	3.70327	0.431927	5.08285
314	3.69602	0.433246	5.08443
315	3.68899	0.432605	5.08653
316	3.68213	0.430381	5.0891
317	3.67539	0.426954	5.09206
318	3.66871	0.422702	5.09535
319	3.66203	0.418004	5.0989
320	3.65532	0.413238	5.10264
321	3.64851	0.408783	5.1065
322	3.64155	0.405018	5.11042
323	3.6344	0.402321	5.11433
324	3.62699	0.401072	5.11816
325	3.6191	0.400565	5.122
326	3.61064	0.39994	5.12601
327	3.60177	0.399339	5.13016
328	3.59265	0.398907	5.13444
329	3.58343	0.398785	5.13885
330	3.57428	0.399116	5.14337
331	3.56534	0.400045	5.14799
332	3.55679	0.401713	5.1527
333	3.54877	0.404265	5.15748
334	3.54146	0.407842	5.16232
335	3.53499	0.412589	5.16722
336	3.52954	0.418648	5.17216
337	3.5255	0.42621	5.17721
338	3.52295	0.435239	5.18244
339	3.52158	0.445541	5.18782
340	3.52106	0.456922	5.1933
341	3.52107	0.469186	5.19885
342	3.52131	0.482139	5.20445
343	3.52144	0.495587	5.21006
344	3.52116	0.509334	5.21565
345	3.52015	0.523187	5.22117
346	3.51808	0.536949	5.2266
347	3.51464	0.550426	5.2319
348	3.50952	0.563423	5.23704
349	3.50292	0.576188	5.24202
350	3.49533	0.58909	5.24689
351	3.48684	0.602119	5.25166
352	3.47753	0.615263	5.25636
353	3.46748	0.62851	5.26099
354	3.45679	0.64185	5.26557
355	3.44552	0.655271	5.27013
356	3.43378	0.668762	5.27467
357	3.42165	0.682311	5.27923
358	3.40921	0.695908	5.28381
359	3.39654	0.709541	5.28844
360	3.38373	0.7232	5.29312
361	3.37	0.736911	5.29793
362	3.35475	0.750706	5.30289
363	3.33837	0.764577	5.30794
364	3.32122	0.778513	5.31304
365	3.30367	0.792508	5.31815
366	3.2861	0.806552	5.32322
367	3.26888	0.820637	5.3282
368	3.25239	0.834755	5.33306
369	3.237	0.848898	5.33774
370	3.22307	0.863057	5.34221
371	3.21099	0.877226	5.34641
372	3.20113	0.891395	5.35031
373	3.19353	0.905905	5.35376
374	3.18781	0.920981	5.35673
375	3.18372	0.936443	5.35933
376	3.18099	0.952112	5.36165
377	3.17936	0.967808	5.36381
378	3.17857	0.98335	5.3659
379	3.17834	0.998558	5.36803
380	3.17843	1.01325	5.3703
381	3.17856	1.02725	5.37281
382	3.17848	1.04038	5.37567
383	3.17791	1.05245	5.37898
384	3.17661	1.06329	5.38284
385	3.17471	1.07258	5.3873
386	3.17262	1.08031	5.39228
387	3.1704	1.08678	5.39769
388	3.16814	1.09226	5.40344
389	3.16594	1.09705	5.40943
390	3.16386	1.10144	5.41557
391	3.162	1.1057	5.42177
392	3.16043	1.11013	5.42794
393	3.15924	1.11501	5.43398
394	3.15852	1.12063	5.43981
395	3.15834	1.12728	5.44534
396	3.15879	1.13524	5.45046
397	3.15987	1.14449	5.45529
398	3.16151	1.15469	5.45996
399	3.16364	1.16568	5.4645
400	3.1662	1.1773	5.46891
401	3.16915	1.18936	5.4732
402	3.17242	1.20172	5.47738
403	3.17595	1.21419	5.48144
404	3.17969	1.22661	5.48541
405	3.18359	1.23881	5.48928
406	3.18758	1.25063	5.49307
407	3.19162	1.2619	5.49678
408	3.19563	1.27244	5.50042
409	3.19978	1.28245	5.5039
410	3.2042	1.29221	5.50714
411	3.20887	1.30173	5.5102
412	3.21373	1.31103	5.51312
413	3.21875	1.32012	5.51595
414	3.22388	1.32899	5.51874
415	3.22907	1.33766	5.52152
416	3.23428	1.34615	5.52434
417	3.23948	1.35445	5.52726
418	3.24461	1.36257	5.53032
419	3.24964	1.37054	5.53356
420	3.25451	1.37834	5.53703
421	3.25934	1.38599	5.54072
422	3.26423	1.39346	5.54458
423	3.26916	1.40076	5.54858
424	3.2741	1.40788	5.55269
425	3.27902	1.41482	5.5569
426	3.28389	1.42158	5.56117
427	3.28868	1.42814	5.56549
428	3.29337	1.43451	5.56982
429	3.29792	1.44069	5.57414
430	3.3023	1.44666	5.57844
431	3.30649	1.45243	5.58267
432	3.31046	1.458	5.58683
433	3.314	1.46339	5.59094
434	3.31703	1.46863	5.59508
435	3.31966	1.4737	5.59923
436	3.32203	1.47858	5.60338
437	3.32426	1.48328	5.60752
438	3.32649	1.48776	5.61164
439	3.32883	1.49201	5.61574
440	3.33142	1.49603	5.6198
441	3.33439	1.49979	5.62382
442	3.33786	1.50328	5.62779
443	3.34197	1.50649	5.63169
444	3.34683	1.5094	5.63552
445	3.3528	1.51167	5.63927
446	3.35996	1.51311	5.64294
447	3.36805	1.51391	5.64655
448	3.37678	1.51427	5.6501
449	3.38589	1.51436	5.65361
450	3.3951	1.5144	5.65708
451	3.40414	1.51457	5.66053
452	3.41274	1.51506	5.66397
453	3.42063	1.51607	5.6674
454	3.42753	1.51779	5.67084
455	3.43317	1.52041	5.67431
456	3.43728	1.52412	5.6778
457	3.43988	1.52829	5.68116
458	3.44129	1.53229	5.68426
459	3.44166	1.53635	5.68718
460	3.44115	1.5407	5.69003
461	3.43994	1.54556	5.69287
462	3.43816	1.55117	5.69579
463	3.436	1.55775	5.69888
464	3.4336	1.56553	5.70222
465	3.43113	1.57475	5.7059
466	3.42875	1.58562	5.71
467	3.42662	1.59837	5.7146
468	3.4249	1.61324	5.7198
469	3.42352	1.63067	5.72575
470	3.42227	1.6507	5.73249
471	3.42107	1.67292	5.73987
472	3.41986	1.69697	5.74772
473	3.41858	1.72244	5.75591
474	3.41715	1.74895	5.76429
475	3.41552	1.77612	5.77271
476	3.41362	1.80356	5.78101
477	3.41138	1.83088	5.78905
478	3.40874	1.85769	5.79668
479	3.40563	1.8836	5.80375
480	3.40199	1.90823	5.81012
481	3.39756	1.93229	5.81596
482	3.39225	1.95665	5.82155
483	3.38624	1.98116	5.8269
484	3.37971	2.0057	5.83199
485	3.37285	2.03011	5.83681
486	3.36583	2.05426	5.84136
487	3.35885	2.07802	5.84564
488	3.35208	2.10123	5.84964
489	3.3457	2.12376	5.85335
490	3.33991	2.14548	5.85677
491	3.33488	2.16623	5.85988
492	3.33079	2.18589	5.8627
493	3.32762	2.20459	5.86509
494	3.32516	2.22257	5.867
495	3.32329	2.23984	5.86849
496	3.32193	2.25642	5.86963
497	3.32096	2.27233	5.87048
498	3.32029	2.28756	5.87112
499	3.31982	2.30215	5.8716
500	3.31944	2.31609	5.87201
501	3.31906	2.32941	5.87241
502	3.31857	2.34212	5.87286
503	3.31787	2.35422	5.87343
504	3.31686	2.36574	5.87419
505	3.31534	2.37687	5.87524
506	3.31327	2.38774	5.87656
507	3.31084	2.39823	5.87807
508	3.30822	2.40822	5.87966
509	3.3056	2.41757	5.88123
510	3.30315	2.42618	5.8827
511	3.30105	2.43392	5.88396
512	3.29949	2.44067	5.88492
513	3.29864	2.4463	5.88549
514	3.29868	2.45071	5.88556
515	3.29978	2.45375	5.88504
516	3.30214	2.45532	5.88384
517	3.30586	2.45498	5.88182
518	3.31081	2.45258	5.87899
519	3.31681	2.44844	5.8755
520	3.32371	2.44287	5.87147
521	3.33131	2.43618	5.86704
522	3.33946	2.4287	5.86235
523	3.34796	2.42074	5.85754
524	3.35666	2.41261	5.85273
525	3.36536	2.40463	5.84807
526	3.37391	2.39712	5.84369
527	3.38213	2.39039	5.83973
528	3.38983	2.38475	5.83633
529	3.39745	2.37967	5.83339
530	3.40545	2.37445	5.8307
531	3.41369	2.36919	5.82823
532	3.42207	2.36398	5.82594
533	3.43047	2.35892	5.8238
534	3.43875	2.35411	5.82176
535	3.44682	2.34964	5.81981
536	3.45454	2.34561	5.81789
537	3.4618	2.34211	5.81597
538	3.46848	2.33924	5.81402
539	3.47446	2.3371	5.81201
540	3.47962	2.33578	5.80988
541	3.48432	2.3353	5.80762
542	3.4889	2.33559	5.80522
543	3.49325	2.33656	5.80274
544	3.49726	2.33814	5.80022
545	3.50081	2.34025	5.7977
546	3.50377	2.34282	5.79523
547	3.50605	2.34577	5.79285
548	3.50751	2.34903	5.79061
549	3.50803	2.35253	5.78855
550	3.50752	2.35618	5.78672
551	3.50584	2.35991	5.78515
552	3.50288	2.36365	5.7839
553	3.49836	2.36742	5.78296
554	3.49223	2.37132	5.78225
555	3.48471	2.37538	5.78177
556	3.47603	2.37965	5.78149
557	3.46643	2.38414	5.78139
558	3.45612	2.3889	5.78145
559	3.44534	2.39396	5.78166
560	3.43432	2.39936	5.78198
561	3.42327	2.40511	5.78239
562	3.41243	2.41127	5.78289
563	3.40203	2.41786	5.78344
564	3.39229	2.42491	5.78403
565	3.38253	2.43291	5.78471
566	3.37208	2.44211	5.78556
567	3.36116	2.45223	5.78655
568	3.34998	2.46301	5.78766
569	3.33879	2.47414	5.78887
570	3.32781	2.48536	5.79014
571	3.31726	2.49639	5.79148
572	3.30736	2.50694	5.79284
573	3.29835	2.51674	5.79422
574	3.29045	2.5255	5.79558
575	3.28389	2.53295	5.79692
576	3.27889	2.53881	5.7982
577	3.27534	2.5435	5.79955
578	3.27293	2.54762	5.80107
579	3.27157	2.5511	5.8027
580	3.27118	2.55388	5.80439
581	3.27167	2.55591	5.8061
582	3.27297	2.55713	5.80777
583	3.27498	2.55748	5.80935
584	3.27762	2.55689	5.81079
585	3.28082	2.55532	5.81205
586	3.28448	2.5527	5.81306
587	3.28853	2.54898	5.81378
588	3.29287	2.54409	5.81416
589	3.29792	2.53754	5.81408
590	3.30403	2.52908	5.8135
591	3.31103	2.51901	5.81254
592	3.31875	2.50765	5.81128
593	3.32701	2.49529	5.80983
594	3.33566	2.48226	5.80829
595	3.34452	2.46886	5.80675
596	3.35342	2.45539	5.80533
597	3.36219	2.44216	5.80411
598	3.37067	2.42949	5.8032
599	3.37868	2.41768	5.8027
600	3.38606	2.40703	5.80271
601	3.39308	2.39706	5.80315
602	3.40007	2.3871	5.80386
603	3.40702	2.37722	5.80482
604	3.41387	2.36751	5.80601
605	3.4206	2.35805	5.80741
606	3.42717	2.3489	5.809
607	3.43354	2.34016	5.81075
608	3.43966	2.3319	5.81266
609	3.44552	2.32419	5.8147
610	3.45106	2.31712	5.81684
611	3.45625	2.31076	5.81908
612	3.46105	2.30519	5.82139
613	3.46553	2.30051	5.82387
614	3.46975	2.2967	5.82662
615	3.47371	2.29365	5.82958
616	3.47741	2.29125	5.83272
617	3.48083	2.28942	5.83598
618	3.48397	2.28803	5.83934
619	3.48682	2.287	5.84274
620	3.48937	2.28622	5.84614
621	3.49161	2.28558	5.8495
622	3.49354	2.28499	5.85278
623	3.49515	2.28433	5.85593
624	3.49644	2.28352	5.85891
625	3.49717	2.28252	5.86176
626	3.49721	2.28144	5.86457
627	3.49669	2.28035	5.86733
628	3.49574	2.27933	5.87005
629	3.49449	2.27846	5.87273
630	3.49305	2.27781	5.87537
631	3.49157	2.27745	5.87797
632	3.49016	2.27747	5.88053
633	3.48895	2.27795	5.88306
634	3.48808	2.27895	5.88556
635	3.48766	2.28056	5.88802
636	3.48783	2.28284	5.89046
637	3.48845	2.28597	5.89283
638	3.48927	2.28996	5.89508
639	3.49031	2.29467	5.89726
640	3.49155	2.29996	5.89938
641	3.493	2.30571	5.90146
642	3.49464	2.31177	5.90354
643	3.49649	2.31802	5.90562
644	3.49852	2.32431	5.90775
645	3.50075	2.33051	5.90993
646	3.50317	2.33648	5.91219
647	3.50576	2.34209	5.91457
648	3.50854	2.3472	5.91707
649	3.51175	2.35197	5.91975
650	3.51553	2.35664	5.9226
651	3.51978	2.36122	5.92558
652	3.52434	2.36569	5.92866
653	3.52909	2.37008	5.93181
654	3.5339	2.37439	5.93497
655	3.53864	2.3786	5.93812
656	3.54318	2.38274	5.94122
657	3.54738	2.3868	5.94423
658	3.55112	2.39078	5.94712
659	3.55425	2.39468	5.94984
660	3.55666	2.39852	5.95236
661	3.55833	2.4023	5.95466
662	3.5594	2.40604	5.95677
663	3.55996	2.40971	5.95872
664	3.5601	2.41331	5.96056
665	3.5599	2.41684	5.9623
666	3.55945	2.42027	5.96399
667	3.55885	2.42361	5.96565
668	3.55817	2.42684	5.96733
669	3.55751	2.42995	5.96905
670	3.55696	2.43293	5.97084
671	3.5566	2.43577	5.97274
672	3.55652	2.43847	5.97479
673	3.55631	2.4411	5.97698
674	3.55561	2.44375	5.97929
675	3.5546	2.44638	5.98169
676	3.55342	2.44892	5.98415
677	3.55227	2.45135	5.98666
678	3.5513	2.45361	5.98919
679	3.55069	2.45567	5.99171
680	3.5506	2.45748	5.99421
681	3.55121	2.45899	5.99665
682	3.55267	2.46016	5.99902
683	3.55517	2.46095	6.0013
684	3.55887	2.46132	6.00346
685	3.564	2.46116	6.00552
686	3.57055	2.46048	6.00752
687	3.57826	2.45935	6.00948
688	3.58691	2.45785	6.01138
689	3.59625	2.45606	6.01323
690	3.60604	2.45405	6.01503
691	3.61605	2.45189	6.01679
692	3.62604	2.44968	6.01849
693	3.63576	2.44748	6.02016
694	3.64498	2.44537	6.02177
695	3.65347	2.44343	6.02335
696	3.66098	2.44174	6.02488
697	3.66757	2.44047	6.02639
698	3.67355	2.43966	6.02791
699	3.67903	2.43915	6.02941
700	3.68414	2.43879	6.03088
701	3.68898	2.43846	6.0323
702	3.69368	2.43799	6.03366
703	3.69835	2.43725	6.03495
704	3.70311	2.43608	6.03615
705	3.70808	2.43435	6.03724
706	3.71338	2.43191	6.03822
707	3.71911	2.4286	6.03905
708	3.72541	2.42429	6.03974
709	3.73205	2.41894	6.04024
710	3.73878	2.41266	6.04054
711	3.74562	2.40558	6.04068
712	3.75263	2.39781	6.04069
713	3.75985	2.38948	6.04059
714	3.76732	2.3807	6.04041
715	3.77508	2.37159	6.04018
716	3.78318	2.36225	6.03993
717	3.79166	2.35282	6.03969
718	3.80056	2.34341	6.03949
719	3.80992	2.33414	6.03935
720	3.81979	2.32512	6.03931
721	3.83074	2.31557	6.03928
722	3.84307	2.30485	6.03916
723	3.85644	2.29333	6.03898
724	3.87054	2.28136	6.03879
725	3.88501	2.26929	6.0386
726	3.89952	2.25748	6.03844
727	3.91375	2.24627	6.03836
728	3.92734	2.23603	6.03837
729	3.93998	2.22711	6.03852
730	3.95131	2.21986	6.03883
731	3.96102	2.21463	6.03934
732	3.96875	2.21178	6.04007
733	3.97471	2.21131	6.04095
734	3.97938	2.21282	6.0419
735	3.98288	2.2161	6.04293
736	3.9853	2.22092	6.04407
737	3.98676	2.22705	6.04535
738	3.98737	2.23428	6.04679
739	3.98722	2.24238	6.04841
740	3.98645	2.25113	6.05024
741	3.98514	2.26031	6.0523
742	3.98341	2.2697	6.05461
743	3.98136	2.27906	6.0572
744	3.97911	2.28819	6.06009
745	3.97614	2.29784	6.06356
746	3.972	2.30872	6.06776
747	3.96691	2.32058	6.07252
748	3.96107	2.33314	6.07767
749	3.9547	2.34612	6.08305
750	3.94801	2.35926	6.0885
751	3.94122	2.37228	6.09384
752	3.93453	2.38491	6.09892
753	3.92816	2.39689	6.10356
754	3.92232	2.40793	6.10761
755	3.91723	2.41776	6.11089
756	3.91309	2.42613	6.11325
757	3.90964	2.43335	6.1146
758	3.90649	2.43996	6.11506
759	3.90363	2.44592	6.11479
760	3.90109	2.45124	6.11395
761	3.89887	2.4559	6.11267
762	3.89697	2.45989	6.11111
763	3.89542	2.46319	6.10942
764	3.89421	2.4658	6.10775
765	3.89335	2.4677	6.10625
766	3.89286	2.46888	6.10508
767	3.89274	2.46933	6.10438
768	3.893	2.46904	6.1043
769	3.89403	2.46729	6.10486
770	3.89604	2.46367	6.10591
771	3.89883	2.45855	6.10733
772	3.90219	2.45233	6.10904
773	3.9059	2.4454	6.11092
774	3.90975	2.43815	6.11286
775	3.91354	2.43099	6.11476
776	3.91705	2.42429	6.11652
777	3.92006	2.41845	6.11803
778	3.92238	2.41386	6.11919
779	3.92378	2.41092	6.11989
780	3.92405	2.41002	6.12002
781	3.92343	2.41086	6.11944
782	3.9223	2.41284	6.11816
783	3.92066	2.41586	6.11632
784	3.91853	2.41983	6.11409
785	3.9159	2.42467	6.1116
786	3.91279	2.43027	6.10902
787	3.90921	2.43655	6.10649
788	3.90516	2.44342	6.10417
789	3.90065	2.45079	6.1022
790	3.89568	2.45855	6.10074
791	3.89028	2.46663	6.09994
792	3.88443	2.47493	6.09994
793	3.87798	2.48382	6.10079
794	3.87081	2.49363	6.10233
795	3.86299	2.50422	6.10446
796	3.85463	2.51544	6.10706
797	3.84581	2.52717	6.11001
798	3.83661	2.53924	6.1132
799	3.82713	2.55152	6.11651
800	3.81746	2.56387	6.11984
801	3.80768	2.57614	6.12305
802	3.79788	2.58819	6.12605
803	3.78815	2.59988	6.12871
804	3.77858	2.61106	6.13092
805	3.76862	2.62219	6.13284
806	3.75783	2.63369	6.1347
807	3.74643	2.64542	6.13647
808	3.73469	2.65722	6.13816
809	3.72285	2.66895	6.13974
810	3.71114	2.68045	6.1412
811	3.69981	2.69157	6.14252
812	3.68911	2.70217	6.1437
813	3.67928	2.71208	6.14472
814	3.67056	2.72115	6.14556
815	3.6632	2.72925	6.14621
816	3.65744	2.73621	6.14667
817	3.65312	2.7422	6.14698
818	3.64986	2.7475	6.14721
819	3.6476	2.7521	6.14732
820	3.64627	2.75602	6.1473
821	3.64581	2.75925	6.14712
822	3.64616	2.76182	6.14676
823	3.64725	2.76371	6.1462
824	3.64902	2.76493	6.1454
825	3.6514	2.7655	6.14435
826	3.65432	2.76541	6.14303
827	3.65774	2.76467	6.1414
828	3.66157	2.76328	6.13945
829	3.66637	2.76084	6.13704
830	3.67257	2.75705	6.13411
831	3.6799	2.75216	6.13076
832	3.6881	2.74638	6.12707
833	3.69691	2.73994	6.12312
834	3.70608	2.73307	6.119
835	3.71533	2.72598	6.11481
836	3.72442	2.71891	6.11062
837	3.73308	2.71208	6.10652
838	3.74105	2.70571	6.10261
839	3.74807	2.70003	6.09896
840	3.75389	2.69527	6.09568
841	3.75888	2.69094	6.0927
842	3.7636	2.68652	6.08992
843	3.76799	2.6821	6.0873
844	3.772	2.67781	6.0848
845	3.77559	2.67376	6.0824
846	3.77869	2.67006	6.08007
847	3.78127	2.66683	6.07776
848	3.78326	2.66419	6.07546
849	3.78463	2.66224	6.07312
850	3.78532	2.66111	6.07071
851	3.78529	2.6609	6.06821
852	3.78447	2.66174	6.06559
853	3.7828	2.6637	6.06285
854	3.78027	2.6667	6.06006
855	3.77697	2.67063	6.05723
856	3.77296	2.67538	6.05435
857	3.76833	2.68083	6.05144
858	3.76314	2.68686	6.0485
859	3.75748	2.69336	6.04555
860	3.75142	2.7002	6.04259
861	3.74503	2.70728	6.03962
862	3.73838	2.71448	6.03666
863	3.73157	2.72168	6.03371
864	3.72465	2.72877	6.03079
865	3.71747	2.73619	6.02798
866	3.70986	2.74436	6.02536
867	3.70185	2.75312	6.02285
868	3.69347	2.76227	6.02039
869	3.68476	2.77166	6.01794
870	3.67577	2.78112	6.01542
871	3.66652	2.79046	6.01278
872	3.65706	2.79952	6.00995
873	3.64743	2.80812	6.00687
874	3.63765	2.8161	6.0035
875	3.62777	2.82327	5.99975
876	3.61783	2.82948	5.99558
877	3.60742	2.83484	5.99088
878	3.59624	2.83961	5.98564
879	3.58449	2.84385	5.97995
880	3.57237	2.84759	5.97393
881	3.56006	2.85088	5.96766
882	3.54778	2.85375	5.96125
883	3.53572	2.85626	5.95479
884	3.52407	2.85844	5.94838
885	3.51303	2.86033	5.94213
886	3.50279	2.86198	5.93612
887	3.49356	2.86342	5.93046
888	3.48553	2.86471	5.92525
889	3.47849	2.86571	5.92043
890	3.47208	2.86629	5.91587
891	3.46631	2.86649	5.91153
892	3.46116	2.86637	5.90738
893	3.45661	2.86596	5.90338
894	3.45267	2.8653	5.89949
895	3.44931	2.86445	5.89568
896	3.44654	2.86345	5.89192
897	3.44434	2.86233	5.88817
898	3.4427	2.86116	5.88439
899	3.44162	2.85996	5.88056
900	3.44107	2.85878	5.87662
901	3.44144	2.8573	5.87252
902	3.44295	2.85525	5.86826
903	3.44542	2.85279	5.86388
904	3.44865	2.85007	5.85946
905	3.45245	2.84723	5.85504
906	3.45663	2.84444	5.85069
907	3.461	2.84185	5.84647
908	3.46537	2.8396	5.84244
909	3.46953	2.83785	5.83865
910	3.47331	2.83675	5.83516
911	3.4765	2.83645	5.83204
912	3.47893	2.8371	5.82934
913	3.4808	2.8388	5.82708
914	3.48247	2.84144	5.82521
915	3.48395	2.84486	5.82367
916	3.48523	2.84893	5.82243
917	3.48631	2.8535	5.82143
918	3.48719	2.85842	5.82063
919	3.48788	2.86355	5.81998
920	3.48837	2.86874	5.81944
921	3.48867	2.87385	5.81896
922	3.48877	2.87872	5.81848
923	3.48867	2.88322	5.81798
924	3.48838	2.8872	5.81739
925	3.48787	2.89079	5.81683
926	3.48711	2.89423	5.8164
927	3.48612	2.89756	5.81609
928	3.48493	2.90077	5.81587
929	3.48353	2.90391	5.8157
930	3.48196	2.90698	5.81556
931	3.48022	2.91	5.81543
932	3.47834	2.913	5.81528
933	3.47631	2.916	5.81508
934	3.47417	2.919	5.8148
935	3.47193	2.92205	5.81442
936	3.4696	2.92515	5.81392
937	3.46707	2.92834	5.81338
938	3.46427	2.93162	5.81291
939	3.46125	2.93497	5.81246
940	3.45804	2.93835	5.812
941	3.4547	2.94172	5.81149
942	3.45127	2.94506	5.8109
943	3.4478	2.94832	5.81019
944	3.44434	2.95147	5.80931
945	3.44092	2.95449	5.80824
946	3.43761	2.95733	5.80693
947	3.43445	2.95996	5.80536
948	3.43148	2.96236	5.80347
949	3.42875	2.9644	5.80116
950	3.42624	2.96606	5.7984
951	3.42389	2.96742	5.79527
952	3.42165	2.96855	5.79185
953	3.41947	2.96954	5.78823
954	3.41728	2.97048	5.78451
955	3.41503	2.97144	5.78076
956	3.41268	2.97251	5.77708
957	3.41015	2.97376	5.77355
958	3.4074	2.97528	5.77025
959	3.40437	2.97715	5.76728
960	3.401	2.97945	5.76472
961	3.39723	2.98228	5.76254
962	3.39306	2.98564	5.76061
963	3.38857	2.98939	5.75891
964	3.38383	2.99344	5.7574
965	3.37893	2.99768	5.75604
966	3.37393	3.002	5.75479
967	3.36892	3.00628	5.75361
968	3.36396	3.01042	5.75248
969	3.35915	3.01432	5.75136
970	3.35454	3.01785	5.7502
971	3.35022	3.02092	5.74898
972	3.34627	3.02341	5.74765
973	3.34255	3.02538	5.74627
974	3.33888	3.02698	5.7449
975	3.3353	3.02825	5.74355
976	3.33182	3.02923	5.74221
977	3.32848	3.02996	5.74088
978	3.32531	3.03048	5.73955
979	3.32232	3.03084	5.73821
980	3.31955	3.03106	5.73686
981	3.31702	3.03119	5.73551
982	3.31476	3.03127	5.73413
983	3.31279	3.03134	5.73274
984	3.31114	3.03143	5.73132
985	3.30983	3.03152	5.72984
986	3.30883	3.03154	5.72827
987	3.30812	3.03149	5.72665
988	3.30767	3.03135	5.72499
989	3.30747	3.03113	5.72332
990	3.30748	3.0308	5.72166
991	3.30769	3.03037	5.72004
992	3.30807	3.02982	5.71847
993	3.30859	3.02915	5.71698
994	3.30923	3.02836	5.7156
995	3.30998	3.02743	5.71434
996	3.31079	3.02635	5.71324
997	3.31165	3.02507	5.71242
998	3.31255	3.02355	5.71194
999	3.31354	3.02183	5.71173
1000	3.31464	3.01996	5.71168
1001	3.31588	3.01796	5.71171
1002	3.3173	3.01588	5.71173
1003	3.31894	3.01375	5.71166
1004	3.32081	3.01162	5.7114
1005	3.32297	3.00953	5.71087
1006	3.32543	3.0075	5.70998
1007	3.32823	3.00559	5.70863
1008	3.3314	3.00382	5.70675
1009	3.33519	3.00213	5.70432
1010	3.3397	3.00042	5.70141
1011	3.34478	2.99871	5.69811
1012	3.35028	2.99702	5.69447
1013	3.35606	2.99535	5.69055
1014	3.36197	2.99374	5.68643
1015	3.36786	2.9922	5.68216
1016	3.37357	2.99073	5.6778
1017	3.37897	2.98937	5.67343
1018	3.38389	2.98813	5.6691
1019	3.3882	2.98702	5.66489
1020	3.39174	2.98606	5.66084
1021	3.3948	2.98515	5.65673
1022	3.39772	2.98418	5.65231
1023	3.40044	2.98323	5.6477
1024	3.4029	2.98232	5.64297
1025	3.40504	2.98151	5.63822
1026	3.40681	2.98086	5.63355
1027	3.40812	2.9804	5.62904
1028	3.40894	2.98019	5.6248
1029	3.4092	2.98028	5.62091
1030	3.40883	2.98071	5.61747
1031	3.40778	2.98154	5.61457
1032	3.40598	2.98281	5.6123
1033	3.40314	2.98477	5.6107
1034	3.39912	2.98753	5.60968
1035	3.39412	2.99092	5.60916
1036	3.38836	2.99478	5.60907
1037	3.38204	2.99893	5.60934
1038	3.37536	3.00321	5.60988
1039	3.36853	3.00746	5.61063
1040	3.36175	3.0115	5.61151
1041	3.35523	3.01517	5.61244
1042	3.34917	3.01831	5.61335
1043	3.34378	3.02075	5.61416
1044	3.33927	3.02231	5.61479
1045	3.33524	3.02321	5.61546
1046	3.33125	3.02376	5.61637
1047	3.32736	3.02394	5.61745
1048	3.32365	3.02376	5.61866
1049	3.32019	3.02321	5.61991
1050	3.31708	3.02229	5.62115
1051	3.31437	3.02099	5.62233
1052	3.31216	3.0193	5.62337
1053	3.31052	3.01723	5.62421
1054	3.30952	3.01477	5.6248
1055	3.30924	3.01192	5.62507
1056	3.30976	3.00867	5.62495
1057	3.31121	3.00474	5.62439
1058	3.3136	2.99997	5.62341
1059	3.31679	2.99452	5.6221
1060	3.32068	2.98852	5.62051
1061	3.32513	2.98213	5.61873
1062	3.33002	2.97552	5.61682
1063	3.33525	2.96882	5.61487
1064	3.34068	2.96219	5.61293
1065	3.34619	2.95579	5.6111
1066	3.35167	2.94976	5.60943
1067	3.35699	2.94426	5.60801
1068	3.36203	2.93944	5.6069
1069	3.36723	2.93486	5.60608
1070	3.37299	2.93005	5.60546
1071	3.37915	2.92516	5.605
1072	3.38555	2.92035	5.60467
1073	3.39204	2.91577	5.60443
1074	3.39845	2.91155	5.60426
1075	3.40463	2.90786	5.60412
1076	3.41042	2.90484	5.60398
1077	3.41566	2.90263	5.6038
1078	3.42018	2.9014	5.60355
1079	3.42384	2.90128	5.60319
1080	3.42646	2.90242	5.60271
1081	3.42815	2.90504	5.60217
1082	3.42913	2.9091	5.60168
1083	3.42945	2.9144	5.60119
1084	3.42917	2.92072	5.6007
1085	3.42833	2.92786	5.60017
1086	3.427	2.93561	5.59958
1087	3.42522	2.94377	5.5989
1088	3.42305	2.95212	5.59812
1089	3.42053	2.96046	5.59719
1090	3.41773	2.96857	5.59611
1091	3.41469	2.97626	5.59484
1092	3.41147	2.98331	5.59336
1093	3.40764	2.99025	5.59164
1094	3.40288	2.99764	5.58968
1095	3.39738	3.00532	5.58752
1096	3.39134	3.01314	5.58519
1097	3.38496	3.02094	5.58272
1098	3.37844	3.02858	5.58015
1099	3.37197	3.0359	5.57751
1100	3.36575	3.04275	5.57483
1101	3.35999	3.04898	5.57215
1102	3.35487	3.05442	5.5695
1103	3.3506	3.05894	5.5669
1104	3.34737	3.06237	5.56441
1105	3.34523	3.06459	5.56186
1106	3.34397	3.0657	5.55915
1107	3.34345	3.06584	5.55632
1108	3.34353	3.0652	5.55344
1109	3.34406	3.06393	5.55055
1110	3.3449	3.0622	5.54771
1111	3.34589	3.06017	5.54498
1112	3.34689	3.05802	5.54241
1113	3.34777	3.05591	5.54006
1114	3.34836	3.05399	5.53797
1115	3.34853	3.05245	5.53622
1116	3.34813	3.05144	5.53485
1117	3.34731	3.05072	5.53375
1118	3.34631	3.04994	5.5328
1119	3.34516	3.04915	5.53203
1120	3.34386	3.04837	5.53144
1121	3.34242	3.04762	5.53108
1122	3.34087	3.04694	5.53095
1123	3.33921	3.04635	5.53109
1124	3.33746	3.04589	5.53151
1125	3.33563	3.04558	5.53224
1126	3.33373	3.04545	5.5333
1127	3.33177	3.04553	5.53472
1128	3.32978	3.04585	5.53652
1129	3.32763	3.04649	5.5389
1130	3.32525	3.04747	5.54196
1131	3.32267	3.04873	5.54559
1132	3.31997	3.0502	5.54965
1133	3.31718	3.05182	5.55403
1134	3.31436	3.05353	5.55858
1135	3.31158	3.05528	5.56319
1136	3.30887	3.05698	5.56773
1137	3.30629	3.0586	5.57207
1138	3.30391	3.06005	5.57609
1139	3.30176	3.06129	5.57965
1140	3.29991	3.06225	5.58264
1141	3.29845	3.06297	5.5851
1142	3.29738	3.06356	5.58719
1143	3.29662	3.06402	5.58897
1144	3.29609	3.06438	5.5905
1145	3.29569	3.06464	5.59183
1146	3.29533	3.06482	5.59302
1147	3.29494	3.06493	5.59412
1148	3.29441	3.06499	5.59519
1149	3.29367	3.06501	5.5963
1150	3.29262	3.065	5.59748
1151	3.29118	3.06498	5.5988
1152	3.28926	3.06497	5.60032
1153	3.28687	3.06465	5.60195
1154	3.28409	3.06382	5.60356
1155	3.28098	3.06264	5.60518
1156	3.2776	3.06125	5.6068
1157	3.27401	3.05984	5.60846
1158	3.27025	3.05853	5.61015
1159	3.26639	3.05751	5.6119
1160	3.26247	3.05691	5.61371
1161	3.25856	3.05691	5.61561
1162	3.25471	3.05765	5.61759
1163	3.25096	3.0593	5.61968
1164	3.24739	3.06201	5.62189
1165	3.24395	3.06581	5.62427
1166	3.24054	3.07057	5.62685
1167	3.23716	3.07615	5.62958
1168	3.2338	3.08244	5.63243
1169	3.23044	3.08933	5.63536
1170	3.22707	3.09668	5.63833
1171	3.22368	3.10438	5.6413
1172	3.22025	3.11232	5.64424
1173	3.21678	3.12037	5.64709
1174	3.21326	3.12841	5.64984
1175	3.20966	3.13632	5.65243
1176	3.20598	3.14399	5.65483
1177	3.20213	3.15175	5.65704
1178	3.19807	3.15997	5.65909
1179	3.19384	3.16851	5.66102
1180	3.18952	3.17729	5.66284
1181	3.18515	3.18617	5.66459
1182	3.18079	3.19506	5.66629
1183	3.1765	3.20383	5.66797
1184	3.17234	3.21239	5.66964
1185	3.16836	3.2206	5.67135
1186	3.16462	3.22837	5.67312
1187	3.16117	3.23558	5.67497
1188	3.15808	3.24213	5.67692
1189	3.15526	3.2481	5.67898
1190	3.1526	3.25371	5.68109
1191	3.15011	3.25895	5.68325
1192	3.14779	3.26385	5.68545
1193	3.14565	3.26841	5.68768
1194	3.1437	3.27265	5.68994
1195	3.14195	3.27658	5.6922
1196	3.14041	3.28022	5.69447
1197	3.13908	3.28357	5.69673
1198	3.13798	3.28665	5.69897
1199	3.13711	3.28947	5.70119
1200	3.13648	3.29204	5.70337
1201	3.13615	3.29416	5.70552
1202	3.13616	3.29567	5.70765
1203	3.13647	3.29669	5.70976
1204	3.13703	3.29731	5.71186
1205	3.1378	3.29764	5.71395
1206	3.13875	3.2978	5.71605
1207	3.13984	3.2979	5.71814
1208	3.14102	3.29803	5.72024
1209	3.14225	3.29831	5.72235
1210	3.1435	3.29885	5.72447
1211	3.14471	3.29976	5.72662
1212	3.14587	3.30114	5.72878
1213	3.14706	3.30287	5.73096
1214	3.14842	3.30478	5.73313
1215	3.1499	3.30685	5.73529
1216	3.15148	3.30908	5.73746
1217	3.1531	3.31146	5.73965
1218	3.15475	3.31397	5.74184
1219	3.15637	3.31662	5.74407
1220	3.15795	3.3194	5.74631
1221	3.15943	3.3223	5.7486
1222	3.16078	3.32531	5.75092
1223	3.16198	3.32842	5.75329
1224	3.16298	3.33163	5.75571
1225	3.1638	3.33494	5.75826
1226	3.16452	3.33836	5.76097
1227	3.16512	3.34189	5.7638
1228	3.16563	3.34553	5.7667
1229	3.16605	3.3493	5.76964
1230	3.16639	3.35318	5.77257
1231	3.16665	3.3572	5.77545
1232	3.16685	3.36134	5.77824
1233	3.16699	3.36562	5.78089
1234	3.16708	3.37004	5.78335
1235	3.16713	3.37461	5.7856
1236	3.16714	3.37932	5.78757
1237	3.16712	3.38423	5.78925
1238	3.16705	3.38935	5.79065
1239	3.16692	3.39467	5.79181
1240	3.16675	3.40015	5.79279
1241	3.16651	3.40576	5.79363
1242	3.16621	3.41148	5.79438
1243	3.16585	3.41729	5.79509
1244	3.16542	3.42314	5.7958
1245	3.16493	3.42903	5.79657
1246	3.16435	3.43491	5.79743
1247	3.1637	3.44076	5.79844
1248	3.16297	3.44656	5.79964
1249	3.16229	3.45246	5.80109
1250	3.16176	3.45859	5.80277
1251	3.16129	3.46489	5.80462
1252	3.16082	3.47129	5.80658
1253	3.16028	3.47771	5.80859
1254	3.1596	3.48409	5.81059
1255	3.15871	3.49035	5.81252
1256	3.15754	3.49643	5.81433
1257	3.15601	3.50226	5.81596
1258	3.15406	3.50777	5.81734
1259	3.15162	3.51289	5.81842
1260	3.14861	3.51754	5.81913
1261	3.14508	3.52186	5.81951
1262	3.14114	3.526	5.81964
1263	3.1368	3.52994	5.81954
1264	3.13209	3.53365	5.81924
1265	3.12702	3.53711	5.81874
1266	3.12163	3.54029	5.81809
1267	3.11592	3.54317	5.81729
1268	3.10992	3.54572	5.81638
1269	3.10366	3.54792	5.81537
1270	3.09714	3.54974	5.81428
1271	3.0904	3.55116	5.81314
1272	3.08345	3.55214	5.81197
1273	3.07603	3.55251	5.81072
1274	3.06795	3.55216	5.80935
1275	3.05934	3.55121	5.80785
1276	3.05033	3.54979	5.80625
1277	3.04105	3.54802	5.80455
1278	3.03164	3.54602	5.80277
1279	3.02221	3.54391	5.80091
1280	3.0129	3.5418	5.79898
1281	3.00385	3.53982	5.79701
1282	2.99518	3.5381	5.79499
[truncated: 111,663 more rows]

## Sheet: P2S1-008
Frame	T8_Head Lateral Bending	T8_Head Axial Bending	T8_Head Flexion/Extension
[truncated: 95,159 more rows]

[truncated: 1 more sheets: P2S1-009]
