# Supplementary material for: Comparison of different techniques for prehospital cervical spine immobilization: Biomechanical measurements with a wireless motion capture system
Source: PLoS One. 2023 Nov 28;18(11):e0292300. doi: 10.1371/journal.pone.0292300 (PMC10683997; doi:10.1371/journal.pone.0292300)
Supplement: S5 Dataset — (XLSX) [file pone.0292300.s010.xlsx]

## Sheet: P3S0-001
Frame	T8_Head Lateral Bending	T8_Head Axial Bending	T8_Head Flexion/Extension
0	-9.00136	6.83776	15.1358
1	-8.99735	6.83865	15.122
2	-8.99291	6.83948	15.1075
3	-8.98819	6.84026	15.0926
4	-8.98333	6.84101	15.0774
5	-8.97847	6.84176	15.0623
6	-8.97375	6.84254	15.0473
7	-8.96931	6.84335	15.0329
8	-8.96529	6.84424	15.0191
9	-8.96183	6.84522	15.0062
10	-8.95906	6.84631	14.9945
11	-8.95714	6.84755	14.9842
12	-8.95619	6.84895	14.9755
13	-8.95628	6.85048	14.9687
14	-8.95727	6.85211	14.9637
15	-8.95906	6.85383	14.9603
16	-8.96153	6.85564	14.9582
17	-8.96455	6.85755	14.9569
18	-8.96802	6.85955	14.9563
19	-8.97181	6.86165	14.9559
20	-8.97581	6.86384	14.9556
21	-8.97989	6.86613	14.9549
22	-8.98395	6.86852	14.9536
23	-8.98787	6.87101	14.9514
24	-8.99152	6.87359	14.9479
25	-8.99521	6.87632	14.9432
26	-8.99929	6.87922	14.9377
27	-9.00364	6.88228	14.9314
28	-9.00817	6.88545	14.9246
29	-9.0128	6.88872	14.9175
30	-9.01741	6.89207	14.9103
31	-9.02193	6.89546	14.9031
32	-9.02625	6.89887	14.8962
33	-9.03027	6.90227	14.8897
34	-9.03391	6.90565	14.8839
35	-9.03707	6.90897	14.8788
36	-9.03966	6.9122	14.8748
37	-9.04142	6.91527	14.8715
38	-9.0423	6.91816	14.8687
39	-9.0425	6.92091	14.8663
40	-9.04222	6.92359	14.8644
41	-9.04164	6.92627	14.8629
42	-9.04097	6.929	14.8618
43	-9.0404	6.93186	14.8612
44	-9.04012	6.93488	14.861
45	-9.04034	6.93815	14.8613
46	-9.04124	6.94172	14.862
47	-9.04302	6.94565	14.8631
48	-9.04588	6.95001	14.8647
49	-9.04983	6.95476	14.8669
50	-9.05465	6.95983	14.8699
51	-9.06022	6.96518	14.8737
52	-9.06641	6.9708	14.878
53	-9.07309	6.97666	14.8828
54	-9.08013	6.98273	14.8878
55	-9.08742	6.989	14.8931
56	-9.09481	6.99542	14.8984
57	-9.10218	7.00199	14.9036
58	-9.1094	7.00867	14.9086
59	-9.11634	7.01544	14.9133
60	-9.12289	7.02228	14.9175
61	-9.12917	7.0292	14.9214
62	-9.13544	7.03623	14.9251
63	-9.14168	7.04339	14.9287
64	-9.1479	7.05068	14.9322
65	-9.15409	7.05811	14.9356
66	-9.16027	7.06568	14.9389
67	-9.16644	7.07342	14.9423
68	-9.17259	7.08132	14.9456
69	-9.17872	7.08939	14.949
70	-9.18484	7.09764	14.9524
71	-9.19095	7.10608	14.9559
72	-9.19705	7.11471	14.9596
73	-9.20319	7.12378	14.9634
74	-9.20939	7.1334	14.9674
75	-9.21564	7.14346	14.9715
76	-9.22191	7.15382	14.9757
77	-9.22816	7.16435	14.9799
78	-9.23437	7.17493	14.9841
79	-9.24051	7.18541	14.9882
80	-9.24655	7.19567	14.9922
81	-9.25247	7.20559	14.9961
82	-9.25824	7.21502	14.9997
83	-9.26382	7.22385	15.0031
84	-9.2692	7.23193	15.0062
85	-9.27439	7.23935	15.0089
86	-9.27941	7.24631	15.011
87	-9.28429	7.25285	15.0128
88	-9.28904	7.25899	15.0143
89	-9.29366	7.26479	15.0157
90	-9.29816	7.27027	15.017
91	-9.30256	7.27548	15.0184
92	-9.30687	7.28046	15.0199
93	-9.31109	7.28524	15.0217
94	-9.31523	7.28986	15.0238
95	-9.31932	7.29437	15.0265
96	-9.32335	7.29879	15.0297
97	-9.3272	7.30295	15.0336
98	-9.33079	7.30671	15.0383
99	-9.33416	7.31013	15.0435
100	-9.33739	7.31329	15.0492
101	-9.34053	7.31625	15.0551
102	-9.34365	7.31908	15.0611
103	-9.34681	7.32186	15.0671
104	-9.35008	7.32465	15.0729
105	-9.35352	7.32752	15.0784
106	-9.35719	7.33054	15.0834
107	-9.36114	7.33379	15.0878
108	-9.36546	7.33733	15.0913
109	-9.37031	7.34125	15.0941
110	-9.37576	7.34554	15.0961
111	-9.38165	7.35009	15.0975
112	-9.38786	7.35483	15.0984
113	-9.39423	7.35964	15.099
114	-9.40062	7.36445	15.0994
115	-9.4069	7.36915	15.0998
116	-9.41292	7.37366	15.1002
117	-9.41855	7.37788	15.1007
118	-9.42363	7.38171	15.1016
119	-9.42804	7.38506	15.1029
120	-9.43162	7.38785	15.1048
121	-9.43439	7.39008	15.1072
122	-9.43649	7.39186	15.1098
123	-9.43801	7.39325	15.1127
124	-9.43905	7.3943	15.1159
125	-9.43969	7.39506	15.1192
126	-9.44003	7.39557	15.1226
127	-9.44014	7.3959	15.1262
128	-9.44012	7.3961	15.1298
129	-9.44006	7.39621	15.1335
130	-9.44004	7.39629	15.1373
131	-9.44016	7.39639	15.141
132	-9.4405	7.39656	15.1447
133	-9.44097	7.39669	15.1483
134	-9.44143	7.39667	15.1521
135	-9.44186	7.3965	15.156
136	-9.44225	7.39623	15.1599
137	-9.4426	7.39587	15.1639
138	-9.44291	7.39545	15.1679
139	-9.44315	7.395	15.1719
140	-9.44332	7.39455	15.176
141	-9.44342	7.39412	15.18
142	-9.44344	7.39373	15.1841
143	-9.44337	7.39342	15.1881
144	-9.4432	7.3932	15.1921
145	-9.44286	7.39304	15.1962
146	-9.44229	7.39289	15.2005
147	-9.44155	7.39276	15.205
148	-9.44069	7.39264	15.2095
149	-9.43976	7.39254	15.214
150	-9.4388	7.39246	15.2184
151	-9.43786	7.39241	15.2228
152	-9.43699	7.3924	15.2269
153	-9.43624	7.39242	15.2308
154	-9.43566	7.39248	15.2343
155	-9.4353	7.39259	15.2375
156	-9.4352	7.39275	15.2402
157	-9.43534	7.39297	15.2423
158	-9.43566	7.39324	15.244
159	-9.43615	7.39356	15.2452
160	-9.43677	7.39393	15.2461
161	-9.43751	7.39433	15.2467
162	-9.43835	7.39477	15.2472
163	-9.43926	7.39523	15.2475
164	-9.44024	7.3957	15.2479
165	-9.44126	7.39619	15.2483
166	-9.4423	7.39668	15.2488
167	-9.44335	7.39716	15.2496
168	-9.44437	7.39764	15.2507
169	-9.4454	7.39811	15.2521
170	-9.44649	7.39861	15.2536
171	-9.44763	7.39912	15.2553
172	-9.44881	7.39964	15.257
173	-9.45003	7.40017	15.2589
174	-9.45129	7.40071	15.2607
175	-9.45258	7.40125	15.2626
176	-9.4539	7.4018	15.2645
177	-9.45524	7.40235	15.2663
178	-9.45661	7.4029	15.268
179	-9.45799	7.40345	15.2697
180	-9.45938	7.40399	15.2712
181	-9.46086	7.40458	15.2726
182	-9.46248	7.40527	15.2739
183	-9.46421	7.40603	15.2751
184	-9.46599	7.40682	15.2763
185	-9.46781	7.4076	15.2774
186	-9.4696	7.40836	15.2785
187	-9.47135	7.40906	15.2796
188	-9.473	7.40966	15.2807
189	-9.47452	7.41014	15.2818
190	-9.47586	7.41047	15.283
191	-9.477	7.41061	15.2842
192	-9.47788	7.41053	15.2855
193	-9.47858	7.41023	15.2868
194	-9.47918	7.40973	15.2883
195	-9.47966	7.40907	15.2897
196	-9.48003	7.40826	15.2912
197	-9.48026	7.40732	15.2927
198	-9.48035	7.40629	15.2942
199	-9.48028	7.40517	15.2957
200	-9.48005	7.404	15.2972
201	-9.47965	7.4028	15.2987
202	-9.47906	7.40159	15.3002
203	-9.47827	7.40039	15.3017
204	-9.47728	7.39923	15.3031
205	-9.47593	7.39804	15.3044
206	-9.47412	7.39674	15.3058
207	-9.47196	7.39536	15.3072
208	-9.46952	7.39392	15.3085
209	-9.46692	7.39245	15.3098
210	-9.46423	7.39097	15.3112
211	-9.46155	7.38951	15.3125
212	-9.45898	7.38809	15.3137
213	-9.4566	7.38674	15.315
214	-9.45451	7.38547	15.3162
215	-9.4528	7.38432	15.3174
216	-9.45156	7.38331	15.3186
217	-9.45077	7.38245	15.3199
218	-9.45029	7.38173	15.3212
219	-9.45009	7.38111	15.3226
220	-9.45012	7.38059	15.3241
221	-9.45035	7.38013	15.3255
222	-9.45073	7.37971	15.3268
223	-9.45123	7.37932	15.328
224	-9.45181	7.37892	15.3291
225	-9.45242	7.37849	15.33
226	-9.45303	7.37802	15.3307
227	-9.4536	7.37747	15.3311
228	-9.45408	7.37683	15.3311
229	-9.45458	7.37615	15.3309
230	-9.45523	7.37551	15.3305
231	-9.45597	7.37488	15.3299
232	-9.45678	7.37424	15.3291
233	-9.45763	7.37357	15.3281
234	-9.45849	7.37286	15.3269
235	-9.45931	7.37209	15.3255
236	-9.46007	7.37123	15.3239
237	-9.46073	7.37027	15.3222
238	-9.46125	7.3692	15.3203
239	-9.46162	7.36799	15.3182
240	-9.46178	7.36662	15.316
241	-9.46179	7.36508	15.3135
242	-9.46173	7.3634	15.3107
243	-9.46158	7.36159	15.3076
244	-9.46133	7.35966	15.3043
245	-9.46099	7.35764	15.3008
246	-9.46055	7.35552	15.2971
247	-9.45999	7.35334	15.2935
248	-9.45932	7.35111	15.2897
249	-9.45852	7.34883	15.286
250	-9.4576	7.34653	15.2824
251	-9.45655	7.34423	15.2789
252	-9.45535	7.34193	15.2756
253	-9.45376	7.33951	15.2724
254	-9.45163	7.33686	15.269
255	-9.4491	7.33404	15.2656
256	-9.4463	7.33112	15.2622
257	-9.44338	7.32817	15.2588
258	-9.44048	7.32523	15.2555
259	-9.43774	7.32239	15.2523
260	-9.4353	7.3197	15.2492
261	-9.4333	7.31722	15.2463
262	-9.43188	7.31503	15.2436
263	-9.43118	7.31317	15.2411
264	-9.43135	7.31173	15.239
265	-9.43251	7.31078	15.2371
266	-9.4346	7.31033	15.2355
267	-9.43746	7.31027	15.2341
268	-9.44092	7.31053	15.2329
269	-9.44483	7.311	15.2318
270	-9.44901	7.31159	15.231
271	-9.4533	7.31221	15.2302
272	-9.45754	7.31278	15.2296
273	-9.46157	7.31319	15.2291
274	-9.46522	7.31336	15.2286
275	-9.46833	7.31318	15.2281
276	-9.47073	7.31259	15.2277
277	-9.4726	7.31167	15.2273
278	-9.47422	7.31063	15.2271
279	-9.4756	7.30943	15.2269
280	-9.47675	7.30809	15.2268
281	-9.47769	7.3066	15.2268
282	-9.47842	7.30495	15.2269
283	-9.47897	7.30314	15.2271
284	-9.47934	7.30116	15.2273
285	-9.47954	7.29901	15.2276
286	-9.47959	7.29668	15.228
287	-9.4795	7.29417	15.2284
288	-9.47928	7.29148	15.2288
289	-9.4788	7.28847	15.2294
290	-9.47797	7.28509	15.2302
291	-9.47686	7.2814	15.2313
292	-9.47551	7.27747	15.2325
293	-9.47401	7.27337	15.2337
294	-9.47239	7.26917	15.235
295	-9.47074	7.26493	15.2361
296	-9.4691	7.26072	15.2371
297	-9.46755	7.25662	15.2379
298	-9.46613	7.25269	15.2384
299	-9.46493	7.24899	15.2386
300	-9.46399	7.24561	15.2383
301	-9.46324	7.24251	15.2376
302	-9.46257	7.23964	15.2365
303	-9.46199	7.23693	15.2352
304	-9.46148	7.23437	15.2335
305	-9.46106	7.2319	15.2317
306	-9.46072	7.2295	15.2297
307	-9.46046	7.22713	15.2275
308	-9.46028	7.22475	15.2253
309	-9.46019	7.22233	15.2231
310	-9.46019	7.21982	15.2208
311	-9.46027	7.21719	15.2186
312	-9.46044	7.21441	15.2165
313	-9.46067	7.21138	15.2145
314	-9.46095	7.20811	15.2124
315	-9.46129	7.20466	15.2103
316	-9.46171	7.20109	15.2082
317	-9.46221	7.19747	15.206
318	-9.46281	7.19388	15.2038
319	-9.46352	7.19038	15.2016
320	-9.46434	7.18704	15.1993
321	-9.46529	7.18392	15.197
322	-9.46638	7.18109	15.1947
323	-9.46762	7.17862	15.1923
324	-9.46903	7.17659	15.1899
325	-9.47066	7.17502	15.1875
326	-9.47257	7.17389	15.185
327	-9.47469	7.17312	15.1825
328	-9.47699	7.17264	15.1799
329	-9.47942	7.17239	15.1773
330	-9.48193	7.17229	15.1747
331	-9.48448	7.17228	15.1721
332	-9.48702	7.1723	15.1694
333	-9.4895	7.17227	15.1668
334	-9.49189	7.17212	15.1641
335	-9.49413	7.17178	15.1615
336	-9.49617	7.1712	15.1588
337	-9.49813	7.17044	15.1561
338	-9.50012	7.16963	15.1532
339	-9.50211	7.16876	15.1501
340	-9.50407	7.16785	15.147
341	-9.50598	7.16689	15.1438
342	-9.50781	7.16588	15.1407
343	-9.50952	7.16483	15.1378
344	-9.5111	7.16374	15.135
345	-9.5125	7.16262	15.1325
346	-9.51372	7.16145	15.1303
347	-9.51471	7.16025	15.1285
348	-9.51544	7.15901	15.1271
349	-9.51588	7.15766	15.1262
350	-9.51601	7.15615	15.1257
351	-9.51588	7.1545	15.1257
352	-9.51554	7.15278	15.126
353	-9.51503	7.15101	15.1265
354	-9.5144	7.14925	15.1273
355	-9.5137	7.14754	15.1281
356	-9.51296	7.14591	15.1289
357	-9.51224	7.14442	15.1297
358	-9.51159	7.14311	15.1304
359	-9.51104	7.14203	15.1309
360	-9.51064	7.1412	15.1312
361	-9.51029	7.14064	15.1312
362	-9.50985	7.1403	15.1312
363	-9.50936	7.14015	15.1312
364	-9.50886	7.14017	15.1311
365	-9.50837	7.14032	15.131
366	-9.50793	7.14057	15.1308
367	-9.50758	7.1409	15.1307
368	-9.50733	7.14129	15.1304
369	-9.50724	7.14169	15.1302
370	-9.50732	7.14209	15.1299
371	-9.50762	7.14245	15.1296
372	-9.50817	7.14274	15.1293
373	-9.50904	7.14305	15.1289
374	-9.51026	7.14346	15.1284
375	-9.51176	7.14393	15.1278
376	-9.51348	7.14445	15.1272
377	-9.51534	7.14499	15.1266
378	-9.51729	7.14553	15.126
379	-9.51924	7.14604	15.1253
380	-9.52115	7.1465	15.1248
381	-9.52294	7.14688	15.1242
382	-9.52454	7.14716	15.1238
383	-9.52589	7.14732	15.1234
384	-9.52693	7.14732	15.1232
385	-9.52763	7.14717	15.1231
386	-9.52805	7.14688	15.1232
387	-9.52826	7.14648	15.1233
388	-9.52829	7.14599	15.1235
389	-9.52821	7.14541	15.1238
390	-9.52806	7.14478	15.1242
391	-9.5279	7.14411	15.1245
392	-9.52777	7.14342	15.1248
393	-9.52772	7.14273	15.1251
394	-9.52782	7.14206	15.1253
395	-9.52811	7.14142	15.1254
396	-9.52863	7.14083	15.1254
397	-9.52942	7.14027	15.1253
398	-9.53041	7.13969	15.125
399	-9.53158	7.13909	15.1247
400	-9.53287	7.13849	15.1244
401	-9.53425	7.13788	15.124
402	-9.53567	7.13728	15.1236
403	-9.5371	7.13669	15.1231
404	-9.5385	7.13611	15.1227
405	-9.53981	7.13556	15.1223
406	-9.54101	7.13503	15.1219
407	-9.54205	7.13453	15.1216
408	-9.54289	7.13407	15.1214
409	-9.5435	7.13363	15.1213
410	-9.54392	7.13319	15.1212
411	-9.54419	7.13276	15.1212
412	-9.54434	7.13234	15.1212
413	-9.54441	7.13195	15.1212
414	-9.54444	7.13158	15.1213
415	-9.54448	7.13124	15.1214
416	-9.54455	7.13095	15.1214
417	-9.5447	7.1307	15.1214
418	-9.54496	7.1305	15.1214
419	-9.54538	7.13037	15.1213
420	-9.546	7.1303	15.1211
421	-9.54682	7.13035	15.1209
422	-9.54781	7.13053	15.1206
423	-9.54894	7.13081	15.1203
424	-9.55018	7.13118	15.12
425	-9.55149	7.13159	15.1196
426	-9.55285	7.13201	15.1192
427	-9.55423	7.13243	15.1188
428	-9.55559	7.1328	15.1184
429	-9.5569	7.13311	15.1179
430	-9.55814	7.13331	15.1174
431	-9.55926	7.13339	15.1169
432	-9.56024	7.13331	15.1164
433	-9.56109	7.13304	15.1157
434	-9.56184	7.13261	15.1149
435	-9.56251	7.13204	15.1141
436	-9.56312	7.13137	15.1131
437	-9.56368	7.13062	15.1122
438	-9.56421	7.12984	15.1112
439	-9.56473	7.12906	15.1103
440	-9.56524	7.1283	15.1095
441	-9.56576	7.1276	15.1088
442	-9.56632	7.127	15.1083
443	-9.56693	7.12652	15.1079
444	-9.56759	7.1262	15.1078
445	-9.56828	7.12601	15.108
446	-9.56897	7.12591	15.1083
447	-9.56965	7.12589	15.1088
448	-9.57033	7.12593	15.1094
449	-9.57104	7.12604	15.1102
450	-9.57176	7.1262	15.1111
451	-9.57252	7.1264	15.112
452	-9.57332	7.12663	15.113
453	-9.57416	7.12689	15.114
454	-9.57507	7.12717	15.115
455	-9.57604	7.12746	15.116
456	-9.57708	7.12775	15.1169
457	-9.57818	7.12804	15.1178
458	-9.57931	7.12835	15.1188
459	-9.58047	7.12868	15.1197
460	-9.58169	7.12902	15.1207
461	-9.58294	7.1294	15.1216
462	-9.58426	7.1298	15.1227
463	-9.58563	7.13024	15.1237
464	-9.58707	7.13072	15.1248
465	-9.58859	7.13124	15.1259
466	-9.59017	7.1318	15.127
467	-9.59185	7.13242	15.1282
468	-9.5936	7.13309	15.1294
469	-9.59556	7.13389	15.1308
470	-9.59778	7.13487	15.1323
471	-9.60019	7.13598	15.1339
472	-9.60274	7.13717	15.1356
473	-9.60535	7.13841	15.1373
474	-9.60798	7.13965	15.139
475	-9.61055	7.14084	15.1407
476	-9.61301	7.14193	15.1423
477	-9.61529	7.14289	15.1438
478	-9.61732	7.14368	15.1451
479	-9.61905	7.14423	15.1462
480	-9.62042	7.14452	15.147
481	-9.62142	7.14453	15.1477
482	-9.62212	7.14429	15.1483
483	-9.62257	7.14385	15.1488
484	-9.62279	7.14325	15.1492
485	-9.62284	7.1425	15.1495
486	-9.62275	7.14166	15.1496
487	-9.62256	7.14075	15.1496
488	-9.6223	7.1398	15.1495
489	-9.62203	7.13886	15.1491
490	-9.62176	7.13796	15.1485
491	-9.62156	7.13713	15.1478
492	-9.62144	7.13641	15.1468
493	-9.62139	7.13574	15.1455
494	-9.62132	7.13506	15.1438
495	-9.62124	7.13437	15.1418
496	-9.62115	7.13368	15.1396
497	-9.62103	7.13299	15.1372
498	-9.62088	7.13231	15.1347
499	-9.6207	7.13164	15.1322
500	-9.62048	7.13099	15.1296
501	-9.62022	7.13037	15.127
502	-9.61992	7.12978	15.1246
503	-9.61957	7.12923	15.1224
504	-9.61916	7.12872	15.1204
505	-9.61856	7.12819	15.1184
506	-9.6177	7.12758	15.1164
507	-9.61664	7.12694	15.1144
508	-9.61547	7.12628	15.1123
509	-9.61425	7.12566	15.1104
510	-9.61307	7.12509	15.1085
511	-9.612	7.12461	15.1067
512	-9.61111	7.12426	15.1052
513	-9.61049	7.12406	15.1038
514	-9.6102	7.12406	15.1027
515	-9.61032	7.12428	15.102
516	-9.61093	7.12476	15.1015
517	-9.61214	7.12552	15.1015
518	-9.61394	7.12656	15.1017
519	-9.61623	7.12783	15.1022
520	-9.61889	7.12929	15.103
521	-9.62181	7.13091	15.104
522	-9.62487	7.13265	15.1052
523	-9.62798	7.13447	15.1065
524	-9.63101	7.13635	15.108
525	-9.63386	7.13823	15.1096
526	-9.63641	7.14008	15.1112
527	-9.63856	7.14188	15.1129
528	-9.64019	7.14357	15.1146
529	-9.64133	7.14519	15.1165
530	-9.64213	7.14681	15.1187
531	-9.64264	7.14843	15.1211
532	-9.64291	7.15005	15.1238
533	-9.64299	7.15169	15.1265
534	-9.64295	7.15334	15.1292
535	-9.64282	7.15501	15.1319
536	-9.64268	7.1567	15.1345
537	-9.64256	7.15843	15.1369
538	-9.64252	7.16019	15.139
539	-9.64262	7.162	15.1407
540	-9.64291	7.16385	15.142
541	-9.64327	7.16572	15.143
542	-9.64357	7.16758	15.1438
543	-9.64383	7.16944	15.1444
544	-9.6441	7.17132	15.1447
545	-9.6444	7.17324	15.1449
546	-9.64476	7.17519	15.1449
547	-9.6452	7.17721	15.1447
548	-9.64576	7.17929	15.1442
549	-9.64646	7.18146	15.1436
550	-9.64734	7.18372	15.1427
551	-9.64843	7.1861	15.1416
552	-9.64975	7.1886	15.1403
553	-9.65102	7.19148	15.1394
554	-9.65202	7.19491	15.1391
555	-9.6529	7.19873	15.1392
556	-9.65379	7.20279	15.1395
557	-9.65482	7.20693	15.1395
558	-9.65614	7.211	15.139
559	-9.65787	7.21485	15.1377
560	-9.66016	7.21832	15.1352
561	-9.66315	7.22126	15.1314
562	-9.66696	7.22352	15.1258
563	-9.67174	7.22494	15.1182
564	-9.67763	7.22537	15.1083
565	-9.68526	7.22528	15.0953
566	-9.69489	7.22511	15.079
567	-9.70608	7.22472	15.0601
568	-9.71841	7.22396	15.0392
569	-9.73143	7.22267	15.0169
570	-9.74471	7.22069	14.9938
571	-9.75782	7.21789	14.9704
572	-9.77031	7.21409	14.9475
573	-9.78175	7.20915	14.9256
574	-9.7917	7.20292	14.9053
575	-9.79974	7.19523	14.8872
576	-9.80541	7.18595	14.8719
577	-9.80868	7.17396	14.8589
578	-9.80998	7.15875	14.8469
579	-9.80964	7.14101	14.8361
580	-9.80794	7.12143	14.8263
581	-9.80519	7.10071	14.8174
582	-9.8017	7.07953	14.8096
583	-9.79776	7.0586	14.8027
584	-9.79368	7.03862	14.7967
585	-9.78976	7.02026	14.7916
586	-9.7863	7.00424	14.7872
587	-9.7836	6.99123	14.7837
588	-9.78197	6.98195	14.781
589	-9.78093	6.97613	14.7795
590	-9.77984	6.97285	14.7796
591	-9.77878	6.97181	14.7812
592	-9.77781	6.97271	14.7838
593	-9.777	6.97524	14.7874
594	-9.77641	6.9791	14.7915
595	-9.77611	6.984	14.796
596	-9.77617	6.98962	14.8006
597	-9.77666	6.99567	14.8049
598	-9.77765	7.00183	14.8089
599	-9.77919	7.00782	14.8122
600	-9.78136	7.01333	14.8145
601	-9.78445	7.01911	14.816
602	-9.7886	7.026	14.8171
603	-9.79359	7.03376	14.8179
604	-9.7992	7.04217	14.8185
605	-9.80525	7.051	14.8188
606	-9.81151	7.06003	14.8191
607	-9.81778	7.06904	14.8193
608	-9.82385	7.0778	14.8196
609	-9.82952	7.08609	14.82
610	-9.83458	7.09368	14.8206
611	-9.83881	7.10034	14.8215
612	-9.84202	7.10586	14.8227
613	-9.84436	7.1102	14.8242
614	-9.84615	7.11358	14.826
615	-9.84744	7.11617	14.828
616	-9.84828	7.11813	14.8302
617	-9.84872	7.11961	14.8326
618	-9.8488	7.12078	14.8349
619	-9.84856	7.12179	14.8373
620	-9.84806	7.12281	14.8397
621	-9.84735	7.12399	14.842
622	-9.84646	7.1255	14.8441
623	-9.84544	7.12749	14.846
624	-9.84435	7.13012	14.8477
625	-9.84293	7.13335	14.8491
626	-9.84095	7.13696	14.8502
627	-9.83854	7.14089	14.8512
628	-9.8358	7.14506	14.8519
629	-9.83284	7.14939	14.8526
630	-9.82977	7.15381	14.8533
631	-9.8267	7.15824	14.854
632	-9.82375	7.16262	14.8547
633	-9.82102	7.16687	14.8557
634	-9.81861	7.1709	14.8568
635	-9.81666	7.17466	14.8582
636	-9.81525	7.17806	14.8599
637	-9.81425	7.18098	14.8617
638	-9.81346	7.18342	14.8635
639	-9.81287	7.18549	14.8652
640	-9.81251	7.18732	14.867
641	-9.81236	7.18902	14.8689
642	-9.81244	7.19069	14.8711
643	-9.81276	7.19247	14.8735
644	-9.81331	7.19446	14.8764
645	-9.81412	7.19678	14.8797
646	-9.81517	7.19954	14.8836
647	-9.81649	7.20286	14.8881
648	-9.81807	7.20686	14.8933
649	-9.82011	7.21164	14.8993
650	-9.82272	7.21716	14.9062
651	-9.8258	7.22327	14.9137
652	-9.82924	7.22985	14.9218
653	-9.83293	7.23675	14.9304
654	-9.83675	7.24385	14.9393
655	-9.84061	7.25101	14.9485
656	-9.84438	7.25809	14.9578
657	-9.84796	7.26497	14.9671
658	-9.85124	7.2715	14.9764
659	-9.85412	7.27755	14.9854
660	-9.85647	7.28299	14.9942
661	-9.85844	7.28796	15.0029
662	-9.86023	7.29269	15.012
663	-9.86185	7.29719	15.0213
664	-9.86327	7.30147	15.0307
665	-9.86451	7.30555	15.0401
666	-9.86555	7.30942	15.0495
667	-9.86639	7.31311	15.0587
668	-9.86703	7.31661	15.0676
669	-9.86746	7.31994	15.0762
670	-9.86767	7.32311	15.0843
671	-9.86767	7.32613	15.0918
672	-9.86745	7.329	15.0987
673	-9.86687	7.33159	15.1048
674	-9.86583	7.3338	15.1101
675	-9.86443	7.33569	15.1148
676	-9.86273	7.33733	15.119
677	-9.86083	7.33881	15.1228
678	-9.8588	7.34018	15.1264
679	-9.85672	7.34153	15.1299
680	-9.85468	7.34292	15.1335
681	-9.85275	7.34443	15.1372
682	-9.85101	7.34612	15.1412
683	-9.84955	7.34808	15.1457
684	-9.84845	7.35036	15.1507
685	-9.84767	7.35294	15.1562
686	-9.84707	7.35569	15.1621
687	-9.84665	7.35861	15.1682
688	-9.84636	7.36166	15.1746
689	-9.84619	7.36483	15.1811
690	-9.84611	7.36809	15.1877
691	-9.84609	7.37142	15.1945
692	-9.84611	7.37481	15.2012
693	-9.84613	7.37823	15.2079
694	-9.84614	7.38166	15.2145
695	-9.8461	7.38508	15.2209
696	-9.84599	7.38846	15.2272
697	-9.84586	7.39188	15.2332
698	-9.84576	7.39539	15.2392
699	-9.8457	7.39897	15.245
700	-9.84565	7.4026	15.2508
701	-9.84562	7.40627	15.2565
702	-9.84558	7.40995	15.2623
703	-9.84553	7.41361	15.268
704	-9.84545	7.41724	15.2738
705	-9.84534	7.42081	15.2797
706	-9.84518	7.42431	15.2856
707	-9.84497	7.42771	15.2917
708	-9.84469	7.43099	15.2979
709	-9.84438	7.43414	15.3044
710	-9.84407	7.43717	15.311
711	-9.84375	7.44009	15.3179
712	-9.84341	7.44294	15.3248
713	-9.84303	7.44573	15.3318
714	-9.8426	7.44849	15.3388
715	-9.84212	7.45124	15.3459
716	-9.84156	7.454	15.3528
717	-9.84093	7.4568	15.3596
718	-9.8402	7.45965	15.3662
719	-9.83937	7.46258	15.3726
720	-9.83843	7.46561	15.3787
721	-9.83738	7.46881	15.3847
722	-9.83628	7.47221	15.3905
723	-9.83509	7.47574	15.3962
724	-9.83384	7.47937	15.4017
725	-9.8325	7.48303	15.4072
726	-9.83107	7.48666	15.4125
727	-9.82956	7.49023	15.4177
728	-9.82795	7.49367	15.4227
729	-9.82624	7.49693	15.4276
730	-9.82442	7.49995	15.4323
731	-9.8225	7.50269	15.4369
732	-9.82047	7.50508	15.4412
733	-9.81821	7.50725	15.4454
734	-9.81566	7.50934	15.4493
735	-9.81288	7.5113	15.4531
736	-9.80994	7.51311	15.4567
737	-9.80691	7.51474	15.4601
738	-9.80383	7.51616	15.4633
739	-9.80079	7.51735	15.4665
740	-9.79783	7.51825	15.4696
741	-9.79503	7.51886	15.4726
742	-9.79245	7.51914	15.4756
743	-9.79015	7.51906	15.4786
744	-9.7882	7.51859	15.4816
745	-9.78676	7.51754	15.4846
746	-9.78588	7.51585	15.4876
747	-9.78542	7.51362	15.4905
748	-9.78524	7.51097	15.4935
749	-9.78523	7.50802	15.4963
750	-9.78523	7.50489	15.4991
751	-9.78513	7.5017	15.5018
752	-9.78477	7.49855	15.5043
753	-9.78404	7.49556	15.5068
754	-9.78279	7.49286	15.5091
755	-9.7809	7.49056	15.5113
756	-9.77822	7.48878	15.5132
757	-9.77455	7.48728	15.515
758	-9.76989	7.48579	15.5164
759	-9.76445	7.48436	15.5175
760	-9.75842	7.48305	15.5184
761	-9.75201	7.48191	15.5193
762	-9.74543	7.48098	15.52
763	-9.73887	7.48032	15.5208
764	-9.73254	7.47998	15.5216
765	-9.72664	7.48001	15.5226
766	-9.72137	7.48047	15.5238
767	-9.71694	7.4814	15.5253
768	-9.71355	7.48285	15.5271
769	-9.71104	7.4851	15.5292
770	-9.70911	7.48826	15.5318
771	-9.7077	7.49215	15.5346
772	-9.70677	7.49659	15.5376
773	-9.70626	7.50139	15.5407
774	-9.70615	7.5064	15.5439
775	-9.70636	7.51141	15.5471
776	-9.70687	7.51627	15.5503
777	-9.70761	7.52078	15.5533
778	-9.70855	7.52477	15.5561
779	-9.70964	7.52806	15.5587
780	-9.71082	7.53047	15.5609
781	-9.71241	7.532	15.5629
782	-9.71466	7.53286	15.5652
783	-9.71741	7.53314	15.5674
784	-9.72055	7.53297	15.5696
785	-9.72392	7.53245	15.5717
786	-9.7274	7.53171	15.5735
787	-9.73085	7.53085	15.5751
788	-9.73413	7.52998	15.5762
789	-9.73709	7.52923	15.5769
790	-9.73962	7.52869	15.577
791	-9.74156	7.52849	15.5764
792	-9.74279	7.52874	15.5751
793	-9.74345	7.52941	15.5727
794	-9.74379	7.53037	15.569
795	-9.74382	7.53156	15.5644
796	-9.74354	7.53292	15.5591
797	-9.74296	7.53439	15.5532
798	-9.74206	7.5359	15.5472
799	-9.74087	7.5374	15.5411
800	-9.73938	7.53884	15.5354
801	-9.7376	7.54014	15.5301
802	-9.73552	7.54126	15.5256
803	-9.73316	7.54212	15.5222
804	-9.73051	7.54268	15.52
805	-9.72718	7.5434	15.5189
806	-9.72293	7.54465	15.5188
807	-9.71796	7.5462	15.5193
808	-9.71249	7.54784	15.5205
809	-9.70673	7.54935	15.5221
810	-9.70087	7.55052	15.5243
811	-9.69515	7.55112	15.5267
812	-9.68976	7.55093	15.5293
813	-9.68491	7.54975	15.532
814	-9.68082	7.54734	15.5348
815	-9.6777	7.54349	15.5374
816	-9.67575	7.53798	15.5398
817	-9.67543	7.53036	15.5422
818	-9.67679	7.52059	15.5446
819	-9.67947	7.50906	15.5472
820	-9.68307	7.49613	15.5498
821	-9.68721	7.4822	15.5526
822	-9.69151	7.46765	15.5555
823	-9.6956	7.45286	15.5585
824	-9.69909	7.43821	15.5616
825	-9.7016	7.4241	15.5648
826	-9.70275	7.41089	15.5681
827	-9.70215	7.39898	15.5716
828	-9.69944	7.38875	15.5751
829	-9.69441	7.37951	15.5785
830	-9.68736	7.37039	15.5816
831	-9.67864	7.36153	15.5846
832	-9.6686	7.35306	15.5875
833	-9.65757	7.34512	15.5906
834	-9.64592	7.33785	15.5938
835	-9.63397	7.33138	15.5975
836	-9.62209	7.32585	15.6017
837	-9.61061	7.32139	15.6065
838	-9.59989	7.31814	15.6121
839	-9.59026	7.31623	15.6186
840	-9.58208	7.3158	15.6262
841	-9.57476	7.31764	15.6353
842	-9.56755	7.3221	15.646
843	-9.56055	7.32868	15.6581
844	-9.55386	7.33685	15.6712
845	-9.54758	7.34609	15.6849
846	-9.5418	7.35588	15.699
847	-9.53664	7.36572	15.713
848	-9.53218	7.37507	15.7266
849	-9.52852	7.38342	15.7395
850	-9.52576	7.39026	15.7515
851	-9.52401	7.39505	15.762
852	-9.52334	7.3973	15.7708
853	-9.52421	7.39693	15.778
854	-9.52677	7.3945	15.784
855	-9.53073	7.39035	15.789
856	-9.53578	7.38484	15.7932
857	-9.54164	7.37833	15.7967
858	-9.548	7.37118	15.7996
859	-9.55456	7.36373	15.8022
860	-9.56102	7.35635	15.8044
861	-9.56709	7.34939	15.8066
862	-9.57247	7.3432	15.8089
863	-9.57686	7.33815	15.8114
864	-9.57996	7.33459	15.8142
865	-9.5819	7.33234	15.8172
866	-9.5831	7.33089	15.82
867	-9.58367	7.33012	15.8227
868	-9.58372	7.32989	15.8253
869	-9.58339	7.33009	15.8277
870	-9.58278	7.33059	15.8302
871	-9.58201	7.33125	15.8325
872	-9.5812	7.33195	15.8349
873	-9.58047	7.33256	15.8372
874	-9.57993	7.33296	15.8396
875	-9.5797	7.33302	15.842
876	-9.5799	7.3326	15.8445
877	-9.58055	7.33203	15.847
878	-9.58154	7.33163	15.8496
879	-9.58277	7.33133	15.8521
880	-9.58416	7.33102	15.8545
881	-9.58563	7.33063	15.857
882	-9.58709	7.33006	15.8596
883	-9.58845	7.32922	15.8621
884	-9.58964	7.32803	15.8647
885	-9.59057	7.3264	15.8673
886	-9.59114	7.32423	15.8699
887	-9.59129	7.32145	15.8726
888	-9.59091	7.31795	15.8754
889	-9.58989	7.31349	15.8783
890	-9.58822	7.30799	15.8814
891	-9.58603	7.30166	15.8845
892	-9.58345	7.29468	15.8877
893	-9.58061	7.28727	15.891
894	-9.57762	7.27961	15.8942
895	-9.57463	7.2719	15.8975
896	-9.57176	7.26433	15.9007
897	-9.56913	7.25712	15.9038
898	-9.56687	7.25045	15.9068
899	-9.56511	7.24451	15.9096
900	-9.56397	7.23952	15.9123
901	-9.56344	7.23528	15.9147
902	-9.56336	7.2315	15.9167
903	-9.56366	7.22812	15.9184
904	-9.56427	7.22512	15.92
905	-9.56513	7.22247	15.9215
906	-9.56616	7.22013	15.9231
907	-9.5673	7.21807	15.9247
908	-9.56848	7.21625	15.9264
909	-9.56963	7.21465	15.9285
910	-9.57067	7.21323	15.9309
911	-9.57155	7.21196	15.9337
912	-9.5722	7.21081	15.9371
913	-9.57255	7.2098	15.9414
914	-9.57266	7.20898	15.9468
915	-9.57259	7.20837	15.9531
916	-9.57242	7.20796	15.9599
917	-9.57223	7.20776	15.9669
918	-9.57207	7.20779	15.974
919	-9.57202	7.20804	15.9807
920	-9.57217	7.20853	15.9869
921	-9.57257	7.20926	15.9922
922	-9.5733	7.21024	15.9963
923	-9.57443	7.21147	15.999
924	-9.57604	7.21296	16
925	-9.57813	7.21483	15.9991
926	-9.58063	7.21717	15.9966
927	-9.58348	7.21988	15.9928
928	-9.58664	7.22292	15.9878
929	-9.59006	7.22619	15.982
930	-9.59369	7.22963	15.9755
931	-9.59747	7.23317	15.9687
932	-9.60137	7.23673	15.9617
933	-9.60533	7.24025	15.9549
934	-9.6093	7.24364	15.9484
935	-9.61323	7.24684	15.9425
936	-9.61707	7.24978	15.9374
937	-9.62093	7.25252	15.9327
938	-9.62492	7.25519	15.9279
939	-9.62902	7.25779	15.9229
940	-9.63321	7.26034	15.918
941	-9.63745	7.26284	15.9132
942	-9.64173	7.2653	15.9086
943	-9.64603	7.26773	15.9043
944	-9.65032	7.27014	15.9004
945	-9.65458	7.27253	15.897
946	-9.65878	7.27491	15.8941
947	-9.66291	7.2773	15.8919
948	-9.66694	7.27969	15.8905
949	-9.67084	7.28209	15.8901
950	-9.67463	7.28448	15.8906
951	-9.67833	7.28685	15.8919
952	-9.68198	7.28921	15.8938
953	-9.6856	7.29156	15.8962
954	-9.68921	7.29389	15.899
955	-9.69284	7.2962	15.9019
956	-9.69653	7.29849	15.9048
957	-9.70029	7.30076	15.9076
958	-9.70416	7.30301	15.9101
959	-9.70816	7.30524	15.9121
960	-9.71233	7.30744	15.9135
961	-9.71666	7.30956	15.9144
962	-9.72114	7.31157	15.9149
963	-9.72574	7.31348	15.9152
964	-9.73045	7.31535	15.9152
965	-9.73523	7.31719	15.9151
966	-9.74007	7.31905	15.915
967	-9.74494	7.32095	15.9148
968	-9.74982	7.32294	15.9146
969	-9.75469	7.32503	15.9144
970	-9.75953	7.32728	15.9145
971	-9.7643	7.3297	15.9147
972	-9.76899	7.33233	15.9151
973	-9.7736	7.33513	15.916
974	-9.77813	7.33802	15.9174
975	-9.78262	7.34102	15.9191
976	-9.78707	7.34412	15.9211
977	-9.79151	7.34733	15.9231
978	-9.79595	7.35067	15.9251
979	-9.80042	7.35412	15.9268
980	-9.80494	7.35771	15.9282
981	-9.80951	7.36144	15.9292
982	-9.81417	7.36531	15.9294
983	-9.81893	7.36933	15.929
984	-9.8238	7.3735	15.9276
985	-9.82879	7.37786	15.9251
986	-9.83387	7.3824	15.9216
987	-9.83903	7.38713	15.9172
988	-9.84426	7.39201	15.9121
989	-9.84955	7.39702	15.9066
990	-9.85489	7.40216	15.9007
991	-9.86028	7.4074	15.8948
992	-9.8657	7.41272	15.8889
993	-9.87115	7.4181	15.8832
994	-9.87661	7.42353	15.878
995	-9.88209	7.42899	15.8735
996	-9.88756	7.43446	15.8697
997	-9.89305	7.43997	15.8667
998	-9.89857	7.44556	15.8641
999	-9.90414	7.45123	15.8618
1000	-9.90973	7.45698	15.8599
1001	-9.91535	7.46279	15.8583
1002	-9.92099	7.46865	15.8569
1003	-9.92665	7.47457	15.8555
1004	-9.93232	7.48052	15.8543
1005	-9.93799	7.48651	15.853
1006	-9.94368	7.49253	15.8517
1007	-9.94936	7.49856	15.8503
1008	-9.95504	7.50461	15.8487
1009	-9.96087	7.51067	15.8471
1010	-9.96696	7.51675	15.8456
1011	-9.97322	7.52285	15.8443
1012	-9.97957	7.52899	15.843
1013	-9.98594	7.53515	15.8417
1014	-9.99222	7.54136	15.8403
1015	-9.99835	7.54761	15.8389
1016	-10.0042	7.55391	15.8373
1017	-10.0098	7.56026	15.8355
1018	-10.015	7.56668	15.8335
1019	-10.0196	7.57315	15.8311
1020	-10.0237	7.5797	15.8284
1021	-10.0272	7.58631	15.8251
1022	-10.0301	7.593	15.8214
1023	-10.0326	7.59975	15.8173
1024	-10.0347	7.60656	15.8128
1025	-10.0365	7.61342	15.8081
1026	-10.038	7.62033	15.8034
1027	-10.0393	7.62728	15.7986
1028	-10.0405	7.63428	15.794
1029	-10.0417	7.6413	15.7895
1030	-10.0429	7.64836	15.7854
1031	-10.0442	7.65544	15.7817
1032	-10.0456	7.66254	15.7785
1033	-10.0472	7.66979	15.7758
1034	-10.0487	7.67729	15.7734
1035	-10.0502	7.68496	15.7714
1036	-10.0516	7.69273	15.7696
1037	-10.053	7.70054	15.7681
1038	-10.0543	7.70831	15.7667
1039	-10.0556	7.71598	15.7654
1040	-10.0569	7.72347	15.7642
1041	-10.0582	7.73071	15.7629
1042	-10.0594	7.73763	15.7616
1043	-10.0607	7.74417	15.7602
1044	-10.0619	7.75025	15.7586
1045	-10.0631	7.75587	15.7569
1046	-10.0644	7.76111	15.7551
1047	-10.0656	7.76602	15.7533
1048	-10.0668	7.77064	15.7515
1049	-10.0679	7.77501	15.7497
1050	-10.0691	7.77917	15.7479
1051	-10.0702	7.78318	15.7461
1052	-10.0713	7.78708	15.7443
1053	-10.0724	7.7909	15.7426
1054	-10.0734	7.7947	15.741
1055	-10.0744	7.79851	15.7395
1056	-10.0754	7.80239	15.738
1057	-10.0763	7.8062	15.7366
1058	-10.0773	7.80981	15.7354
1059	-10.0782	7.81328	15.7341
1060	-10.0791	7.81663	15.733
1061	-10.08	7.81991	15.7319
1062	-10.0808	7.82316	15.7309
1063	-10.0816	7.82643	15.7298
1064	-10.0824	7.82975	15.7289
1065	-10.083	7.83316	15.7279
1066	-10.0836	7.83671	15.7269
1067	-10.0841	7.84043	15.7259
1068	-10.0846	7.84437	15.7249
1069	-10.0849	7.84865	15.724
1070	-10.0851	7.85329	15.723
1071	-10.0852	7.8582	15.7221
1072	-10.0852	7.86329	15.7212
1073	-10.0852	7.86847	15.7204
1074	-10.0851	7.87367	15.7195
1075	-10.085	7.87878	15.7186
1076	-10.0848	7.88371	15.7178
1077	-10.0847	7.88839	15.7169
1078	-10.0845	7.89272	15.7159
1079	-10.0844	7.8966	15.715
1080	-10.0843	7.89997	15.714
1081	-10.0841	7.90281	15.713
1082	-10.0839	7.90524	15.7119
1083	-10.0837	7.90731	15.7108
1084	-10.0834	7.90907	15.7097
1085	-10.0831	7.91057	15.7085
1086	-10.0829	7.91186	15.7074
1087	-10.0826	7.91299	15.7062
1088	-10.0824	7.914	15.7051
1089	-10.0822	7.91497	15.7039
1090	-10.0822	7.91592	15.7028
1091	-10.0822	7.91692	15.7016
1092	-10.0823	7.91801	15.7005
1093	-10.0828	7.91919	15.6994
1094	-10.0838	7.92042	15.6985
1095	-10.0852	7.92166	15.6977
1096	-10.0868	7.92287	15.6969
1097	-10.0884	7.92402	15.6962
1098	-10.09	7.92508	15.6954
1099	-10.0913	7.92602	15.6945
1100	-10.0922	7.9268	15.6934
1101	-10.0926	7.92739	15.6922
1102	-10.0923	7.92775	15.6907
1103	-10.0912	7.92786	15.689
1104	-10.0891	7.92768	15.6869
1105	-10.0856	7.92707	15.6844
1106	-10.0808	7.92599	15.6812
1107	-10.075	7.92453	15.6777
1108	-10.0683	7.92278	15.6738
1109	-10.0611	7.92084	15.6697
1110	-10.0536	7.9188	15.6656
1111	-10.0461	7.91676	15.6615
1112	-10.0389	7.91482	15.6577
1113	-10.0322	7.91307	15.6541
1114	-10.0264	7.9116	15.6511
1115	-10.0217	7.91051	15.6486
1116	-10.0183	7.9099	15.6468
1117	-10.0163	7.90977	15.6457
1118	-10.0155	7.91003	15.6451
1119	-10.0155	7.91061	15.645
1120	-10.0162	7.91145	15.6452
1121	-10.0175	7.91247	15.6458
1122	-10.0192	7.91363	15.6466
1123	-10.0211	7.91483	15.6477
1124	-10.023	7.91604	15.6489
1125	-10.0247	7.91716	15.6502
1126	-10.026	7.91815	15.6515
1127	-10.0269	7.91894	15.6528
1128	-10.027	7.91946	15.6541
1129	-10.0266	7.91972	15.6554
1130	-10.0259	7.91983	15.6569
1131	-10.0251	7.9198	15.6586
1132	-10.024	7.91967	15.6604
1133	-10.0228	7.91946	15.6622
1134	-10.0214	7.91922	15.6642
1135	-10.0199	7.91896	15.6662
1136	-10.0183	7.91871	15.6682
1137	-10.0167	7.91852	15.6701
1138	-10.0149	7.9184	15.672
1139	-10.0131	7.91839	15.6738
1140	-10.0112	7.91851	15.6755
1141	-10.0093	7.91874	15.6773
1142	-10.0072	7.91899	15.6793
1143	-10.0049	7.91929	15.6815
1144	-10.0025	7.91963	15.6838
1145	-9.99998	7.92002	15.686
1146	-9.99742	7.92046	15.6881
1147	-9.99485	7.92095	15.69
1148	-9.99228	7.9215	15.6915
1149	-9.98976	7.92212	15.6926
1150	-9.98731	7.9228	15.6932
1151	-9.98497	7.92355	15.6932
1152	-9.98276	7.92437	15.6924
1153	-9.98053	7.92521	15.6907
1154	-9.97811	7.92601	15.6881
1155	-9.9756	7.92681	15.6846
1156	-9.97305	7.92765	15.6806
1157	-9.97054	7.92854	15.6761
1158	-9.96815	7.92953	15.6713
1159	-9.96594	7.93064	15.6666
1160	-9.964	7.93191	15.6619
1161	-9.96238	7.93337	15.6575
1162	-9.96118	7.93504	15.6536
1163	-9.96046	7.93697	15.6503
1164	-9.96029	7.93917	15.6479
1165	-9.96067	7.94163	15.6463
1166	-9.9615	7.9443	15.6453
1167	-9.96275	7.94716	15.6449
1168	-9.96438	7.95021	15.6448
1169	-9.96635	7.95346	15.645
1170	-9.9686	7.95688	15.6455
1171	-9.97111	7.96048	15.646
1172	-9.97382	7.96425	15.6464
1173	-9.9767	7.96819	15.6467
1174	-9.97971	7.97228	15.6468
1175	-9.9828	7.97653	15.6465
1176	-9.98593	7.98093	15.6457
1177	-9.98938	7.98556	15.6444
1178	-9.99335	7.9905	15.6427
1179	-9.99774	7.99569	15.6407
1180	-10.0024	8.00109	15.6385
1181	-10.0073	8.00666	15.6362
1182	-10.0122	8.01234	15.6338
1183	-10.017	8.01811	15.6314
1184	-10.0216	8.0239	15.629
1185	-10.0259	8.02967	15.6269
1186	-10.0297	8.03539	15.6249
1187	-10.033	8.041	15.6233
1188	-10.0356	8.04646	15.6221
1189	-10.0375	8.05196	15.6213
1190	-10.0388	8.05766	15.6209
1191	-10.0397	8.0635	15.6209
1192	-10.0402	8.0694	15.6211
1193	-10.0403	8.07528	15.6214
1194	-10.0402	8.08107	15.6219
1195	-10.0399	8.0867	15.6223
1196	-10.0396	8.09209	15.6226
1197	-10.0392	8.09717	15.6228
1198	-10.0389	8.10186	15.6227
1199	-10.0387	8.10609	15.6223
1200	-10.0388	8.10978	15.6214
1201	-10.0391	8.11306	15.6202
1202	-10.0396	8.11608	15.6186
1203	-10.0402	8.11881	15.6167
1204	-10.0409	8.12126	15.6147
1205	-10.0416	8.12338	15.6124
1206	-10.0422	8.12518	15.6101
1207	-10.0427	8.12664	15.6076
1208	-10.0429	8.12773	15.6052
1209	-10.0427	8.12845	15.6027
1210	-10.0423	8.12877	15.6003
1211	-10.0413	8.12868	15.598
1212	-10.0398	8.12816	15.5958
1213	-10.0377	8.12704	15.5937
1214	-10.035	8.12524	15.5916
1215	-10.0317	8.12285	15.5894
1216	-10.0281	8.11999	15.5873
1217	-10.0241	8.11674	15.5852
1218	-10.0199	8.11322	15.5831
1219	-10.0156	8.10953	15.581
1220	-10.0114	8.10576	15.579
1221	-10.0072	8.10202	15.577
1222	-10.0032	8.09841	15.5751
1223	-9.99953	8.09504	15.5733
1224	-9.99626	8.09201	15.5717
1225	-9.99328	8.08914	15.5701
1226	-9.99038	8.08623	15.5687
1227	-9.98758	8.0833	15.5673
1228	-9.98487	8.08037	15.5661
1229	-9.98226	8.07747	15.5649
1230	-9.97976	8.07463	15.5638
1231	-9.97736	8.07187	15.5627
1232	-9.97508	8.06921	15.5616
1233	-9.97291	8.06669	15.5605
1234	-9.97087	8.06432	15.5593
1235	-9.96895	8.06214	15.558
1236	-9.96716	8.06017	15.5566
1237	-9.96554	8.05837	15.5551
1238	-9.96414	8.0567	15.5534
1239	-9.9629	8.05515	15.5515
1240	-9.96181	8.05374	15.5496
1241	-9.96084	8.05246	15.5476
1242	-9.95995	8.05131	15.5457
1243	-9.95913	8.0503	15.5438
1244	-9.95833	8.04943	15.5421
1245	-9.95753	8.04869	15.5406
1246	-9.95671	8.0481	15.5393
1247	-9.95582	8.04765	15.5384
1248	-9.95485	8.04734	15.5378
1249	-9.9537	8.04718	15.5375
1250	-9.95234	8.04719	15.5375
1251	-9.95085	8.04736	15.5378
1252	-9.94929	8.04767	15.5383
1253	-9.94773	8.04813	15.5389
1254	-9.94624	8.04871	15.5398
1255	-9.94488	8.04941	15.5408
1256	-9.94373	8.05023	15.5419
1257	-9.94285	8.05115	15.5432
1258	-9.94232	8.05217	15.5446
1259	-9.94219	8.05328	15.546
1260	-9.94254	8.05446	15.5475
1261	-9.9434	8.05574	15.5492
1262	-9.94471	8.05712	15.5512
1263	-9.9464	8.05861	15.5534
1264	-9.94843	8.0602	15.5558
1265	-9.95074	8.0619	15.5584
1266	-9.95325	8.06371	15.561
1267	-9.95593	8.06561	15.5636
1268	-9.9587	8.06762	15.5661
1269	-9.96151	8.06973	15.5686
1270	-9.9643	8.07195	15.5708
1271	-9.96701	8.07426	15.5729
1272	-9.96958	8.07668	15.5747
1273	-9.97234	8.07947	15.5763
1274	-9.97554	8.08281	15.5779
1275	-9.97906	8.08656	15.5794
1276	-9.98276	8.09055	15.5808
1277	-9.98649	8.09465	15.5821
1278	-9.99013	8.0987	15.5832
1279	-9.99353	8.10256	15.5843
1280	-9.99655	8.10607	15.5852
1281	-9.99907	8.10908	15.5859
1282	-10.0009	8.11145	15.5865
1283	-10.002	8.11302	15.5869
1284	-10.0022	8.11365	15.587
1285	-10.0013	8.11322	15.5868
1286	-9.99935	8.11181	15.5861
1287	-9.99658	8.10959	15.5851
1288	-9.99314	8.10671	15.5837
1289	-9.98919	8.10333	15.5822
1290	-9.98489	8.09962	15.5806
1291	-9.98042	8.09573	15.5791
1292	-9.97593	8.09183	15.5778
1293	-9.97161	8.08806	15.5768
1294	-9.96761	8.0846	15.5762
1295	-9.96411	8.0816	15.5762
1296	-9.96126	8.07922	15.5767
1297	-9.95885	8.07713	15.578
1298	-9.95654	8.07494	15.58
1299	-9.95436	8.07273	15.5825
1300	-9.95232	8.07058	15.5855
1301	-9.95044	8.06858	15.5887
1302	-9.94873	8.0668	15.5921
1303	-9.94722	8.06532	15.5956
1304	-9.94592	8.06422	15.599
1305	-9.94484	8.06359	15.6021
1306	-9.94401	8.0635	15.6049
1307	-9.94345	8.06403	15.6073
1308	-9.94317	8.06526	15.609
1309	-9.943	8.06735	15.61
1310	-9.94284	8.07033	15.6104
1311	-9.94274	8.07404	15.6103
1312	-9.94279	8.07836	15.6099
1313	-9.94307	8.08314	15.6093
1314	-9.94366	8.08824	15.6085
1315	-9.94464	8.09352	15.6079
1316	-9.94607	8.09885	15.6074
1317	-9.94805	8.10408	15.6072
1318	-9.95064	8.10908	15.6076
1319	-9.95393	8.11371	15.6085
1320	-9.95799	8.11782	15.6102
1321	-9.96278	8.12155	15.6128
1322	-9.96817	8.12515	15.6162
1323	-9.97415	8.12863	15.6203
1324	-9.98068	8.13201	15.6249
1325	-9.98776	8.13528	15.6299
1326	-9.99536	8.13847	15.635
1327	-10.0035	8.14159	15.6401
1328	-10.012	8.14466	15.645
1329	-10.0211	8.14768	15.6495
1330	-10.0305	8.15066	15.6536
1331	-10.0404	8.15363	15.6569
1332	-10.0507	8.15659	15.6594
1333	-10.0618	8.15969	15.6609
1334	-10.0742	8.163	15.6619
1335	-10.0876	8.16643	15.6623
1336	-10.1016	8.16991	15.6622
1337	-10.1162	8.17334	15.6617
1338	-10.1309	8.17664	15.661
1339	-10.1456	8.17974	15.6602
1340	-10.1599	8.18253	15.6593
1341	-10.1737	8.18493	15.6584
1342	-10.1866	8.18687	15.6577
1343	-10.1984	8.18825	15.6572
1344	-10.2088	8.18899	15.6571
1345	-10.2185	8.18914	15.6573
1346	-10.228	8.18882	15.6577
1347	-10.2372	8.18807	15.6582
1348	-10.246	8.1869	15.6588
1349	-10.2542	8.18534	15.6595
1350	-10.2617	8.18343	15.6602
1351	-10.2683	8.18119	15.6608
1352	-10.2739	8.17864	15.6613
1353	-10.2783	8.17581	15.6617
1354	-10.2814	8.17273	15.662
1355	-10.2832	8.16942	15.662
1356	-10.2833	8.16592	15.6617
1357	-10.2817	8.16196	15.6612
1358	-10.2785	8.15737	15.6604
1359	-10.2739	8.15225	15.6594
1360	-10.2679	8.14673	15.6582
1361	-10.2608	8.14093	15.6569
1362	-10.2527	8.13497	15.6555
1363	-10.2438	8.12898	15.654
1364	-10.2341	8.12307	15.6526
1365	-10.224	8.11738	15.6511
1366	-10.2135	8.11201	15.6497
1367	-10.2029	8.10709	15.6484
1368	-10.1921	8.10274	15.6473
1369	-10.1807	8.0988	15.6461
1370	-10.1679	8.09503	15.645
1371	-10.1541	8.09144	15.6438
1372	-10.1395	8.08805	15.6426
1373	-10.1243	8.08486	15.6415
1374	-10.109	8.0819	15.6403
1375	-10.0936	8.07916	15.6393
1376	-10.0786	8.07667	15.6383
1377	-10.0641	8.07444	15.6374
1378	-10.0505	8.07247	15.6366
1379	-10.0381	8.07079	15.636
1380	-10.027	8.06941	15.6355
1381	-10.0169	8.06839	15.6352
1382	-10.0073	8.06777	15.6351
1383	-9.99808	8.0675	15.6352
1384	-9.98942	8.06754	15.6354
1385	-9.98135	8.06784	15.6357
1386	-9.97391	8.06834	15.6361
1387	-9.96715	8.06901	15.6365
1388	-9.96112	8.06979	15.6369
1389	-9.95588	8.07064	15.6372
1390	-9.95148	8.0715	15.6374
1391	-9.94797	8.07234	15.6375
1392	-9.94539	8.0731	15.6375
1393	-9.94417	8.07394	15.6374
1394	-9.94452	8.075	15.6373
1395	-9.94617	8.07624	15.6373
1396	-9.94887	8.0776	15.6372
1397	-9.95235	8.07903	15.6371
1398	-9.95636	8.08046	15.6369
1399	-9.96063	8.08186	15.6366
1400	-9.96491	8.08316	15.6362
1401	-9.96894	8.0843	15.6355
1402	-9.97245	8.08524	15.6346
1403	-9.97519	8.08592	15.6335
1404	-9.97689	8.08629	15.632
1405	-9.9781	8.08667	15.6302
1406	-9.97945	8.08735	15.6278
1407	-9.98081	8.08818	15.6251
1408	-9.98204	8.08901	15.6221
1409	-9.98302	8.08968	15.6189
1410	-9.98361	8.09005	15.6156
1411	-9.98369	8.08998	15.6123
1412	-9.98313	8.0893	15.6091
1413	-9.98179	8.08788	15.606
1414	-9.97954	8.08557	15.6032
1415	-9.97627	8.08221	15.6008
1416	-9.97182	8.07766	15.5988
1417	-9.96579	8.07169	15.5972
1418	-9.95806	8.06434	15.5961
1419	-9.94893	8.05581	15.5952
1420	-9.93872	8.04632	15.5946
1421	-9.92774	8.03608	15.5942
1422	-9.91628	8.02531	15.5939
1423	-9.90467	8.01423	15.5935
1424	-9.89322	8.00304	15.5932
1425	-9.88223	7.99197	15.5928
1426	-9.87201	7.98122	15.5922
1427	-9.86287	7.97101	15.5913
1428	-9.85513	7.96155	15.5902
1429	-9.84851	7.95251	15.5887
1430	-9.8425	7.94344	15.5871
1431	-9.83704	7.93438	15.5854
1432	-9.8321	7.92539	15.5835
1433	-9.82762	7.9165	15.5815
1434	-9.82356	7.90778	15.5795
1435	-9.81986	7.89926	15.5774
1436	-9.81648	7.891	15.5752
1437	-9.81338	7.88304	15.5732
1438	-9.8105	7.87543	15.5711
1439	-9.8078	7.86823	15.5691
1440	-9.80522	7.86147	15.5673
1441	-9.8029	7.85519	15.5655
1442	-9.80096	7.84934	15.5637
1443	-9.79937	7.84389	15.5619
1444	-9.79809	7.83878	15.5602
1445	-9.79707	7.83398	15.5584
1446	-9.7963	7.82944	15.5567
1447	-9.79572	7.82511	15.555
1448	-9.7953	7.82095	15.5533
1449	-9.79501	7.81692	15.5516
1450	-9.7948	7.81298	15.55
1451	-9.79465	7.80908	15.5483
1452	-9.7945	7.80517	15.5466
1453	-9.7945	7.80135	15.5451
1454	-9.79477	7.79773	15.5438
1455	-9.79526	7.79429	15.5425
1456	-9.79592	7.791	15.5414
1457	-9.7967	7.78784	15.5403
1458	-9.79756	7.78478	15.5391
1459	-9.79844	7.7818	15.5378
1460	-9.79931	7.77888	15.5364
1461	-9.80011	7.77599	15.5347
1462	-9.8008	7.7731	15.5327
1463	-9.80133	7.77019	15.5304
1464	-9.80165	7.76724	15.5276
1465	-9.80168	7.76424	15.5244
1466	-9.80143	7.76121	15.5207
1467	-9.80097	7.75816	15.5165
1468	-9.80038	7.75512	15.5121
1469	-9.79971	7.75211	15.5074
1470	-9.79906	7.74915	15.5026
1471	-9.79848	7.74627	15.4977
1472	-9.79805	7.74348	15.4929
1473	-9.79785	7.74081	15.4881
1474	-9.79794	7.73827	15.4836
1475	-9.7984	7.7359	15.4793
1476	-9.7993	7.7337	15.4754
1477	-9.80039	7.73164	15.4718
1478	-9.80147	7.72966	15.4685
1479	-9.80259	7.72777	15.4655
1480	-9.80386	7.72599	15.4626
1481	-9.80535	7.72432	15.4598
1482	-9.80715	7.72278	15.457
1483	-9.80933	7.72138	15.4543
1484	-9.81199	7.72013	15.4515
1485	-9.8152	7.71905	15.4485
1486	-9.81905	7.71814	15.4454
1487	-9.82361	7.71743	15.4421
1488	-9.82899	7.71691	15.4385
1489	-9.8354	7.71672	15.4346
1490	-9.84293	7.71693	15.4306
1491	-9.85139	7.71745	15.4265
1492	-9.86058	7.71822	15.4222
1493	-9.87033	7.71915	15.4177
1494	-9.88045	7.72017	15.4132
1495	-9.89075	7.7212	15.4086
1496	-9.90104	7.72217	15.4039
1497	-9.91116	7.72299	15.3992
1498	-9.9209	7.72359	15.3944
1499	-9.93008	7.72389	15.3896
1500	-9.93851	7.72381	15.3847
1501	-9.94661	7.72349	15.3796
1502	-9.95482	7.7231	15.3743
1503	-9.96304	7.7226	15.3687
1504	-9.97118	7.72198	15.3629
1505	-9.97913	7.72122	15.3571
1506	-9.98679	7.7203	15.3513
1507	-9.99406	7.71918	15.3456
1508	-10.0008	7.71786	15.3401
1509	-10.007	7.7163	15.3349
1510	-10.0125	7.7145	15.33
1511	-10.0172	7.71242	15.3255
1512	-10.021	7.71004	15.3216
1513	-10.024	7.70736	15.3181
1514	-10.0262	7.70442	15.315
1515	-10.0277	7.70122	15.3122
1516	-10.0286	7.69777	15.3097
1517	-10.0289	7.69409	15.3074
1518	-10.0287	7.69019	15.3054
1519	-10.0279	7.68609	15.3036
1520	-10.0267	7.68179	15.302
1521	-10.0251	7.67732	15.3006
1522	-10.0232	7.67269	15.2993
1523	-10.021	7.6679	15.2981
1524	-10.0184	7.66297	15.2969
1525	-10.0152	7.65755	15.296
1526	-10.011	7.65141	15.2955
1527	-10.0058	7.64472	15.2954
1528	-10.0001	7.63767	15.2954
1529	-9.99399	7.63044	15.2957
1530	-9.98768	7.62322	15.2959
1531	-9.98141	7.61619	15.2963
1532	-9.97539	7.60952	15.2965
1533	-9.96984	7.60342	15.2966
1534	-9.96499	7.59804	15.2964
1535	-9.96105	7.59359	15.2959
1536	-9.95824	7.59025	15.2951
1537	-9.95642	7.58799	15.2938
1538	-9.95528	7.58663	15.2922
1539	-9.95474	7.58604	15.2902
1540	-9.95475	7.58612	15.2881
1541	-9.95522	7.58675	15.2858
1542	-9.95611	7.58782	15.2834
1543	-9.95734	7.58922	15.281
1544	-9.95884	7.59085	15.2787
1545	-9.96055	7.59258	15.2765
1546	-9.96241	7.5943	15.2745
1547	-9.96434	7.59591	15.2727
1548	-9.96628	7.59729	15.2714
1549	-9.96832	7.59865	15.2704
1550	-9.9706	7.60025	15.2696
1551	-9.97309	7.60204	15.2691
1552	-9.97581	7.60399	15.2688
1553	-9.97873	7.60604	15.2686
1554	-9.98185	7.60815	15.2685
1555	-9.98517	7.61028	15.2685
1556	-9.98868	7.61239	15.2684
1557	-9.99236	7.61443	15.2683
1558	-9.99622	7.61636	15.2681
1559	-10.0002	7.61813	15.2677
1560	-10.0044	7.6197	15.2672
1561	-10.009	7.62116	15.2665
1562	-10.0143	7.62259	15.2658
1563	-10.0199	7.62399	15.2651
1564	-10.026	7.62534	15.2644
1565	-10.0321	7.62662	15.2636
1566	-10.0384	7.62781	15.2627
1567	-10.0445	7.62891	15.2617
1568	-10.0504	7.62988	15.2607
1569	-10.0558	7.63072	15.2595
1570	-10.0608	7.63141	15.2582
1571	-10.0651	7.63194	15.2568
1572	-10.0685	7.63227	15.2552
1573	-10.0712	7.6324	15.2534
1574	-10.0733	7.6323	15.2514
1575	-10.0748	7.63202	15.2492
1576	-10.076	7.63157	15.2468
1577	-10.0767	7.63099	15.2443
1578	-10.0771	7.63031	15.2418
1579	-10.0772	7.62954	15.2392
1580	-10.0771	7.62872	15.2366
1581	-10.0769	7.62788	15.234
1582	-10.0767	7.62704	15.2315
1583	-10.0764	7.62624	15.2291
1584	-10.0762	7.62549	15.2268
1585	-10.0759	7.62473	15.2247
1586	-10.075	7.62388	15.2226
1587	-10.0738	7.62297	15.2206
1588	-10.0723	7.62201	15.2187
1589	-10.0708	7.62103	15.2167
1590	-10.0692	7.62004	15.2148
1591	-10.0677	7.61908	15.2129
1592	-10.0664	7.61815	15.2109
1593	-10.0654	7.61729	15.209
1594	-10.0648	7.6165	15.2069
1595	-10.0647	7.61582	15.2049
1596	-10.0653	7.61526	15.2027
1597	-10.0663	7.61474	15.2004
1598	-10.0673	7.61418	15.1981
1599	-10.0684	7.61361	15.1958
1600	-10.0698	7.61306	15.1934
1601	-10.0715	7.61258	15.191
1602	-10.0736	7.61219	15.1885
1603	-10.0762	7.61193	15.186
1604	-10.0793	7.61183	15.1836
1605	-10.083	7.61193	15.1811
1606	-10.0874	7.61227	15.1786
1607	-10.0926	7.61287	15.1762
1608	-10.0987	7.61377	15.1738
1609	-10.1057	7.61507	15.1714
1610	-10.1138	7.61681	15.169
1611	-10.1226	7.61889	15.1666
1612	-10.1323	7.62126	15.1643
1613	-10.1425	7.62382	15.1619
1614	-10.1533	7.6265	15.1596
1615	-10.1644	7.62923	15.1572
1616	-10.1758	7.63192	15.1549
1617	-10.1874	7.63449	15.1525
1618	-10.1989	7.63688	15.1501
1619	-10.2104	7.639	15.1476
1620	-10.2217	7.64077	15.1452
1621	-10.2333	7.64244	15.1426
1622	-10.2456	7.64425	15.1401
1623	-10.2585	7.64611	15.1374
1624	-10.2717	7.64795	15.1347
1625	-10.285	7.64967	15.1321
1626	-10.2983	7.6512	15.1294
1627	-10.3113	7.65244	15.1267
1628	-10.3239	7.65332	15.1241
1629	-10.3359	7.65376	15.1215
1630	-10.347	7.65365	15.119
1631	-10.3571	7.65293	15.1166
1632	-10.366	7.65151	15.1144
1633	-10.3739	7.64915	15.1122
1634	-10.3814	7.64578	15.11
1635	-10.3883	7.64159	15.108
1636	-10.3946	7.63677	15.1059
1637	-10.4002	7.63149	15.104
1638	-10.4052	7.62596	15.1021
1639	-10.4094	7.62034	15.1002
1640	-10.4129	7.61483	15.0985
1641	-10.4156	7.60961	15.0968
1642	-10.4173	7.60486	15.0952
1643	-10.4182	7.60078	15.0937
1644	-10.4182	7.59755	15.0923
1645	-10.4167	7.59502	15.0909
1646	-10.4135	7.59291	15.0897
1647	-10.4089	7.59118	15.0886
1648	-10.4032	7.58978	15.0876
1649	-10.3968	7.58867	15.0867
1650	-10.3897	7.58781	15.0859
1651	-10.3825	7.58715	15.085
1652	-10.3753	7.58666	15.0843
1653	-10.3684	7.5863	15.0835
1654	-10.3621	7.58602	15.0827
1655	-10.3568	7.58578	15.0819
1656	-10.3526	7.58554	15.0812
1657	-10.3492	7.58521	15.0803
1658	-10.346	7.5848	15.0794
1659	-10.3429	7.58437	15.0784
1660	-10.3402	7.584	15.0774
1661	-10.3378	7.58375	15.0764
1662	-10.3357	7.5837	15.0755
1663	-10.3342	7.5839	15.0747
1664	-10.3331	7.58444	15.074
1665	-10.3327	7.58539	15.0734
1666	-10.3328	7.58681	15.073
1667	-10.3337	7.58877	15.0727
1668	-10.3354	7.59135	15.0727
1669	-10.3381	7.5947	15.0732
1670	-10.342	7.59887	15.0741
1671	-10.3469	7.60371	15.0754
1672	-10.3526	7.60908	15.0769
1673	-10.3589	7.61487	15.0786
1674	-10.3656	7.62092	15.0803
1675	-10.3725	7.6271	15.082
1676	-10.3793	7.63328	15.0833
1677	-10.3858	7.63932	15.0844
1678	-10.3919	7.6451	15.085
1679	-10.3974	7.65046	15.0849
1680	-10.402	7.65529	15.0842
1681	-10.4061	7.65998	15.0828
1682	-10.4104	7.66495	15.0807
1683	-10.4147	7.67005	15.0781
1684	-10.4188	7.67516	15.0751
1685	-10.4228	7.68013	15.0717
1686	-10.4263	7.68483	15.0681
1687	-10.4294	7.68912	15.0643
1688	-10.4318	7.69285	15.0605
1689	-10.4336	7.6959	15.0566
1690	-10.4345	7.69812	15.0529
1691	-10.4345	7.69938	15.0493
1692	-10.4334	7.69954	15.0461
1693	-10.4311	7.69843	15.0429
1694	-10.4276	7.69608	15.0397
1695	-10.4231	7.69267	15.0363
1696	-10.4177	7.6884	15.0329
1697	-10.4115	7.68344	15.0296
1698	-10.4048	7.67798	15.0263
1699	-10.3978	7.67219	15.0231
1700	-10.3905	7.66626	15.0201
1701	-10.3831	7.66037	15.0172
1702	-10.3759	7.65471	15.0146
1703	-10.3689	7.64944	15.0123
1704	-10.3623	7.64477	15.0104
1705	-10.3558	7.64024	15.0088
1706	-10.3487	7.63539	15.0075
1707	-10.3412	7.63033	15.0065
1708	-10.3335	7.62519	15.0057
1709	-10.3258	7.62008	15.0051
1710	-10.3181	7.61515	15.0047
1711	-10.3108	7.6105	15.0044
1712	-10.3037	7.60625	15.0042
1713	-10.2973	7.60254	15.004
1714	-10.2915	7.59949	15.0039
1715	-10.2866	7.59721	15.0037
1716	-10.2827	7.59583	15.0035
1717	-10.2797	7.59538	15.0032
1718	-10.2773	7.59573	15.0028
1719	-10.2756	7.59678	15.0024
1720	-10.2744	7.59847	15.0021
1721	-10.2738	7.60068	15.0018
1722	-10.2737	7.60333	15.0016
1723	-10.2741	7.60634	15.0015
1724	-10.2749	7.60961	15.0015
1725	-10.2761	7.61305	15.0017
1726	-10.2776	7.61657	15.0021
1727	-10.2795	7.62008	15.0027
1728	-10.2817	7.6235	15.0036
1729	-10.2844	7.62697	15.0048
1730	-10.2879	7.63071	15.0065
1731	-10.292	7.63468	15.0084
1732	-10.2966	7.63885	15.0106
1733	-10.3016	7.64319	15.013
1734	-10.3069	7.64768	15.0155
1735	-10.3124	7.65227	15.0179
1736	-10.3178	7.65695	15.0204
1737	-10.3232	7.66168	15.0227
1738	-10.3284	7.66644	15.0248
1739	-10.3333	7.67119	15.0267
1740	-10.3377	7.6759	15.0282
1741	-10.3419	7.68074	15.0294
1742	-10.346	7.68583	15.0304
1743	-10.3502	7.69112	15.0312
1744	-10.3543	7.69654	15.0319
1745	-10.3584	7.702	15.0324
1746	-10.3623	7.70745	15.0329
1747	-10.366	7.71282	15.0333
1748	-10.3695	7.71803	15.0336
1749	-10.3729	7.72301	15.0339
1750	-10.3759	7.7277	15.0343
1751	-10.3786	7.73203	15.0346
1752	-10.381	7.73593	15.0351
1753	-10.383	7.73943	15.0355
1754	-10.3846	7.74264	15.0358
1755	-10.3858	7.74558	15.036
1756	-10.3867	7.74828	15.0362
1757	-10.3874	7.75074	15.0364
1758	-10.3879	7.75301	15.0366
1759	-10.3883	7.7551	15.0368
1760	-10.3886	7.75703	15.0371
1761	-10.389	7.75884	15.0376
1762	-10.3894	7.76053	15.0381
1763	-10.3899	7.76213	15.0388
1764	-10.3906	7.76367	15.0396
1765	-10.3916	7.76509	15.0407
1766	-10.3928	7.76631	15.0421
1767	-10.3941	7.76736	15.0436
1768	-10.3955	7.76826	15.0452
1769	-10.3968	7.76903	15.047
1770	-10.3982	7.76968	15.0488
1771	-10.3994	7.77024	15.0506
1772	-10.4004	7.77073	15.0524
1773	-10.4011	7.77117	15.0541
1774	-10.4016	7.77157	15.0557
1775	-10.4016	7.77196	15.0572
1776	-10.4012	7.77236	15.0585
1777	-10.4002	7.7727	15.0595
1778	-10.3986	7.77294	15.0603
1779	-10.3965	7.77309	15.0609
1780	-10.394	7.77316	15.0614
1781	-10.3913	7.77319	15.0619
1782	-10.3884	7.77318	15.0623
1783	-10.3856	7.77315	15.0628
1784	-10.3828	7.77313	15.0634
1785	-10.3802	7.77313	15.0641
1786	-10.3779	7.77317	15.0652
1787	-10.3761	7.77328	15.0665
1788	-10.3748	7.77346	15.0682
1789	-10.3741	7.77366	15.0703
1790	-10.3738	7.7738	15.0728
1791	-10.3738	7.77392	15.0756
1792	-10.3741	7.77403	15.0786
1793	-10.3747	7.77416	15.0818
1794	-10.3753	7.77435	15.0852
1795	-10.376	7.7746	15.0886
1796	-10.3768	7.77496	15.092
1797	-10.3774	7.77544	15.0953
1798	-10.3779	7.77608	15.0985
1799	-10.3782	7.77689	15.1014
1800	-10.3782	7.7779	15.1041
1801	-10.3779	7.77917	15.1066
1802	-10.3775	7.78069	15.1089
1803	-10.377	7.78242	15.1111
1804	-10.3764	7.78432	15.1131
1805	-10.3757	7.78635	15.1151
1806	-10.375	7.78845	15.117
1807	-10.3742	7.7906	15.119
1808	-10.3734	7.79274	15.1209
1809	-10.3726	7.79484	15.1229
1810	-10.3718	7.79684	15.125
1811	-10.3711	7.79871	15.1272
1812	-10.3704	7.8004	15.1296
1813	-10.3697	7.80192	15.1321
1814	-10.3689	7.8033	15.1348
1815	-10.3681	7.80458	15.1376
1816	-10.3672	7.80578	15.1405
1817	-10.3663	7.80694	15.1434
1818	-10.3655	7.80808	15.1464
1819	-10.3647	7.80922	15.1493
1820	-10.364	7.8104	15.1522
1821	-10.3634	7.81165	15.155
1822	-10.363	7.81298	15.1577
1823	-10.3627	7.81443	15.1602
1824	-10.3625	7.81602	15.1625
1825	-10.3626	7.81777	15.1646
1826	-10.3628	7.81967	15.1665
1827	-10.3632	7.82167	15.1683
1828	-10.3637	7.82376	15.1699
1829	-10.3642	7.82591	15.1715
1830	-10.3649	7.8281	15.173
1831	-10.3657	7.8303	15.1745
1832	-10.3665	7.83249	15.176
1833	-10.3673	7.83465	15.1774
1834	-10.3682	7.83674	15.1789
1835	-10.3691	7.83874	15.1805
1836	-10.3699	7.84063	15.1822
1837	-10.3709	7.84251	15.1839
1838	-10.3721	7.84445	15.1856
1839	-10.3734	7.84642	15.1874
1840	-10.3749	7.84839	15.1891
1841	-10.3764	7.85033	15.1909
1842	-10.3778	7.85219	15.1927
1843	-10.3792	7.85394	15.1945
1844	-10.3804	7.85555	15.1963
1845	-10.3815	7.85699	15.1981
1846	-10.3823	7.85821	15.2
1847	-10.3827	7.85918	15.2019
1848	-10.3828	7.85987	15.2038
1849	-10.3825	7.86025	15.2058
1850	-10.3819	7.86035	15.2079
1851	-10.381	7.86019	15.21
1852	-10.3799	7.85982	15.2122
1853	-10.3786	7.85927	15.2144
1854	-10.3771	7.85859	15.2166
1855	-10.3755	7.85779	15.2188
1856	-10.3738	7.85693	15.221
1857	-10.3721	7.85603	15.2231
1858	-10.3704	7.85514	15.2251
1859	-10.3687	7.85429	15.2271
1860	-10.367	7.85351	15.229
1861	-10.3654	7.85274	15.2307
1862	-10.3637	7.85187	15.2323
1863	-10.362	7.85094	15.2339
1864	-10.3602	7.84996	15.2354
1865	-10.3584	7.84895	15.2369
1866	-10.3566	7.84792	15.2383
1867	-10.3547	7.84689	15.2397
1868	-10.3527	7.84589	15.2411
1869	-10.3508	7.84492	15.2425
1870	-10.3487	7.84401	15.2439
1871	-10.3467	7.84318	15.2453
1872	-10.3446	7.84244	15.2468
1873	-10.3425	7.84178	15.2484
1874	-10.3402	7.84115	15.25
1875	-10.3377	7.84057	15.2517
1876	-10.3353	7.84002	15.2533
1877	-10.3327	7.83952	15.255
1878	-10.3302	7.83905	15.2567
1879	-10.3277	7.83862	15.2583
1880	-10.3253	7.83823	15.2599
1881	-10.323	7.83788	15.2615
1882	-10.3208	7.83756	15.263
1883	-10.3188	7.83728	15.2644
1884	-10.317	7.83704	15.2658
1885	-10.3153	7.83683	15.267
1886	-10.3138	7.83667	15.2681
1887	-10.3125	7.83653	15.2691
1888	-10.3112	7.83644	15.2701
1889	-10.3101	7.83638	15.271
1890	-10.309	7.83637	15.2718
1891	-10.308	7.83638	15.2727
1892	-10.3071	7.83644	15.2736
1893	-10.3062	7.83653	15.2746
1894	-10.3054	7.83666	15.2757
1895	-10.3046	7.83683	15.2768
1896	-10.3038	7.83704	15.2782
1897	-10.3031	7.83735	15.2797
1898	-10.3025	7.83779	15.2813
1899	-10.3021	7.83834	15.283
1900	-10.3017	7.83896	15.2848
1901	-10.3014	7.83962	15.2867
1902	-10.3011	7.84028	15.2886
1903	-10.3008	7.84091	15.2906
1904	-10.3005	7.84148	15.2925
1905	-10.3001	7.84195	15.2944
1906	-10.2996	7.84229	15.2962
1907	-10.299	7.84247	15.298
1908	-10.2982	7.84245	15.2996
1909	-10.2972	7.84223	15.3012
1910	-10.2962	7.84185	15.3026
1911	-10.295	7.84133	15.304
1912	-10.2937	7.8407	15.3053
1913	-10.2924	7.83996	15.3065
1914	-10.291	7.83915	15.3078
1915	-10.2896	7.83829	15.3091
1916	-10.2882	7.8374	15.3103
1917	-10.2869	7.83649	15.3117
1918	-10.2855	7.8356	15.3131
1919	-10.2842	7.83473	15.3146
1920	-10.283	7.83393	15.3161
1921	-10.2819	7.83311	15.3178
1922	-10.2808	7.83222	15.3197
1923	-10.2797	7.83128	15.3216
1924	-10.2787	7.83031	15.3235
1925	-10.2777	7.82933	15.3255
1926	-10.2767	7.82835	15.3276
1927	-10.2757	7.82741	15.3296
1928	-10.2747	7.82652	15.3316
1929	-10.2736	7.8257	15.3336
1930	-10.2725	7.82498	15.3355
1931	-10.2714	7.82437	15.3373
1932	-10.2702	7.82389	15.339
1933	-10.269	7.82363	15.3406
1934	-10.2678	7.82363	15.3422
1935	-10.2667	7.82382	15.3437
1936	-10.2655	7.82415	15.3452
1937	-10.2643	7.82455	15.3466
1938	-10.263	7.82496	15.3479
1939	-10.2617	7.82532	15.3493
1940	-10.2603	7.82556	15.3506
1941	-10.2589	7.82564	15.3519
1942	-10.2573	7.82547	15.3531
1943	-10.2556	7.82501	15.3543
1944	-10.2538	7.8242	15.3555
1945	-10.2518	7.82295	15.3567
1946	-10.2495	7.82128	15.3578
1947	-10.247	7.81929	15.3589
1948	-10.2444	7.81704	15.36
1949	-10.2418	7.81461	15.3611
1950	-10.239	7.8121	15.3621
1951	-10.2364	7.80957	15.3631
1952	-10.2337	7.8071	15.364
1953	-10.2312	7.80478	15.3649
1954	-10.2289	7.80268	15.3658
1955	-10.2268	7.80089	15.3667
1956	-10.225	7.79948	15.3675
1957	-10.2235	7.79843	15.3684
1958	-10.2222	7.79764	15.3694
1959	-10.2211	7.79708	15.3705
1960	-10.2201	7.7967	15.3716
1961	-10.2193	7.79646	15.3727
1962	-10.2186	7.79633	15.3737
1963	-10.2179	7.79627	15.3746
1964	-10.2172	7.79623	15.3752
1965	-10.2166	7.79619	15.3756
1966	-10.2159	7.7961	15.3757
1967	-10.2151	7.79592	15.3753
1968	-10.2142	7.79561	15.3746
1969	-10.2133	7.79527	15.3733
1970	-10.2125	7.79498	15.3716
1971	-10.2117	7.79474	15.3694
1972	-10.2109	7.79451	15.3669
1973	-10.2101	7.79427	15.3641
1974	-10.2093	7.794	15.3612
1975	-10.2085	7.79366	15.3581
1976	-10.2075	7.79325	15.355
1977	-10.2065	7.79273	15.352
1978	-10.2053	7.79208	15.349
1979	-10.204	7.79128	15.3463
1980	-10.2025	7.7903	15.3439
1981	-10.2007	7.78906	15.3417
1982	-10.1987	7.78756	15.3395
1983	-10.1964	7.78584	15.3375
1984	-10.1939	7.78395	15.3356
1985	-10.1913	7.78196	15.3337
1986	-10.1887	7.77992	15.3318
1987	-10.1862	7.77789	15.3299
1988	-10.1837	7.77591	15.3281
1989	-10.1815	7.77406	15.3261
1990	-10.1794	7.77237	15.3241
1991	-10.1777	7.77092	15.322
1992	-10.1764	7.76974	15.3198
1993	-10.1754	7.76871	15.3174
1994	-10.1745	7.76767	15.315
1995	-10.1736	7.76667	15.3124
1996	-10.173	7.76574	15.3098
1997	-10.1725	7.76493	15.3071
1998	-10.1722	7.76427	15.3044
[truncated: 65,665 more rows]

## Sheet: P3S0-002
Frame	T8_Head Lateral Bending	T8_Head Axial Bending	T8_Head Flexion/Extension
0	0.491405	3.71324	11.0493
1	0.499979	3.72316	11.0301
2	0.509133	3.73269	11.01
3	0.518674	3.74196	10.9893
4	0.528408	3.7511	10.9682
5	0.538142	3.76022	10.9471
6	0.547683	3.76946	10.9264
7	0.556837	3.77896	10.9063
8	0.565413	3.78883	10.8871
9	0.573217	3.7992	10.8691
10	0.580056	3.81021	10.8528
11	0.585738	3.82199	10.8383
12	0.59007	3.83466	10.826
13	0.592996	3.84834	10.8158
14	0.594691	3.86298	10.8074
15	0.595308	3.87843	10.8005
16	0.595001	3.89453	10.795
17	0.593923	3.91115	10.7907
18	0.592227	3.92814	10.7876
19	0.590067	3.94535	10.7854
20	0.587595	3.96263	10.784
21	0.584966	3.97985	10.7833
22	0.582332	3.99684	10.7831
23	0.579846	4.01347	10.7832
24	0.577663	4.02958	10.7836
25	0.575595	4.04536	10.7846
26	0.573358	4.06107	10.7869
27	0.570953	4.07671	10.7902
28	0.568385	4.09228	10.7944
29	0.565658	4.10778	10.7992
30	0.562775	4.1232	10.8044
31	0.55974	4.13856	10.81
32	0.556557	4.15383	10.8156
33	0.55323	4.16903	10.8212
34	0.549764	4.18414	10.8265
35	0.546161	4.19918	10.8313
36	0.542427	4.21414	10.8355
37	0.538574	4.22916	10.8396
38	0.534605	4.24435	10.8441
39	0.530511	4.25963	10.8489
40	0.526283	4.27492	10.8538
41	0.521912	4.29012	10.8586
42	0.517389	4.30517	10.8632
43	0.512704	4.31997	10.8673
44	0.50785	4.33446	10.8707
45	0.502817	4.34853	10.8734
46	0.497596	4.36212	10.8752
47	0.492179	4.37514	10.8758
48	0.486556	4.38751	10.875
49	0.480661	4.39899	10.8729
50	0.47446	4.40954	10.8696
51	0.467996	4.41932	10.8651
52	0.461312	4.42853	10.8597
53	0.45445	4.43732	10.8535
54	0.447453	4.44589	10.8467
55	0.440364	4.45441	10.8394
56	0.433225	4.46306	10.8317
57	0.426078	4.47202	10.8239
58	0.418967	4.48146	10.8161
59	0.411934	4.49156	10.8085
60	0.405022	4.50251	10.8011
61	0.397792	4.51444	10.7933
62	0.389922	4.52725	10.7842
63	0.381623	4.54075	10.7744
64	0.373106	4.55476	10.7641
65	0.364584	4.56907	10.7535
66	0.356268	4.58349	10.7432
67	0.348369	4.59785	10.7333
68	0.341097	4.61193	10.7243
69	0.334663	4.62555	10.7165
70	0.329279	4.63852	10.7101
71	0.325154	4.65064	10.7056
72	0.322498	4.66172	10.7032
73	0.321541	4.67213	10.7033
74	0.322199	4.68231	10.7056
75	0.32421	4.69217	10.7099
76	0.327316	4.70165	10.7158
77	0.331255	4.71067	10.7228
78	0.335769	4.71915	10.7306
79	0.340597	4.72701	10.7388
80	0.345481	4.73418	10.747
81	0.350161	4.74058	10.7549
82	0.354378	4.74614	10.762
83	0.357873	4.75077	10.7681
84	0.360388	4.7544	10.7726
85	0.362018	4.75662	10.776
86	0.363107	4.75726	10.7788
87	0.363768	4.7566	10.781
88	0.364114	4.7549	10.7828
89	0.364257	4.75243	10.7842
90	0.36431	4.74945	10.7854
91	0.364387	4.74625	10.7864
92	0.364599	4.74308	10.7873
93	0.365059	4.74022	10.7882
94	0.365881	4.73793	10.7892
95	0.367178	4.73649	10.7903
96	0.369062	4.73617	10.7917
97	0.371801	4.73672	10.7933
98	0.375444	4.73771	10.795
99	0.379771	4.73909	10.7969
100	0.384566	4.74083	10.7988
101	0.389609	4.74287	10.8007
102	0.394684	4.74517	10.8025
103	0.399571	4.74769	10.8042
104	0.404054	4.75039	10.8057
105	0.407913	4.75322	10.807
106	0.410932	4.75614	10.808
107	0.412892	4.7591	10.8087
108	0.413574	4.76206	10.8089
109	0.412915	4.76501	10.8085
110	0.41111	4.76797	10.8074
111	0.408334	4.77098	10.8056
112	0.40476	4.77408	10.8035
113	0.400564	4.77732	10.8011
114	0.395919	4.78073	10.7987
115	0.391	4.78435	10.7964
116	0.385982	4.78823	10.7944
117	0.381038	4.79239	10.7929
118	0.376343	4.79688	10.792
119	0.372071	4.80174	10.792
120	0.368397	4.807	10.793
121	0.36479	4.81263	10.795
122	0.360724	4.81856	10.7975
123	0.356375	4.82477	10.8005
124	0.351923	4.83128	10.8041
125	0.347546	4.83808	10.8082
126	0.343422	4.84516	10.8127
127	0.33973	4.85254	10.8176
128	0.336648	4.8602	10.8229
129	0.334354	4.86815	10.8286
130	0.333027	4.87639	10.8345
131	0.332845	4.88491	10.8408
132	0.333985	4.89371	10.8472
133	0.336835	4.90334	10.8549
134	0.341445	4.91416	10.8645
135	0.347489	4.92586	10.8755
136	0.354644	4.93816	10.8873
137	0.362585	4.95074	10.8994
138	0.370989	4.9633	10.9114
139	0.379531	4.97556	10.9227
140	0.387888	4.98721	10.9328
141	0.395738	4.99794	10.9412
142	0.402758	5.00746	10.9474
143	0.408625	5.01547	10.9509
144	0.413016	5.02166	10.9511
145	0.416161	5.02577	10.9475
146	0.418559	5.02794	10.9403
147	0.420291	5.02853	10.93
148	0.421435	5.02786	10.9174
149	0.422072	5.02627	10.903
150	0.42228	5.02411	10.8877
151	0.422141	5.0217	10.8719
152	0.421734	5.01939	10.8564
153	0.421141	5.01752	10.8419
154	0.420442	5.01642	10.8289
155	0.41972	5.01644	10.8182
156	0.419055	5.01791	10.8104
157	0.41786	5.0206	10.8046
158	0.415675	5.02401	10.7995
159	0.412768	5.02804	10.7953
160	0.409407	5.0326	10.7919
161	0.405862	5.03759	10.7894
162	0.402401	5.04294	10.788
163	0.399293	5.04854	10.7876
164	0.396807	5.0543	10.7883
165	0.395211	5.06013	10.7901
166	0.394774	5.06594	10.7932
167	0.395765	5.07164	10.7976
168	0.398453	5.07713	10.8033
169	0.402508	5.08315	10.8101
170	0.407429	5.09027	10.8179
171	0.413223	5.09814	10.8267
172	0.419899	5.10642	10.8365
173	0.427465	5.11478	10.8476
174	0.435931	5.12286	10.8598
175	0.445305	5.13034	10.8734
176	0.455595	5.13687	10.8884
177	0.466811	5.14211	10.9049
178	0.478963	5.14571	10.923
179	0.492059	5.14735	10.9427
180	0.506109	5.14667	10.9641
181	0.522104	5.14308	10.9886
182	0.540667	5.13655	11.0169
183	0.561256	5.12765	11.0481
184	0.583327	5.11692	11.0816
185	0.606336	5.10491	11.1166
186	0.629739	5.09217	11.1523
187	0.652989	5.07924	11.188
188	0.675538	5.06667	11.2228
189	0.696836	5.05499	11.2561
190	0.716334	5.04477	11.2871
191	0.733481	5.03653	11.3149
192	0.747725	5.03082	11.339
193	0.759842	5.02651	11.36
194	0.770922	5.02227	11.3795
195	0.780891	5.01839	11.3974
196	0.789671	5.01512	11.4137
197	0.797187	5.01275	11.4285
198	0.803364	5.01153	11.4418
199	0.808127	5.01174	11.4535
200	0.8114	5.01366	11.4636
201	0.813108	5.01754	11.4722
202	0.813178	5.02367	11.4793
203	0.811533	5.03231	11.4848
204	0.808101	5.04374	11.4888
205	0.802498	5.05847	11.4904
206	0.794564	5.07652	11.489
207	0.784557	5.09746	11.485
208	0.772738	5.12083	11.479
209	0.759363	5.14617	11.4715
210	0.744691	5.17303	11.4629
211	0.728979	5.20097	11.4538
212	0.712483	5.22952	11.4445
213	0.695458	5.25823	11.4356
214	0.67816	5.28665	11.4276
215	0.660841	5.31432	11.421
216	0.643755	5.3408	11.4162
217	0.626042	5.36697	11.4128
218	0.606877	5.39392	11.4101
219	0.586565	5.42142	11.4078
220	0.565411	5.4493	11.406
221	0.543721	5.47733	11.4045
222	0.5218	5.50531	11.4034
223	0.499954	5.53306	11.4026
224	0.47849	5.56035	11.402
225	0.457711	5.587	11.4015
226	0.437926	5.61279	11.4011
227	0.419439	5.63752	11.4007
228	0.402556	5.661	11.4003
229	0.386617	5.68366	11.3999
230	0.370864	5.70601	11.3996
231	0.355466	5.72794	11.3994
232	0.340586	5.74933	11.3992
233	0.326391	5.77006	11.3993
234	0.313048	5.79004	11.3995
235	0.300722	5.80913	11.3999
236	0.289578	5.82723	11.4006
237	0.279784	5.84422	11.4015
238	0.271505	5.85999	11.4027
239	0.264907	5.87443	11.4043
240	0.260156	5.88742	11.4062
241	0.257779	5.89866	11.4086
242	0.25793	5.90807	11.4116
243	0.260216	5.91591	11.415
244	0.264244	5.9224	11.4187
245	0.269619	5.92778	11.4228
246	0.275949	5.93229	11.427
247	0.28284	5.93617	11.4313
248	0.289899	5.93966	11.4357
249	0.296733	5.943	11.4399
250	0.302948	5.94642	11.444
251	0.308151	5.95015	11.4479
252	0.31195	5.95445	11.4514
253	0.314806	5.95902	11.4549
254	0.317443	5.96343	11.4588
255	0.319859	5.96767	11.4629
256	0.322052	5.97176	11.467
257	0.32402	5.97569	11.4711
258	0.325761	5.97946	11.475
259	0.327274	5.98309	11.4784
260	0.328556	5.98658	11.4814
261	0.329606	5.98992	11.4837
262	0.330422	5.99312	11.4851
263	0.331003	5.99619	11.4856
264	0.331346	5.99913	11.485
265	0.331265	6.00204	11.483
266	0.330642	6.00498	11.4795
267	0.329581	6.00789	11.4749
268	0.328186	6.01072	11.4693
269	0.32656	6.01341	11.463
270	0.324807	6.0159	11.4564
271	0.323029	6.01813	11.4495
272	0.32133	6.02005	11.4428
273	0.319814	6.0216	11.4364
274	0.318584	6.02272	11.4307
275	0.317742	6.02335	11.4258
276	0.317392	6.02344	11.4221
277	0.317557	6.02285	11.4194
278	0.318139	6.02155	11.4173
279	0.31906	6.01967	11.4157
280	0.32024	6.0173	11.4146
281	0.321603	6.01456	11.4139
282	0.323069	6.01156	11.4135
283	0.324559	6.0084	11.4132
284	0.325996	6.00521	11.413
285	0.327301	6.00209	11.4127
286	0.328396	5.99915	11.4124
287	0.329201	5.9965	11.4118
288	0.329639	5.99425	11.411
289	0.329668	5.99225	11.4096
290	0.329345	5.99027	11.4077
291	0.328744	5.98834	11.4054
292	0.327937	5.98647	11.4028
293	0.326998	5.98466	11.4003
294	0.326	5.98294	11.3979
295	0.325016	5.98132	11.3959
296	0.324119	5.9798	11.3944
297	0.323382	5.97842	11.3936
298	0.322878	5.97717	11.3937
299	0.322681	5.97608	11.3949
300	0.322863	5.97515	11.3973
301	0.323378	5.97456	11.401
302	0.324116	5.97438	11.4061
303	0.325055	5.97453	11.4122
304	0.326176	5.97489	11.4192
305	0.327458	5.97539	11.4268
306	0.32888	5.97591	11.4351
307	0.330422	5.97636	11.4436
308	0.332063	5.97664	11.4523
309	0.333782	5.97666	11.461
310	0.335559	5.97632	11.4694
311	0.337373	5.97551	11.4775
312	0.339203	5.97414	11.485
313	0.341333	5.9721	11.4921
314	0.343967	5.96941	11.4993
315	0.346963	5.96621	11.5066
316	0.350178	5.96261	11.5138
317	0.353473	5.95875	11.521
318	0.356705	5.95475	11.5281
319	0.359732	5.95073	11.5351
320	0.362414	5.94683	11.5421
321	0.364608	5.94316	11.5489
322	0.366172	5.93986	11.5555
323	0.366966	5.93705	11.5619
324	0.366846	5.93486	11.5681
325	0.365737	5.93317	11.5739
326	0.363745	5.93179	11.5795
327	0.361001	5.93069	11.5848
328	0.357636	5.92986	11.5899
329	0.353783	5.92926	11.5949
330	0.349574	5.92887	11.5998
331	0.34514	5.92868	11.6046
332	0.340613	5.92866	11.6095
333	0.336125	5.92879	11.6144
334	0.331808	5.92904	11.6195
335	0.327793	5.92939	11.6248
336	0.324213	5.92983	11.6304
337	0.320776	5.93031	11.6361
338	0.317155	5.93082	11.6418
339	0.313424	5.93141	11.6475
340	0.309657	5.93212	11.6532
341	0.305928	5.93297	11.659
342	0.302312	5.934	11.665
343	0.298884	5.93526	11.6711
344	0.295718	5.93677	11.6774
345	0.292887	5.93858	11.6839
346	0.290468	5.94071	11.6906
347	0.288533	5.94321	11.6976
348	0.287157	5.94611	11.7049
349	0.28633	5.94968	11.713
350	0.285966	5.95404	11.7221
351	0.28602	5.95903	11.732
352	0.286451	5.96447	11.7424
353	0.287217	5.97022	11.753
354	0.288274	5.97608	11.7635
355	0.289581	5.98191	11.7737
356	0.291097	5.98753	11.7832
357	0.29278	5.99278	11.7919
358	0.294587	5.99749	11.7993
359	0.296479	6.00149	11.8053
360	0.298414	6.00462	11.8095
361	0.300569	6.00692	11.8119
362	0.303104	6.00859	11.8126
363	0.305948	6.00972	11.812
364	0.309031	6.01039	11.8103
365	0.312283	6.01068	11.8076
366	0.315633	6.01069	11.8043
367	0.319012	6.01049	11.8005
368	0.322348	6.01017	11.7964
369	0.325571	6.00981	11.7924
370	0.328611	6.0095	11.7887
371	0.331397	6.00932	11.7854
372	0.333859	6.00935	11.7828
373	0.335895	6.00946	11.7805
374	0.337516	6.00945	11.778
375	0.338823	6.00935	11.7754
376	0.339916	6.00919	11.7727
377	0.340896	6.00899	11.77
378	0.341864	6.00878	11.7675
379	0.34292	6.00859	11.765
380	0.344166	6.00843	11.7628
381	0.345701	6.00835	11.7609
382	0.347627	6.00836	11.7593
383	0.350044	6.00849	11.7581
384	0.353053	6.00876	11.7574
385	0.356783	6.00924	11.7574
386	0.361208	6.00992	11.7582
387	0.366192	6.01076	11.7595
388	0.3716	6.01171	11.7613
389	0.377299	6.01273	11.7634
390	0.383152	6.01378	11.7656
391	0.389025	6.0148	11.7678
392	0.394784	6.01575	11.7698
393	0.400294	6.01659	11.7714
394	0.405419	6.01727	11.7726
395	0.410025	6.01774	11.7732
396	0.413977	6.01796	11.7729
397	0.417445	6.01792	11.7718
398	0.420685	6.01769	11.7699
399	0.42369	6.01728	11.7673
400	0.426452	6.01673	11.7642
401	0.428964	6.01607	11.7608
402	0.43122	6.01532	11.7572
403	0.433211	6.01451	11.7536
404	0.434932	6.01367	11.7502
405	0.436375	6.01283	11.7471
406	0.437533	6.01203	11.7444
407	0.438399	6.01128	11.7423
408	0.438966	6.01061	11.741
409	0.439176	6.01003	11.7406
410	0.439	6.00947	11.741
411	0.438474	6.00895	11.742
412	0.437635	6.00843	11.7435
413	0.436517	6.00791	11.7452
414	0.435159	6.00738	11.7472
415	0.433594	6.00684	11.749
416	0.43186	6.00625	11.7507
417	0.429992	6.00563	11.7521
418	0.428027	6.00494	11.7529
419	0.426	6.00419	11.7531
420	0.423948	6.00337	11.7524
421	0.421824	6.00251	11.7513
422	0.419562	6.00166	11.7502
423	0.417163	6.0008	11.749
424	0.414628	5.99992	11.7475
425	0.41196	5.99899	11.7457
426	0.409159	5.998	11.7434
427	0.406227	5.99693	11.7405
428	0.403167	5.99576	11.7369
429	0.399979	5.99447	11.7326
430	0.396665	5.99305	11.7273
431	0.393227	5.99147	11.7209
432	0.389667	5.98973	11.7134
433	0.38577	5.98783	11.7045
434	0.381398	5.98582	11.6943
435	0.376667	5.9837	11.6829
436	0.371692	5.98147	11.6704
437	0.36659	5.97912	11.6572
438	0.361475	5.97665	11.6433
439	0.356464	5.97406	11.629
440	0.351671	5.97135	11.6145
441	0.347213	5.96851	11.5999
442	0.343206	5.96555	11.5854
443	0.339763	5.96247	11.5712
444	0.337002	5.95925	11.5574
445	0.334922	5.95574	11.5435
446	0.333397	5.95183	11.5286
447	0.332352	5.94763	11.513
448	0.331715	5.94321	11.4971
449	0.331412	5.93866	11.4811
450	0.331369	5.93408	11.4653
451	0.331513	5.92955	11.4501
452	0.331772	5.92516	11.4356
453	0.332071	5.921	11.4223
454	0.332339	5.91715	11.4103
455	0.3325	5.91371	11.3999
456	0.332484	5.91077	11.3916
457	0.332356	5.90838	11.3856
458	0.332238	5.90649	11.382
459	0.33214	5.90501	11.3803
460	0.332074	5.90384	11.3802
461	0.33205	5.90291	11.3811
462	0.332078	5.90211	11.3827
463	0.332171	5.90137	11.3845
464	0.332337	5.90059	11.3862
465	0.332588	5.89968	11.3872
466	0.332934	5.89855	11.3873
467	0.333386	5.89712	11.3858
468	0.333955	5.89529	11.3825
469	0.334711	5.89305	11.378
470	0.335691	5.89048	11.3731
471	0.336846	5.88765	11.3678
472	0.338132	5.88462	11.362
473	0.339502	5.88147	11.3555
474	0.340909	5.87825	11.3484
475	0.342309	5.87504	11.3405
476	0.343655	5.87191	11.3318
477	0.344901	5.86892	11.3221
478	0.346001	5.86613	11.3114
479	0.346908	5.86363	11.2997
480	0.347578	5.86146	11.2867
481	0.348109	5.85944	11.2724
482	0.348617	5.85736	11.2567
483	0.349075	5.85529	11.2397
484	0.349457	5.85329	11.2217
485	0.34974	5.85143	11.2028
486	0.349896	5.84978	11.183
487	0.349901	5.84841	11.1627
488	0.349731	5.84738	11.1418
489	0.349359	5.84676	11.1207
490	0.34876	5.84662	11.0994
491	0.347911	5.84704	11.0781
492	0.346785	5.84806	11.0569
493	0.345089	5.84994	11.0357
494	0.342664	5.85276	11.0142
495	0.339686	5.85633	10.9924
496	0.336333	5.8605	10.9703
497	0.332782	5.86507	10.9478
498	0.329209	5.86989	10.9251
499	0.32579	5.87477	10.902
500	0.322703	5.87955	10.8786
501	0.320123	5.88404	10.8548
502	0.318227	5.88807	10.8306
503	0.31719	5.89147	10.8061
504	0.317187	5.89406	10.7813
505	0.318391	5.89582	10.755
506	0.320718	5.89692	10.7267
507	0.323962	5.8975	10.6969
508	0.327915	5.89766	10.6661
509	0.332372	5.89753	10.6351
510	0.337125	5.89724	10.6042
511	0.341969	5.8969	10.5741
512	0.346698	5.89665	10.5454
513	0.351106	5.89661	10.5186
514	0.354989	5.89689	10.4943
515	0.358141	5.89763	10.473
516	0.360356	5.89895	10.4554
517	0.36192	5.90088	10.4413
518	0.363236	5.90333	10.4301
519	0.364282	5.90618	10.4215
520	0.365033	5.90934	10.4152
521	0.365466	5.91271	10.4107
522	0.365557	5.91619	10.4079
523	0.365282	5.91967	10.4063
524	0.364618	5.92308	10.4057
525	0.363541	5.92629	10.4057
526	0.362027	5.92921	10.4059
527	0.360053	5.93175	10.4061
528	0.357594	5.9338	10.4059
529	0.354423	5.93553	10.406
530	0.350419	5.93713	10.4069
531	0.345722	5.93858	10.4087
532	0.340473	5.93987	10.4111
533	0.33481	5.94097	10.4142
534	0.328874	5.94186	10.4178
535	0.322804	5.94252	10.4218
536	0.31674	5.94292	10.4261
537	0.310823	5.94305	10.4306
538	0.305191	5.94287	10.4352
539	0.299984	5.94238	10.4397
540	0.295343	5.94154	10.4442
541	0.290989	5.94028	10.4487
542	0.286594	5.93855	10.4535
543	0.282221	5.93642	10.4585
544	0.277931	5.93395	10.4636
545	0.273787	5.93121	10.469
546	0.269852	5.92825	10.4746
547	0.266189	5.92514	10.4803
548	0.262859	5.92194	10.4862
549	0.259926	5.91871	10.4923
550	0.257451	5.91551	10.4986
551	0.255498	5.9124	10.505
552	0.254129	5.90945	10.5115
553	0.253566	5.90677	10.5188
554	0.253883	5.90437	10.5272
555	0.254918	5.90214	10.5365
556	0.256511	5.89999	10.5462
557	0.2585	5.8978	10.556
558	0.260725	5.89549	10.5657
559	0.263025	5.89294	10.575
560	0.265238	5.89006	10.5834
561	0.267204	5.88674	10.5908
562	0.268761	5.88289	10.5967
563	0.269749	5.87839	10.6009
564	0.270007	5.87315	10.603
565	0.269471	5.86708	10.6027
566	0.268277	5.86023	10.6
567	0.266562	5.85271	10.5953
568	0.264461	5.84465	10.5892
569	0.262111	5.83615	10.5819
570	0.259648	5.82733	10.5739
571	0.25721	5.8183	10.5657
572	0.254934	5.80916	10.5576
573	0.252955	5.80005	10.5501
574	0.251411	5.79106	10.5436
575	0.25044	5.78231	10.5385
576	0.250179	5.77391	10.5353
577	0.250553	5.76567	10.5339
578	0.251366	5.75736	10.5337
579	0.252571	5.74901	10.5346
580	0.254123	5.74063	10.5363
581	0.255975	5.73227	10.5386
582	0.258081	5.72396	10.5412
583	0.260393	5.71572	10.544
584	0.262867	5.70758	10.5466
585	0.265454	5.69959	10.5489
586	0.268108	5.69176	10.5506
587	0.270784	5.68412	10.5514
588	0.273432	5.67672	10.5512
589	0.276208	5.66954	10.5496
590	0.279259	5.66254	10.5468
591	0.282531	5.65572	10.5431
592	0.28597	5.64905	10.5387
593	0.289521	5.64251	10.534
594	0.293131	5.6361	10.5292
595	0.296746	5.62978	10.5246
596	0.300312	5.62356	10.5205
597	0.303775	5.6174	10.5173
598	0.307081	5.61129	10.5152
599	0.310177	5.60522	10.5144
600	0.31301	5.59917	10.5154
601	0.315432	5.5932	10.5184
602	0.317411	5.58735	10.5232
603	0.31906	5.58162	10.5295
604	0.320494	5.57597	10.537
605	0.321826	5.57039	10.5453
606	0.323171	5.56487	10.5541
607	0.324643	5.55937	10.563
608	0.326354	5.55388	10.5716
609	0.32842	5.54838	10.5798
610	0.330954	5.54285	10.587
611	0.334069	5.53727	10.5929
612	0.337879	5.53162	10.5973
613	0.34263	5.52576	10.6002
614	0.348353	5.51965	10.6021
615	0.354843	5.51335	10.6031
616	0.361892	5.50696	10.6034
617	0.369294	5.50056	10.6032
618	0.376842	5.49423	10.6025
619	0.384331	5.48806	10.6016
620	0.391553	5.48213	10.6005
621	0.398303	5.47653	10.5995
622	0.404373	5.47134	10.5987
623	0.409559	5.46664	10.5981
624	0.413652	5.46252	10.5981
625	0.416857	5.45898	10.5984
626	0.419525	5.45592	10.5989
627	0.421678	5.45329	10.5995
628	0.423338	5.45104	10.6002
629	0.424525	5.44912	10.6009
630	0.425261	5.44747	10.6016
631	0.425566	5.44604	10.6023
632	0.425462	5.44478	10.6028
633	0.42497	5.44364	10.6032
634	0.424111	5.44256	10.6034
635	0.422906	5.4415	10.6034
636	0.421376	5.4404	10.6031
637	0.419188	5.43952	10.6025
638	0.416106	5.43911	10.6015
639	0.412298	5.43905	10.6003
640	0.407934	5.43921	10.5989
641	0.403182	5.43949	10.5973
642	0.39821	5.43978	10.5956
643	0.393186	5.43995	10.594
644	0.38828	5.4399	10.5923
645	0.38366	5.43951	10.5908
646	0.379494	5.43866	10.5894
647	0.375951	5.43724	10.5883
648	0.373199	5.43514	10.5874
649	0.370974	5.43232	10.5866
650	0.368925	5.42889	10.5855
651	0.367087	5.42494	10.5843
652	0.365499	5.42056	10.5831
653	0.364196	5.41583	10.582
654	0.363216	5.41086	10.5811
655	0.362596	5.40573	10.5805
656	0.362373	5.40052	10.5804
657	0.362583	5.39534	10.5808
658	0.363265	5.39027	10.5818
659	0.364454	5.3854	10.5836
660	0.366188	5.38083	10.5863
661	0.368847	5.37629	10.5901
662	0.372635	5.37153	10.5952
663	0.377319	5.36664	10.6013
664	0.382669	5.36168	10.6082
665	0.388453	5.35675	10.6156
666	0.394441	5.35192	10.6233
667	0.400401	5.34728	10.6311
668	0.406101	5.34289	10.6387
669	0.41131	5.33886	10.6458
670	0.415797	5.33524	10.6523
671	0.41933	5.33213	10.6579
672	0.421677	5.32961	10.6623
673	0.423069	5.32744	10.6655
674	0.423906	5.32538	10.6676
675	0.424208	5.32352	10.6687
676	0.423998	5.32193	10.6693
677	0.423296	5.32069	10.6694
678	0.422123	5.31986	10.6693
679	0.420501	5.31952	10.6692
680	0.418451	5.31975	10.6694
681	0.415995	5.32062	10.67
682	0.413152	5.32221	10.6714
683	0.409946	5.32458	10.6738
684	0.406395	5.32782	10.6772
685	0.402176	5.33214	10.682
686	0.397056	5.33757	10.688
687	0.3912	5.34397	10.6949
688	0.384771	5.35117	10.7026
689	0.377933	5.35901	10.7107
690	0.37085	5.36732	10.719
691	0.363685	5.37596	10.7274
692	0.356603	5.38475	10.7356
693	0.349769	5.39355	10.7433
694	0.343346	5.40218	10.7504
695	0.3375	5.41049	10.7567
696	0.332395	5.41832	10.7618
697	0.327867	5.42606	10.7657
698	0.323634	5.43416	10.7688
699	0.31968	5.44248	10.7711
700	0.31599	5.45092	10.7728
701	0.31255	5.45936	10.7741
702	0.309344	5.46768	10.7751
703	0.306357	5.47577	10.776
704	0.303574	5.48352	10.777
705	0.30098	5.4908	10.7782
706	0.29856	5.4975	10.7797
707	0.296298	5.50352	10.7817
708	0.294179	5.50872	10.7845
709	0.29255	5.5129	10.7877
710	0.291649	5.51607	10.7913
711	0.291295	5.51841	10.7951
712	0.29131	5.5201	10.7991
713	0.291514	5.52132	10.8034
714	0.291726	5.52227	10.8078
715	0.291768	5.52313	10.8124
716	0.29146	5.52408	10.8171
717	0.290622	5.52531	10.8219
718	0.289075	5.527	10.8268
719	0.286639	5.52935	10.8317
720	0.283133	5.53253	10.8366
721	0.278505	5.53638	10.8416
722	0.272915	5.5406	10.8465
723	0.266506	5.54517	10.8514
724	0.259424	5.55004	10.8564
725	0.251812	5.5552	10.8615
726	0.243815	5.5606	10.8667
727	0.235575	5.56622	10.8721
728	0.227237	5.57203	10.8778
729	0.218946	5.578	10.8836
730	0.210844	5.58409	10.8898
731	0.203076	5.59029	10.8963
732	0.195786	5.59655	10.9031
733	0.188741	5.60318	10.9104
734	0.181636	5.61039	10.9179
735	0.174507	5.61805	10.9257
736	0.167389	5.62602	10.9338
737	0.160315	5.63414	10.9422
738	0.153322	5.64227	10.9508
739	0.146443	5.65028	10.9596
740	0.139715	5.65801	10.9685
741	0.133172	5.66533	10.9777
742	0.12685	5.67209	10.987
743	0.120782	5.67814	10.9965
744	0.115005	5.68336	11.0061
745	0.109411	5.68758	11.0161
746	0.103895	5.69087	11.0269
747	0.0984916	5.6934	11.0383
748	0.0932379	5.69535	11.0501
749	0.0881694	5.69688	11.062
750	0.0833224	5.69816	11.0739
751	0.0787327	5.69937	11.0856
752	0.0744363	5.70068	11.0969
753	0.0704691	5.70226	11.1076
754	0.0668673	5.70428	11.1174
755	0.0636667	5.70691	11.1264
756	0.0609034	5.71032	11.1341
757	0.0586185	5.71438	11.1405
758	0.0567994	5.71881	11.1457
759	0.0554008	5.72358	11.1499
760	0.0543778	5.72865	11.1533
761	0.0536852	5.73399	11.1561
762	0.053278	5.73957	11.1585
763	0.0531107	5.74535	11.1608
764	0.0531382	5.75129	11.163
765	0.053315	5.75737	11.1654
766	0.0535955	5.76354	11.1683
767	0.0539343	5.76978	11.1717
768	0.0542857	5.77604	11.176
769	0.0547566	5.78251	11.1809
770	0.0554647	5.78935	11.1862
771	0.0563803	5.79649	11.1918
772	0.0574738	5.80383	11.1977
773	0.0587155	5.8113	11.2038
774	0.0600761	5.81883	11.2101
775	0.0615259	5.82633	11.2164
776	0.0630355	5.83372	11.2228
777	0.0645756	5.84093	11.2292
778	0.0661168	5.84787	11.2355
779	0.0676297	5.85447	11.2417
780	0.0690852	5.86065	11.2478
781	0.0705215	5.86648	11.2536
782	0.0719951	5.87207	11.2594
783	0.0735039	5.87745	11.2652
784	0.075046	5.88263	11.2708
785	0.0766192	5.88762	11.2765
786	0.0782215	5.89244	11.2822
787	0.0798509	5.89711	11.288
788	0.0815051	5.90164	11.2938
789	0.0831821	5.90604	11.2997
790	0.0848796	5.91033	11.3058
791	0.0865955	5.91452	11.312
792	0.0883275	5.91863	11.3184
793	0.0899657	5.92274	11.325
794	0.0914425	5.92689	11.3319
795	0.0928191	5.93102	11.339
796	0.0941567	5.93508	11.3463
797	0.0955167	5.93901	11.3536
798	0.0969604	5.94276	11.361
799	0.0985491	5.94627	11.3685
800	0.100344	5.9495	11.3758
801	0.102407	5.95238	11.3831
802	0.104799	5.95487	11.3902
803	0.107582	5.95691	11.3971
804	0.110817	5.95844	11.4037
805	0.114704	5.95929	11.4102
806	0.119304	5.9594	11.4165
807	0.124467	5.95891	11.4227
808	0.130047	5.95794	11.4288
809	0.135896	5.95662	11.4348
810	0.141865	5.9551	11.4407
811	0.147806	5.9535	11.4465
812	0.153571	5.95195	11.4522
813	0.159013	5.95059	11.4579
814	0.163984	5.94955	11.4635
815	0.168334	5.94896	11.469
816	0.171917	5.94895	11.4745
817	0.1749	5.9495	11.48
818	0.177552	5.95045	11.4858
819	0.179876	5.95172	11.4916
820	0.181873	5.95325	11.4974
821	0.183547	5.95497	11.5031
822	0.1849	5.95681	11.5087
823	0.185933	5.95869	11.514
824	0.186651	5.96054	11.5191
825	0.187054	5.9623	11.5237
826	0.187146	5.96389	11.5279
827	0.186929	5.96525	11.5316
828	0.186405	5.96629	11.5347
829	0.185439	5.96702	11.5373
830	0.183944	5.96751	11.5395
831	0.181992	5.9678	11.5413
832	0.179653	5.96794	11.5428
833	0.177	5.96798	11.5439
834	0.174105	5.96798	11.5446
835	0.17104	5.96799	11.5449
836	0.167876	5.96805	11.5448
837	0.164686	5.96821	11.5443
838	0.161541	5.96853	11.5434
839	0.158514	5.96905	11.542
840	0.155675	5.96983	11.5403
841	0.15298	5.97055	11.5378
842	0.150321	5.97097	11.5346
843	0.147677	5.97122	11.5308
844	0.145027	5.97144	11.5265
845	0.142351	5.97176	11.5217
846	0.139626	5.97233	11.5167
847	0.136833	5.97327	11.5114
848	0.133951	5.97472	11.5061
849	0.130959	5.97683	11.5008
850	0.127836	5.97972	11.4957
851	0.124561	5.98353	11.4909
852	0.121114	5.9884	11.4864
853	0.117117	5.99463	11.4823
854	0.112354	6.00226	11.4785
855	0.107043	6.01103	11.4749
856	0.101404	6.0207	11.4713
857	0.0956549	6.03102	11.4679
858	0.0900155	6.04174	11.4643
859	0.0847046	6.05262	11.4607
860	0.0799411	6.06339	11.4569
861	0.0759441	6.07383	11.4528
862	0.0729326	6.08366	11.4485
863	0.0711255	6.09265	11.4437
864	0.0707416	6.10055	11.4384
865	0.0717072	6.10799	11.433
866	0.0737366	6.11564	11.4277
867	0.0767306	6.12332	11.4224
868	0.0805901	6.13084	11.417
869	0.0852158	6.13802	11.4113
870	0.0905087	6.14466	11.4052
871	0.0963695	6.15057	11.3987
872	0.102699	6.15559	11.3915
873	0.109398	6.1595	11.3835
874	0.116366	6.16214	11.3746
875	0.123505	6.16331	11.3647
876	0.130715	6.16282	11.3536
877	0.138479	6.16042	11.3409
878	0.147212	6.15616	11.3262
879	0.156713	6.15028	11.31
880	0.166781	6.14304	11.2927
881	0.177214	6.13472	11.2746
882	0.187813	6.12555	11.256
883	0.198375	6.1158	11.2375
884	0.208702	6.10573	11.2193
885	0.218593	6.0956	11.2019
886	0.227848	6.08567	11.1855
887	0.236268	6.07619	11.1707
888	0.243653	6.06743	11.1577
889	0.250123	6.05896	11.1464
890	0.255972	6.05024	11.1362
891	0.261263	6.04134	11.1271
892	0.266058	6.03231	11.1188
893	0.270419	6.02322	11.1113
894	0.27441	6.01413	11.1043
895	0.278093	6.00512	11.0978
896	0.281529	5.99623	11.0916
897	0.284781	5.98754	11.0856
898	0.287912	5.9791	11.0796
899	0.290984	5.97099	11.0735
900	0.294058	5.96327	11.0672
901	0.296937	5.95603	11.0608
902	0.29943	5.94929	11.0547
903	0.301604	5.94294	11.0489
904	0.303526	5.93688	11.0433
905	0.305264	5.93101	11.0379
906	0.306886	5.92525	11.0326
907	0.308461	5.91948	11.0274
908	0.310055	5.9136	11.0222
909	0.311737	5.90753	11.017
910	0.313574	5.90116	11.0118
911	0.315634	5.8944	11.0064
912	0.317985	5.88714	11.0009
913	0.320576	5.87922	10.9951
914	0.323301	5.87063	10.989
915	0.326145	5.86154	10.9826
916	0.329091	5.85209	10.9761
917	0.332125	5.84244	10.9695
918	0.33523	5.83275	10.9631
919	0.338392	5.82316	10.9569
920	0.341594	5.81385	10.951
921	0.344823	5.80495	10.9456
922	0.348062	5.79662	10.9408
923	0.351297	5.78902	10.9366
924	0.354512	5.78231	10.9332
925	0.357937	5.77627	10.9308
926	0.361736	5.77063	10.9296
927	0.365794	5.76539	10.9292
928	0.369995	5.76056	10.9295
929	0.374223	5.75615	10.9303
930	0.378362	5.75217	10.9312
931	0.382296	5.74862	10.9322
932	0.385909	5.74553	10.933
933	0.389086	5.74289	10.9334
934	0.391709	5.74072	10.9331
935	0.393664	5.73903	10.932
936	0.394834	5.73783	10.9298
937	0.395252	5.73734	10.9266
938	0.395064	5.73769	10.9226
939	0.394328	5.73875	10.918
940	0.393098	5.7404	10.9128
941	0.39143	5.7425	10.9073
942	0.389381	5.74494	10.9014
943	0.387007	5.74758	10.8953
944	0.384362	5.7503	10.8892
945	0.381504	5.75296	10.8831
946	0.378488	5.75544	10.8771
947	0.37537	5.75761	10.8714
948	0.372206	5.75934	10.8661
949	0.368819	5.7607	10.8611
950	0.365037	5.76186	10.8564
951	0.360919	5.76287	10.8517
952	0.356527	5.76379	10.8472
953	0.351921	5.76464	10.8427
954	0.347161	5.7655	10.8382
955	0.34231	5.76639	10.8336
956	0.337427	5.76738	10.8289
957	0.332572	5.7685	10.824
958	0.327808	5.76981	10.8189
959	0.323194	5.77135	10.8135
960	0.318791	5.77318	10.8077
961	0.314348	5.77541	10.8019
962	0.309639	5.77809	10.7961
963	0.304763	5.78111	10.7903
964	0.299817	5.78437	10.7843
965	0.294901	5.78777	10.7782
966	0.290112	5.7912	10.7719
967	0.285549	5.79457	10.7652
968	0.281311	5.79778	10.7581
969	0.277496	5.80072	10.7506
970	0.274202	5.80329	10.7424
971	0.271528	5.80539	10.7336
972	0.269572	5.80693	10.7241
973	0.26837	5.80788	10.7134
974	0.267839	5.80834	10.7013
975	0.267895	5.8084	10.688
976	0.268456	5.80812	10.6739
977	0.26944	5.80757	10.6593
978	0.270764	5.80682	10.6445
979	0.272345	5.80596	10.63
980	0.274103	5.80504	10.6158
981	0.275953	5.80415	10.6025
982	0.277814	5.80335	10.5904
983	0.279604	5.80272	10.5796
984	0.28124	5.80232	10.5707
985	0.282757	5.80227	10.5634
986	0.284267	5.80253	10.5573
987	0.285804	5.80302	10.5523
988	0.287401	5.80363	10.5483
989	0.289091	5.80426	10.545
990	0.290908	5.80481	10.5424
991	0.292885	5.80519	10.5404
992	0.295055	5.80529	10.5387
993	0.297453	5.80502	10.5373
994	0.300112	5.80427	10.536
995	0.303065	5.80294	10.5346
996	0.306345	5.80094	10.5331
997	0.310153	5.79818	10.5319
998	0.314579	5.7947	10.5313
999	0.319493	5.79061	10.5313
1000	0.324765	5.78604	10.5317
1001	0.330264	5.7811	10.5324
1002	0.335861	5.77589	10.5331
1003	0.341424	5.77053	10.5338
1004	0.346824	5.76514	10.5342
1005	0.351931	5.75982	10.5343
1006	0.356612	5.7547	10.5339
1007	0.360739	5.74987	10.5329
1008	0.364181	5.74547	10.531
1009	0.366984	5.74131	10.5283
1010	0.36932	5.73716	10.525
1011	0.371247	5.73304	10.5212
1012	0.372822	5.72897	10.5168
1013	0.374102	5.72498	10.5122
1014	0.375146	5.72109	10.5072
1015	0.376011	5.71732	10.5021
1016	0.376754	5.7137	10.4969
1017	0.377433	5.71026	10.4917
1018	0.378106	5.707	10.4867
1019	0.37883	5.70397	10.4818
1020	0.379664	5.70117	10.4772
1021	0.380591	5.69868	10.4728
1022	0.38154	5.69649	10.4683
1023	0.382483	5.69456	10.4638
1024	0.383391	5.69284	10.4592
1025	0.384235	5.6913	10.4547
1026	0.384986	5.68988	10.4502
1027	0.385616	5.68854	10.4458
1028	0.386096	5.68724	10.4415
1029	0.386398	5.68593	10.4372
1030	0.386493	5.68457	10.4331
1031	0.386353	5.68311	10.429
1032	0.385948	5.68151	10.4252
1033	0.385235	5.67967	10.4215
1034	0.38422	5.67758	10.418
1035	0.382943	5.67532	10.4146
1036	0.381446	5.67298	10.4114
1037	0.37977	5.67063	10.4083
1038	0.377958	5.66834	10.4052
1039	0.37605	5.66621	10.4022
1040	0.374089	5.66431	10.3991
1041	0.372116	5.66271	10.3961
1042	0.370172	5.66151	10.393
1043	0.3683	5.66077	10.3899
1044	0.366541	5.66058	10.3866
1045	0.364914	5.66098	10.3833
1046	0.363385	5.66191	10.3802
1047	0.361919	5.6633	10.377
1048	0.360477	5.66507	10.3739
1049	0.359024	5.66715	10.3708
1050	0.357521	5.66946	10.3677
1051	0.355932	5.67193	10.3644
1052	0.354221	5.6745	10.361
1053	0.352349	5.67708	10.3575
1054	0.350281	5.6796	10.3537
1055	0.347979	5.68198	10.3497
1056	0.345406	5.68417	10.3454
1057	0.342439	5.68624	10.3406
1058	0.339039	5.68835	10.3354
1059	0.335297	5.69049	10.3297
1060	0.331304	5.69265	10.3237
1061	0.327152	5.69482	10.3175
1062	0.32293	5.69701	10.3113
1063	0.318731	5.69919	10.3052
1064	0.314645	5.70137	10.2992
1065	0.310762	5.70354	10.2936
1066	0.307175	5.70569	10.2885
1067	0.303973	5.70781	10.2839
1068	0.301248	5.7099	10.28
1069	0.299054	5.712	10.2768
1070	0.297324	5.71415	10.2743
1071	0.295973	5.71632	10.2723
1072	0.294913	5.71849	10.2708
1073	0.294057	5.72066	10.2695
1074	0.293317	5.72279	10.2685
1075	0.292607	5.72487	10.2676
1076	0.29184	5.72689	10.2667
1077	0.290928	5.72881	10.2657
1078	0.289784	5.73063	10.2645
1079	0.288321	5.73233	10.263
1080	0.286452	5.73387	10.261
1081	0.28431	5.7352	10.2588
1082	0.282072	5.73627	10.2566
1083	0.279723	5.73714	10.2544
1084	0.277246	5.73786	10.252
1085	0.274624	5.7385	10.2496
1086	0.271841	5.73911	10.247
1087	0.268881	5.73974	10.2443
1088	0.265726	5.74044	10.2414
1089	0.26236	5.74128	10.2383
1090	0.258767	5.74231	10.2349
1091	0.25493	5.74357	10.2313
1092	0.250832	5.74514	10.2273
1093	0.246332	5.74701	10.2231
1094	0.241359	5.74911	10.2186
1095	0.235999	5.75141	10.2138
1096	0.230341	5.75388	10.2088
1097	0.224472	5.75649	10.2036
1098	0.21848	5.75919	10.1982
1099	0.212452	5.76196	10.1925
1100	0.206476	5.76475	10.1868
1101	0.200639	5.76754	10.1808
1102	0.195029	5.77029	10.1747
1103	0.189733	5.77296	10.1685
1104	0.184839	5.77553	10.1622
1105	0.180189	5.77806	10.1556
1106	0.175589	5.78066	10.1484
1107	0.171068	5.7833	10.1409
1108	0.166656	5.78596	10.1331
1109	0.162383	5.78861	10.1252
1110	0.15828	5.79123	10.1172
1111	0.154376	5.7938	10.1092
1112	0.150702	5.7963	10.1015
1113	0.147287	5.7987	10.094
1114	0.144162	5.80097	10.0869
1115	0.141357	5.80311	10.0803
1116	0.138901	5.80508	10.0744
1117	0.137059	5.80683	10.0688
1118	0.135964	5.80834	10.0633
1119	0.135455	5.80967	10.058
1120	0.135368	5.81086	10.0529
1121	0.13554	5.81195	10.0481
1122	0.135809	5.81299	10.0437
1123	0.136012	5.81402	10.0396
1124	0.135986	5.81508	10.036
1125	0.135569	5.81623	10.0329
1126	0.134598	5.8175	10.0304
1127	0.13291	5.81894	10.0285
1128	0.130342	5.82059	10.0273
1129	0.1268	5.82248	10.0268
1130	0.122399	5.82457	10.0271
1131	0.117297	5.82683	10.0281
1132	0.111647	5.8292	10.0296
1133	0.105606	5.83165	10.0317
1134	0.0993287	5.83414	10.0342
1135	0.0929716	5.83663	10.037
1136	0.0866898	5.83908	10.0401
1137	0.080639	5.84146	10.0434
1138	0.0749746	5.84371	10.0468
1139	0.0698523	5.8458	10.0502
1140	0.0654278	5.8477	10.0536
1141	0.0616071	5.8494	10.0573
1142	0.058161	5.85094	10.0617
1143	0.0550416	5.85236	10.0665
1144	0.052201	5.85367	10.0717
1145	0.0495914	5.85491	10.0771
1146	0.0471649	5.85609	10.0825
1147	0.0448736	5.85723	10.0878
1148	0.0426698	5.85838	10.0928
1149	0.0405054	5.85954	10.0975
1150	0.0383327	5.86074	10.1015
1151	0.0361039	5.86201	10.1048
1152	0.0337709	5.86338	10.1073
1153	0.0315034	5.86496	10.1091
1154	0.0294615	5.86682	10.1105
1155	0.027583	5.86887	10.1116
1156	0.0258059	5.87103	10.1123
1157	0.0240682	5.8732	10.1126
1158	0.0223078	5.87531	10.1125
1159	0.0204627	5.87726	10.1118
1160	0.018471	5.87897	10.1107
1161	0.0162707	5.88036	10.109
1162	0.0137999	5.88134	10.1068
1163	0.0109967	5.88182	10.104
1164	0.00779913	5.88172	10.1006
1165	0.00386906	5.88074	10.096
1166	-0.000941127	5.87876	10.0898
1167	-0.00640774	5.87601	10.0823
1168	-0.0123071	5.87272	10.074
1169	-0.0184153	5.8691	10.0651
1170	-0.0245086	5.86539	10.056
1171	-0.0303631	5.86179	10.0472
1172	-0.0357545	5.85853	10.0389
1173	-0.0404589	5.85584	10.0314
1174	-0.0442519	5.85393	10.0253
1175	-0.0469094	5.85302	10.0207
1176	-0.0482072	5.85334	10.0182
1177	-0.0477517	5.85486	10.0175
1178	-0.045537	5.85734	10.0185
1179	-0.0419206	5.86064	10.0208
1180	-0.0372597	5.86462	10.0243
1181	-0.0319118	5.86917	10.0287
1182	-0.0262342	5.87416	10.0337
1183	-0.0205842	5.87944	10.0392
1184	-0.0153192	5.8849	10.0449
1185	-0.0107963	5.8904	10.0505
1186	-0.00737282	5.89581	10.056
1187	-0.00540573	5.90101	10.061
1188	-0.00525213	5.90587	10.0653
1189	-0.00620502	5.91026	10.0693
1190	-0.00742499	5.91426	10.0733
1191	-0.00907043	5.91802	10.0774
1192	-0.0112997	5.92167	10.0816
1193	-0.0142713	5.92537	10.0857
1194	-0.0181436	5.92925	10.0898
1195	-0.0230751	5.93346	10.0938
1196	-0.0292242	5.93815	10.0977
1197	-0.0367494	5.94346	10.1015
1198	-0.0458092	5.94953	10.1051
1199	-0.0565621	5.9565	10.1085
1200	-0.0691665	5.96453	10.1117
1201	-0.0835879	5.97265	10.1144
1202	-0.0996312	5.98011	10.1166
1203	-0.117214	5.98734	10.1183
1204	-0.136255	5.99476	10.1198
1205	-0.156671	6.0028	10.1211
1206	-0.178382	6.01188	10.1224
1207	-0.201304	6.02243	10.1239
1208	-0.225358	6.03488	10.1256
1209	-0.25046	6.04965	10.1278
1210	-0.27653	6.06717	10.1305
1211	-0.303488	6.08786	10.1339
1212	-0.331252	6.11216	10.1382
1213	-0.360474	6.13982	10.1427
1214	-0.391658	6.17023	10.1471
1215	-0.424501	6.20325	10.1514
1216	-0.458702	6.23873	10.1559
1217	-0.493958	6.27653	10.1609
1218	-0.529967	6.31651	10.1664
1219	-0.56643	6.35851	10.1727
1220	-0.603043	6.4024	10.18
1221	-0.639505	6.44803	10.1886
1222	-0.675517	6.49525	10.1985
1223	-0.710776	6.54393	10.2101
1224	-0.744982	6.59391	10.2235
1225	-0.778694	6.64616	10.2391
1226	-0.812598	6.70146	10.257
1227	-0.846587	6.75936	10.2768
1228	-0.880554	6.81943	10.2981
1229	-0.91439	6.88123	10.3206
1230	-0.947986	6.94433	10.344
1231	-0.981232	7.00831	10.3678
1232	-1.01402	7.07271	10.3918
1233	-1.04623	7.13711	10.4155
1234	-1.07775	7.20108	10.4387
1235	-1.10847	7.26418	10.461
1236	-1.13828	7.32599	10.482
1237	-1.16725	7.38781	10.5018
1238	-1.19555	7.45096	10.5208
1239	-1.22322	7.51501	10.5392
1240	-1.25028	7.5795	10.5573
1241	-1.27675	7.644	10.5751
1242	-1.30268	7.70805	10.5929
1243	-1.32808	7.77122	10.6109
1244	-1.35298	7.83307	10.6292
1245	-1.37742	7.89314	10.6482
1246	-1.40143	7.95099	10.6679
1247	-1.42502	8.00619	10.6885
1248	-1.44824	8.05828	10.7103
1249	-1.47148	8.10712	10.7335
1250	-1.49495	8.15312	10.7582
1251	-1.51843	8.19663	10.7839
1252	-1.54167	8.238	10.8106
1253	-1.56445	8.2776	10.8378
1254	-1.58653	8.31577	10.8653
1255	-1.60767	8.35289	10.8929
1256	-1.62764	8.3893	10.9202
1257	-1.6462	8.42538	10.947
1258	-1.66311	8.46147	10.9731
1259	-1.67814	8.49793	10.9981
1260	-1.69105	8.53514	11.0218
1261	-1.70123	8.57319	11.0443
1262	-1.70854	8.61176	11.066
1263	-1.71346	8.65056	11.087
1264	-1.71648	8.68932	11.1074
1265	-1.71809	8.72775	11.1273
1266	-1.71876	8.76556	11.1468
1267	-1.71898	8.80247	11.1661
1268	-1.71925	8.8382	11.1851
1269	-1.72003	8.87246	11.204
1270	-1.72182	8.90497	11.223
1271	-1.7251	8.93543	11.242
1272	-1.73035	8.96357	11.2612
1273	-1.73609	8.98913	11.2806
1274	-1.74084	9.01225	11.2998
1275	-1.7451	9.03326	11.319
1276	-1.74937	9.05248	11.3381
1277	-1.75415	9.07022	11.3571
1278	-1.75996	9.08682	11.376
1279	-1.76728	9.10259	11.3948
1280	-1.77663	9.11785	11.4134
1281	-1.7885	9.13292	11.4319
1282	-1.80341	9.14812	11.4502
1283	-1.82184	9.16377	11.4683
1284	-1.84432	9.18019	11.4863
1285	-1.87097	9.19545	11.5038
1286	-1.90131	9.20798	11.5209
1287	-1.93496	9.21863	11.5376
1288	-1.97153	9.22824	11.554
1289	-2.01062	9.23764	11.5703
1290	-2.05184	9.2477	11.5866
1291	-2.09481	9.25924	11.6029
1292	-2.13914	9.27312	11.6193
1293	-2.18443	9.29017	11.6361
1294	-2.23029	9.31125	11.6531
1295	-2.27635	9.33719	11.6707
1296	-2.32221	9.36885	11.6888
1297	-2.36985	9.40737	11.708
1298	-2.42098	9.45254	11.7283
1299	-2.47476	9.50322	11.7496
1300	-2.53036	9.55823	11.7713
1301	-2.58693	9.61641	11.7933
1302	-2.64366	9.67661	11.8151
1303	-2.69971	9.73765	11.8366
1304	-2.75422	9.79839	11.8572
1305	-2.80638	9.85766	11.8768
1306	-2.85533	9.91431	11.895
1307	-2.90025	9.96716	11.9115
1308	-2.94027	10.0151	11.9261
1309	-2.97711	10.0606	11.9388
1310	-3.01277	10.1067	11.9501
1311	-3.04684	10.1526	11.9601
1312	-3.07894	10.1977	11.9689
1313	-3.10865	10.2413	11.9768
1314	-3.13559	10.2829	11.9837
1315	-3.15935	10.3216	11.9899
1316	-3.17954	10.357	11.9955
1317	-3.19576	10.3882	12.0006
1318	-3.20762	10.4148	12.0053
1319	-3.21471	10.4359	12.0098
1320	-3.21665	10.451	12.0142
1321	-3.21327	10.4596	12.0183
1322	-3.20491	10.4621	12.0218
1323	-3.19191	10.4592	12.0248
1324	-3.1746	10.4516	12.0272
1325	-3.15332	10.4398	12.0291
1326	-3.12841	10.4247	12.0307
1327	-3.10019	10.4068	12.0318
1328	-3.06901	10.3869	12.0326
1329	-3.0352	10.3655	12.033
1330	-2.99911	10.3434	12.0332
1331	-2.96105	10.3212	12.0332
1332	-2.92137	10.2996	12.0331
1333	-2.87866	10.277	12.0324
1334	-2.83164	10.252	12.031
1335	-2.78088	10.2247	12.0291
1336	-2.72693	10.1956	12.0266
1337	-2.67035	10.1651	12.0238
1338	-2.61171	10.1336	12.0209
1339	-2.55155	10.1014	12.0178
1340	-2.49045	10.0691	12.0149
1341	-2.42895	10.0368	12.0122
1342	-2.36762	10.0051	12.0098
1343	-2.30702	9.97429	12.008
1344	-2.24771	9.9448	12.0069
1345	-2.18875	9.91616	12.0062
1346	-2.12896	9.88765	12.0058
1347	-2.06848	9.85926	12.0057
1348	-2.00746	9.83102	12.0059
1349	-1.94605	9.80291	12.0062
1350	-1.8844	9.77496	12.0068
1351	-1.82265	9.74715	12.0076
1352	-1.76096	9.7195	12.0086
1353	-1.69947	9.69201	12.0097
1354	-1.63834	9.66469	12.0111
1355	-1.5777	9.63753	12.0126
1356	-1.51772	9.61056	12.0143
1357	-1.45726	9.58348	12.0165
1358	-1.39547	9.55612	12.0194
1359	-1.33284	9.52862	12.0228
1360	-1.26991	9.50114	12.0265
1361	-1.20718	9.47382	12.0305
1362	-1.14516	9.44681	12.0345
1363	-1.08438	9.42025	12.0383
1364	-1.02535	9.3943	12.0418
1365	-0.968585	9.36911	12.0449
1366	-0.914596	9.34482	12.0472
1367	-0.863902	9.32158	12.0488
1368	-0.817018	9.29953	12.0494
1369	-0.773429	9.27814	12.0482
1370	-0.732247	9.25687	12.045
1371	-0.693424	9.23595	12.0403
1372	-0.656915	9.21558	12.0346
1373	-0.622673	9.19595	12.0284
1374	-0.590649	9.17728	12.0223
1375	-0.560796	9.15978	12.0167
1376	-0.533066	9.14364	12.0123
1377	-0.50741	9.12909	12.0096
1378	-0.483778	9.11632	12.0091
1379	-0.462123	9.10555	12.0112
1380	-0.442395	9.09699	12.0166
1381	-0.424923	9.09038	12.0254
1382	-0.40997	9.08534	12.0368
1383	-0.397385	9.08188	12.0507
1384	-0.387019	9.08	12.0666
1385	-0.378723	9.07972	12.0841
1386	-0.372346	9.08102	12.103
1387	-0.367741	9.08391	12.1228
1388	-0.364758	9.08841	12.1432
1389	-0.363249	9.09451	12.1638
1390	-0.363064	9.10222	12.1843
1391	-0.364056	9.11153	12.2043
1392	-0.366075	9.12246	12.2234
1393	-0.368886	9.1352	12.2428
1394	-0.372504	9.14988	12.2634
1395	-0.377153	9.16637	12.285
1396	-0.383059	9.18458	12.3072
1397	-0.390445	9.20438	12.3296
1398	-0.399537	9.22568	12.3518
1399	-0.410559	9.24835	12.3735
1400	-0.423733	9.27228	12.3944
1401	-0.439284	9.29737	12.414
1402	-0.457434	9.32351	12.4321
1403	-0.478406	9.35057	12.4482
1404	-0.502421	9.37846	12.4619
1405	-0.53042	9.40878	12.474
1406	-0.562757	9.44268	12.4851
1407	-0.598779	9.47935	12.4952
1408	-0.63783	9.51798	12.5042
1409	-0.679255	9.55777	12.5119
1410	-0.722397	9.59789	12.5182
1411	-0.766599	9.63756	12.523
1412	-0.811207	9.67595	12.5263
1413	-0.855563	9.71226	12.5279
1414	-0.89901	9.74568	12.5277
1415	-0.940893	9.7754	12.5256
1416	-0.980555	9.80062	12.5216
1417	-1.01949	9.8226	12.5159
1418	-1.05938	9.84305	12.5087
1419	-1.09982	9.86178	12.5001
1420	-1.1404	9.8786	12.4899
1421	-1.18072	9.89336	12.478
1422	-1.22039	9.90587	12.4644
1423	-1.25901	9.91594	12.449
1424	-1.29616	9.92341	12.4318
1425	-1.33146	9.92809	12.4126
1426	-1.36451	9.92981	12.3914
1427	-1.3949	9.92839	12.3681
1428	-1.42223	9.92365	12.3426
1429	-1.4462	9.91462	12.3127
1430	-1.46704	9.90087	12.2769
1431	-1.48518	9.88306	12.2366
1432	-1.50105	9.86181	12.1931
1433	-1.51511	9.83778	12.1477
1434	-1.52777	9.81159	12.1016
1435	-1.53947	9.78389	12.0562
1436	-1.55063	9.75532	12.0128
1437	-1.56169	9.72653	11.9727
1438	-1.57306	9.69815	11.9372
1439	-1.58516	9.67084	11.9076
1440	-1.59841	9.64523	11.8852
1441	-1.61263	9.61912	11.8691
1442	-1.62723	9.59037	11.8572
1443	-1.64204	9.5598	11.8492
1444	-1.65689	9.52821	11.8449
1445	-1.67159	9.49639	11.8438
1446	-1.68598	9.46515	11.8457
1447	-1.69987	9.43529	11.8503
1448	-1.71308	9.4076	11.8572
1449	-1.72546	9.38288	11.8661
1450	-1.73681	9.36195	11.8767
1451	-1.74697	9.34559	11.8887
1452	-1.75577	9.33461	11.9017
1453	-1.76288	9.33013	11.9164
1454	-1.76828	9.33199	11.9335
1455	-1.77227	9.33907	11.9529
1456	-1.77513	9.35024	11.9744
1457	-1.77715	9.3644	11.9979
1458	-1.77862	9.38041	12.0233
1459	-1.77983	9.39717	12.0503
1460	-1.78106	9.41355	12.079
1461	-1.7826	9.42842	12.1091
1462	-1.78473	9.44067	12.1405
1463	-1.78774	9.44917	12.1731
1464	-1.79191	9.45281	12.2067
1465	-1.7977	9.45391	12.244
1466	-1.8051	9.45516	12.2868
1467	-1.81368	9.45602	12.3337
1468	-1.823	9.45593	12.3835
1469	-1.83261	9.45432	12.4347
1470	-1.84209	9.45065	12.486
1471	-1.85098	9.44435	12.536
1472	-1.85885	9.43488	12.5834
1473	-1.86525	9.42167	12.6268
1474	-1.86974	9.40419	12.6649
1475	-1.87187	9.38187	12.6962
1476	-1.87122	9.35416	12.7195
1477	-1.86975	9.31975	12.735
1478	-1.86923	9.27838	12.7446
1479	-1.86884	9.23115	12.7489
1480	-1.86779	9.17911	12.7484
1481	-1.86526	9.12336	12.744
1482	-1.86046	9.06496	12.7363
1483	-1.85259	9.00499	12.7258
1484	-1.84083	8.94452	12.7133
1485	-1.8244	8.88465	12.6995
1486	-1.80249	8.82643	12.6849
1487	-1.77428	8.77095	12.6702
1488	-1.73899	8.71929	12.6561
1489	-1.69539	8.66783	12.6409
1490	-1.64358	8.61308	12.6227
1491	-1.58475	8.55634	12.6021
1492	-1.52009	8.49889	12.5795
1493	-1.45077	8.44201	12.5554
1494	-1.37799	8.38699	12.5304
1495	-1.30291	8.33511	12.5049
1496	-1.22671	8.28766	12.4795
1497	-1.15057	8.24593	12.4546
1498	-1.07566	8.21121	12.4308
1499	-1.00314	8.18479	12.4087
1500	-0.934198	8.16798	12.3888
1501	-0.867335	8.16078	12.3709
1502	-0.800326	8.16179	12.3543
1503	-0.733231	8.17019	12.3388
1504	-0.666114	8.18515	12.3242
1505	-0.599035	8.20584	12.3103
1506	-0.532059	8.23145	12.2969
1507	-0.465246	8.26113	12.2838
1508	-0.398661	8.29407	12.2708
1509	-0.332364	8.32944	12.2576
1510	-0.266419	8.3664	12.2441
1511	-0.200887	8.40413	12.23
1512	-0.13583	8.4418	12.2151
1513	-0.0726046	8.48206	12.2004
1514	-0.0120067	8.52753	12.1868
1515	0.046742	8.57727	12.1738
1516	0.10442	8.63037	12.1611
1517	0.161808	8.68589	12.1483
1518	0.219684	8.7429	12.135
1519	0.278831	8.80049	12.1207
1520	0.34003	8.85772	12.1052
1521	0.404062	8.91367	12.0879
1522	0.471711	8.9674	12.0686
1523	0.543758	9.01798	12.0468
1524	0.620987	9.06448	12.0221
1525	0.705396	9.10648	11.9932
1526	0.797403	9.14474	11.9597
1527	0.895423	9.18004	11.9227
1528	0.997868	9.21319	11.8829
1529	1.10315	9.245	11.8414
1530	1.20968	9.27627	11.7992
1531	1.31588	9.30781	11.7571
1532	1.42016	9.34046	11.7161
1533	1.52093	9.37503	11.6772
1534	1.61662	9.41235	11.6413
1535	1.70563	9.45326	11.6094
1536	1.78639	9.49859	11.5825
1537	1.86271	9.54788	11.5599
1538	1.93874	9.59995	11.5402
1539	2.0134	9.65454	11.5231
1540	2.08562	9.71138	11.5084
1541	2.15433	9.7702	11.4958
1542	2.21846	9.83074	11.4851
1543	2.27695	9.89274	11.476
1544	2.3287	9.95592	11.4681
1545	2.37267	10.02	11.4613
1546	2.40778	10.0847	11.4553
1547	2.43296	10.1498	11.4497
1548	2.44715	10.215	11.4442
1549	2.44844	10.2832	11.4385
1550	2.43681	10.3568	11.4322
1551	2.41396	10.4341	11.426
1552	2.38162	10.5138	11.4202
1553	2.3415	10.5944	11.4153
1554	2.29531	10.6744	11.4118
1555	2.24477	10.7525	11.41
1556	2.19159	10.827	11.4106
1557	2.13748	10.8967	11.4138
1558	2.08415	10.9599	11.4204
1559	2.03331	11.0153	11.4306
1560	1.98667	11.0614	11.4451
1561	1.93875	11.1005	11.4634
1562	1.8842	11.1358	11.4847
1563	1.82493	11.1668	11.5089
1564	1.76282	11.1933	11.536
1565	1.69979	11.2148	11.566
1566	1.63773	11.2311	11.5987
1567	1.57855	11.2416	11.6342
1568	1.52414	11.2462	11.6724
1569	1.47642	11.2444	11.7132
1570	1.43727	11.2359	11.7566
1571	1.4086	11.2202	11.8025
1572	1.39231	11.1972	11.8509
1573	1.39049	11.1672	11.904
1574	1.40241	11.1311	11.9634
1575	1.42574	11.0887	12.0279
1576	1.45813	11.04	12.0963
1577	1.49725	10.9851	12.1672
1578	1.54076	10.9238	12.2395
1579	1.58634	10.8562	12.3119
1580	1.63164	10.782	12.3831
1581	1.67433	10.7014	12.4521
1582	1.71207	10.6142	12.5174
1583	1.74251	10.5203	12.578
1584	1.7633	10.4197	12.6325
1585	1.775	10.3096	12.6827
1586	1.78052	10.1882	12.7309
1587	1.78107	10.0572	12.777
1588	1.77785	9.91804	12.8209
1589	1.77206	9.7723	12.8626
1590	1.76489	9.62151	12.9018
1591	1.75752	9.46723	12.9385
1592	1.75115	9.31098	12.9725
1593	1.74695	9.15433	13.0038
1594	1.74611	8.99882	13.032
1595	1.74978	8.84599	13.0572
1596	1.75915	8.69739	13.0792
1597	1.77468	8.54879	13.0971
1598	1.79538	8.39581	13.1105
1599	1.8202	8.23976	13.12
1600	1.84811	8.08198	13.126
1601	1.87808	7.92379	13.1291
1602	1.90908	7.76651	13.1296
1603	1.94008	7.61148	13.1282
1604	1.97007	7.46001	13.1254
1605	1.99801	7.31344	13.1216
1606	2.0229	7.1731	13.1175
1607	2.04373	7.0403	13.1135
1608	2.05948	6.91639	13.1103
1609	2.07138	6.79829	13.1064
1610	2.08131	6.68257	13.1006
1611	2.08925	6.57009	13.0931
1612	2.09518	6.46168	13.0844
1613	2.09907	6.35817	13.0749
1614	2.1009	6.26041	13.0649
1615	2.10067	6.16923	13.055
1616	2.09834	6.08546	13.0455
1617	2.09391	6.00996	13.0368
1618	2.08735	5.94354	13.0294
1619	2.07866	5.88704	13.0236
1620	2.0678	5.84131	13.0198
1621	2.05385	5.8076	13.0188
1622	2.03624	5.78583	13.0206
1623	2.01547	5.77476	13.0246
1624	1.99209	5.77316	13.03
1625	1.96659	5.7798	13.0364
1626	1.93952	5.79346	13.0429
1627	1.91138	5.8129	13.049
1628	1.88272	5.8369	13.0541
1629	1.85404	5.86425	13.0574
1630	1.82588	5.8937	13.0583
1631	1.79877	5.92405	13.0563
1632	1.77323	5.95406	13.0506
1633	1.74852	5.987	13.0403
1634	1.72358	6.02628	13.0253
1635	1.6985	6.07089	13.0067
1636	1.67336	6.11986	12.9854
1637	1.64824	6.17217	12.9623
1638	1.62322	6.22683	12.9385
1639	1.59836	6.28285	12.9149
1640	1.57375	6.33922	12.8924
1641	1.54946	6.39495	12.872
1642	1.52555	6.44904	12.8548
1643	1.50209	6.50048	12.8416
1644	1.47915	6.54829	12.8334
1645	1.45795	6.59236	12.8299
1646	1.43918	6.63371	12.8297
1647	1.42213	6.67303	12.8325
1648	1.40608	6.71102	12.8378
1649	1.39031	6.74836	12.8453
1650	1.37412	6.78574	12.8545
1651	1.35678	6.82385	12.865
1652	1.33758	6.86338	12.8764
1653	1.31581	6.90502	12.8884
1654	1.29074	6.94946	12.9005
1655	1.26168	6.99739	12.9122
1656	1.2279	7.04949	12.9232
1657	1.18828	7.10756	12.9355
1658	1.14289	7.17197	12.9506
1659	1.09279	7.24131	12.9677
1660	1.03904	7.31416	12.9861
1661	0.982691	7.38911	13.0049
1662	0.924822	7.46475	13.0233
1663	0.866497	7.53965	13.0406
1664	0.808787	7.61242	13.0559
1665	0.752763	7.68163	13.0684
1666	0.699499	7.74588	13.0774
1667	0.650072	7.80376	13.0821
1668	0.605557	7.85385	13.0818
1669	0.565429	7.89778	13.0772
1670	0.528188	7.93809	13.0699
1671	0.493443	7.97482	13.0597
1672	0.460803	8.00799	13.0468
1673	0.429879	8.03761	13.0313
1674	0.400279	8.06372	13.0132
1675	0.371612	8.08633	12.9925
1676	0.343488	8.10547	12.9694
1677	0.315514	8.12116	12.9439
1678	0.287299	8.13343	12.916
1679	0.258451	8.1423	12.8858
1680	0.228579	8.14779	12.8534
1681	0.197868	8.14747	12.8177
1682	0.166862	8.13976	12.7783
1683	0.135701	8.12596	12.7354
1684	0.10453	8.10742	12.6897
1685	0.073492	8.08545	12.6416
1686	0.0427312	8.06136	12.5916
1687	0.0123937	8.03649	12.5402
1688	-0.0173727	8.01214	12.4879
1689	-0.0464189	7.98963	12.4352
1690	-0.0745937	7.97029	12.3825
1691	-0.101744	7.95543	12.3303
1692	-0.127715	7.94637	12.2792
1693	-0.153551	7.94075	12.2277
1694	-0.180085	7.93566	12.1745
1695	-0.20684	7.93154	12.12
1696	-0.233341	7.92882	12.0647
1697	-0.25911	7.92794	12.0089
1698	-0.283669	7.92934	11.9531
1699	-0.306536	7.93345	11.8977
1700	-0.327232	7.9407	11.8431
1701	-0.345274	7.95154	11.7897
1702	-0.36018	7.96639	11.7379
1703	-0.371468	7.98569	11.6883
1704	-0.378654	8.00986	11.6411
1705	-0.382276	8.04154	11.5961
1706	-0.383194	8.08191	11.5527
1707	-0.381416	8.12928	11.5108
1708	-0.376949	8.18191	11.4703
1709	-0.369802	8.2381	11.431
1710	-0.359984	8.29614	11.3928
1711	-0.347507	8.35431	11.3556
1712	-0.332381	8.41089	11.3192
1713	-0.314618	8.46419	11.2836
1714	-0.29423	8.51248	11.2486
1715	-0.271228	8.55405	11.2141
1716	-0.245627	8.58719	11.18
1717	-0.2153	8.61079	11.1441
1718	-0.17888	8.62601	11.1051
1719	-0.137526	8.63454	11.0643
1720	-0.0923936	8.63806	11.023
1721	-0.044639	8.63828	10.9824
1722	0.00458261	8.63687	10.9438
1723	0.0541172	8.63555	10.9086
1724	0.102812	8.63601	10.878
1725	0.149513	8.63996	10.8533
1726	0.193066	8.64911	10.8358
1727	0.232317	8.66516	10.8268
1728	0.266103	8.68982	10.8275
1729	0.294614	8.72007	10.8413
1730	0.319218	8.75211	10.8689
1731	0.340521	8.78653	10.9076
1732	0.359131	8.8239	10.9548
1733	0.375661	8.86479	11.008
1734	0.390728	8.90979	11.0644
1735	0.404952	8.95946	11.1216
1736	0.418962	9.01438	11.1768
1737	0.433393	9.07513	11.2275
1738	0.448888	9.14227	11.2711
1739	0.466098	9.21639	11.3049
1740	0.485689	9.29807	11.3264
1741	0.502044	9.39415	11.3359
1742	0.510899	9.50837	11.3364
1743	0.514949	9.63662	11.3294
1744	0.516888	9.7748	11.3164
1745	0.519403	9.91879	11.2988
1746	0.525171	10.0645	11.2782
1747	0.536858	10.2078	11.2561
1748	0.557121	10.3445	11.2341
1749	0.588601	10.4707	11.2136
1750	0.633933	10.5821	11.1963
1751	0.695742	10.6746	11.1836
1752	0.776647	10.7442	11.1772
1753	0.885424	10.7968	11.1739
1754	1.02478	10.8408	11.17
1755	1.18825	10.8754	11.1663
1756	1.36933	10.9001	11.1636
1757	1.56156	10.9141	11.1626
1758	1.75844	10.9169	11.164
1759	1.9535	10.9077	11.1684
1760	2.14025	10.8859	11.1767
1761	2.31222	10.851	11.1894
1762	2.46292	10.8022	11.2072
1763	2.58589	10.7388	11.2308
1764	2.67465	10.6603	11.2609
1765	2.73121	10.5547	11.3014
1766	2.76396	10.4151	11.3542
1767	2.77597	10.2483	11.4165
1768	2.77034	10.0614	11.4859
1769	2.75014	9.86114	11.5596
1770	2.71842	9.65457	11.6352
1771	2.67818	9.44862	11.71
1772	2.63242	9.25022	11.7814
1773	2.58411	9.06635	11.8468
1774	2.53617	8.90397	11.9035
1775	2.49153	8.77008	11.9488
1776	2.45312	8.67165	11.9801
1777	2.41377	8.60587	11.998
1778	2.36569	8.56332	12.006
1779	2.31087	8.54114	12.0053
1780	2.25131	8.53644	11.9972
1781	2.18899	8.54632	11.9829
1782	2.12592	8.56792	11.9637
1783	2.06409	8.59833	11.9407
1784	2.0055	8.63466	11.9153
1785	1.95214	8.67403	11.8888
1786	1.90599	8.71354	11.8625
1787	1.86905	8.75028	11.8376
1788	1.84327	8.78137	11.8155
1789	1.82784	8.81348	11.7947
1790	1.82008	8.85401	11.7727
1791	1.81919	8.90115	11.7495
1792	1.82436	8.95308	11.7252
1793	1.83477	9.00799	11.6998
1794	1.84963	9.06408	11.6734
1795	1.86811	9.11954	11.646
1796	1.8894	9.17255	11.6175
1797	1.91269	9.22132	11.5881
1798	1.93716	9.26404	11.5578
1799	1.96197	9.29891	11.5266
1800	1.98632	9.32412	11.4946
1801	2.01308	9.33993	11.4601
1802	2.04497	9.34842	11.4219
1803	2.08095	9.35061	11.381
1804	2.11995	9.34751	11.3383
1805	2.16091	9.34015	11.2947
1806	2.20278	9.32954	11.2511
1807	2.24451	9.3167	11.2084
1808	2.28503	9.30267	11.1675
1809	2.3233	9.28849	11.1294
1810	2.35826	9.27518	11.0948
1811	2.38885	9.26378	11.0648
1812	2.41402	9.25534	11.0402
1813	2.43505	9.24844	11.0214
1814	2.4539	9.24107	11.0076
1815	2.47054	9.23334	10.9982
1816	2.48494	9.2254	10.9923
1817	2.49706	9.21735	10.9891
1818	2.50688	9.20932	10.9877
1819	2.51437	9.20145	10.9875
1820	2.5195	9.19383	10.9876
1821	2.52225	9.18661	10.9871
1822	2.5226	9.17989	10.9854
1823	2.5205	9.1738	10.9815
1824	2.51595	9.16846	10.9748
1825	2.50672	9.16392	10.9659
1826	2.49142	9.16009	10.9564
1827	2.47128	9.15686	10.9462
1828	2.44753	9.15413	10.9354
1829	2.42141	9.15179	10.9241
1830	2.39414	9.14973	10.9123
1831	2.36695	9.14786	10.9002
1832	2.34107	9.14605	10.8877
1833	2.31774	9.1442	10.875
1834	2.29818	9.1422	10.8621
1835	2.28362	9.13995	10.8491
1836	2.2753	9.13732	10.8361
1837	2.27259	9.13412	10.8226
1838	2.27375	9.1303	10.8084
1839	2.27835	9.12606	10.7937
1840	2.28594	9.12159	10.7785
1841	2.29606	9.11706	10.7631
1842	2.3083	9.11268	10.7477
1843	2.32218	9.10861	10.7323
1844	2.33729	9.10506	10.7172
1845	2.35316	9.10221	10.7026
1846	2.36937	9.10024	10.6885
1847	2.38546	9.09936	10.6752
1848	2.40099	9.09973	10.6628
1849	2.41709	9.10144	10.6516
1850	2.43498	9.10431	10.6416
1851	2.4543	9.10818	10.6326
1852	2.47474	9.11292	10.6242
1853	2.49595	9.11835	10.6163
1854	2.51759	9.12433	10.6086
1855	2.53933	9.13071	10.6008
1856	2.56083	9.13732	10.5927
1857	2.58176	9.14401	10.584
1858	2.60178	9.15064	10.5744
1859	2.62057	9.15704	10.5637
1860	2.63777	9.16306	10.5517
1861	2.65367	9.1696	10.5385
1862	2.66878	9.17739	10.5244
1863	2.68319	9.18605	10.5096
1864	2.69696	9.19518	10.4941
1865	2.71016	9.20439	10.478
1866	2.72287	9.21329	10.4613
1867	2.73516	9.2215	10.4443
1868	2.7471	9.22861	10.4269
1869	2.75875	9.23425	10.4093
1870	2.77018	9.23802	10.3914
1871	2.78147	9.23953	10.3735
1872	2.79269	9.23839	10.3556
1873	2.80311	9.2353	10.3372
1874	2.81219	9.23115	10.3182
1875	2.8203	9.2258	10.2986
1876	2.82777	9.21911	10.2785
1877	2.83495	9.21094	10.2582
1878	2.84219	9.20116	10.2378
1879	2.84985	9.18963	10.2174
1880	2.85826	9.17621	10.1973
1881	2.86777	9.16077	10.1774
1882	2.87874	9.14316	10.1581
1883	2.89151	9.12325	10.1394
1884	2.90641	9.1009	10.1216
1885	2.92269	9.07534	10.1046
1886	2.93945	9.04624	10.0885
1887	2.95689	9.01411	10.073
1888	2.97523	8.97944	10.058
1889	2.99467	8.94275	10.0434
1890	3.0154	8.90453	10.029
1891	3.03764	8.8653	10.0145
1892	3.06158	8.82557	10
1893	3.08743	8.78583	9.98522
1894	3.11539	8.74659	9.97001
1895	3.14567	8.70835	9.95424
1896	3.17848	8.67162	9.93774
1897	3.21097	8.63465	9.92103
1898	3.24114	8.59575	9.90458
1899	3.27039	8.55557	9.88821
1900	3.30013	8.51474	9.87175
1901	3.33178	8.47391	9.85502
1902	3.36676	8.4337	9.83786
1903	3.40647	8.39474	9.82008
1904	3.45233	8.35769	9.80152
1905	3.50575	8.32315	9.78201
1906	3.56817	8.29178	9.76137
1907	3.64098	8.26419	9.73946
1908	3.7256	8.24101	9.71609
1909	3.82222	8.22334	9.69159
1910	3.92939	8.21117	9.66632
1911	4.04612	8.2035	9.64026
1912	4.17143	8.19931	9.61339
1913	4.30433	8.1976	9.58567
1914	4.44382	8.19736	9.55708
1915	4.58893	8.19757	9.52757
1916	4.73866	8.19723	9.4971
1917	4.89202	8.19533	9.46561
1918	5.04801	8.19086	9.43306
1919	5.20566	8.18282	9.39937
1920	5.36395	8.17019	9.36449
1921	5.52728	8.1537	9.32864
1922	5.69953	8.1349	9.29204
1923	5.87893	8.11402	9.25461
1924	6.06372	8.09129	9.21624
1925	6.25214	8.06696	9.17685
1926	6.44244	8.04124	9.13634
1927	6.63285	8.01438	9.0946
1928	6.8216	7.98661	9.05154
1929	7.00695	7.95817	9.00706
1930	7.18712	7.92931	8.96105
1931	7.36036	7.90025	8.9134
1932	7.52491	7.87126	8.86401
1933	7.68542	7.8403	8.81234
1934	7.84679	7.80579	8.75818
1935	8.00759	7.76868	8.70183
1936	8.16639	7.72993	8.64365
1937	8.32178	7.69049	8.58396
1938	8.47234	7.65131	8.52312
1939	8.61664	7.61337	8.46149
1940	8.75328	7.57762	8.3994
1941	8.88083	7.54503	8.33724
1942	8.99788	7.5166	8.27535
1943	9.10302	7.49328	8.2141
1944	9.19484	7.47607	8.15387
1945	9.27111	7.46543	8.09276
1946	9.33196	7.46061	8.0292
1947	9.37953	7.46076	7.96398
1948	9.41594	7.46504	7.89788
1949	9.44331	7.47261	7.8317
1950	9.46378	7.48259	7.76621
1951	9.47945	7.49415	7.70222
1952	9.49243	7.50642	7.64052
1953	9.50486	7.51854	7.58192
1954	9.51882	7.52965	7.5272
1955	9.53643	7.53888	7.47719
1956	9.55978	7.54535	7.43269
1957	9.58511	7.55212	7.39287
1958	9.6077	7.56204	7.35628
1959	9.62826	7.57403	7.32289
1960	9.64751	7.58697	7.29264
1961	9.66614	7.59978	7.26549
1962	9.68487	7.61135	7.24138
1963	9.70439	7.62057	7.22027
1964	9.72542	7.62636	7.20212
1965	9.74865	7.62759	7.18688
1966	9.77478	7.62319	7.17452
1967	9.80453	7.61203	7.16498
1968	9.83859	7.59303	7.15823
1969	9.87839	7.56573	7.15554
1970	9.92404	7.53104	7.15775
1971	9.97433	7.48992	7.1642
1972	10.028	7.44334	7.17423
1973	10.0839	7.39223	7.18716
1974	10.1407	7.33756	7.20233
1975	10.1972	7.28028	7.21908
1976	10.2522	7.22134	7.23674
1977	10.3044	7.16169	7.25465
1978	10.3527	7.10229	7.27215
1979	10.3958	7.04408	7.28859
1980	10.4325	6.98801	7.30331
1981	10.4607	6.93445	7.31946
1982	10.4805	6.88262	7.33976
1983	10.4939	6.83169	7.36291
1984	10.5026	6.78087	7.38763
1985	10.5085	6.72935	7.4126
1986	10.5136	6.67631	7.43655
1987	10.5198	6.62094	7.45817
1988	10.5289	6.56245	7.47618
1989	10.5428	6.50001	7.48927
1990	10.5634	6.43282	7.49615
1991	10.5926	6.36007	7.49553
1992	10.6322	6.28092	7.48609
1993	10.6825	6.19329	7.46559
1994	10.7414	6.09672	7.434
1995	10.8076	5.99282	7.39334
1996	10.8799	5.8832	7.34562
1997	10.9569	5.76949	7.29288
1998	11.0373	5.6533	7.23715
[truncated: 107,975 more rows]

## Sheet: P3S0-003
Frame	T8_Head Lateral Bending	T8_Head Axial Bending	T8_Head Flexion/Extension
0	2.10241	-8.48237	12.2469
1	2.3011	-8.65441	12.2738
2	2.50127	-8.82532	12.2985
3	2.7025	-8.99543	12.3214
4	2.90434	-9.16509	12.343
5	3.10635	-9.33465	12.3638
6	3.30811	-9.50444	12.3843
7	3.50917	-9.67481	12.4048
8	3.7091	-9.84608	12.426
9	3.90748	-10.0186	12.4481
10	4.10388	-10.1927	12.4718
11	4.29787	-10.3687	12.4974
12	4.48903	-10.547	12.5255
13	4.67692	-10.7278	12.5565
14	4.87617	-10.9267	12.5937
15	5.07113	-11.1283	12.634
16	5.26253	-11.3323	12.677
17	5.45109	-11.5383	12.7223
18	5.63753	-11.746	12.7692
19	5.82259	-11.955	12.8172
20	6.00698	-12.1651	12.8659
21	6.19142	-12.3759	12.9147
22	6.37663	-12.5871	12.9631
23	6.56333	-12.7983	13.0105
24	6.75224	-13.0093	13.0565
25	6.94408	-13.2196	13.1003
26	7.13772	-13.4299	13.1436
27	7.3317	-13.641	13.1876
28	7.52616	-13.8528	13.232
29	7.72124	-14.0651	13.2764
30	7.91709	-14.2779	13.3202
31	8.11386	-14.4909	13.363
32	8.31168	-14.704	13.4045
33	8.51069	-14.9172	13.4441
34	8.71103	-15.1303	13.4815
35	8.91283	-15.3432	13.5161
36	9.11622	-15.5557	13.5475
37	9.32133	-15.7678	13.5752
38	9.52761	-15.9784	13.6
39	9.73457	-16.1871	13.6226
40	9.94241	-16.3945	13.643
41	10.1513	-16.6013	13.6611
42	10.3615	-16.808	13.6769
43	10.5731	-17.0154	13.6902
44	10.7863	-17.2241	13.701
45	11.0013	-17.4348	13.7092
46	11.2184	-17.6482	13.7147
47	11.4376	-17.8648	13.7173
48	11.6593	-18.0855	13.717
49	11.8834	-18.3107	13.7135
50	12.1119	-18.5421	13.7058
51	12.3454	-18.7799	13.6931
52	12.5829	-19.0228	13.676
53	12.8233	-19.2697	13.655
54	13.0656	-19.5196	13.631
55	13.3088	-19.7711	13.6045
56	13.5517	-20.0231	13.5763
57	13.7934	-20.2744	13.547
58	14.0328	-20.5238	13.5174
59	14.2688	-20.7701	13.4883
60	14.5005	-21.0119	13.4604
61	14.7269	-21.2482	13.4345
62	14.9507	-21.4806	13.4104
63	15.1746	-21.7118	13.3868
64	15.3979	-21.9413	13.3637
65	15.6198	-22.1691	13.3407
66	15.8395	-22.3948	13.3177
67	16.0561	-22.6183	13.2944
68	16.269	-22.8394	13.2707
69	16.4772	-23.0577	13.2464
70	16.68	-23.2731	13.2212
71	16.8765	-23.4852	13.195
72	17.066	-23.694	13.1676
73	17.2477	-23.8991	13.1389
74	17.4229	-24.1024	13.1089
75	17.5933	-24.3055	13.0776
76	17.7588	-24.5074	13.0454
77	17.919	-24.7072	13.0125
78	18.0739	-24.9039	12.9792
79	18.223	-25.0966	12.9456
80	18.3663	-25.2843	12.9121
81	18.5035	-25.4661	12.879
82	18.6343	-25.6411	12.8465
83	18.7586	-25.8082	12.8149
84	18.8762	-25.9665	12.7846
85	18.9868	-26.1151	12.7558
86	19.089	-26.254	12.7283
87	19.1824	-26.3843	12.7018
88	19.2679	-26.5065	12.6763
89	19.3462	-26.6211	12.6519
90	19.4183	-26.7286	12.6287
91	19.485	-26.8295	12.6067
92	19.5473	-26.9244	12.5859
93	19.6059	-27.0137	12.5663
94	19.6619	-27.0979	12.548
95	19.716	-27.1777	12.531
96	19.7691	-27.2535	12.5153
97	19.8221	-27.3259	12.5009
98	19.8738	-27.3931	12.4882
99	19.9224	-27.4535	12.4774
100	19.968	-27.5076	12.4683
101	20.0108	-27.556	12.4608
102	20.051	-27.5994	12.4547
103	20.0885	-27.6383	12.4498
104	20.1237	-27.6733	12.446
105	20.1565	-27.705	12.4431
106	20.1872	-27.7339	12.4409
107	20.2158	-27.7607	12.4393
108	20.2424	-27.7859	12.438
109	20.2673	-27.8102	12.4369
110	20.2895	-27.8322	12.4365
111	20.3086	-27.8507	12.4374
112	20.3247	-27.8657	12.4395
113	20.3383	-27.8778	12.4424
114	20.3497	-27.887	12.4462
115	20.3593	-27.8939	12.4505
116	20.3674	-27.8985	12.4551
117	20.3745	-27.9013	12.46
118	20.3808	-27.9026	12.4649
119	20.3867	-27.9026	12.4696
120	20.3925	-27.9016	12.4739
121	20.3987	-27.8999	12.4776
122	20.405	-27.8968	12.4812
123	20.4106	-27.8913	12.485
124	20.4156	-27.8837	12.489
125	20.4199	-27.8744	12.493
126	20.4234	-27.8635	12.497
127	20.4262	-27.8512	12.501
128	20.4281	-27.8379	12.5048
129	20.4291	-27.8238	12.5084
130	20.4292	-27.8092	12.5117
131	20.4282	-27.7943	12.5146
132	20.4261	-27.7793	12.5171
133	20.4229	-27.7646	12.519
134	20.4184	-27.7491	12.5206
135	20.4124	-27.732	12.5219
136	20.4052	-27.7137	12.5231
137	20.3968	-27.6945	12.5239
138	20.3874	-27.6747	12.5245
139	20.3773	-27.6547	12.5247
140	20.3665	-27.6349	12.5245
141	20.3552	-27.6156	12.5239
142	20.3436	-27.5972	12.5229
143	20.3319	-27.58	12.5214
144	20.3201	-27.5644	12.5193
145	20.3086	-27.5507	12.5167
146	20.2968	-27.5389	12.5132
147	20.2845	-27.5284	12.5086
148	20.2716	-27.5193	12.5031
149	20.2583	-27.5111	12.4969
150	20.2447	-27.5039	12.4902
151	20.2309	-27.4973	12.4834
152	20.2169	-27.4912	12.4765
153	20.203	-27.4854	12.4699
154	20.1891	-27.4797	12.4637
155	20.1754	-27.4739	12.4581
156	20.162	-27.4679	12.4534
157	20.149	-27.4615	12.4498
158	20.136	-27.4546	12.4472
159	20.1227	-27.4474	12.4454
160	20.1092	-27.4401	12.4441
161	20.0957	-27.4328	12.4433
162	20.0823	-27.4256	12.443
163	20.069	-27.4187	12.4431
164	20.0561	-27.4121	12.4433
165	20.0437	-27.406	12.4438
166	20.0318	-27.4006	12.4443
167	20.0206	-27.3959	12.4447
168	20.0103	-27.3921	12.4451
169	20.0009	-27.3893	12.4453
170	19.9919	-27.3873	12.4451
171	19.9826	-27.386	12.4448
172	19.9733	-27.3852	12.4443
173	19.9644	-27.3851	12.4438
174	19.9561	-27.3856	12.4434
175	19.9486	-27.3867	12.4431
176	19.9422	-27.3885	12.4431
177	19.9372	-27.3909	12.4435
178	19.9338	-27.394	12.4443
179	19.9324	-27.3977	12.4457
180	19.9331	-27.4021	12.4476
181	19.9363	-27.4072	12.4504
182	19.9423	-27.4129	12.4541
183	19.9512	-27.4195	12.459
184	19.9626	-27.4267	12.4647
185	19.976	-27.4347	12.4712
186	19.991	-27.4433	12.478
187	20.0073	-27.4525	12.4851
188	20.0244	-27.4623	12.4922
189	20.042	-27.4726	12.4991
190	20.0596	-27.4835	12.5056
191	20.0768	-27.4948	12.5114
192	20.0933	-27.5065	12.5162
193	20.1086	-27.5187	12.52
194	20.1238	-27.5319	12.5228
195	20.1401	-27.5465	12.525
196	20.1571	-27.5622	12.5266
197	20.1745	-27.5788	12.5276
198	20.1919	-27.5958	12.5282
199	20.209	-27.6131	12.5284
200	20.2255	-27.6303	12.5284
201	20.2409	-27.6471	12.5281
202	20.2551	-27.6631	12.5276
203	20.2675	-27.6782	12.527
204	20.2779	-27.6919	12.5265
205	20.2859	-27.704	12.526
206	20.2914	-27.7149	12.5253
207	20.2948	-27.7251	12.5242
208	20.2964	-27.7346	12.5228
209	20.2963	-27.7434	12.5212
210	20.2949	-27.7515	12.5194
211	20.2924	-27.7589	12.5175
212	20.2891	-27.7655	12.5157
213	20.2852	-27.7714	12.5139
214	20.2811	-27.7765	12.5123
215	20.2769	-27.7808	12.511
216	20.2729	-27.7844	12.5099
217	20.2694	-27.7871	12.5093
218	20.2658	-27.7885	12.5092
219	20.2616	-27.7883	12.5096
220	20.2568	-27.7868	12.5104
221	20.2516	-27.7842	12.5115
222	20.2461	-27.7808	12.5128
223	20.2404	-27.777	12.5141
224	20.2347	-27.7729	12.5153
225	20.229	-27.769	12.5164
226	20.2236	-27.7654	12.5172
227	20.2185	-27.7625	12.5175
228	20.214	-27.7606	12.5174
229	20.21	-27.7599	12.5166
230	20.2064	-27.7605	12.515
231	20.203	-27.762	12.5128
232	20.1998	-27.7643	12.51
233	20.1968	-27.7672	12.5067
234	20.194	-27.7705	12.5032
235	20.1915	-27.7739	12.4995
236	20.1892	-27.7774	12.4958
237	20.1872	-27.7806	12.4922
238	20.1855	-27.7835	12.4889
239	20.1841	-27.7859	12.486
240	20.1831	-27.7875	12.4836
241	20.1824	-27.7882	12.4819
242	20.1825	-27.7879	12.4809
243	20.1834	-27.787	12.4805
244	20.1851	-27.7854	12.4806
245	20.1873	-27.7834	12.481
246	20.1898	-27.781	12.4817
247	20.1924	-27.7783	12.4826
248	20.1949	-27.7755	12.4835
249	20.1971	-27.7727	12.4843
250	20.1988	-27.7699	12.485
251	20.1998	-27.7674	12.4854
252	20.1998	-27.7651	12.4854
253	20.1988	-27.7633	12.4849
254	20.1965	-27.7617	12.484
255	20.1933	-27.7601	12.4828
256	20.1891	-27.7584	12.4812
257	20.1843	-27.7568	12.4795
258	20.1789	-27.7553	12.4776
259	20.1733	-27.7539	12.4756
260	20.1675	-27.7526	12.4735
261	20.1617	-27.7516	12.4714
262	20.1561	-27.7508	12.4693
263	20.151	-27.7504	12.4673
264	20.1464	-27.7503	12.4653
265	20.1425	-27.7505	12.4635
266	20.1393	-27.7515	12.4618
267	20.1364	-27.7532	12.4601
268	20.1338	-27.7556	12.4584
269	20.1315	-27.7584	12.4568
270	20.1294	-27.7615	12.4551
271	20.1274	-27.7647	12.4534
272	20.1256	-27.7677	12.4518
273	20.1239	-27.7705	12.4502
274	20.1222	-27.7727	12.4487
275	20.1205	-27.7744	12.4471
276	20.1189	-27.7752	12.4457
277	20.1171	-27.7749	12.4442
278	20.1154	-27.7736	12.4427
279	20.1137	-27.7715	12.4411
280	20.1121	-27.7686	12.4393
281	20.1106	-27.7652	12.4376
282	20.1091	-27.7612	12.4358
283	20.1076	-27.7569	12.4342
284	20.1062	-27.7524	12.4327
285	20.1049	-27.7479	12.4314
286	20.1035	-27.7433	12.4304
287	20.1022	-27.7389	12.4298
288	20.1009	-27.7348	12.4295
289	20.0996	-27.7312	12.4297
290	20.0984	-27.7277	12.4305
291	20.0973	-27.7243	12.432
292	20.0963	-27.7208	12.434
293	20.0954	-27.7174	12.4364
294	20.0945	-27.714	12.4391
295	20.0936	-27.7107	12.4419
296	20.0926	-27.7074	12.4447
297	20.0916	-27.7043	12.4475
298	20.0904	-27.7012	12.45
299	20.0891	-27.6983	12.4521
300	20.0876	-27.6956	12.4537
301	20.0859	-27.693	12.4546
302	20.0839	-27.6905	12.4552
303	20.0818	-27.6882	12.4555
304	20.0796	-27.686	12.4557
305	20.0772	-27.6838	12.4557
306	20.0747	-27.6818	12.4554
307	20.0722	-27.6799	12.4548
308	20.0695	-27.6781	12.454
309	20.0667	-27.6765	12.4528
310	20.0638	-27.675	12.4512
311	20.0608	-27.6737	12.4493
312	20.0578	-27.6725	12.4469
313	20.0548	-27.6715	12.4442
314	20.0515	-27.6707	12.4408
315	20.048	-27.6702	12.4367
316	20.0442	-27.6699	12.4321
317	20.0403	-27.6697	12.4271
318	20.0363	-27.6697	12.4217
319	20.0323	-27.6698	12.416
320	20.0283	-27.67	12.4102
321	20.0245	-27.6702	12.4043
322	20.0208	-27.6704	12.3985
323	20.0174	-27.6706	12.3928
324	20.0143	-27.6707	12.3874
325	20.0116	-27.6706	12.3823
326	20.0094	-27.6708	12.3774
327	20.0077	-27.6714	12.3723
328	20.0065	-27.6722	12.3671
329	20.0056	-27.6732	12.3619
330	20.0049	-27.6742	12.3567
331	20.0042	-27.675	12.3517
332	20.0034	-27.6755	12.3468
333	20.0025	-27.6757	12.3422
334	20.0012	-27.6752	12.338
335	19.9995	-27.6741	12.3341
336	19.9973	-27.6721	12.3308
337	19.9943	-27.6691	12.3279
338	19.9909	-27.6651	12.3257
339	19.9873	-27.6601	12.3241
340	19.9835	-27.6543	12.3229
341	19.9795	-27.6478	12.3222
342	19.9751	-27.6407	12.3218
343	19.9703	-27.6331	12.3216
344	19.9652	-27.6253	12.3216
345	19.9595	-27.6174	12.3217
346	19.9534	-27.6094	12.3218
347	19.9467	-27.6015	12.3219
348	19.9394	-27.5939	12.3218
349	19.9315	-27.5867	12.3214
350	19.9224	-27.5798	12.3207
351	19.9122	-27.5731	12.3196
352	19.9008	-27.5665	12.3182
353	19.8888	-27.56	12.3166
354	19.8762	-27.5535	12.3151
355	19.8633	-27.5468	12.3137
356	19.8505	-27.54	12.3126
357	19.8379	-27.533	12.3119
358	19.8258	-27.5257	12.3118
359	19.8145	-27.518	12.3124
360	19.8043	-27.5099	12.3138
361	19.7953	-27.5013	12.3163
362	19.7873	-27.4921	12.3199
363	19.7799	-27.4823	12.3248
364	19.773	-27.472	12.3307
365	19.7666	-27.4614	12.3373
366	19.7608	-27.4504	12.3446
367	19.7554	-27.4393	12.3522
368	19.7506	-27.428	12.3599
369	19.7462	-27.4168	12.3675
370	19.7423	-27.4056	12.3747
371	19.7388	-27.3945	12.3815
372	19.7357	-27.3837	12.3874
373	19.7331	-27.3733	12.3924
374	19.7311	-27.363	12.3964
375	19.7298	-27.3526	12.3997
376	19.7291	-27.3421	12.4026
377	19.729	-27.3316	12.405
378	19.7293	-27.3211	12.407
379	19.73	-27.3109	12.4089
380	19.731	-27.3008	12.4106
381	19.7322	-27.291	12.4123
382	19.7335	-27.2815	12.4142
383	19.7347	-27.2725	12.4162
384	19.7359	-27.2639	12.4186
385	19.7369	-27.2559	12.4214
386	19.7377	-27.2485	12.4246
387	19.7386	-27.2416	12.4279
388	19.7394	-27.2351	12.4314
389	19.7403	-27.2291	12.4351
390	19.7413	-27.2234	12.4388
391	19.7425	-27.218	12.4426
392	19.7437	-27.2128	12.4465
393	19.7452	-27.2078	12.4504
394	19.747	-27.2029	12.4544
395	19.749	-27.198	12.4583
396	19.7513	-27.1931	12.4622
397	19.754	-27.1881	12.4661
398	19.757	-27.1832	12.4698
399	19.7604	-27.1784	12.4733
400	19.764	-27.1738	12.4767
401	19.7679	-27.1693	12.4801
402	19.772	-27.165	12.4835
403	19.7764	-27.1607	12.4869
404	19.7809	-27.1564	12.4906
405	19.7856	-27.1522	12.4944
406	19.7904	-27.148	12.4985
407	19.7954	-27.1437	12.5029
408	19.8004	-27.1394	12.5077
409	19.8055	-27.135	12.513
410	19.8107	-27.1306	12.5188
411	19.816	-27.1262	12.5248
412	19.8214	-27.1218	12.5312
413	19.827	-27.1173	12.5378
414	19.8326	-27.1129	12.5448
415	19.8385	-27.1085	12.5519
416	19.8445	-27.104	12.5594
417	19.8506	-27.0996	12.567
418	19.8569	-27.0952	12.5749
419	19.8634	-27.0908	12.5829
420	19.8701	-27.0864	12.5912
421	19.8769	-27.082	12.5996
422	19.884	-27.078	12.6078
423	19.8912	-27.0748	12.6158
424	19.8986	-27.072	12.6235
425	19.9061	-27.0695	12.6314
426	19.9138	-27.067	12.6394
427	19.9217	-27.0643	12.6478
428	19.9297	-27.061	12.6568
429	19.938	-27.0571	12.6665
430	19.9464	-27.0523	12.6772
431	19.955	-27.0463	12.6889
432	19.9637	-27.0388	12.702
433	19.9727	-27.0297	12.7165
434	19.9822	-27.0188	12.733
435	19.9925	-27.0061	12.7514
436	20.0033	-26.992	12.7715
437	20.0145	-26.9766	12.793
438	20.0259	-26.9603	12.8153
439	20.0372	-26.9433	12.8382
440	20.0483	-26.9259	12.8614
441	20.059	-26.9084	12.8843
442	20.0691	-26.8909	12.9068
443	20.0784	-26.8739	12.9284
444	20.0867	-26.8575	12.9487
445	20.0938	-26.842	12.9674
446	20.0996	-26.8269	12.9844
447	20.1044	-26.8115	13
448	20.1082	-26.7959	13.0146
449	20.1113	-26.7804	13.0283
450	20.1138	-26.7649	13.0415
451	20.1158	-26.7497	13.0545
452	20.1175	-26.7349	13.0675
453	20.1191	-26.7207	13.0808
454	20.1206	-26.707	13.0948
455	20.1224	-26.6942	13.1096
456	20.1244	-26.6823	13.1257
457	20.1268	-26.6714	13.1432
458	20.1295	-26.6618	13.1622
459	20.1321	-26.6534	13.1825
460	20.1347	-26.6461	13.2037
461	20.1372	-26.6395	13.2258
462	20.1398	-26.6337	13.2485
463	20.1423	-26.6283	13.2717
464	20.145	-26.6232	13.295
465	20.1476	-26.6181	13.3183
466	20.1504	-26.613	13.3414
467	20.1533	-26.6076	13.3641
468	20.1564	-26.6017	13.3862
469	20.1597	-26.5951	13.4075
470	20.1633	-26.5878	13.4286
471	20.1674	-26.5799	13.4501
472	20.1719	-26.5716	13.4718
473	20.1766	-26.5631	13.4935
474	20.1814	-26.5544	13.515
475	20.1862	-26.5459	13.5361
476	20.1908	-26.5375	13.5565
477	20.1952	-26.5294	13.5762
478	20.1991	-26.5219	13.5949
479	20.2025	-26.515	13.6123
480	20.2052	-26.5089	13.6283
481	20.2071	-26.5038	13.6427
482	20.2081	-26.4999	13.6554
483	20.2083	-26.4972	13.6667
484	20.2079	-26.4954	13.6767
485	20.2069	-26.4944	13.6855
486	20.2055	-26.4939	13.6933
487	20.2038	-26.4936	13.7002
488	20.202	-26.4934	13.7064
489	20.2001	-26.493	13.712
490	20.1983	-26.4923	13.7172
491	20.1968	-26.4908	13.722
492	20.1955	-26.4885	13.7267
493	20.1948	-26.4851	13.7313
494	20.1943	-26.4805	13.7357
495	20.1938	-26.4749	13.7394
496	20.1934	-26.4684	13.7427
497	20.193	-26.4613	13.7454
498	20.1927	-26.4538	13.7476
499	20.1926	-26.4461	13.7495
500	20.1926	-26.4384	13.751
501	20.1927	-26.4309	13.7522
502	20.1931	-26.4239	13.7531
503	20.1937	-26.4175	13.7538
504	20.1945	-26.4119	13.7544
505	20.1957	-26.4073	13.7548
506	20.1973	-26.4038	13.7552
507	20.1997	-26.4009	13.7555
508	20.2025	-26.3987	13.7556
509	20.2057	-26.397	13.7556
510	20.2092	-26.3957	13.7553
511	20.2126	-26.3947	13.7546
512	20.216	-26.394	13.7536
513	20.2191	-26.3934	13.7521
514	20.2218	-26.3928	13.7501
515	20.2239	-26.3923	13.7476
516	20.2252	-26.3916	13.7444
517	20.2257	-26.3906	13.7404
518	20.2252	-26.3896	13.7355
519	20.2238	-26.3885	13.7293
520	20.2216	-26.3875	13.7222
521	20.2188	-26.3865	13.7144
522	20.2157	-26.3856	13.706
523	20.2122	-26.3847	13.6974
524	20.2087	-26.3839	13.6886
525	20.2052	-26.3832	13.6801
526	20.202	-26.3827	13.6719
527	20.1992	-26.3822	13.6644
528	20.197	-26.3819	13.6577
529	20.1955	-26.3817	13.652
530	20.1946	-26.3818	13.6471
531	20.194	-26.3823	13.6424
532	20.1936	-26.3832	13.6381
533	20.1935	-26.3842	13.634
534	20.1937	-26.3854	13.6304
535	20.194	-26.3865	13.6272
536	20.1946	-26.3876	13.6245
537	20.1954	-26.3885	13.6223
538	20.1964	-26.3891	13.6206
539	20.1975	-26.3893	13.6196
540	20.1988	-26.389	13.6192
541	20.2003	-26.3882	13.6194
542	20.2022	-26.3866	13.6209
543	20.2047	-26.3844	13.6239
544	20.2077	-26.3816	13.6281
545	20.211	-26.3785	13.6331
546	20.2146	-26.375	13.6387
547	20.2181	-26.3714	13.6445
548	20.2216	-26.3677	13.6503
549	20.2248	-26.3642	13.6557
550	20.2276	-26.3609	13.6605
551	20.2299	-26.3579	13.6642
552	20.2315	-26.3555	13.6666
553	20.2323	-26.3536	13.6675
554	20.2321	-26.3525	13.6666
555	20.2313	-26.3522	13.6642
556	20.2298	-26.3524	13.6607
557	20.2277	-26.3529	13.6563
558	20.2253	-26.3537	13.6511
559	20.2226	-26.3546	13.6455
560	20.2198	-26.3554	13.6398
561	20.2169	-26.356	13.6342
562	20.2141	-26.3561	13.6288
563	20.2115	-26.3557	13.6241
564	20.2092	-26.3546	13.6202
565	20.2073	-26.3527	13.6175
566	20.206	-26.35	13.6156
567	20.2051	-26.3469	13.614
568	20.2045	-26.3434	13.6129
569	20.2041	-26.3394	13.6121
570	20.2038	-26.3351	13.6116
571	20.2034	-26.3304	13.6115
572	20.2029	-26.3253	13.6117
573	20.2021	-26.3199	13.6121
574	20.2009	-26.3141	13.6129
575	20.1992	-26.3079	13.6138
576	20.1969	-26.3014	13.615
577	20.1938	-26.2946	13.6164
578	20.1897	-26.2871	13.6183
579	20.1845	-26.2788	13.6209
580	20.1783	-26.2699	13.6239
581	20.1716	-26.2605	13.6274
582	20.1645	-26.2506	13.6311
583	20.1572	-26.2406	13.6349
584	20.15	-26.2306	13.6388
585	20.1431	-26.2206	13.6425
586	20.1368	-26.2109	13.646
587	20.1313	-26.2015	13.6491
588	20.1268	-26.1928	13.6517
589	20.1236	-26.1847	13.6537
590	20.1218	-26.1773	13.6552
591	20.1212	-26.1703	13.6565
592	20.1215	-26.1637	13.6575
593	20.1225	-26.1575	13.6582
594	20.1242	-26.1514	13.6587
595	20.1262	-26.1456	13.6589
596	20.1283	-26.1399	13.6589
597	20.1305	-26.1342	13.6587
598	20.1325	-26.1285	13.6583
599	20.1341	-26.1226	13.6577
600	20.135	-26.1166	13.6569
601	20.1352	-26.1104	13.6559
602	20.1348	-26.1039	13.6547
603	20.1339	-26.0971	13.6532
604	20.1327	-26.0902	13.6516
605	20.1313	-26.0832	13.6497
606	20.1296	-26.0761	13.6476
607	20.1279	-26.0691	13.6453
608	20.126	-26.0622	13.6428
609	20.1241	-26.0554	13.6401
610	20.1222	-26.0489	13.6372
611	20.1205	-26.0427	13.6341
612	20.1189	-26.0369	13.6308
613	20.1175	-26.0316	13.6274
614	20.1164	-26.0266	13.6238
615	20.1157	-26.0219	13.6201
616	20.1152	-26.0175	13.6164
617	20.1148	-26.0133	13.6124
618	20.1144	-26.0094	13.6083
619	20.114	-26.0057	13.6039
620	20.1135	-26.0022	13.5993
621	20.1127	-25.9989	13.5943
622	20.1115	-25.9958	13.589
623	20.1099	-25.9929	13.5834
624	20.1078	-25.9902	13.5773
625	20.1051	-25.9876	13.5707
626	20.1013	-25.9852	13.5633
627	20.0966	-25.9831	13.5547
628	20.091	-25.9812	13.5452
629	20.0848	-25.9795	13.5351
630	20.0783	-25.9779	13.5247
631	20.0717	-25.9766	13.5142
632	20.0652	-25.9754	13.5039
633	20.0591	-25.9744	13.494
634	20.0536	-25.9735	13.4849
635	20.0488	-25.9727	13.4767
636	20.0452	-25.972	13.4698
637	20.0429	-25.9714	13.4644
638	20.0413	-25.9709	13.4604
639	20.04	-25.9707	13.4574
640	20.0391	-25.9706	13.4554
641	20.0387	-25.9706	13.4541
642	20.0388	-25.9708	13.4536
643	20.0397	-25.9711	13.4537
644	20.0414	-25.9715	13.4543
645	20.044	-25.9719	13.4554
646	20.0477	-25.9724	13.4567
647	20.0525	-25.9728	13.4583
648	20.0586	-25.9733	13.4599
649	20.0662	-25.9737	13.4616
650	20.0761	-25.9739	13.4638
651	20.0888	-25.974	13.4668
652	20.1037	-25.974	13.4705
653	20.1202	-25.974	13.4747
654	20.1379	-25.974	13.4792
655	20.156	-25.974	13.4838
656	20.1739	-25.9743	13.4884
657	20.1912	-25.9747	13.4928
658	20.2072	-25.9755	13.4967
659	20.2213	-25.9766	13.5
660	20.2329	-25.9781	13.5025
661	20.2415	-25.98	13.5039
662	20.2472	-25.9827	13.5044
663	20.2506	-25.9863	13.5039
664	20.2522	-25.9905	13.5026
665	20.2521	-25.9952	13.5007
666	20.2508	-26.0001	13.4984
667	20.2484	-26.0052	13.4959
668	20.2454	-26.0102	13.4932
669	20.2421	-26.0149	13.4906
670	20.2387	-26.0192	13.4882
671	20.2355	-26.0228	13.4862
672	20.233	-26.0256	13.4848
673	20.2313	-26.0274	13.484
674	20.2301	-26.0281	13.4841
675	20.2288	-26.028	13.4851
676	20.2275	-26.0272	13.4866
677	20.2261	-26.0258	13.4885
678	20.2246	-26.024	13.4907
679	20.2231	-26.0218	13.4929
680	20.2216	-26.0195	13.4949
681	20.2201	-26.0171	13.4966
682	20.2186	-26.0148	13.4977
683	20.2171	-26.0126	13.4981
684	20.2156	-26.0109	13.4975
685	20.2141	-26.0096	13.4958
686	20.2127	-26.0087	13.4929
687	20.2114	-26.008	13.4888
688	20.2101	-26.0076	13.4837
689	20.2087	-26.0072	13.4779
690	20.2074	-26.0069	13.4715
691	20.2061	-26.0067	13.4648
692	20.2047	-26.0064	13.4579
693	20.2033	-26.0061	13.4512
694	20.2019	-26.0057	13.4446
695	20.2004	-26.0051	13.4385
696	20.1988	-26.0043	13.4331
697	20.1971	-26.0033	13.4286
698	20.1952	-26.0019	13.4249
699	20.1929	-26	13.4217
700	20.1904	-25.9979	13.4191
701	20.1878	-25.9955	13.4167
702	20.1851	-25.9929	13.4147
703	20.1824	-25.9905	13.4128
704	20.1799	-25.9881	13.4109
705	20.1776	-25.986	13.409
706	20.1756	-25.9842	13.407
707	20.1741	-25.9829	13.4047
708	20.173	-25.9821	13.4021
709	20.1726	-25.9821	13.399
710	20.1728	-25.9827	13.3957
711	20.1737	-25.9839	13.3924
712	20.1752	-25.9855	13.3891
713	20.177	-25.9875	13.3857
714	20.1792	-25.9898	13.3822
715	20.1816	-25.9925	13.3785
716	20.1841	-25.9954	13.3745
717	20.1866	-25.9985	13.3701
718	20.189	-26.0018	13.3654
719	20.1912	-26.0051	13.3603
720	20.1931	-26.0085	13.3546
721	20.1946	-26.0118	13.3484
722	20.1955	-26.0153	13.3411
723	20.196	-26.0192	13.3326
724	20.196	-26.0234	13.3232
725	20.1959	-26.0278	13.313
726	20.1956	-26.0324	13.3025
727	20.1954	-26.037	13.2919
728	20.1953	-26.0416	13.2815
729	20.1955	-26.0461	13.2715
730	20.1962	-26.0505	13.2624
731	20.1974	-26.0546	13.2543
732	20.1994	-26.0584	13.2477
733	20.2022	-26.0619	13.2426
734	20.2062	-26.0649	13.2396
735	20.2115	-26.0677	13.2385
736	20.2179	-26.0701	13.239
737	20.2251	-26.0724	13.2407
738	20.2326	-26.0745	13.2431
739	20.2403	-26.0765	13.2459
740	20.2479	-26.0784	13.2488
741	20.2549	-26.0804	13.2512
742	20.2612	-26.0824	13.253
743	20.2665	-26.0846	13.2536
744	20.2703	-26.087	13.2527
745	20.2725	-26.0896	13.2499
746	20.2728	-26.0926	13.2451
747	20.2717	-26.0961	13.2385
748	20.2694	-26.0999	13.2305
749	20.266	-26.1038	13.2215
750	20.2619	-26.1078	13.2117
751	20.2572	-26.1118	13.2014
752	20.2522	-26.1157	13.1912
753	20.2472	-26.1192	13.1811
754	20.2424	-26.1224	13.1716
755	20.2379	-26.125	13.163
756	20.2342	-26.127	13.1557
757	20.2313	-26.1283	13.1499
758	20.2292	-26.1288	13.1456
759	20.2274	-26.1286	13.1426
760	20.2259	-26.1277	13.1404
761	20.2246	-26.1264	13.1391
762	20.2236	-26.1246	13.1383
763	20.2226	-26.1226	13.1379
764	20.2218	-26.1204	13.1377
765	20.2209	-26.1181	13.1374
766	20.2201	-26.1159	13.1369
767	20.2191	-26.1137	13.136
768	20.218	-26.1118	13.1345
769	20.2168	-26.1102	13.1322
770	20.2155	-26.1087	13.1295
771	20.2144	-26.1071	13.1269
772	20.2135	-26.1052	13.1243
773	20.2126	-26.1034	13.1216
774	20.2117	-26.1015	13.1186
775	20.2107	-26.0998	13.1154
776	20.2095	-26.0982	13.1117
777	20.2081	-26.0969	13.1074
778	20.2063	-26.0958	13.1025
779	20.2041	-26.0952	13.0968
780	20.2015	-26.095	13.0902
781	20.1983	-26.0953	13.0826
782	20.1942	-26.0965	13.0735
783	20.1892	-26.0986	13.0624
784	20.1834	-26.1015	13.05
785	20.1771	-26.1049	13.0365
786	20.1705	-26.1086	13.0223
787	20.1638	-26.1124	13.0079
788	20.1571	-26.1161	12.9936
789	20.1508	-26.1194	12.9798
790	20.1449	-26.1222	12.9669
791	20.1398	-26.1241	12.9553
792	20.1357	-26.1251	12.9453
793	20.1327	-26.1248	12.9375
794	20.1309	-26.1231	12.9317
795	20.1304	-26.1204	12.9275
796	20.1308	-26.1167	12.9247
797	20.1319	-26.1123	12.923
798	20.1335	-26.1073	12.9222
799	20.1355	-26.1019	12.922
800	20.1375	-26.0963	12.9224
801	20.1394	-26.0907	12.9229
802	20.141	-26.0852	12.9234
803	20.142	-26.0801	12.9237
804	20.1422	-26.0755	12.9235
805	20.1415	-26.0717	12.9227
806	20.1396	-26.0683	12.9213
807	20.1369	-26.065	12.9198
808	20.1333	-26.0619	12.9182
809	20.1293	-26.059	12.9165
810	20.1249	-26.0562	12.9148
811	20.1204	-26.0536	12.9132
812	20.1159	-26.0512	12.9116
813	20.1117	-26.0489	12.9102
814	20.1079	-26.0469	12.9089
815	20.1049	-26.045	12.9079
816	20.1027	-26.0434	12.9071
817	20.1016	-26.042	12.9066
818	20.1017	-26.041	12.9064
819	20.1028	-26.0406	12.9064
820	20.1047	-26.0406	12.9067
821	20.1073	-26.0409	12.9071
822	20.1104	-26.0414	12.9078
823	20.1138	-26.042	12.9085
824	20.1172	-26.0426	12.9094
825	20.1206	-26.043	12.9104
826	20.1236	-26.0431	12.9115
827	20.1262	-26.0429	12.9125
828	20.1282	-26.0421	12.9136
829	20.1293	-26.0406	12.9147
830	20.1297	-26.0386	12.9158
831	20.1299	-26.0362	12.9169
832	20.1298	-26.0334	12.918
833	20.1294	-26.0302	12.9192
834	20.1287	-26.0268	12.9204
835	20.1278	-26.0231	12.9217
836	20.1266	-26.0193	12.9231
837	20.125	-26.0153	12.9247
838	20.1232	-26.0113	12.9263
839	20.1211	-26.0072	12.9282
840	20.1187	-26.0032	12.9302
841	20.1161	-25.9992	12.9324
842	20.1134	-25.9955	12.9346
843	20.1109	-25.9923	12.9367
844	20.1084	-25.9894	12.9388
845	20.1058	-25.9865	12.9409
846	20.1029	-25.9836	12.9432
847	20.0996	-25.9804	12.9457
848	20.0957	-25.9768	12.9485
849	20.091	-25.9726	12.9517
850	20.0854	-25.9676	12.9554
851	20.0788	-25.9617	12.9596
852	20.0709	-25.9547	12.9644
853	20.0617	-25.9464	12.97
854	20.051	-25.9368	12.9765
855	20.039	-25.9262	12.9839
856	20.0259	-25.9147	12.9922
857	20.0117	-25.9023	13.0011
858	19.9966	-25.8891	13.0104
859	19.9808	-25.8753	13.02
860	19.9642	-25.8609	13.0298
861	19.9472	-25.846	13.0395
862	19.9298	-25.8308	13.049
863	19.912	-25.8153	13.0582
864	19.8942	-25.7996	13.0668
865	19.8763	-25.7838	13.0747
866	19.8577	-25.7676	13.0819
867	19.8378	-25.7506	13.0888
868	19.8169	-25.733	13.0953
869	19.7953	-25.7148	13.1016
870	19.7733	-25.6963	13.1076
871	19.7512	-25.6775	13.1135
872	19.7293	-25.6587	13.1194
873	19.708	-25.6399	13.1252
874	19.6874	-25.6213	13.131
875	19.6681	-25.6031	13.1369
876	19.6502	-25.5853	13.1431
877	19.634	-25.5681	13.1494
878	19.6194	-25.5513	13.1562
879	19.6059	-25.5344	13.1633
880	19.5934	-25.5174	13.1707
881	19.5818	-25.5006	13.1782
882	19.571	-25.484	13.1858
883	19.561	-25.4677	13.1933
884	19.5517	-25.4517	13.2007
885	19.543	-25.4362	13.2078
886	19.5348	-25.4213	13.2145
887	19.527	-25.4071	13.2206
888	19.5195	-25.3935	13.2262
889	19.5124	-25.3808	13.231
890	19.5058	-25.369	13.2353
891	19.5002	-25.3578	13.2392
892	19.4955	-25.3473	13.2428
893	19.4913	-25.3374	13.246
894	19.4877	-25.3281	13.2488
895	19.4845	-25.3193	13.2512
896	19.4815	-25.311	13.2532
897	19.4785	-25.303	13.2547
898	19.4755	-25.2954	13.2557
899	19.4722	-25.2881	13.2562
900	19.4686	-25.281	13.2563
901	19.4645	-25.2742	13.2558
902	19.46	-25.2676	13.2544
903	19.4553	-25.2612	13.2519
904	19.4505	-25.2552	13.2486
905	19.4456	-25.2495	13.2446
906	19.4407	-25.2442	13.2402
907	19.4356	-25.2393	13.2355
908	19.4306	-25.2347	13.2306
909	19.4255	-25.2305	13.2259
910	19.4205	-25.2268	13.2216
911	19.4155	-25.2235	13.2177
912	19.4106	-25.2206	13.2145
913	19.4058	-25.2182	13.2122
914	19.4009	-25.2166	13.2107
915	19.3955	-25.2159	13.2094
916	19.39	-25.216	13.2085
917	19.3844	-25.2167	13.2079
918	19.3788	-25.2179	13.2076
919	19.3733	-25.2192	13.2076
920	19.3681	-25.2206	13.208
921	19.3633	-25.222	13.2086
922	19.359	-25.223	13.2094
923	19.3553	-25.2235	13.2106
924	19.3524	-25.2234	13.212
925	19.3503	-25.2224	13.2137
926	19.3492	-25.2205	13.2159
927	19.3489	-25.2176	13.2188
928	19.3494	-25.2141	13.2222
929	19.3506	-25.2101	13.226
930	19.3522	-25.2057	13.2302
931	19.3542	-25.2013	13.2344
932	19.3565	-25.197	13.2387
933	19.3589	-25.1929	13.2429
934	19.3613	-25.1894	13.2467
935	19.3635	-25.1866	13.2501
936	19.3655	-25.1846	13.253
937	19.3671	-25.1838	13.2552
938	19.3684	-25.1841	13.2568
939	19.3697	-25.1855	13.2579
940	19.371	-25.1877	13.2586
941	19.3724	-25.1906	13.259
942	19.3737	-25.1939	13.2591
943	19.375	-25.1976	13.259
944	19.3762	-25.2015	13.2587
945	19.3775	-25.2053	13.2583
946	19.3788	-25.2089	13.2579
947	19.38	-25.2122	13.2574
948	19.3812	-25.2149	13.257
949	19.3824	-25.2169	13.2567
950	19.3836	-25.2183	13.2563
951	19.3847	-25.2195	13.2556
952	19.3859	-25.2205	13.2547
953	19.3871	-25.2212	13.2536
954	19.3882	-25.2218	13.2526
955	19.3894	-25.2222	13.2515
956	19.3905	-25.2224	13.2505
957	19.3915	-25.2224	13.2497
958	19.3925	-25.2223	13.2491
959	19.3935	-25.2221	13.2488
960	19.3944	-25.2217	13.2489
961	19.3952	-25.2212	13.2494
962	19.396	-25.2205	13.2505
963	19.3967	-25.2193	13.2521
964	19.3975	-25.2178	13.2541
965	19.3982	-25.2161	13.2565
966	19.3988	-25.2143	13.2591
967	19.3994	-25.2124	13.2618
968	19.4	-25.2105	13.2646
969	19.4004	-25.2086	13.2673
970	19.4008	-25.207	13.2699
971	19.4011	-25.2056	13.2723
972	19.4013	-25.2045	13.2744
973	19.4014	-25.2038	13.276
974	19.4013	-25.2037	13.2774
975	19.4011	-25.204	13.2785
976	19.4008	-25.2048	13.2795
977	19.4004	-25.2058	13.2804
978	19.3999	-25.207	13.2811
979	19.3993	-25.2082	13.2817
980	19.3987	-25.2094	13.2822
981	19.3981	-25.2104	13.2826
982	19.3974	-25.2112	13.283
983	19.3968	-25.2116	13.2833
984	19.3963	-25.2115	13.2836
985	19.3958	-25.2108	13.2839
986	19.3954	-25.2095	13.2844
987	19.3953	-25.2077	13.2852
988	19.3952	-25.2054	13.2861
989	19.3952	-25.2027	13.2871
990	19.3953	-25.1998	13.288
991	19.3952	-25.1968	13.2888
992	19.3951	-25.1936	13.2893
993	19.3947	-25.1904	13.2894
994	19.3941	-25.1874	13.289
995	19.3932	-25.1845	13.288
996	19.392	-25.1819	13.2862
997	19.3903	-25.1796	13.2837
998	19.388	-25.1777	13.28
999	19.3851	-25.1759	13.275
1000	19.3817	-25.1743	13.2691
1001	19.3779	-25.1729	13.2623
1002	19.3738	-25.1715	13.2552
1003	19.3697	-25.1702	13.2477
1004	19.3655	-25.1689	13.2403
1005	19.3615	-25.1676	13.2331
1006	19.3578	-25.1663	13.2264
1007	19.3545	-25.1648	13.2205
1008	19.3517	-25.1633	13.2155
1009	19.3496	-25.1616	13.2118
1010	19.3483	-25.1599	13.2093
1011	19.3478	-25.1581	13.2075
1012	19.348	-25.1564	13.2065
1013	19.3486	-25.1547	13.206
1014	19.3495	-25.1529	13.206
1015	19.3505	-25.151	13.2065
1016	19.3513	-25.149	13.2072
1017	19.352	-25.147	13.2082
1018	19.3521	-25.1448	13.2093
1019	19.3516	-25.1425	13.2104
1020	19.3503	-25.14	13.2115
1021	19.348	-25.1373	13.2124
1022	19.3447	-25.1344	13.2134
1023	19.3404	-25.1311	13.2146
1024	19.3354	-25.1276	13.2161
1025	19.3297	-25.1239	13.2177
1026	19.3236	-25.12	13.2195
1027	19.3172	-25.1161	13.2213
1028	19.3106	-25.1122	13.2232
1029	19.3041	-25.1084	13.2251
1030	19.2977	-25.1047	13.2269
1031	19.2916	-25.1012	13.2286
1032	19.286	-25.0979	13.2301
1033	19.281	-25.095	13.2314
1034	19.2765	-25.0922	13.2328
1035	19.2722	-25.0893	13.2344
1036	19.268	-25.0864	13.236
1037	19.264	-25.0836	13.2378
1038	19.2602	-25.0809	13.2394
1039	19.2566	-25.0784	13.2409
1040	19.2531	-25.0761	13.2422
1041	19.2496	-25.0742	13.2431
1042	19.2464	-25.0727	13.2436
1043	19.2432	-25.0716	13.2436
1044	19.2401	-25.0711	13.2429
1045	19.237	-25.0713	13.2416
1046	19.234	-25.0722	13.2395
1047	19.231	-25.074	13.2366
1048	19.2281	-25.0766	13.2332
1049	19.2253	-25.0798	13.2292
1050	19.2225	-25.0833	13.2248
1051	19.2199	-25.0871	13.2201
1052	19.2175	-25.091	13.2151
1053	19.2153	-25.0948	13.21
1054	19.2133	-25.0982	13.2048
1055	19.2115	-25.1013	13.1997
1056	19.2101	-25.1038	13.1946
1057	19.2089	-25.1054	13.1898
1058	19.2082	-25.1064	13.1851
1059	19.208	-25.1068	13.1804
1060	19.2083	-25.1067	13.1757
1061	19.2089	-25.1063	13.1709
1062	19.2097	-25.1056	13.1661
1063	19.2106	-25.1047	13.1612
1064	19.2115	-25.1038	13.1562
1065	19.2124	-25.1028	13.151
1066	19.2132	-25.102	13.1457
1067	19.2136	-25.1013	13.1402
1068	19.2137	-25.101	13.1345
1069	19.2134	-25.101	13.1286
1070	19.2125	-25.1014	13.1226
1071	19.2112	-25.1018	13.1166
1072	19.2096	-25.1024	13.1104
1073	19.2077	-25.1032	13.1042
1074	19.2057	-25.104	13.0978
1075	19.2035	-25.1049	13.0912
1076	19.2014	-25.1059	13.0844
1077	19.1994	-25.107	13.0773
1078	19.1976	-25.1081	13.0698
1079	19.1961	-25.1092	13.062
1080	19.195	-25.1103	13.0537
1081	19.1943	-25.1115	13.045
1082	19.1944	-25.1129	13.0354
1083	19.1954	-25.1146	13.0249
1084	19.197	-25.1166	13.0136
1085	19.1991	-25.1188	13.0017
1086	19.2013	-25.121	12.9895
1087	19.2035	-25.1232	12.9772
1088	19.2055	-25.1251	12.965
1089	19.207	-25.1268	12.9531
1090	19.2077	-25.1281	12.9417
1091	19.2076	-25.1289	12.9311
1092	19.2064	-25.1291	12.9215
1093	19.2037	-25.1285	12.913
1094	19.1995	-25.1269	12.9058
1095	19.1939	-25.124	12.8999
1096	19.1871	-25.1203	12.8949
1097	19.1794	-25.1159	12.8907
1098	19.171	-25.1111	12.887
1099	19.1621	-25.1062	12.8836
1100	19.153	-25.1014	12.8803
1101	19.144	-25.097	12.8769
1102	19.1352	-25.0932	12.8731
1103	19.127	-25.0903	12.8688
1104	19.1196	-25.0885	12.8637
1105	19.1131	-25.0882	12.8576
1106	19.1076	-25.0894	12.8506
1107	19.1026	-25.092	12.8429
1108	19.0981	-25.0958	12.8348
1109	19.094	-25.1004	12.8262
1110	19.0902	-25.1056	12.8172
1111	19.0865	-25.1113	12.808
1112	19.083	-25.1171	12.7986
1113	19.0794	-25.1227	12.7892
1114	19.0758	-25.1281	12.7798
1115	19.072	-25.1329	12.7704
1116	19.068	-25.1368	12.7613
1117	19.0636	-25.1396	12.7524
1118	19.059	-25.1416	12.7437
1119	19.0543	-25.143	12.7348
1120	19.0495	-25.1439	12.7259
1121	19.0446	-25.1445	12.7169
1122	19.0396	-25.1447	12.708
1123	19.0346	-25.1446	12.6991
1124	19.0295	-25.1443	12.6903
1125	19.0244	-25.1438	12.6816
1126	19.0192	-25.1433	12.6731
1127	19.014	-25.1427	12.6648
1128	19.0087	-25.1421	12.6568
1129	19.0034	-25.1416	12.6491
1130	18.9979	-25.1412	12.6416
1131	18.9921	-25.1407	12.6342
1132	18.986	-25.1403	12.627
1133	18.9797	-25.1398	12.6199
1134	18.9734	-25.1392	12.613
1135	18.9672	-25.1384	12.6063
1136	18.9611	-25.1375	12.5998
1137	18.9553	-25.1363	12.5935
1138	18.9499	-25.135	12.5875
1139	18.9449	-25.1333	12.5818
1140	18.9406	-25.1313	12.5763
1141	18.9369	-25.129	12.5712
1142	18.9339	-25.1265	12.5665
1143	18.9314	-25.1239	12.5622
1144	18.9293	-25.1213	12.5583
1145	18.9276	-25.1185	12.5547
1146	18.9263	-25.1154	12.5513
1147	18.9253	-25.1121	12.5482
1148	18.9247	-25.1083	12.5451
1149	18.9243	-25.1041	12.5421
1150	18.9242	-25.0993	12.5392
1151	18.9243	-25.0939	12.5361
1152	18.9246	-25.0879	12.5329
1153	18.925	-25.0811	12.5296
1154	18.926	-25.0733	12.5263
1155	18.9279	-25.0647	12.5234
1156	18.9304	-25.0553	12.5208
1157	18.9334	-25.0452	12.5182
1158	18.9366	-25.0346	12.5157
1159	18.9398	-25.0236	12.513
1160	18.9429	-25.0123	12.5101
1161	18.9457	-25.0008	12.5068
1162	18.9479	-24.9893	12.503
1163	18.9493	-24.9778	12.4986
1164	18.9497	-24.9666	12.4935
1165	18.949	-24.9557	12.4874
1166	18.9475	-24.9452	12.4805
1167	18.9458	-24.9347	12.4727
1168	18.9438	-24.9243	12.4642
1169	18.9413	-24.9139	12.4551
1170	18.9383	-24.9035	12.4455
1171	18.9345	-24.893	12.4355
1172	18.93	-24.8824	12.4252
1173	18.9246	-24.8715	12.4148
1174	18.9182	-24.8605	12.4042
1175	18.9107	-24.8491	12.3938
1176	18.9019	-24.8373	12.3835
1177	18.8918	-24.8252	12.3734
1178	18.8807	-24.813	12.3637
1179	18.8692	-24.801	12.3543
1180	18.857	-24.789	12.3452
1181	18.8439	-24.777	12.336
1182	18.8299	-24.7647	12.3269
1183	18.8146	-24.752	12.3175
1184	18.7981	-24.7388	12.3078
1185	18.7799	-24.7249	12.2976
1186	18.7601	-24.7101	12.2869
1187	18.7385	-24.6942	12.2754
1188	18.7147	-24.6773	12.2631
1189	18.6888	-24.659	12.2498
1190	18.661	-24.6397	12.2355
1191	18.6318	-24.6198	12.2201
1192	18.601	-24.5993	12.2038
1193	18.5686	-24.5779	12.1869
1194	18.5345	-24.5557	12.1693
1195	18.4987	-24.5325	12.1513
1196	18.461	-24.5083	12.1329
1197	18.4214	-24.483	12.1144
1198	18.3798	-24.4565	12.0958
1199	18.3361	-24.4288	12.0773
1200	18.2903	-24.3997	12.059
1201	18.2423	-24.3691	12.0411
1202	18.1921	-24.3373	12.0234
1203	18.1398	-24.3043	12.0056
1204	18.0856	-24.2701	11.9878
1205	18.0293	-24.2347	11.9699
1206	17.971	-24.1981	11.9519
1207	17.9108	-24.1604	11.9339
1208	17.8486	-24.1214	11.9157
1209	17.7845	-24.0813	11.8975
1210	17.7185	-24.0399	11.8792
1211	17.6506	-23.9972	11.8607
1212	17.5809	-23.9533	11.8421
1213	17.5092	-23.9082	11.8234
1214	17.4354	-23.8622	11.8045
1215	17.3591	-23.8156	11.7853
1216	17.2804	-23.7681	11.7659
1217	17.1997	-23.7196	11.7463
1218	17.1171	-23.6699	11.7266
1219	17.0328	-23.6188	11.7068
1220	16.9469	-23.5661	11.6869
1221	16.8597	-23.5115	11.6671
1222	16.7713	-23.4549	11.6472
1223	16.682	-23.3961	11.6275
1224	16.5919	-23.3348	11.6079
1225	16.5012	-23.2709	11.5884
1226	16.4084	-23.2045	11.5688
1227	16.3124	-23.1356	11.5489
1228	16.2137	-23.0646	11.5286
1229	16.1133	-22.9914	11.5082
1230	16.0117	-22.9162	11.4878
1231	15.9096	-22.8391	11.4675
1232	15.8078	-22.7602	11.4474
1233	15.707	-22.6797	11.4277
1234	15.6079	-22.5976	11.4084
1235	15.5112	-22.5141	11.3897
1236	15.4176	-22.4292	11.3717
1237	15.3277	-22.3432	11.3545
1238	15.2404	-22.2545	11.3382
1239	15.1541	-22.162	11.3227
1240	15.0689	-22.0664	11.3077
1241	14.9851	-21.9686	11.2932
1242	14.903	-21.8693	11.2792
1243	14.8228	-21.7692	11.2656
1244	14.7448	-21.669	11.2522
1245	14.6693	-21.5696	11.2391
1246	14.5964	-21.4718	11.226
1247	14.5265	-21.3761	11.213
1248	14.4598	-21.2834	11.2001
1249	14.3966	-21.1945	11.187
1250	14.3374	-21.1085	11.1741
1251	14.2825	-21.024	11.1615
1252	14.2313	-20.9409	11.1492
1253	14.1834	-20.8594	11.1372
1254	14.1381	-20.7793	11.1253
1255	14.095	-20.7007	11.1136
1256	14.0535	-20.6236	11.102
1257	14.0132	-20.548	11.0904
1258	13.9735	-20.4738	11.0788
1259	13.9338	-20.401	11.0671
1260	13.8938	-20.3298	11.0553
1261	13.8528	-20.2599	11.0432
1262	13.8122	-20.1918	11.0311
1263	13.7734	-20.1257	11.0191
1264	13.736	-20.0613	11.007
1265	13.6997	-19.9986	10.995
1266	13.6639	-19.9374	10.9829
1267	13.6284	-19.8774	10.9708
1268	13.5927	-19.8185	10.9588
1269	13.5564	-19.7606	10.9466
1270	13.5191	-19.7034	10.9344
1271	13.4804	-19.6469	10.9222
1272	13.44	-19.5907	10.9098
1273	13.3973	-19.5348	10.8973
1274	13.3523	-19.4795	10.8847
1275	13.305	-19.4252	10.872
1276	13.256	-19.3718	10.8592
1277	13.2056	-19.3192	10.8463
1278	13.1542	-19.2674	10.8333
1279	13.1023	-19.2162	10.8203
1280	13.0501	-19.1657	10.8073
1281	12.9981	-19.1158	10.7943
1282	12.9467	-19.0663	10.7813
1283	12.8963	-19.0172	10.7684
1284	12.8473	-18.9684	10.7556
1285	12.8001	-18.9199	10.7429
1286	12.7535	-18.8714	10.7302
1287	12.7063	-18.8228	10.7174
1288	12.659	-18.7743	10.7044
1289	12.6118	-18.7261	10.6914
1290	12.5653	-18.6784	10.6785
1291	12.5197	-18.6313	10.6657
1292	12.4755	-18.585	10.6532
1293	12.433	-18.5398	10.6409
1294	12.3926	-18.4959	10.6289
1295	12.3547	-18.4533	10.6174
1296	12.3197	-18.4123	10.6064
1297	12.2879	-18.3732	10.596
1298	12.2592	-18.3358	10.5864
1299	12.2333	-18.2999	10.5777
1300	12.2099	-18.2655	10.5698
1301	12.1888	-18.2324	10.5624
1302	12.1698	-18.2005	10.5555
1303	12.1527	-18.1698	10.5487
1304	12.1373	-18.14	10.542
1305	12.1233	-18.1112	10.5351
1306	12.1106	-18.0832	10.5279
1307	12.0989	-18.0558	10.5202
1308	12.0881	-18.0291	10.5119
1309	12.0779	-18.0028	10.5027
1310	12.0694	-17.9778	10.493
1311	12.0637	-17.9547	10.4833
1312	12.0601	-17.9332	10.4735
1313	12.0583	-17.9128	10.4634
1314	12.0577	-17.8932	10.453
1315	12.0579	-17.8741	10.4423
1316	12.0584	-17.855	10.431
1317	12.0588	-17.8356	10.4192
1318	12.0585	-17.8155	10.4067
1319	12.057	-17.7943	10.3934
1320	12.054	-17.7717	10.3793
1321	12.0489	-17.7473	10.3643
1322	12.0423	-17.7209	10.3479
1323	12.0351	-17.6929	10.3302
1324	12.0272	-17.6634	10.3113
1325	12.0186	-17.633	10.2914
1326	12.0094	-17.6018	10.2709
1327	11.9996	-17.5703	10.2499
1328	11.9891	-17.5388	10.2288
1329	11.978	-17.5076	10.2077
1330	11.9663	-17.4771	10.187
1331	11.954	-17.4475	10.1668
1332	11.941	-17.4193	10.1475
1333	11.9274	-17.3927	10.1292
1334	11.9133	-17.3676	10.1118
1335	11.899	-17.3434	10.095
1336	11.8843	-17.32	10.0787
1337	11.8691	-17.2974	10.0628
1338	11.8532	-17.2754	10.0472
1339	11.8366	-17.254	10.0318
1340	11.8191	-17.2331	10.0166
1341	11.8006	-17.2125	10.0015
1342	11.7811	-17.1921	9.98645
1343	11.7603	-17.172	9.97129
1344	11.7381	-17.1519	9.95598
1345	11.7146	-17.1318	9.94043
1346	11.6895	-17.1125	9.92502
1347	11.663	-17.0946	9.91006
1348	11.6352	-17.0776	9.8954
1349	11.6062	-17.0613	9.8809
1350	11.5761	-17.0452	9.86641
1351	11.545	-17.0291	9.85178
1352	11.513	-17.0125	9.83686
1353	11.4802	-16.995	9.8215
1354	11.4467	-16.9764	9.80556
1355	11.4125	-16.9562	9.78888
1356	11.3779	-16.9341	9.77131
1357	11.3428	-16.9096	9.75271
1358	11.3069	-16.8838	9.7321
1359	11.2699	-16.8574	9.709
1360	11.2318	-16.8304	9.68405
1361	11.1928	-16.8023	9.65789
1362	11.1531	-16.7731	9.63112
1363	11.1129	-16.7424	9.6044
1364	11.0723	-16.71	9.57833
1365	11.0314	-16.6758	9.55355
1366	10.9905	-16.6394	9.53069
1367	10.9496	-16.6006	9.51036
1368	10.909	-16.5593	9.49319
1369	10.8688	-16.5151	9.47981
1370	10.8274	-16.4674	9.46978
1371	10.7837	-16.4161	9.46214
1372	10.7384	-16.3616	9.4567
1373	10.6923	-16.3045	9.45331
1374	10.6462	-16.2453	9.4518
1375	10.6006	-16.1845	9.45201
1376	10.5564	-16.1227	9.45376
1377	10.5144	-16.0602	9.4569
1378	10.4751	-15.9976	9.46128
1379	10.4395	-15.9355	9.46674
1380	10.4081	-15.8744	9.47312
1381	10.3817	-15.8146	9.48027
1382	10.3605	-15.756	9.48923
1383	10.3437	-15.6977	9.50082
1384	10.3308	-15.6395	9.51459
1385	10.3213	-15.5814	9.53008
1386	10.3145	-15.5232	9.54685
1387	10.31	-15.4648	9.56443
1388	10.3073	-15.406	9.58237
1389	10.3059	-15.3467	9.6002
1390	10.3051	-15.2868	9.61748
1391	10.3045	-15.2261	9.63373
1392	10.3035	-15.1645	9.64849
1393	10.3017	-15.1019	9.6613
1394	10.3008	-15.0383	9.67317
1395	10.3024	-14.974	9.68524
1396	10.306	-14.909	9.69726
1397	10.311	-14.8433	9.70896
1398	10.3167	-14.7769	9.7201
1399	10.3224	-14.71	9.73041
1400	10.3276	-14.6425	9.73963
1401	10.3316	-14.5745	9.74749
1402	10.3338	-14.5061	9.75374
1403	10.3336	-14.4373	9.7581
1404	10.3303	-14.3681	9.76032
1405	10.3233	-14.2986	9.76013
1406	10.3133	-14.2287	9.75714
1407	10.3014	-14.1584	9.7514
1408	10.2876	-14.0876	9.74327
1409	10.2719	-14.0164	9.73312
1410	10.2544	-13.9448	9.72131
1411	10.2352	-13.8727	9.70821
1412	10.2144	-13.8002	9.69418
1413	10.1919	-13.7273	9.67959
1414	10.1678	-13.654	9.66481
1415	10.1422	-13.5804	9.65021
1416	10.1151	-13.5063	9.63615
1417	10.0866	-13.4319	9.623
1418	10.056	-13.357	9.6099
1419	10.0229	-13.2817	9.59587
1420	9.98763	-13.206	9.58115
1421	9.95046	-13.1299	9.56598
1422	9.91172	-13.0533	9.55059
1423	9.87171	-12.9764	9.53521
1424	9.83073	-12.8992	9.5201
1425	9.78911	-12.8215	9.50548
1426	9.74714	-12.7436	9.4916
1427	9.70514	-12.6653	9.4787
1428	9.6634	-12.5867	9.46701
1429	9.62224	-12.5078	9.45679
1430	9.58085	-12.4287	9.44782
1431	9.53839	-12.3492	9.43971
1432	9.49509	-12.2695	9.43242
1433	9.4512	-12.1894	9.42591
1434	9.40694	-12.109	9.42013
1435	9.36257	-12.0283	9.41504
1436	9.31831	-11.9472	9.4106
1437	9.27441	-11.8657	9.40677
1438	9.2311	-11.7838	9.40352
1439	9.18863	-11.7015	9.40079
1440	9.14723	-11.6188	9.39856
1441	9.10715	-11.5356	9.39678
1442	9.06861	-11.452	9.39497
1443	9.03152	-11.3683	9.39283
1444	8.99558	-11.2842	9.39069
1445	8.96051	-11.1998	9.38883
1446	8.92603	-11.1149	9.38756
1447	8.89186	-11.0296	9.38718
1448	8.8577	-10.9438	9.38798
1449	8.82328	-10.8575	9.39027
1450	8.7883	-10.7705	9.39434
1451	8.75248	-10.6828	9.40049
1452	8.71553	-10.5944	9.40901
1453	8.67716	-10.5053	9.4202
1454	8.63752	-10.4153	9.43378
1455	8.59703	-10.3245	9.44927
1456	8.55576	-10.233	9.46662
1457	8.51382	-10.1409	9.48579
1458	8.47129	-10.0481	9.50672
1459	8.42827	-9.95483	9.52937
1460	8.38485	-9.86104	9.5537
1461	8.34112	-9.76682	9.57967
1462	8.29717	-9.67224	9.60724
1463	8.2531	-9.57735	9.63635
1464	8.20899	-9.48222	9.66696
1465	8.16494	-9.38689	9.69904
1466	8.1201	-9.29132	9.73285
1467	8.07383	-9.1954	9.76861
1468	8.02652	-9.09913	9.8062
1469	7.97857	-9.00252	9.84549
1470	7.93037	-8.90557	9.88637
1471	7.88231	-8.80826	9.92872
1472	7.83479	-8.71061	9.97242
1473	7.7882	-8.61261	10.0174
1474	7.74294	-8.51425	10.0634
1475	7.6994	-8.41553	10.1105
1476	7.65798	-8.31643	10.1584
1477	7.61907	-8.21695	10.2071
1478	7.58261	-8.11611	10.259
1479	7.5481	-8.01328	10.3157
1480	7.51533	-7.909	10.3759
1481	7.48405	-7.80382	10.4385
1482	7.45405	-7.69826	10.5022
1483	7.42512	-7.59286	10.5658
1484	7.39705	-7.48815	10.6282
1485	7.36962	-7.38468	10.6881
1486	7.34264	-7.28296	10.7442
1487	7.31592	-7.18354	10.7955
1488	7.28927	-7.08694	10.8405
1489	7.2625	-6.9937	10.8783
1490	7.23645	-6.9032	10.909
1491	7.21187	-6.81444	10.9343
1492	7.18846	-6.72742	10.9549
1493	7.16592	-6.64213	10.9711
1494	7.14393	-6.55858	10.9837
1495	7.12219	-6.47676	10.9931
1496	7.10039	-6.39666	11
1497	7.07822	-6.31829	11.0048
1498	7.05536	-6.24165	11.0082
1499	7.0315	-6.16673	11.0106
1500	7.00633	-6.09353	11.0128
1501	6.97952	-6.02207	11.0152
1502	6.95138	-5.95244	11.0168
1503	6.92247	-5.88473	11.0166
1504	6.89281	-5.81888	11.0147
1505	6.86244	-5.75483	11.0112
1506	6.83141	-5.69249	11.0062
1507	6.79975	-5.63182	10.9999
1508	6.7675	-5.57275	10.9924
1509	6.73469	-5.51521	10.9839
1510	6.70136	-5.45913	10.9745
1511	6.66754	-5.40446	10.9644
1512	6.63328	-5.35112	10.9537
1513	6.59861	-5.29906	10.9425
1514	6.56284	-5.24822	10.9304
1515	6.5255	-5.19865	10.9169
1516	6.48695	-5.15042	10.9021
1517	6.44754	-5.10359	10.8864
1518	6.40762	-5.05821	10.8697
1519	6.36754	-5.01435	10.8524
1520	6.32766	-4.97208	10.8345
1521	6.28833	-4.93145	10.8163
1522	6.24989	-4.89254	10.798
1523	6.2127	-4.8554	10.7796
1524	6.1771	-4.82009	10.7614
1525	6.14346	-4.78669	10.7435
1526	6.11081	-4.75504	10.7257
1527	6.07819	-4.72496	10.7073
1528	6.04588	-4.69649	10.6886
1529	6.01417	-4.66969	10.6697
1530	5.98336	-4.6446	10.6506
1531	5.95373	-4.62125	10.6314
1532	5.92558	-4.5997	10.6123
1533	5.89921	-4.57998	10.5934
1534	5.8749	-4.56215	10.5748
1535	5.85295	-4.54623	10.5566
1536	5.83365	-4.53229	10.5388
1537	5.81728	-4.52035	10.5217
1538	5.80394	-4.51088	10.5054
1539	5.79336	-4.5041	10.4899
1540	5.7853	-4.49975	10.4751
1541	5.77954	-4.49755	10.4608
1542	5.77584	-4.49723	10.4468
1543	5.77397	-4.49852	10.4329
1544	5.7737	-4.50114	10.4189
1545	5.7748	-4.50483	10.4046
1546	5.77705	-4.50932	10.3899
1547	5.7802	-4.51432	10.3745
1548	5.78404	-4.51957	10.3582
1549	5.78832	-4.5248	10.341
1550	5.79369	-4.53089	10.3224
1551	5.8008	-4.53868	10.3026
1552	5.80944	-4.54788	10.2818
1553	5.81943	-4.55819	10.2603
1554	5.83055	-4.56929	10.2383
1555	5.84262	-4.58089	10.2161
1556	5.85542	-4.59268	10.194
1557	5.86876	-4.60435	10.1722
1558	5.88244	-4.6156	10.1509
1559	5.89626	-4.62612	10.1306
1560	5.91002	-4.63562	10.1113
1561	5.92352	-4.64377	10.0934
1562	5.93719	-4.65073	10.077
1563	5.95153	-4.65692	10.0619
1564	5.96644	-4.66245	10.0479
1565	5.98179	-4.66744	10.0347
1566	5.99748	-4.67201	10.0222
1567	6.01341	-4.67627	10.0099
1568	6.02946	-4.68035	9.99776
1569	6.04553	-4.68436	9.98548
1570	6.06151	-4.68842	9.97284
1571	6.07728	-4.69265	9.95958
1572	6.09275	-4.69716	9.94547
1573	6.10779	-4.70207	9.93026
1574	6.12234	-4.70727	9.91389
1575	6.13645	-4.71255	9.89658
1576	6.15023	-4.71789	9.87851
1577	6.16382	-4.72329	9.85987
1578	6.17731	-4.72875	9.84086
1579	6.19082	-4.73425	9.82168
1580	6.20446	-4.73979	9.8025
1581	6.21836	-4.74536	9.78352
1582	6.23261	-4.75096	9.76494
1583	6.24735	-4.75657	9.74695
1584	6.26268	-4.76218	9.72973
1585	6.27871	-4.76779	9.71348
1586	6.29536	-4.77362	9.69792
1587	6.31246	-4.7798	9.68265
1588	6.32997	-4.78623	9.66772
1589	6.34787	-4.7928	9.65314
1590	6.36613	-4.79939	9.63896
1591	6.38474	-4.80588	9.62521
1592	6.40365	-4.81217	9.61192
1593	6.42285	-4.81815	9.59912
1594	6.4423	-4.82369	9.58684
1595	6.462	-4.82869	9.57513
1596	6.48189	-4.83302	9.564
1597	6.50197	-4.83659	9.5535
1598	6.52234	-4.83922	9.54363
1599	6.54309	-4.84094	9.53436
1600	6.56419	-4.84189	9.52566
1601	6.58559	-4.84226	9.51751
1602	6.60724	-4.84219	9.50989
1603	6.62912	-4.84184	9.50278
1604	6.65117	-4.84139	9.49613
1605	6.67336	-4.84098	9.48994
1606	6.69563	-4.84079	9.48418
1607	6.71796	-4.84097	9.47882
1608	6.74029	-4.84168	9.47383
1609	6.76259	-4.84309	9.46919
1610	6.78508	-4.8448	9.46474
1611	6.80794	-4.84636	9.46037
1612	6.83109	-4.8479	9.4562
1613	6.85443	-4.84954	9.45235
1614	6.87785	-4.85138	9.44892
1615	6.90127	-4.85355	9.44603
1616	6.92459	-4.85617	9.4438
1617	6.94771	-4.85934	9.44232
1618	6.97054	-4.86318	9.44173
1619	6.99297	-4.86781	9.44212
1620	7.01492	-4.87334	9.44361
1621	7.03629	-4.87989	9.44631
1622	7.05768	-4.8873	9.45063
1623	7.07957	-4.89537	9.45669
1624	7.10169	-4.90409	9.46421
1625	7.12379	-4.91346	9.47289
1626	7.14559	-4.9235	9.48245
1627	7.16683	-4.93421	9.49259
1628	7.18725	-4.9456	9.50303
1629	7.20658	-4.95767	9.51347
1630	7.22455	-4.97043	9.52362
1631	7.2409	-4.98389	9.5332
1632	7.25537	-4.99805	9.54191
1633	7.26768	-5.01293	9.54946
1634	7.27798	-5.02899	9.55628
1635	7.28664	-5.04651	9.56295
1636	7.29376	-5.06524	9.56943
1637	7.29944	-5.08492	9.57567
1638	7.30375	-5.10529	9.58162
1639	7.30681	-5.1261	9.58724
1640	7.30869	-5.14709	9.59248
1641	7.30949	-5.16801	9.59729
1642	7.30931	-5.18859	9.60163
1643	7.30824	-5.20858	9.60544
1644	7.30636	-5.22773	9.60869
1645	7.30378	-5.24577	9.61133
1646	7.30057	-5.26319	9.6132
1647	7.29667	-5.28058	9.61429
1648	7.29199	-5.29783	9.61469
1649	7.28643	-5.31485	9.61452
1650	7.27988	-5.33154	9.61386
1651	7.27224	-5.34779	9.61284
1652	7.26341	-5.36351	9.61156
1653	7.2533	-5.3786	9.61012
1654	7.2418	-5.39295	9.60863
1655	7.2288	-5.40646	9.6072
1656	7.21422	-5.41904	9.60592
1657	7.19795	-5.43058	9.6049
1658	7.17915	-5.44068	9.60472
1659	7.15742	-5.4492	9.60561
1660	7.13327	-5.45642	9.60719
1661	7.10721	-5.46262	9.60908
1662	7.07976	-5.46808	9.61091
1663	7.05144	-5.47309	9.6123
1664	7.02276	-5.47793	9.61287
1665	6.99425	-5.48287	9.61224
1666	6.96641	-5.4882	9.61003
1667	6.93978	-5.4942	9.60587
1668	6.91485	-5.50115	9.59938
1669	6.89216	-5.50933	9.5902
1670	6.87149	-5.51876	9.57793
1671	6.85212	-5.52917	9.56273
1672	6.83387	-5.54034	9.54505
1673	6.8165	-5.55209	9.52536
1674	6.79983	-5.56423	9.5041
1675	6.78364	-5.57656	9.48172
1676	6.76772	-5.58888	9.45867
1677	6.75186	-5.60101	9.43542
1678	6.73585	-5.61275	9.4124
1679	6.71949	-5.6239	9.39007
1680	6.70257	-5.63428	9.36887
1681	6.68487	-5.64369	9.34926
1682	6.66654	-5.65194	9.33088
1683	6.64788	-5.6591	9.313
1684	6.62897	-5.66542	9.29552
1685	6.60985	-5.67112	9.27836
1686	6.59059	-5.67644	9.26143
1687	6.57125	-5.68159	9.24463
1688	6.55189	-5.68682	9.22788
1689	6.53257	-5.69235	9.21109
1690	6.51336	-5.6984	9.19416
1691	6.4943	-5.70522	9.17701
1692	6.47547	-5.71303	9.15955
1693	6.45692	-5.72206	9.14168
1694	6.4382	-5.73182	9.12359
1695	6.41896	-5.74177	9.10547
1696	6.39939	-5.75201	9.08728
1697	6.37973	-5.76266	9.069
1698	6.36017	-5.77385	9.05057
1699	6.34092	-5.78567	9.03197
1700	6.32221	-5.79826	9.01316
1701	6.30424	-5.81172	8.99409
1702	6.28722	-5.82618	8.97474
1703	6.27136	-5.84175	8.95506
1704	6.25688	-5.85854	8.93503
1705	6.24399	-5.87668	8.9146
1706	6.23272	-5.8966	8.89289
1707	6.2229	-5.91844	8.86936
1708	6.21434	-5.94189	8.84453
1709	6.20691	-5.96665	8.81891
1710	6.20044	-5.99241	8.79302
1711	6.19476	-6.01886	8.76737
1712	6.18971	-6.04569	8.74248
1713	6.18514	-6.07259	8.71885
1714	6.18088	-6.09926	8.69701
1715	6.17676	-6.12538	8.67746
1716	6.17262	-6.15064	8.66073
1717	6.16829	-6.17475	8.64731
1718	6.16444	-6.19851	8.63694
1719	6.16169	-6.22278	8.62888
1720	6.15976	-6.24732	8.62297
1721	6.15838	-6.27187	8.61902
1722	6.15727	-6.29619	8.61686
1723	6.15616	-6.32002	8.61631
1724	6.15478	-6.34313	8.6172
1725	6.15285	-6.36526	8.61934
1726	6.15011	-6.38617	8.62256
1727	6.14627	-6.40559	8.62669
1728	6.14108	-6.42329	8.63153
1729	6.13426	-6.43902	8.6369
1730	6.12579	-6.45282	8.6427
1731	6.11595	-6.46499	8.64903
1732	6.10491	-6.47567	8.65608
1733	6.09286	-6.48499	8.66401
1734	6.07998	-6.49308	8.673
1735	6.06644	-6.50006	8.6832
1736	6.05244	-6.50607	8.6948
1737	6.03814	-6.51125	8.70797
1738	6.02373	-6.51571	8.72289
1739	6.00938	-6.5196	8.73971
1740	5.99526	-6.52304	8.75863
1741	5.98156	-6.52617	8.77982
1742	5.96764	-6.52888	8.8035
1743	5.95291	-6.53096	8.82965
1744	5.93758	-6.53239	8.85802
1745	5.92187	-6.53315	8.88836
1746	5.90599	-6.53319	8.92044
1747	5.89016	-6.53249	8.95401
1748	5.8746	-6.53103	8.98882
1749	5.85951	-6.52877	9.02465
1750	5.84512	-6.5257	9.06125
1751	5.83166	-6.52178	9.09838
1752	5.81933	-6.51698	9.13582
1753	5.80837	-6.51128	9.17332
1754	5.7979	-6.50398	9.21126
1755	5.78712	-6.49466	9.25017
1756	5.77637	-6.48372	9.28997
1757	5.76596	-6.47157	9.33061
1758	5.75623	-6.4586	9.37203
1759	5.74749	-6.44521	9.41419
1760	5.74007	-6.4318	9.45702
1761	5.73431	-6.41878	9.50049
1762	5.73052	-6.40654	9.54454
1763	5.72904	-6.39548	9.58914
1764	5.73019	-6.38601	9.63423
1765	5.7343	-6.37851	9.67977
1766	5.7417	-6.37242	9.72649
1767	5.75222	-6.36694	9.7749
1768	5.76547	-6.36211	9.82465
1769	5.78106	-6.35801	9.87542
1770	5.7986	-6.35469	9.92685
1771	5.81768	-6.35222	9.9786
1772	5.83794	-6.35064	10.0303
1773	5.85897	-6.35004	10.0817
1774	5.8804	-6.35046	10.1323
1775	5.90183	-6.35197	10.1818
1776	5.9229	-6.35463	10.23
1777	5.94321	-6.3585	10.2763
1778	5.96359	-6.36371	10.3215
1779	5.98495	-6.37026	10.3665
1780	6.0071	-6.37805	10.4111
1781	6.02986	-6.38698	10.4551
1782	6.05302	-6.39695	10.4984
1783	6.07641	-6.40785	10.5408
1784	6.09984	-6.41957	10.5822
1785	6.12311	-6.43203	10.6224
1786	6.14604	-6.44511	10.6612
1787	6.16844	-6.45871	10.6984
1788	6.19013	-6.47273	10.734
1789	6.21093	-6.48707	10.7677
1790	6.231	-6.50196	10.7994
1791	6.25066	-6.51766	10.8292
1792	6.26996	-6.5341	10.8574
1793	6.28893	-6.55124	10.8839
1794	6.30759	-6.56901	10.9091
1795	6.32599	-6.58735	10.9331
1796	6.34416	-6.6062	10.956
1797	6.36213	-6.62552	10.9779
1798	6.37994	-6.64522	10.9992
1799	6.3976	-6.66527	11.0198
1800	6.41517	-6.68558	11.0401
1801	6.43266	-6.70612	11.06
1802	6.45038	-6.72725	11.0802
1803	6.46848	-6.74927	11.1008
1804	6.48679	-6.77202	11.1213
1805	6.50512	-6.79533	11.1414
1806	6.52329	-6.81904	11.1608
1807	6.54114	-6.84297	11.1791
1808	6.55847	-6.86697	11.1959
1809	6.57514	-6.89086	11.2108
1810	6.59096	-6.91447	11.2235
1811	6.60578	-6.93764	11.2336
1812	6.61941	-6.96021	11.2408
1813	6.63172	-6.98199	11.2446
1814	6.6427	-7.00276	11.245
1815	6.65256	-7.02257	11.2423
1816	6.66144	-7.04163	11.2368
1817	6.66944	-7.06017	11.2287
1818	6.67669	-7.07843	11.2184
1819	6.6833	-7.09663	11.2062
1820	6.68939	-7.115	11.1922
1821	6.69507	-7.13376	11.1769
1822	6.70045	-7.15315	11.1604
1823	6.70564	-7.17339	11.1431
1824	6.71074	-7.19471	11.1252
1825	6.71587	-7.21735	11.1071
1826	6.71925	-7.24072	11.0869
1827	6.71965	-7.26419	11.0631
1828	6.71798	-7.28793	11.0366
1829	6.71514	-7.3121	11.0081
1830	6.71204	-7.33689	10.9785
1831	6.70957	-7.36245	10.9485
1832	6.70861	-7.38898	10.919
1833	6.71006	-7.41665	10.8908
1834	6.7148	-7.44564	10.8648
1835	6.72371	-7.47614	10.8417
1836	6.73765	-7.50833	10.8224
1837	6.75751	-7.5424	10.8077
1838	6.7826	-7.57891	10.7969
1839	6.81154	-7.61801	10.7884
1840	6.84409	-7.6593	10.7822
1841	6.88006	-7.70237	10.7783
1842	6.91923	-7.7468	10.7766
1843	6.96139	-7.79217	10.7771
1844	7.00633	-7.83808	10.7796
1845	7.05384	-7.88411	10.7841
1846	7.10371	-7.92984	10.7906
1847	7.15574	-7.97486	10.799
1848	7.20971	-8.01874	10.8093
1849	7.26543	-8.06108	10.8213
1850	7.32339	-8.1021	10.8356
1851	7.38415	-8.14239	10.8522
1852	7.44754	-8.18208	10.8712
1853	7.51341	-8.22133	10.8923
1854	7.58161	-8.26027	10.9155
1855	7.65198	-8.29905	10.9405
1856	7.72437	-8.33779	10.9672
1857	7.79863	-8.37665	10.9956
1858	7.87461	-8.41576	11.0253
1859	7.95215	-8.45526	11.0564
1860	8.03111	-8.4953	11.0886
1861	8.11133	-8.53601	11.1218
1862	8.1939	-8.57756	11.1566
1863	8.27966	-8.61988	11.1938
1864	8.36811	-8.66278	11.2329
1865	8.45876	-8.7061	11.2738
1866	8.5511	-8.74964	11.3161
1867	8.64464	-8.79322	11.3596
1868	8.73889	-8.83667	11.404
1869	8.83334	-8.87979	11.449
1870	8.92751	-8.92242	11.4944
1871	9.0209	-8.96437	11.5398
1872	9.11302	-9.00546	11.585
1873	9.20337	-9.04552	11.6297
1874	9.29321	-9.0857	11.6751
1875	9.38384	-9.12692	11.7225
1876	9.4749	-9.16866	11.7711
1877	9.56605	-9.21039	11.8206
1878	9.65693	-9.2516	11.8705
1879	9.74718	-9.29177	11.9201
1880	9.83644	-9.33037	11.9691
1881	9.92436	-9.36691	12.0168
1882	10.0106	-9.40085	12.0629
1883	10.0948	-9.43169	12.1067
1884	10.1766	-9.45893	12.1478
1885	10.2557	-9.48205	12.1856
1886	10.3326	-9.50219	12.2206
1887	10.4081	-9.52064	12.2534
1888	10.482	-9.53711	12.2843
1889	10.5544	-9.55131	12.3133
1890	10.6252	-9.56295	12.3406
1891	10.6942	-9.57174	12.3662
1892	10.7615	-9.5774	12.3904
1893	10.8269	-9.57962	12.4132
1894	10.8904	-9.57814	12.4348
1895	10.9518	-9.57264	12.4553
1896	11.0113	-9.56284	12.4747
1897	11.0685	-9.54845	12.4934
1898	11.1234	-9.52905	12.5117
1899	11.1757	-9.50469	12.5299
1900	11.2256	-9.47579	12.5475
1901	11.2735	-9.44276	12.5643
1902	11.3194	-9.40603	12.5798
1903	11.3637	-9.366	12.5937
1904	11.4065	-9.3231	12.6055
1905	11.4482	-9.27776	12.6148
1906	11.4888	-9.2304	12.6214
1907	11.5287	-9.18145	12.6248
1908	11.568	-9.13133	12.6246
1909	11.607	-9.08046	12.6206
1910	11.6453	-9.02685	12.6129
1911	11.6821	-8.96875	12.6022
1912	11.7177	-8.90701	12.5885
1913	11.7523	-8.84246	12.572
1914	11.786	-8.77594	12.5527
1915	11.819	-8.70829	12.5306
1916	11.8514	-8.64035	12.5058
1917	11.8835	-8.57294	12.4784
1918	11.9153	-8.50692	12.4484
1919	11.947	-8.44311	12.416
1920	11.9788	-8.38235	12.3811
1921	12.0108	-8.32547	12.3439
1922	12.0428	-8.27088	12.3038
1923	12.0746	-8.21662	12.2604
1924	12.1061	-8.16307	12.2138
1925	12.1374	-8.11056	12.1645
1926	12.1685	-8.05946	12.1126
1927	12.1995	-8.0101	12.0585
1928	12.2304	-7.96285	12.0023
1929	12.2611	-7.91805	11.9444
1930	12.2918	-7.87605	11.885
1931	12.3224	-7.8372	11.8244
1932	12.3529	-7.80184	11.7628
1933	12.3834	-7.77034	11.7005
1934	12.4137	-7.74286	11.636
1935	12.4439	-7.71918	11.5679
1936	12.4739	-7.69895	11.4969
1937	12.5038	-7.68185	11.4237
1938	12.5335	-7.66755	11.349
1939	12.5631	-7.65573	11.2736
1940	12.5927	-7.64605	11.198
1941	12.6221	-7.63819	11.123
1942	12.6514	-7.63182	11.0493
1943	12.6807	-7.6266	10.9775
1944	12.7099	-7.62221	10.9085
1945	12.739	-7.61832	10.8427
1946	12.7674	-7.61578	10.7788
1947	12.795	-7.61551	10.715
1948	12.8218	-7.61724	10.6516
1949	12.8482	-7.62071	10.5891
1950	12.8745	-7.62564	10.5279
1951	12.9008	-7.63178	10.4683
1952	12.9274	-7.63886	10.4108
1953	12.9546	-7.64661	10.3557
1954	12.9827	-7.65477	10.3034
1955	13.0118	-7.66306	10.2544
1956	13.0424	-7.67122	10.209
1957	13.0745	-7.67899	10.1676
1958	13.109	-7.68704	10.1301
1959	13.1457	-7.6961	10.0959
1960	13.1843	-7.70597	10.0648
1961	13.2243	-7.71643	10.0368
1962	13.265	-7.72726	10.0115
1963	13.306	-7.73827	9.98901
1964	13.3469	-7.74923	9.96904
1965	13.3869	-7.75993	9.95147
1966	13.4258	-7.77016	9.93615
1967	13.4629	-7.77971	9.92293
1968	13.4977	-7.78835	9.91166
1969	13.5298	-7.79589	9.90219
1970	13.5602	-7.80304	9.89513
1971	13.5904	-7.81049	9.89103
1972	13.6201	-7.81797	9.88966
1973	13.6487	-7.82522	9.89077
1974	13.6762	-7.83197	9.89413
1975	13.702	-7.83796	9.89949
1976	13.7259	-7.84291	9.90661
1977	13.7476	-7.84657	9.91526
1978	13.7667	-7.84867	9.92519
1979	13.7829	-7.84894	9.93615
1980	13.7959	-7.84712	9.94791
1981	13.8053	-7.84295	9.96021
1982	13.8106	-7.83628	9.97351
1983	13.8116	-7.82731	9.98834
1984	13.809	-7.81629	10.0046
1985	13.8032	-7.80346	10.0222
1986	13.7949	-7.78907	10.0411
1987	13.7845	-7.77337	10.0611
1988	13.7727	-7.75659	10.0822
1989	13.7599	-7.73899	10.1043
1990	13.7468	-7.72082	10.1272
1991	13.7338	-7.70231	10.151
1992	13.7216	-7.68371	10.1755
1993	13.7106	-7.66526	10.2006
1994	13.7	-7.64735	10.2266
1995	13.6885	-7.62993	10.2536
1996	13.6763	-7.61266	10.2817
1997	13.6636	-7.59517	10.3108
1998	13.6505	-7.5771	10.3407
[truncated: 68,441 more rows]

## Sheet: P3S0-004
Frame	T8_Head Lateral Bending	T8_Head Axial Bending	T8_Head Flexion/Extension
0	-4.7467	2.63392	10.3312
1	-4.72811	2.63094	10.1699
2	-4.70745	2.62971	10.0058
3	-4.68534	2.62969	9.83989
4	-4.66238	2.63032	9.67284
5	-4.63917	2.63108	9.50554
6	-4.61633	2.63142	9.33879
7	-4.59449	2.63082	9.17342
8	-4.57426	2.62876	9.01026
9	-4.55627	2.6247	8.85012
10	-4.54116	2.61813	8.69382
11	-4.52955	2.60855	8.54218
12	-4.52209	2.59542	8.39601
13	-4.51943	2.57825	8.25615
14	-4.52233	2.55422	8.10954
15	-4.53069	2.5247	7.96565
16	-4.54379	2.49066	7.82496
17	-4.5609	2.45306	7.68798
18	-4.58129	2.41285	7.55518
19	-4.6042	2.37097	7.42706
20	-4.6289	2.32838	7.30411
21	-4.65462	2.286	7.18681
22	-4.68059	2.24478	7.07564
23	-4.70607	2.20564	6.97109
24	-4.73026	2.16952	6.87364
25	-4.75239	2.13734	6.78377
26	-4.77459	2.10737	6.70263
27	-4.79902	2.07752	6.63044
28	-4.82499	2.0481	6.56625
29	-4.85183	2.01947	6.50913
30	-4.87884	1.99195	6.45815
31	-4.90535	1.96587	6.41235
32	-4.93066	1.94158	6.37081
33	-4.95409	1.91941	6.33257
34	-4.97497	1.89968	6.2967
35	-4.9926	1.88275	6.26226
36	-5.00632	1.86893	6.22831
37	-5.01543	1.85858	6.1939
38	-5.01993	1.85206	6.16086
39	-5.02056	1.84924	6.1314
40	-5.01776	1.84971	6.1051
41	-5.01194	1.85302	6.08157
42	-5.00354	1.85876	6.0604
43	-4.99299	1.8665	6.04119
44	-4.98073	1.87581	6.02354
45	-4.96719	1.88627	6.00705
46	-4.95279	1.89745	5.99132
47	-4.93798	1.90893	5.97593
48	-4.92318	1.92029	5.9605
49	-4.90883	1.9311	5.94461
50	-4.89387	1.94266	5.92896
51	-4.87716	1.95629	5.91443
52	-4.85901	1.97152	5.90089
53	-4.8397	1.98792	5.88824
54	-4.81954	2.00505	5.87635
55	-4.79883	2.02245	5.86509
56	-4.77786	2.03968	5.85435
57	-4.75695	2.05631	5.84401
58	-4.73638	2.07188	5.83394
59	-4.71646	2.08595	5.82402
60	-4.69749	2.09807	5.81413
61	-4.67976	2.10781	5.80414
62	-4.66279	2.11532	5.7947
63	-4.64593	2.12117	5.78633
64	-4.62926	2.12558	5.77878
65	-4.61285	2.12873	5.77177
66	-4.5968	2.13083	5.76502
67	-4.58119	2.13207	5.75827
68	-4.56608	2.13267	5.75125
69	-4.55157	2.13282	5.74368
70	-4.53774	2.13272	5.73529
71	-4.52466	2.13256	5.72582
72	-4.51241	2.13256	5.71499
73	-4.50108	2.1329	5.70254
74	-4.4909	2.13325	5.68812
75	-4.48193	2.13319	5.67184
76	-4.474	2.13276	5.65403
77	-4.46692	2.13203	5.63505
78	-4.46051	2.13104	5.61526
79	-4.4546	2.12986	5.595
80	-4.449	2.12854	5.57464
81	-4.44354	2.12714	5.55451
82	-4.43804	2.12572	5.53498
83	-4.43232	2.12433	5.5164
84	-4.4262	2.12302	5.49911
85	-4.41949	2.12186	5.48348
86	-4.41227	2.12073	5.46881
87	-4.40477	2.11951	5.45428
88	-4.39707	2.11822	5.44003
89	-4.38924	2.11688	5.42622
90	-4.38137	2.11552	5.41301
91	-4.37354	2.11415	5.40055
92	-4.36583	2.1128	5.38898
93	-4.35832	2.1115	5.37847
94	-4.35109	2.11026	5.36917
95	-4.34421	2.10911	5.36122
96	-4.33778	2.10807	5.35478
97	-4.33186	2.10717	5.35001
98	-4.3263	2.10625	5.34735
99	-4.32091	2.1052	5.34692
100	-4.31572	2.10408	5.34837
101	-4.31078	2.10296	5.35136
102	-4.30611	2.10191	5.35556
103	-4.30176	2.101	5.36063
104	-4.29776	2.10028	5.36622
105	-4.29415	2.09984	5.372
106	-4.29096	2.09973	5.37763
107	-4.28824	2.10002	5.38276
108	-4.28601	2.10078	5.38705
109	-4.28432	2.10208	5.39017
110	-4.2834	2.10379	5.3927
111	-4.28336	2.10579	5.39535
112	-4.28405	2.10807	5.39804
113	-4.28532	2.11067	5.40068
114	-4.28701	2.11361	5.40316
115	-4.28898	2.1169	5.40539
116	-4.29107	2.12057	5.40728
117	-4.29312	2.12463	5.40872
118	-4.295	2.1291	5.40962
119	-4.29653	2.13401	5.40988
120	-4.29758	2.13938	5.40941
121	-4.29799	2.14522	5.40811
122	-4.29781	2.15152	5.40618
123	-4.29722	2.15824	5.40386
124	-4.2963	2.16538	5.40108
125	-4.29512	2.17294	5.39781
126	-4.29376	2.18092	5.39401
127	-4.29229	2.18931	5.38961
128	-4.29078	2.1981	5.38459
129	-4.2893	2.2073	5.37888
130	-4.28794	2.2169	5.37245
131	-4.28675	2.2269	5.36524
132	-4.28582	2.23728	5.35721
133	-4.28522	2.24806	5.34832
134	-4.2849	2.25926	5.33872
135	-4.28477	2.27091	5.32856
136	-4.28479	2.283	5.31779
137	-4.28495	2.2955	5.30636
138	-4.28521	2.30841	5.2942
139	-4.28555	2.32169	5.28125
140	-4.28594	2.33535	5.26746
141	-4.28637	2.34935	5.25276
142	-4.28679	2.36368	5.23711
143	-4.2872	2.37833	5.22045
144	-4.28756	2.39327	5.2027
145	-4.28784	2.40849	5.18383
146	-4.28854	2.42417	5.16301
147	-4.29001	2.44043	5.13979
148	-4.29199	2.45719	5.11465
149	-4.29421	2.47436	5.08807
150	-4.29644	2.49187	5.06053
151	-4.2984	2.50962	5.03251
152	-4.29985	2.52755	5.00449
153	-4.30053	2.54555	4.97695
154	-4.30019	2.56354	4.95038
155	-4.29858	2.58145	4.92526
156	-4.29543	2.59919	4.90206
157	-4.2905	2.61666	4.88127
158	-4.28378	2.63415	4.86212
159	-4.27556	2.65194	4.84357
160	-4.26599	2.66991	4.82576
161	-4.25523	2.68797	4.8088
162	-4.24346	2.70602	4.79281
163	-4.23082	2.72396	4.77791
164	-4.2175	2.7417	4.76422
165	-4.20364	2.75912	4.75186
166	-4.18943	2.77614	4.74095
167	-4.17501	2.79266	4.73161
168	-4.16056	2.80857	4.72395
169	-4.14624	2.82379	4.7181
170	-4.13152	2.83846	4.71497
171	-4.11588	2.85278	4.71502
172	-4.09952	2.86674	4.71768
173	-4.08261	2.88033	4.72237
174	-4.06535	2.89351	4.7285
175	-4.04791	2.90627	4.73549
176	-4.0305	2.91859	4.74278
177	-4.01329	2.93044	4.74977
178	-3.99647	2.94182	4.75589
179	-3.98023	2.9527	4.76056
180	-3.96475	2.96305	4.7632
181	-3.95021	2.97286	4.76322
182	-3.93644	2.98195	4.76149
183	-3.92313	2.99025	4.75917
184	-3.91025	2.99785	4.75616
185	-3.89778	3.00487	4.75237
186	-3.8857	3.0114	4.74771
187	-3.87398	3.01756	4.74208
188	-3.86261	3.02344	4.73538
189	-3.85156	3.02915	4.72751
190	-3.84081	3.03479	4.71839
191	-3.83034	3.04047	4.70791
192	-3.82012	3.0463	4.69598
193	-3.81014	3.05237	4.6825
194	-3.80074	3.05865	4.66711
195	-3.79217	3.06499	4.64969
196	-3.78426	3.07136	4.63048
197	-3.77683	3.0777	4.60975
198	-3.76969	3.08397	4.58776
199	-3.76268	3.09014	4.56477
200	-3.7556	3.09614	4.54105
201	-3.7483	3.10195	4.51685
202	-3.74057	3.1075	4.49243
203	-3.73226	3.11277	4.46805
204	-3.72318	3.1177	4.44398
205	-3.71315	3.12225	4.42047
206	-3.70203	3.12643	4.39737
207	-3.68995	3.1303	4.37431
208	-3.67707	3.13387	4.3512
209	-3.66359	3.13717	4.32795
210	-3.6497	3.14023	4.30448
211	-3.63558	3.14305	4.28072
212	-3.62143	3.14567	4.25657
213	-3.60743	3.14811	4.23196
214	-3.59376	3.15038	4.2068
215	-3.58062	3.15251	4.18101
216	-3.56819	3.15453	4.15451
217	-3.55666	3.15645	4.12721
218	-3.54556	3.15792	4.09812
219	-3.53438	3.15872	4.06671
220	-3.52327	3.159	4.03356
221	-3.51236	3.15895	3.99928
222	-3.50179	3.15873	3.96445
223	-3.49168	3.15853	3.92966
224	-3.48219	3.15852	3.89551
225	-3.47344	3.15887	3.86258
226	-3.46558	3.15977	3.83147
227	-3.45873	3.16139	3.80278
228	-3.45304	3.16389	3.77708
229	-3.44863	3.16747	3.75498
230	-3.44521	3.17242	3.73583
231	-3.4424	3.17874	3.71858
232	-3.44031	3.18615	3.70319
233	-3.43902	3.19438	3.68965
234	-3.43861	3.20315	3.67792
235	-3.43917	3.2122	3.66799
236	-3.44078	3.22125	3.65982
237	-3.44353	3.23003	3.6534
238	-3.44751	3.23826	3.64869
239	-3.4528	3.24566	3.64567
240	-3.45949	3.25197	3.64432
241	-3.46767	3.2569	3.64461
242	-3.47817	3.26074	3.64728
243	-3.49146	3.26393	3.65283
244	-3.50701	3.26652	3.66087
245	-3.52431	3.26854	3.67102
246	-3.54283	3.26999	3.68288
247	-3.56206	3.27093	3.69607
248	-3.58149	3.27136	3.71021
249	-3.60058	3.27133	3.72489
250	-3.61883	3.27086	3.73975
251	-3.63571	3.26998	3.75438
252	-3.65071	3.26871	3.76839
253	-3.66331	3.26709	3.78141
254	-3.67365	3.26527	3.79341
255	-3.68241	3.2633	3.80478
256	-3.68982	3.26109	3.8158
257	-3.69613	3.25854	3.82672
258	-3.7016	3.25556	3.83781
259	-3.70647	3.25204	3.84932
260	-3.71098	3.24789	3.86153
261	-3.7154	3.243	3.87468
262	-3.71996	3.23728	3.88904
263	-3.72492	3.23064	3.90488
264	-3.73053	3.22296	3.92245
265	-3.73702	3.21416	3.94202
266	-3.74458	3.20403	3.96454
267	-3.75305	3.19257	3.99033
268	-3.76218	3.17994	4.0187
269	-3.77171	3.1663	4.04898
270	-3.78137	3.15183	4.08047
271	-3.79092	3.13669	4.11249
272	-3.80009	3.12105	4.14435
273	-3.80864	3.10507	4.17536
274	-3.8163	3.08893	4.20484
275	-3.82283	3.0728	4.2321
276	-3.82796	3.05685	4.25645
277	-3.83144	3.04124	4.27721
278	-3.83333	3.02554	4.29434
279	-3.83393	3.0093	4.30857
280	-3.83338	2.99265	4.32035
281	-3.83182	2.97571	4.33014
282	-3.82938	2.95862	4.3384
283	-3.8262	2.94149	4.34557
284	-3.82242	2.92447	4.35212
285	-3.81816	2.90768	4.3585
286	-3.81356	2.89125	4.36516
287	-3.80876	2.87531	4.37256
288	-3.80389	2.86	4.38116
289	-3.79909	2.84543	4.39141
290	-3.79377	2.83168	4.40273
291	-3.78743	2.81866	4.41425
292	-3.7803	2.80625	4.426
293	-3.7726	2.79433	4.438
294	-3.76456	2.78276	4.45029
295	-3.75641	2.77144	4.46288
296	-3.74838	2.76024	4.47582
297	-3.74068	2.74903	4.48913
298	-3.73356	2.73769	4.50283
299	-3.72724	2.7261	4.51696
300	-3.72194	2.71413	4.53155
301	-3.7179	2.70167	4.54662
302	-3.71524	2.68847	4.56307
303	-3.71379	2.67453	4.58145
304	-3.71335	2.66005	4.60125
305	-3.71368	2.64524	4.62196
306	-3.71458	2.63029	4.64307
307	-3.71584	2.61541	4.66406
308	-3.71723	2.60082	4.68444
309	-3.71854	2.58671	4.7037
310	-3.71957	2.57329	4.72131
311	-3.72009	2.56076	4.73677
312	-3.71989	2.54934	4.74957
313	-3.71877	2.53922	4.7592
314	-3.71674	2.53025	4.76475
315	-3.71407	2.5221	4.76619
316	-3.71088	2.51473	4.76434
317	-3.70728	2.50809	4.76003
318	-3.70341	2.50214	4.75408
319	-3.69937	2.49684	4.74731
320	-3.69528	2.49214	4.74055
321	-3.69128	2.488	4.73461
322	-3.68747	2.48438	4.73032
323	-3.68397	2.48122	4.72851
324	-3.68092	2.47849	4.72998
325	-3.67841	2.47615	4.73558
326	-3.67642	2.47452	4.74607
327	-3.67476	2.47385	4.76105
328	-3.67341	2.474	4.77958
329	-3.67229	2.47481	4.8007
330	-3.67138	2.47613	4.82347
331	-3.67061	2.47782	4.84695
332	-3.66994	2.47973	4.87018
333	-3.66931	2.48171	4.89222
334	-3.66869	2.48361	4.91211
335	-3.66801	2.48529	4.92892
336	-3.66722	2.48658	4.94169
337	-3.66629	2.48735	4.94947
338	-3.66574	2.48752	4.95238
339	-3.66599	2.48721	4.95152
340	-3.66677	2.48654	4.94742
341	-3.66781	2.48566	4.94065
342	-3.66885	2.48471	4.93173
343	-3.66962	2.4838	4.92121
344	-3.66986	2.48309	4.90964
345	-3.66929	2.4827	4.89756
346	-3.66765	2.48277	4.88552
347	-3.66467	2.48344	4.87404
348	-3.6601	2.48483	4.86369
349	-3.65366	2.48709	4.855
350	-3.64477	2.49076	4.84642
351	-3.63335	2.49603	4.83635
352	-3.6199	2.50253	4.8253
353	-3.60489	2.50987	4.81379
354	-3.58881	2.51766	4.80231
355	-3.57214	2.52553	4.79138
356	-3.55537	2.53308	4.78149
357	-3.53898	2.53994	4.77316
358	-3.52347	2.54572	4.76688
359	-3.50931	2.55005	4.76317
360	-3.49699	2.55254	4.76252
361	-3.48701	2.55281	4.76545
362	-3.47947	2.55077	4.77364
363	-3.47392	2.54676	4.78761
364	-3.46999	2.54109	4.80613
365	-3.46731	2.53406	4.82794
366	-3.46549	2.52595	4.85181
367	-3.46417	2.51707	4.87648
368	-3.46298	2.50771	4.90073
369	-3.46154	2.49817	4.92329
370	-3.45948	2.48874	4.94294
371	-3.45643	2.47972	4.95842
372	-3.45201	2.47141	4.96848
373	-3.44586	2.4641	4.9719
374	-3.43789	2.45721	4.96869
375	-3.42844	2.45006	4.96025
376	-3.4178	2.44276	4.94733
377	-3.40627	2.43544	4.93073
378	-3.39412	2.42823	4.9112
379	-3.38165	2.42126	4.88951
380	-3.36913	2.41465	4.86645
381	-3.35685	2.40853	4.84278
382	-3.34511	2.40303	4.81927
383	-3.33417	2.39828	4.7967
384	-3.32433	2.3944	4.77584
385	-3.31587	2.39154	4.75746
386	-3.30846	2.38965	4.74058
387	-3.30158	2.38858	4.72372
388	-3.29524	2.38826	4.70693
389	-3.28943	2.38864	4.69025
390	-3.28413	2.38963	4.67375
391	-3.27936	2.39119	4.65746
392	-3.2751	2.39324	4.64143
393	-3.27134	2.39572	4.62571
394	-3.2681	2.39856	4.61035
395	-3.26535	2.40169	4.5954
396	-3.2631	2.40506	4.5809
397	-3.26134	2.4086	4.5669
398	-3.26044	2.41239	4.55378
399	-3.26063	2.41656	4.54172
400	-3.2617	2.42111	4.5305
401	-3.26348	2.42602	4.51987
402	-3.26576	2.4313	4.5096
403	-3.26836	2.43694	4.49945
404	-3.27107	2.44293	4.48919
405	-3.2737	2.44927	4.47857
406	-3.27605	2.45594	4.46736
407	-3.27794	2.46296	4.45533
408	-3.27917	2.4703	4.44224
409	-3.27954	2.47796	4.42786
410	-3.27904	2.48625	4.4121
411	-3.27785	2.49537	4.39518
412	-3.27613	2.50514	4.37729
413	-3.27399	2.51542	4.35863
414	-3.27158	2.52604	4.33938
415	-3.26903	2.53683	4.31973
416	-3.26647	2.54764	4.29988
417	-3.26404	2.5583	4.28
418	-3.26187	2.56866	4.26031
419	-3.26009	2.57856	4.24098
420	-3.25885	2.58782	4.2222
421	-3.25827	2.5963	4.20417
422	-3.25846	2.60437	4.18633
423	-3.25931	2.61246	4.16814
424	-3.2607	2.62046	4.14976
425	-3.26248	2.62825	4.13138
426	-3.26454	2.63575	4.11318
427	-3.26671	2.64283	4.09533
428	-3.26889	2.6494	4.078
429	-3.27091	2.65535	4.06138
430	-3.27266	2.66057	4.04565
431	-3.274	2.66495	4.03098
432	-3.27479	2.6684	4.01755
433	-3.27489	2.6708	4.00553
434	-3.27445	2.67163	3.99536
435	-3.27368	2.6707	3.98711
436	-3.27262	2.66834	3.98044
437	-3.27126	2.6649	3.975
438	-3.26962	2.66074	3.97044
439	-3.26773	2.65619	3.96642
440	-3.26558	2.65161	3.9626
441	-3.2632	2.64735	3.95862
442	-3.26059	2.64376	3.95415
443	-3.25778	2.64117	3.94883
444	-3.25478	2.63995	3.94232
445	-3.25159	2.64043	3.93429
446	-3.24804	2.6416	3.92442
447	-3.24399	2.64243	3.91293
448	-3.23953	2.64325	3.90018
449	-3.23476	2.6444	3.88656
450	-3.22977	2.64621	3.87244
451	-3.22465	2.64902	3.8582
452	-3.21948	2.65316	3.84422
453	-3.21437	2.65897	3.83088
454	-3.20941	2.66679	3.81856
455	-3.20468	2.67694	3.80762
456	-3.20028	2.68977	3.79847
457	-3.19629	2.7056	3.79146
458	-3.1925	2.72525	3.78556
459	-3.18863	2.74886	3.77967
460	-3.18477	2.77577	3.77413
461	-3.18098	2.80535	3.76928
462	-3.17733	2.83692	3.76545
463	-3.17391	2.86985	3.76297
464	-3.17077	2.90348	3.76218
465	-3.16799	2.93716	3.7634
466	-3.16565	2.97024	3.76698
467	-3.16382	3.00207	3.77323
468	-3.16257	3.032	3.78251
469	-3.16197	3.05937	3.79513
470	-3.16267	3.08527	3.81201
471	-3.16502	3.11108	3.83339
472	-3.16862	3.13664	3.85854
473	-3.17306	3.16177	3.88675
474	-3.17796	3.18629	3.9173
475	-3.1829	3.21005	3.94949
476	-3.18749	3.23285	3.98259
477	-3.19132	3.25454	4.01589
478	-3.194	3.27494	4.04869
479	-3.19511	3.29388	4.08026
480	-3.19426	3.31119	4.1099
481	-3.19104	3.3267	4.1369
482	-3.18497	3.34067	4.16252
483	-3.1762	3.35344	4.18837
484	-3.16522	3.36499	4.21421
485	-3.15257	3.3753	4.23978
486	-3.13874	3.38432	4.26485
487	-3.12426	3.39203	4.28917
488	-3.10964	3.39841	4.31249
489	-3.09538	3.40341	4.33458
490	-3.08201	3.40701	4.3552
491	-3.07005	3.40917	4.37408
492	-3.05999	3.40987	4.391
493	-3.05236	3.40907	4.40571
494	-3.04662	3.40627	4.41843
495	-3.04187	3.40121	4.42955
496	-3.03808	3.39416	4.43911
497	-3.03521	3.38542	4.44716
498	-3.03321	3.37527	4.45372
499	-3.03206	3.364	4.45884
500	-3.03172	3.35189	4.46255
501	-3.03214	3.33923	4.4649
502	-3.0333	3.3263	4.46591
503	-3.03516	3.31339	4.46563
504	-3.03768	3.3008	4.4641
505	-3.04083	3.28879	4.46134
506	-3.04546	3.27701	4.45621
507	-3.05216	3.26489	4.44791
508	-3.06049	3.25246	4.43706
509	-3.07	3.23974	4.42427
510	-3.08025	3.22676	4.41016
511	-3.09079	3.21354	4.39532
512	-3.10119	3.2001	4.38038
513	-3.11099	3.18648	4.36595
514	-3.11975	3.17268	4.35263
515	-3.12703	3.15874	4.34104
516	-3.13239	3.14468	4.33179
517	-3.13536	3.13052	4.32548
518	-3.13579	3.11613	4.32193
519	-3.13405	3.10141	4.32036
520	-3.13051	3.0864	4.32048
521	-3.12555	3.07118	4.322
522	-3.11954	3.05578	4.32464
523	-3.11287	3.04027	4.32809
524	-3.10591	3.0247	4.33208
525	-3.09904	3.00912	4.33632
526	-3.09264	2.99359	4.34051
527	-3.08708	2.97816	4.34438
528	-3.08274	2.96288	4.34762
529	-3.08	2.94781	4.34997
530	-3.0786	2.93291	4.35207
531	-3.07794	2.9181	4.35468
532	-3.07795	2.90337	4.3576
533	-3.07852	2.8887	4.36066
534	-3.07955	2.87407	4.36368
535	-3.08095	2.85947	4.36648
536	-3.08263	2.84489	4.36889
537	-3.08449	2.83031	4.37072
538	-3.08644	2.81571	4.37179
539	-3.08838	2.80109	4.37192
540	-3.09022	2.78642	4.37094
541	-3.09186	2.77169	4.36867
542	-3.09314	2.75676	4.36443
543	-3.09405	2.74155	4.358
544	-3.09475	2.72615	4.34985
545	-3.09539	2.71064	4.34047
546	-3.09613	2.69512	4.33034
547	-3.09711	2.67968	4.31992
548	-3.09848	2.6644	4.30971
549	-3.1004	2.64938	4.30018
550	-3.10301	2.63469	4.2918
551	-3.10648	2.62044	4.28506
552	-3.11094	2.60671	4.28043
553	-3.11654	2.59359	4.2784
554	-3.12331	2.58125	4.27911
555	-3.13107	2.56973	4.28214
556	-3.13973	2.55885	4.2871
557	-3.14919	2.54847	4.29361
558	-3.15934	2.53843	4.30128
559	-3.17008	2.52858	4.30972
560	-3.1813	2.51875	4.31855
561	-3.19292	2.50881	4.32738
562	-3.20481	2.49858	4.33582
563	-3.21689	2.48792	4.34349
564	-3.22905	2.47668	4.35001
565	-3.24118	2.46469	4.35498
566	-3.25411	2.45196	4.35816
567	-3.26847	2.43865	4.35983
568	-3.28387	2.42487	4.36036
569	-3.29993	2.41071	4.36012
570	-3.31628	2.39628	4.3595
571	-3.33253	2.38167	4.35889
572	-3.3483	2.36697	4.35864
573	-3.36322	2.35229	4.35915
574	-3.37691	2.33773	4.3608
575	-3.38897	2.32338	4.36395
576	-3.39904	2.30934	4.36899
577	-3.40672	2.29571	4.3763
578	-3.41176	2.28263	4.38593
579	-3.41442	2.27007	4.3975
580	-3.41508	2.25789	4.41075
581	-3.41411	2.24597	4.42539
582	-3.4119	2.23417	4.44116
583	-3.40882	2.22235	4.45778
584	-3.40526	2.21037	4.47498
585	-3.4016	2.1981	4.4925
586	-3.39823	2.18541	4.51005
587	-3.39551	2.17215	4.52736
588	-3.39384	2.15819	4.54418
589	-3.3936	2.14339	4.56021
590	-3.39482	2.12788	4.57571
591	-3.3971	2.11189	4.59112
592	-3.40018	2.09544	4.60648
593	-3.4038	2.07855	4.62184
594	-3.4077	2.06123	4.63724
595	-3.41162	2.04349	4.65272
596	-3.41531	2.02535	4.66833
597	-3.41849	2.00682	4.6841
598	-3.42091	1.98792	4.70009
599	-3.4223	1.96867	4.71633
600	-3.42242	1.94908	4.73287
601	-3.42099	1.92917	4.74974
602	-3.41781	1.90904	4.76653
603	-3.41304	1.88873	4.78292
604	-3.40695	1.86817	4.79912
605	-3.39982	1.84731	4.81531
606	-3.39192	1.82609	4.83172
607	-3.38354	1.80444	4.84852
608	-3.37494	1.7823	4.86594
609	-3.36641	1.75961	4.88417
610	-3.35823	1.7363	4.9034
611	-3.35066	1.71231	4.92385
612	-3.34398	1.68758	4.94572
613	-3.33848	1.66204	4.9692
614	-3.33405	1.63534	4.99534
615	-3.33034	1.60733	5.02458
616	-3.32721	1.57823	5.05622
617	-3.32454	1.54828	5.08957
618	-3.32221	1.51771	5.12393
619	-3.32008	1.48675	5.1586
620	-3.31804	1.45563	5.1929
621	-3.31595	1.42458	5.22613
622	-3.31371	1.39384	5.25759
623	-3.31117	1.36364	5.28659
624	-3.30824	1.33421	5.31243
625	-3.30477	1.30579	5.33442
626	-3.30114	1.27747	5.35177
627	-3.29773	1.24842	5.36472
628	-3.29441	1.21899	5.37415
629	-3.29107	1.18953	5.38095
630	-3.28758	1.16037	5.38597
631	-3.28382	1.13187	5.39011
632	-3.27967	1.10437	5.39424
633	-3.27502	1.07821	5.39923
634	-3.26972	1.05373	5.40595
635	-3.26366	1.03129	5.4153
636	-3.25672	1.01123	5.42813
637	-3.24876	0.993893	5.44533
638	-3.2392	0.979049	5.46643
639	-3.22778	0.966174	5.49016
640	-3.21492	0.955177	5.51622
641	-3.20101	0.945969	5.54433
642	-3.18646	0.938457	5.57417
643	-3.17167	0.93255	5.60546
644	-3.15706	0.928157	5.63789
645	-3.14302	0.925184	5.67116
646	-3.12996	0.923537	5.70498
647	-3.11828	0.923124	5.73906
648	-3.10839	0.923848	5.77309
649	-3.10069	0.925616	5.80677
650	-3.09421	0.928907	5.83902
651	-3.08788	0.934132	5.86945
652	-3.08199	0.941087	5.89886
653	-3.07681	0.949567	5.92804
654	-3.07262	0.959367	5.95777
655	-3.06969	0.970282	5.98884
656	-3.06831	0.982107	6.02202
657	-3.06875	0.994637	6.05812
658	-3.07129	1.00766	6.09791
659	-3.0762	1.02098	6.14218
660	-3.08378	1.03438	6.19171
661	-3.09429	1.04766	6.2473
662	-3.10855	1.06072	6.3113
663	-3.12676	1.07375	6.38438
664	-3.14833	1.0869	6.46474
665	-3.17264	1.10034	6.55058
666	-3.19908	1.11421	6.64011
667	-3.22704	1.1287	6.73152
668	-3.25591	1.14397	6.82303
669	-3.28507	1.1602	6.91284
670	-3.3139	1.17756	6.99915
671	-3.3418	1.19624	7.08017
672	-3.36813	1.21642	7.15411
673	-3.39227	1.23829	7.21917
674	-3.41541	1.26265	7.27674
675	-3.43896	1.28978	7.32968
676	-3.46268	1.31917	7.37836
677	-3.48631	1.35026	7.42316
678	-3.5096	1.38253	7.46446
679	-3.53229	1.41544	7.50264
680	-3.55414	1.44844	7.53807
681	-3.57488	1.48101	7.57116
682	-3.59427	1.5126	7.60226
683	-3.61204	1.54269	7.63177
684	-3.62795	1.57072	7.66008
685	-3.64175	1.59617	7.68756
686	-3.65348	1.61998	7.71378
687	-3.66344	1.64335	7.73805
688	-3.67177	1.6661	7.76036
689	-3.6786	1.68807	7.7807
690	-3.68406	1.70908	7.79909
691	-3.68827	1.72895	7.81551
692	-3.69138	1.74751	7.82995
693	-3.69351	1.76459	7.84242
694	-3.69479	1.78	7.85291
695	-3.69535	1.79359	7.86142
696	-3.69533	1.80516	7.86794
697	-3.69485	1.81455	7.87247
698	-3.69322	1.8212	7.87587
699	-3.68983	1.82495	7.87868
700	-3.68499	1.82622	7.88043
701	-3.679	1.82541	7.88068
702	-3.67215	1.82294	7.87894
703	-3.66475	1.81922	7.87477
704	-3.6571	1.81467	7.86769
705	-3.6495	1.8097	7.85724
706	-3.64224	1.80472	7.84296
707	-3.63564	1.80014	7.82439
708	-3.62998	1.79639	7.80106
709	-3.62557	1.79386	7.77251
710	-3.62164	1.79229	7.73589
711	-3.61736	1.79105	7.68989
712	-3.61296	1.79003	7.63635
713	-3.60868	1.78912	7.57713
714	-3.60475	1.78819	7.51409
715	-3.6014	1.78714	7.44906
716	-3.59887	1.78586	7.3839
717	-3.59739	1.78423	7.32047
718	-3.59719	1.78214	7.26061
719	-3.5985	1.77949	7.20616
720	-3.60155	1.77615	7.15899
721	-3.60659	1.77202	7.12095
722	-3.61424	1.76694	7.08993
723	-3.62466	1.76092	7.06258
724	-3.63735	1.75412	7.03887
725	-3.65182	1.74672	7.01877
726	-3.66756	1.73886	7.00224
727	-3.6841	1.73071	6.98926
728	-3.70092	1.72242	6.97978
729	-3.71753	1.71417	6.97377
730	-3.73344	1.7061	6.9712
731	-3.74814	1.69837	6.97204
732	-3.76116	1.69115	6.97625
733	-3.77198	1.68459	6.9838
734	-3.78144	1.67804	6.99644
735	-3.79059	1.67092	7.01532
736	-3.79932	1.66346	7.03951
737	-3.80747	1.65594	7.06807
738	-3.8149	1.64859	7.10008
739	-3.82149	1.64168	7.13458
740	-3.8271	1.63545	7.17066
741	-3.83159	1.63017	7.20737
742	-3.83482	1.62608	7.24377
743	-3.83667	1.62344	7.27894
744	-3.837	1.62252	7.31194
745	-3.83567	1.62355	7.34183
746	-3.83168	1.62589	7.36845
747	-3.82453	1.62883	7.39271
748	-3.81486	1.63258	7.4153
749	-3.8033	1.63733	7.43691
750	-3.7905	1.64329	7.45821
751	-3.77709	1.65065	7.47989
752	-3.76372	1.65963	7.50264
753	-3.75103	1.67041	7.52714
754	-3.73965	1.68319	7.55408
755	-3.73024	1.69819	7.58414
756	-3.72344	1.71559	7.618
757	-3.7199	1.73561	7.65635
758	-3.71911	1.75955	7.69937
759	-3.72007	1.78805	7.74641
760	-3.72266	1.82025	7.79694
761	-3.72676	1.85531	7.85043
762	-3.73226	1.89237	7.90634
763	-3.73903	1.93058	7.96414
764	-3.74694	1.96909	8.02329
765	-3.75585	2.00704	8.08326
766	-3.76563	2.04359	8.14352
767	-3.77613	2.07788	8.20354
768	-3.78721	2.10906	8.26279
769	-3.7987	2.13628	8.32074
770	-3.81057	2.15962	8.37867
771	-3.82296	2.18006	8.43794
772	-3.83597	2.19808	8.49823
773	-3.84968	2.21419	8.55916
774	-3.86421	2.22888	8.62039
775	-3.87966	2.24265	8.68156
776	-3.89612	2.25599	8.74233
777	-3.91371	2.2694	8.80233
778	-3.93252	2.28337	8.86121
779	-3.95267	2.29839	8.91862
780	-3.97426	2.31497	8.9742
781	-3.9974	2.33359	9.02759
782	-4.02262	2.35273	9.07742
783	-4.05011	2.37088	9.12321
784	-4.07952	2.38855	9.16593
785	-4.11051	2.40626	9.20655
786	-4.14273	2.42451	9.24604
787	-4.17583	2.44383	9.28537
788	-4.20948	2.46472	9.3255
789	-4.24332	2.4877	9.36741
790	-4.27702	2.51328	9.41205
791	-4.31026	2.54198	9.46039
792	-4.3427	2.5743	9.5134
793	-4.37402	2.61076	9.57204
794	-4.40568	2.65279	9.63778
795	-4.43901	2.70074	9.71051
796	-4.47346	2.75349	9.78879
797	-4.50851	2.80994	9.87117
798	-4.5436	2.86896	9.95623
799	-4.57815	2.92946	10.0425
800	-4.61161	2.99034	10.1287
801	-4.64337	3.05048	10.2133
802	-4.67284	3.1088	10.2948
803	-4.69942	3.16419	10.372
804	-4.72247	3.21557	10.4434
805	-4.74136	3.26183	10.5075
806	-4.75605	3.30476	10.5678
807	-4.76716	3.34669	10.628
808	-4.77508	3.38738	10.687
809	-4.78021	3.42654	10.7441
810	-4.78292	3.46393	10.7982
811	-4.78359	3.49928	10.8485
812	-4.7826	3.53233	10.894
813	-4.78033	3.5628	10.9338
814	-4.77714	3.59044	10.9671
815	-4.77341	3.61497	10.9928
816	-4.7695	3.63612	11.0101
817	-4.7658	3.65362	11.018
818	-4.76178	3.66664	11.0179
819	-4.7567	3.6749	11.0118
820	-4.7506	3.67906	10.9994
821	-4.74349	3.67974	10.9806
822	-4.7354	3.67758	10.9553
823	-4.72635	3.6732	10.9231
824	-4.71637	3.66724	10.884
825	-4.7055	3.66033	10.8377
826	-4.69375	3.6531	10.7841
827	-4.68116	3.64618	10.723
828	-4.66776	3.6402	10.6542
829	-4.65355	3.63579	10.5776
830	-4.63829	3.63342	10.4869
831	-4.6218	3.63269	10.3786
832	-4.6042	3.63293	10.256
833	-4.58562	3.6335	10.1226
834	-4.56619	3.63373	9.98195
835	-4.54606	3.63296	9.83738
836	-4.52536	3.63055	9.6924
837	-4.50425	3.62582	9.55045
838	-4.48285	3.61813	9.415
839	-4.46132	3.60682	9.28948
840	-4.43979	3.59124	9.17737
841	-4.41841	3.57072	9.0821
842	-4.39728	3.54506	8.99951
843	-4.37634	3.51483	8.92317
844	-4.35544	3.48056	8.85315
845	-4.33445	3.44279	8.78953
846	-4.31322	3.40206	8.73236
847	-4.2916	3.35892	8.68173
848	-4.26943	3.31389	8.63769
849	-4.24655	3.26752	8.60033
850	-4.22282	3.22034	8.56971
851	-4.19806	3.1729	8.5459
852	-4.17211	3.12574	8.52898
853	-4.14481	3.07939	8.51901
854	-4.1172	3.03166	8.52162
855	-4.09005	2.98057	8.54028
856	-4.06286	2.927	8.57189
857	-4.03512	2.8718	8.61333
858	-4.00636	2.81584	8.6615
859	-3.97609	2.75999	8.71327
860	-3.94385	2.7051	8.76554
861	-3.90917	2.65204	8.81518
862	-3.87162	2.60166	8.85909
863	-3.83078	2.55482	8.89415
864	-3.7862	2.51235	8.91725
865	-3.73749	2.47511	8.92528
866	-3.68179	2.44248	8.92118
867	-3.61778	2.41315	8.91021
868	-3.54733	2.38688	8.89273
869	-3.47227	2.36345	8.86913
870	-3.39447	2.34263	8.83979
871	-3.31578	2.32418	8.8051
872	-3.23805	2.30789	8.76543
873	-3.16312	2.29353	8.72118
874	-3.09285	2.28087	8.67274
875	-3.02907	2.26971	8.62051
876	-2.97363	2.25983	8.56487
877	-2.92839	2.25103	8.50623
878	-2.8914	2.24366	8.43972
879	-2.85942	2.23818	8.36183
880	-2.83234	2.23453	8.27497
881	-2.81002	2.23267	8.18156
882	-2.79234	2.23255	8.08403
883	-2.77916	2.23413	7.98479
884	-2.77035	2.23735	7.88626
885	-2.76578	2.24219	7.79086
886	-2.76532	2.24859	7.701
887	-2.76883	2.2565	7.6191
888	-2.77619	2.26588	7.54757
889	-2.78728	2.27668	7.48883
890	-2.80441	2.28949	7.44188
891	-2.82921	2.30478	7.40346
892	-2.86048	2.32225	7.37257
893	-2.89704	2.3416	7.34819
894	-2.93769	2.36253	7.32933
895	-2.98123	2.38475	7.31499
896	-3.02648	2.40795	7.30416
897	-3.07225	2.43185	7.29584
898	-3.11734	2.45612	7.28905
899	-3.16056	2.4805	7.28278
900	-3.20071	2.50467	7.27605
901	-3.23661	2.52834	7.26787
902	-3.26979	2.55315	7.26099
903	-3.30256	2.58045	7.25822
904	-3.33483	2.60954	7.25872
905	-3.36652	2.6397	7.2616
906	-3.39755	2.67024	7.266
907	-3.42782	2.70045	7.27107
908	-3.45726	2.72963	7.27594
909	-3.48577	2.75707	7.27974
910	-3.51326	2.78209	7.28162
911	-3.53963	2.80397	7.28072
912	-3.56481	2.82202	7.27617
913	-3.58869	2.83554	7.26713
914	-3.61212	2.84534	7.2527
915	-3.63573	2.85272	7.23326
916	-3.65911	2.85768	7.20985
917	-3.68188	2.86021	7.1835
918	-3.70362	2.86033	7.15525
919	-3.72395	2.85803	7.12614
920	-3.74245	2.85331	7.0972
921	-3.75873	2.84618	7.06947
922	-3.77239	2.83661	7.04398
923	-3.78303	2.82462	7.02178
924	-3.79024	2.8102	7.00389
925	-3.79361	2.79334	6.99135
926	-3.79278	2.77253	6.98376
927	-3.78791	2.74679	6.97975
928	-3.77949	2.71696	6.97887
929	-3.76798	2.68387	6.98066
930	-3.75384	2.64834	6.9847
931	-3.73754	2.61121	6.99052
932	-3.71955	2.5733	6.99769
933	-3.70032	2.53544	7.00575
934	-3.68033	2.49846	7.01427
935	-3.66005	2.46319	7.0228
936	-3.63994	2.43046	7.0309
937	-3.62047	2.40109	7.03814
938	-3.6009	2.37353	7.04596
939	-3.58021	2.3459	7.05576
940	-3.55854	2.31852	7.06705
941	-3.53598	2.2917	7.0793
942	-3.51266	2.26578	7.092
943	-3.48869	2.24106	7.10466
944	-3.46418	2.21786	7.11676
945	-3.43925	2.1965	7.12779
946	-3.41402	2.17729	7.13725
947	-3.3886	2.16056	7.14462
948	-3.36311	2.14661	7.1494
949	-3.33767	2.13575	7.15108
950	-3.31069	2.12791	7.15098
951	-3.28102	2.12269	7.15047
952	-3.24948	2.11992	7.14918
953	-3.21684	2.11946	7.14671
954	-3.1839	2.12114	7.14268
955	-3.15145	2.1248	7.13669
956	-3.1203	2.13029	7.12837
957	-3.09122	2.13744	7.11731
958	-3.06502	2.1461	7.10314
959	-3.04248	2.15611	7.08546
960	-3.0244	2.1673	7.06388
961	-3.01156	2.17952	7.03801
962	-3.00343	2.19349	7.008
963	-2.99878	2.20985	6.97439
964	-2.99741	2.22831	6.93733
965	-2.9991	2.24857	6.89698
966	-3.00362	2.27034	6.8535
967	-3.01077	2.29333	6.80704
968	-3.02034	2.31727	6.75777
969	-3.0321	2.34185	6.70584
970	-3.04585	2.36678	6.65142
971	-3.06138	2.39178	6.59465
972	-3.07847	2.41656	6.5357
973	-3.09693	2.44083	6.47473
974	-3.11798	2.46551	6.40856
975	-3.14264	2.49152	6.33498
976	-3.17036	2.51856	6.25561
977	-3.20059	2.54632	6.1721
978	-3.23278	2.5745	6.08607
979	-3.2664	2.60277	5.99916
980	-3.3009	2.63082	5.913
981	-3.33575	2.65834	5.82924
982	-3.37042	2.685	5.74951
983	-3.40438	2.71047	5.67545
984	-3.4371	2.73443	5.60871
985	-3.46806	2.75653	5.55093
986	-3.4986	2.77674	5.50137
987	-3.53015	2.7954	5.45781
988	-3.56234	2.81272	5.41959
989	-3.59479	2.82893	5.38607
990	-3.6271	2.84423	5.3566
991	-3.65891	2.85886	5.33055
992	-3.68981	2.87302	5.30725
993	-3.71944	2.88694	5.28608
994	-3.74739	2.90083	5.26638
995	-3.77328	2.91491	5.2475
996	-3.79674	2.9294	5.2288
997	-3.81735	2.94452	5.20963
998	-3.83564	2.9603	5.19148
999	-3.85233	2.97649	5.17599
1000	-3.8674	2.99295	5.16278
1001	-3.88083	3.00953	5.15144
1002	-3.89259	3.02605	5.14157
1003	-3.90265	3.04237	5.13277
1004	-3.911	3.05834	5.12465
1005	-3.91761	3.0738	5.11681
1006	-3.92244	3.08859	5.10883
1007	-3.92549	3.10255	5.10034
1008	-3.92672	3.11555	5.09092
1009	-3.9261	3.12742	5.08018
1010	-3.92357	3.13869	5.06828
1011	-3.91911	3.14988	5.05575
1012	-3.91277	3.1608	5.04277
1013	-3.90461	3.17124	5.0295
1014	-3.89469	3.18101	5.0161
1015	-3.88305	3.18992	5.00276
1016	-3.86976	3.19778	4.98962
1017	-3.85487	3.20438	4.97686
1018	-3.83843	3.20953	4.96465
1019	-3.8205	3.21304	4.95315
1020	-3.80114	3.21471	4.94253
1021	-3.7804	3.21435	4.93295
1022	-3.75696	3.21123	4.92402
1023	-3.72991	3.2051	4.91534
1024	-3.69994	3.19648	4.90699
1025	-3.66774	3.18589	4.89907
1026	-3.63399	3.17386	4.89168
1027	-3.5994	3.16089	4.88492
1028	-3.56463	3.14752	4.8789
1029	-3.53038	3.13426	4.87371
1030	-3.49734	3.12163	4.86946
1031	-3.46619	3.11017	4.86625
1032	-3.43762	3.10038	4.86419
1033	-3.41231	3.09279	4.86339
1034	-3.38913	3.08721	4.86311
1035	-3.36659	3.08296	4.86279
1036	-3.34487	3.07981	4.86276
1037	-3.32418	3.07752	4.86335
1038	-3.30469	3.07587	4.86488
1039	-3.28659	3.07463	4.8677
1040	-3.27007	3.07357	4.87213
1041	-3.25532	3.07247	4.8785
1042	-3.24253	3.07109	4.88713
1043	-3.23188	3.06921	4.89837
1044	-3.22357	3.06659	4.91254
1045	-3.21778	3.06302	4.92996
1046	-3.21567	3.05894	4.9513
1047	-3.2178	3.0549	4.97661
1048	-3.22339	3.05078	5.00532
1049	-3.2317	3.04648	5.03687
1050	-3.24197	3.04189	5.07068
1051	-3.25344	3.03691	5.1062
1052	-3.26535	3.03144	5.14286
1053	-3.27695	3.02536	5.18008
1054	-3.28748	3.01857	5.2173
1055	-3.29618	3.01098	5.25395
1056	-3.30229	3.00248	5.28947
1057	-3.30505	2.99298	5.3233
1058	-3.30499	2.98281	5.3562
1059	-3.30325	2.9723	5.38931
1060	-3.30004	2.96133	5.42255
1061	-3.29556	2.94978	5.45585
1062	-3.28999	2.93754	5.48916
1063	-3.28354	2.9245	5.52239
1064	-3.2764	2.91053	5.55549
1065	-3.26877	2.89552	5.58839
1066	-3.26084	2.87935	5.62101
1067	-3.25282	2.86191	5.6533
1068	-3.24489	2.84308	5.68517
1069	-3.23727	2.82274	5.71658
1070	-3.22941	2.80032	5.74816
1071	-3.22077	2.77558	5.78039
1072	-3.2115	2.74892	5.81297
1073	-3.20177	2.72071	5.84558
1074	-3.19174	2.69135	5.87791
1075	-3.18156	2.66121	5.90965
1076	-3.1714	2.63069	5.9405
1077	-3.16142	2.60018	5.97014
1078	-3.15178	2.57004	5.99826
1079	-3.14265	2.54068	6.02456
1080	-3.13419	2.51248	6.04874
1081	-3.12657	2.48582	6.07047
1082	-3.11984	2.46007	6.08958
1083	-3.11387	2.43441	6.1063
1084	-3.10853	2.40893	6.12092
1085	-3.10368	2.38374	6.13374
1086	-3.09918	2.35893	6.14505
1087	-3.0949	2.3346	6.15514
1088	-3.0907	2.31086	6.16431
1089	-3.08645	2.2878	6.17285
1090	-3.08201	2.26551	6.18107
1091	-3.07724	2.24411	6.18925
1092	-3.07201	2.22369	6.19769
1093	-3.06619	2.20434	6.20668
1094	-3.05981	2.18622	6.21637
1095	-3.05307	2.16929	6.22651
1096	-3.04602	2.15341	6.23685
1097	-3.03873	2.13846	6.24712
1098	-3.03125	2.12429	6.25707
1099	-3.02365	2.11076	6.26643
1100	-3.01599	2.09774	6.27493
1101	-3.00833	2.08508	6.28233
1102	-3.00074	2.07265	6.28835
1103	-2.99326	2.0603	6.29273
1104	-2.98596	2.0479	6.29521
1105	-2.97891	2.03531	6.29553
1106	-2.97167	2.02232	6.29355
1107	-2.96391	2.00892	6.28947
1108	-2.95581	1.99534	6.28353
1109	-2.94759	1.98177	6.27597
1110	-2.93942	1.96843	6.26704
1111	-2.93151	1.95552	6.25698
1112	-2.92405	1.94324	6.24602
1113	-2.91724	1.93182	6.23442
1114	-2.91127	1.92145	6.22241
1115	-2.90634	1.91234	6.21024
1116	-2.90264	1.9047	6.19814
1117	-2.90036	1.89874	6.18637
1118	-2.89954	1.89447	6.17436
1119	-2.89998	1.89167	6.16149
1120	-2.90154	1.89019	6.14793
1121	-2.90407	1.8899	6.13381
1122	-2.90745	1.89067	6.11928
1123	-2.91153	1.89236	6.10449
1124	-2.91618	1.89483	6.0896
1125	-2.92126	1.89795	6.07475
1126	-2.92663	1.90157	6.06009
1127	-2.93215	1.90556	6.04576
1128	-2.93768	1.90979	6.03192
1129	-2.94309	1.91411	6.01872
1130	-2.94854	1.91887	6.00532
1131	-2.95427	1.92442	5.99104
1132	-2.9603	1.93066	5.97623
1133	-2.96662	1.93751	5.96125
1134	-2.97323	1.94487	5.94646
1135	-2.98012	1.95264	5.93222
1136	-2.98731	1.96073	5.91888
1137	-2.99478	1.96905	5.9068
1138	-3.00254	1.9775	5.89634
1139	-3.01059	1.98598	5.88786
1140	-3.01893	1.9944	5.88172
1141	-3.02756	2.00266	5.87826
1142	-3.03667	2.01095	5.87726
1143	-3.04639	2.01947	5.87818
1144	-3.05662	2.02819	5.88091
1145	-3.06725	2.03707	5.88536
1146	-3.07817	2.04609	5.89143
1147	-3.08927	2.05519	5.89902
1148	-3.10045	2.06434	5.90802
1149	-3.1116	2.07351	5.91835
1150	-3.12262	2.08266	5.9299
1151	-3.13339	2.09175	5.94258
1152	-3.14381	2.10075	5.95628
1153	-3.15378	2.10962	5.9709
1154	-3.16358	2.11853	5.98697
1155	-3.17352	2.12762	6.0049
1156	-3.18351	2.13682	6.0245
1157	-3.19346	2.14606	6.04553
1158	-3.20328	2.15529	6.06779
1159	-3.21287	2.16443	6.09105
1160	-3.22214	2.17341	6.11511
1161	-3.23101	2.18216	6.13973
1162	-3.23938	2.19063	6.16471
1163	-3.24715	2.19873	6.18983
1164	-3.25424	2.20641	6.21488
1165	-3.26056	2.2136	6.23963
1166	-3.26603	2.22041	6.26481
1167	-3.2707	2.22698	6.29113
1168	-3.27468	2.23329	6.31832
1169	-3.27806	2.23934	6.34612
1170	-3.28093	2.24509	6.37428
1171	-3.2834	2.25054	6.40254
1172	-3.28556	2.25567	6.43065
1173	-3.28752	2.26046	6.45834
1174	-3.28935	2.26489	6.48535
1175	-3.29117	2.26894	6.51144
1176	-3.29307	2.27261	6.53633
1177	-3.29515	2.27586	6.55978
1178	-3.29732	2.2786	6.58191
1179	-3.29944	2.28079	6.6031
1180	-3.30147	2.28249	6.62344
1181	-3.30341	2.28377	6.64301
1182	-3.30523	2.28469	6.66191
1183	-3.30691	2.28532	6.68022
1184	-3.30844	2.28572	6.69805
1185	-3.30979	2.28596	6.71547
1186	-3.31096	2.28611	6.73259
1187	-3.31191	2.28624	6.74948
1188	-3.31264	2.2864	6.76625
1189	-3.31311	2.28666	6.78298
1190	-3.31336	2.28701	6.79895
1191	-3.31339	2.28735	6.81361
1192	-3.31322	2.28766	6.8273
1193	-3.31285	2.28791	6.84034
1194	-3.31229	2.28807	6.85307
1195	-3.31155	2.2881	6.86582
1196	-3.31062	2.28798	6.87894
1197	-3.30952	2.28768	6.89274
1198	-3.30825	2.28716	6.90757
1199	-3.30682	2.28641	6.92376
1200	-3.30524	2.28538	6.94164
1201	-3.3035	2.28406	6.96155
1202	-3.30171	2.28233	6.98305
1203	-3.29993	2.28018	7.0055
1204	-3.2981	2.27766	7.02894
1205	-3.29616	2.27487	7.05337
1206	-3.29405	2.27186	7.07882
1207	-3.29171	2.26872	7.10533
1208	-3.28908	2.26551	7.13291
1209	-3.2861	2.26231	7.16159
1210	-3.28271	2.2592	7.19138
1211	-3.27886	2.25624	7.22232
1212	-3.27448	2.25352	7.25444
1213	-3.26951	2.2511	7.28774
1214	-3.2639	2.24866	7.32322
1215	-3.25766	2.24592	7.36148
1216	-3.25086	2.24302	7.40196
1217	-3.24359	2.24008	7.44412
1218	-3.23591	2.23722	7.48739
1219	-3.2279	2.23458	7.53124
1220	-3.21962	2.23228	7.5751
1221	-3.21117	2.23046	7.61843
1222	-3.2026	2.22923	7.66066
1223	-3.194	2.22873	7.70126
1224	-3.18544	2.22909	7.73967
1225	-3.17699	2.23042	7.77533
1226	-3.16825	2.23342	7.80911
1227	-3.15889	2.23836	7.84215
1228	-3.14907	2.24481	7.87434
1229	-3.13897	2.2523	7.90556
1230	-3.12878	2.26039	7.9357
1231	-3.11866	2.26863	7.96464
1232	-3.10878	2.27655	7.99226
1233	-3.09933	2.28372	8.01845
1234	-3.09046	2.28967	8.04309
1235	-3.08236	2.29396	8.06606
1236	-3.0752	2.29613	8.08724
1237	-3.06914	2.29572	8.10653
1238	-3.06439	2.29282	8.12374
1239	-3.06089	2.28796	8.13891
1240	-3.05842	2.28139	8.15219
1241	-3.05676	2.27336	8.16376
1242	-3.05568	2.26411	8.17377
1243	-3.05496	2.25389	8.1824
1244	-3.05438	2.24295	8.18979
1245	-3.05373	2.23153	8.19613
1246	-3.05278	2.21989	8.20157
1247	-3.0513	2.20825	8.20627
1248	-3.04908	2.19688	8.21041
1249	-3.0459	2.18603	8.21414
1250	-3.04174	2.17503	8.21689
1251	-3.03682	2.16321	8.21809
1252	-3.0313	2.15077	8.21798
1253	-3.02533	2.13791	8.21675
1254	-3.01907	2.12481	8.21462
1255	-3.01265	2.11168	8.21181
1256	-3.00624	2.09871	8.20853
1257	-2.99998	2.08611	8.20498
1258	-2.99402	2.07405	8.20139
1259	-2.98852	2.06275	8.19797
1260	-2.98362	2.0524	8.19492
1261	-2.97947	2.04319	8.19247
1262	-2.97631	2.03509	8.18991
1263	-2.97414	2.02785	8.18654
1264	-2.97272	2.02137	8.18264
1265	-2.97183	2.01554	8.17843
1266	-2.97124	2.01027	8.17418
1267	-2.97072	2.00546	8.17014
1268	-2.97006	2.001	8.16655
1269	-2.96901	1.99679	8.16368
1270	-2.96736	1.99273	8.16175
1271	-2.96487	1.98872	8.16104
1272	-2.96132	1.98466	8.16179
1273	-2.95649	1.98044	8.16424
1274	-2.95002	1.97592	8.16829
1275	-2.94192	1.97111	8.17358
1276	-2.93255	1.96615	8.18002
1277	-2.92223	1.9612	8.18751
1278	-2.9113	1.9564	8.19595
1279	-2.90011	1.95191	8.20526
1280	-2.88897	1.94786	8.21533
1281	-2.87825	1.9444	8.22608
1282	-2.86826	1.94169	8.2374
1283	-2.85935	1.93987	8.24921
1284	-2.85185	1.93909	8.2614
1285	-2.84611	1.93949	8.27389
1286	-2.84164	1.94102	8.28798
1287	-2.83778	1.94347	8.30461
1288	-2.83456	1.9468	8.32312
1289	-2.83204	1.95093	8.34287
1290	-2.83027	1.9558	8.3632
1291	-2.82928	1.96135	8.38345
1292	-2.82913	1.96751	8.40297
1293	-2.82987	1.97422	8.4211
1294	-2.83153	1.98143	8.4372
1295	-2.83416	1.98905	8.45061
1296	-2.83781	1.99704	8.46066
1297	-2.84252	2.00532	8.46672
1298	-2.84877	2.01423	8.46879
1299	-2.85678	2.02407	8.46759
1300	-2.86627	2.03468	8.46353
1301	-2.87698	2.04592	8.45703
1302	-2.88861	2.05764	8.44848
1303	-2.90088	2.06972	8.4383
1304	-2.91351	2.08199	8.4269
1305	-2.92622	2.09432	8.41468
1306	-2.93873	2.10657	8.40205
1307	-2.95076	2.11859	8.38943
1308	-2.96203	2.13023	8.37722
1309	-2.97226	2.14135	8.36582
1310	-2.98183	2.15207	8.35519
1311	-2.99132	2.16261	8.34485
1312	-3.00067	2.17301	8.33456
1313	-3.00986	2.18328	8.3241
1314	-3.01885	2.19347	8.31322
1315	-3.02761	2.20361	8.30172
1316	-3.03608	2.21372	8.28934
1317	-3.04425	2.22384	8.27587
1318	-3.05206	2.23399	8.26107
1319	-3.05949	2.24421	8.24472
1320	-3.06649	2.25453	8.22657
1321	-3.07302	2.26498	8.20641
1322	-3.07921	2.27596	8.18337
1323	-3.08514	2.28769	8.15716
1324	-3.0908	2.29993	8.12841
1325	-3.09613	2.31245	8.09771
1326	-3.1011	2.325	8.06568
1327	-3.10568	2.33736	8.03294
1328	-3.10983	2.34928	8.0001
1329	-3.11352	2.36052	7.96777
1330	-3.11671	2.37085	7.93657
1331	-3.11937	2.38003	7.90711
1332	-3.12147	2.38782	7.88001
1333	-3.12298	2.39398	7.85588
1334	-3.12359	2.39843	7.83468
1335	-3.12314	2.40138	7.81572
1336	-3.12183	2.40304	7.79863
1337	-3.11984	2.40357	7.78305
1338	-3.11736	2.4032	7.76859
1339	-3.1146	2.40209	7.75489
1340	-3.11172	2.40046	7.74158
1341	-3.10892	2.39849	7.72828
1342	-3.1064	2.39637	7.71462
1343	-3.10434	2.3943	7.70024
1344	-3.10292	2.39248	7.68475
1345	-3.10235	2.39109	7.6678
1346	-3.10241	2.38976	7.64953
1347	-3.10279	2.38801	7.63046
1348	-3.10348	2.38593	7.61074
1349	-3.10444	2.38363	7.59052
1350	-3.10568	2.38118	7.56993
1351	-3.10718	2.37869	7.54914
1352	-3.10892	2.37622	7.52829
1353	-3.11088	2.37389	7.50753
1354	-3.11306	2.37177	7.487
1355	-3.11543	2.36995	7.46686
1356	-3.11799	2.36853	7.44725
1357	-3.12071	2.3676	7.42833
1358	-3.12378	2.36678	7.40998
1359	-3.12733	2.36574	7.39198
1360	-3.13128	2.36463	7.37428
1361	-3.13553	2.36359	7.35686
1362	-3.13998	2.36276	7.33967
1363	-3.14456	2.3623	7.32268
1364	-3.14917	2.36235	7.30586
1365	-3.15371	2.36305	7.28917
1366	-3.15809	2.36454	7.27258
1367	-3.16223	2.36698	7.25604
1368	-3.16603	2.37049	7.23953
1369	-3.16939	2.37524	7.22301
1370	-3.17234	2.38149	7.20654
1371	-3.17498	2.38924	7.19022
1372	-3.17736	2.39827	7.17402
1373	-3.17953	2.40833	7.15793
1374	-3.18154	2.41919	7.14194
1375	-3.18344	2.4306	7.12602
1376	-3.18529	2.44233	7.11017
1377	-3.18712	2.45414	7.09437
1378	-3.189	2.46579	7.0786
1379	-3.19098	2.47704	7.06285
1380	-3.1931	2.48765	7.04711
1381	-3.19542	2.49738	7.03135
1382	-3.19798	2.50667	7.01476
1383	-3.20073	2.51604	6.9968
1384	-3.20363	2.5254	6.97795
1385	-3.20662	2.53469	6.95868
1386	-3.20966	2.54382	6.93944
1387	-3.2127	2.55271	6.92069
1388	-3.21568	2.56128	6.90291
1389	-3.21855	2.56944	6.88654
1390	-3.22127	2.57712	6.87207
1391	-3.22378	2.58424	6.85994
1392	-3.22603	2.59071	6.85062
1393	-3.22798	2.59646	6.84459
1394	-3.2297	2.60105	6.84243
1395	-3.23132	2.60431	6.84404
1396	-3.2328	2.60652	6.84879
1397	-3.23415	2.60796	6.85605
1398	-3.23534	2.60891	6.86519
1399	-3.23637	2.60967	6.8756
1400	-3.23722	2.61051	6.88665
1401	-3.23787	2.61172	6.8977
1402	-3.23832	2.61358	6.90813
1403	-3.23854	2.61639	6.91733
1404	-3.23854	2.62041	6.92465
1405	-3.23829	2.62594	6.92948
1406	-3.23762	2.63262	6.93277
1407	-3.23642	2.63993	6.93583
1408	-3.2348	2.64787	6.93852
1409	-3.23287	2.65645	6.94072
1410	-3.23073	2.66568	6.9423
1411	-3.22849	2.67558	6.94314
1412	-3.22627	2.68615	6.94312
1413	-3.22415	2.69741	6.9421
1414	-3.22226	2.70937	6.93996
1415	-3.2207	2.72203	6.93658
1416	-3.21957	2.73542	6.93182
1417	-3.21898	2.74953	6.92557
1418	-3.21857	2.76513	6.91761
1419	-3.21799	2.7827	6.90792
1420	-3.21737	2.80182	6.89671
1421	-3.21684	2.82206	6.88418
1422	-3.21653	2.84299	6.87054
1423	-3.21656	2.8642	6.85597
1424	-3.21707	2.88526	6.84069
1425	-3.21818	2.90574	6.82489
1426	-3.22002	2.92523	6.80877
1427	-3.22271	2.94329	6.79253
1428	-3.2264	2.95951	6.77637
1429	-3.23121	2.97346	6.76049
1430	-3.23751	2.98533	6.7445
1431	-3.24541	2.9957	6.7279
1432	-3.25462	3.00473	6.71081
1433	-3.26484	3.01261	6.6933
1434	-3.27581	3.01949	6.67547
1435	-3.28721	3.02554	6.65742
1436	-3.29878	3.03093	6.63922
1437	-3.31023	3.03583	6.62099
1438	-3.32125	3.04041	6.6028
1439	-3.33158	3.04483	6.58474
1440	-3.34092	3.04926	6.56692
1441	-3.34898	3.05387	6.54942
1442	-3.35591	3.0584	6.53177
1443	-3.36211	3.06252	6.51354
1444	-3.36768	3.06626	6.49496
1445	-3.37274	3.06964	6.47622
1446	-3.37738	3.0727	6.45753
1447	-3.38171	3.07545	6.43909
1448	-3.38584	3.07795	6.42111
1449	-3.38988	3.0802	6.40379
1450	-3.39392	3.08225	6.38733
1451	-3.39807	3.08411	6.37194
1452	-3.40244	3.08583	6.35782
1453	-3.40714	3.08743	6.34517
1454	-3.41222	3.08876	6.33424
1455	-3.41762	3.08968	6.32493
1456	-3.42323	3.09027	6.317
1457	-3.42895	3.09058	6.31018
1458	-3.43467	3.09068	6.30423
1459	-3.4403	3.09064	6.29889
1460	-3.44574	3.09052	6.29391
1461	-3.45087	3.09039	6.28902
1462	-3.4556	3.09031	6.28397
1463	-3.45983	3.09036	6.27851
1464	-3.46345	3.09059	6.27238
1465	-3.46636	3.09107	6.26533
1466	-3.46855	3.09172	6.25752
1467	-3.47015	3.09244	6.24934
1468	-3.47122	3.09321	6.24086
1469	-3.47181	3.09404	6.23215
1470	-3.472	3.09492	6.22328
1471	-3.47186	3.09585	6.21433
1472	-3.47144	3.09684	6.20536
1473	-3.47082	3.09787	6.19644
1474	-3.47006	3.09896	6.18766
1475	-3.46922	3.1001	6.17907
1476	-3.46838	3.10129	6.17076
1477	-3.46759	3.10252	6.16278
1478	-3.46657	3.10363	6.15508
1479	-3.46506	3.10452	6.14752
1480	-3.46319	3.10527	6.1401
1481	-3.46106	3.10597	6.13281
1482	-3.45879	3.10673	6.12565
1483	-3.45649	3.10763	6.11861
1484	-3.45428	3.10876	6.11169
1485	-3.45228	3.11023	6.10489
1486	-3.45059	3.11211	6.09819
1487	-3.44934	3.11451	6.09159
1488	-3.44863	3.11752	6.08508
1489	-3.44859	3.12122	6.07867
1490	-3.44898	3.12542	6.07262
1491	-3.44955	3.12989	6.06713
1492	-3.45034	3.13468	6.06203
1493	-3.45141	3.13985	6.05719
1494	-3.45279	3.14543	6.05246
1495	-3.45453	3.15148	6.04769
1496	-3.45669	3.15806	6.04272
1497	-3.4593	3.16521	6.03742
1498	-3.46242	3.17299	6.03163
1499	-3.46609	3.18145	6.02521
1500	-3.47036	3.19063	6.01801
1501	-3.47527	3.2006	6.00987
1502	-3.48078	3.21116	6.00103
1503	-3.4868	3.22216	5.99178
1504	-3.49334	3.23366	5.98209
1505	-3.50038	3.24571	5.97195
1506	-3.50793	3.2584	5.96131
1507	-3.51597	3.27178	5.95016
1508	-3.5245	3.28591	5.93847
1509	-3.53353	3.30087	5.92621
1510	-3.54304	3.31672	5.91336
1511	-3.55302	3.33352	5.89988
1512	-3.56349	3.35134	5.88575
1513	-3.57442	3.37025	5.87095
1514	-3.58601	3.38999	5.85613
1515	-3.59839	3.41035	5.84176
1516	-3.61145	3.43142	5.82748
1517	-3.6251	3.45329	5.81295
1518	-3.63922	3.47604	5.79782
1519	-3.65372	3.49978	5.78174
1520	-3.6685	3.5246	5.76436
1521	-3.68344	3.55059	5.74534
1522	-3.69845	3.57784	5.72433
1523	-3.71342	3.60644	5.70098
1524	-3.72824	3.63649	5.67494
1525	-3.74281	3.66808	5.64586
1526	-3.75683	3.70116	5.61354
1527	-3.77019	3.73559	5.57822
1528	-3.78313	3.77135	5.54025
1529	-3.79589	3.8084	5.49994
1530	-3.80868	3.84672	5.45763
1531	-3.82174	3.88627	5.41366
1532	-3.83531	3.92704	5.36836
1533	-3.8496	3.96899	5.32206
1534	-3.86487	4.01209	5.2751
1535	-3.88133	4.05633	5.22779
1536	-3.89922	4.10166	5.18049
1537	-3.91879	4.14806	5.13351
1538	-3.93971	4.19602	5.08495
1539	-3.96154	4.24586	5.03324
1540	-3.9843	4.29734	4.9792
1541	-4.00799	4.35024	4.92366
1542	-4.03263	4.4043	4.86743
1543	-4.05825	4.45929	4.81134
1544	-4.08485	4.51496	4.75621
1545	-4.11248	4.57108	4.70287
1546	-4.14114	4.62741	4.65214
1547	-4.17086	4.6837	4.60484
1548	-4.20166	4.7397	4.5618
1549	-4.23358	4.79519	4.52384
1550	-4.26796	4.85107	4.49063
1551	-4.30565	4.9082	4.46105
1552	-4.34589	4.96624	4.43475
1553	-4.38794	5.02482	4.41138
1554	-4.43106	5.0836	4.3906
1555	-4.47451	5.14223	4.37207
1556	-4.51753	5.20034	4.35544
1557	-4.55938	5.25759	4.34038
1558	-4.59932	5.31362	4.32655
1559	-4.63659	5.36808	4.3136
1560	-4.67046	5.42062	4.30122
1561	-4.70016	5.47087	4.28906
1562	-4.72652	5.51965	4.27804
1563	-4.75087	5.56786	4.2691
1564	-4.77323	5.61528	4.26198
1565	-4.79366	5.66168	4.25639
1566	-4.81219	5.70685	4.25205
1567	-4.82885	5.75058	4.24871
1568	-4.84368	5.79263	4.24606
1569	-4.85672	5.8328	4.24386
1570	-4.86801	5.87086	4.24181
1571	-4.87757	5.90659	4.23964
1572	-4.88544	5.93979	4.23708
1573	-4.89166	5.97022	4.23385
1574	-4.89585	5.99806	4.23046
1575	-4.89774	6.02366	4.22754
1576	-4.89751	6.04705	4.22498
1577	-4.89534	6.06829	4.22269
1578	-4.89141	6.08742	4.22059
1579	-4.8859	6.10449	4.21856
1580	-4.87901	6.11955	4.21651
1581	-4.8709	6.13264	4.21434
1582	-4.86177	6.14381	4.21197
1583	-4.85178	6.1531	4.20928
1584	-4.84114	6.16057	4.20618
1585	-4.83001	6.16627	4.20257
1586	-4.81828	6.16991	4.19859
1587	-4.80571	6.17128	4.19442
1588	-4.79221	6.1705	4.19006
1589	-4.77775	6.16768	4.18549
1590	-4.76226	6.16294	4.18071
1591	-4.74568	6.1564	4.1757
1592	-4.72796	6.14817	4.17045
1593	-4.70903	6.13838	4.16496
1594	-4.68886	6.12713	4.15921
1595	-4.66736	6.11455	4.1532
1596	-4.6445	6.10075	4.14691
1597	-4.6202	6.08585	4.14034
1598	-4.59502	6.06939	4.13331
1599	-4.56936	6.05095	4.12574
1600	-4.54295	6.03072	4.11771
1601	-4.51555	6.00886	4.10932
1602	-4.48689	5.98554	4.10067
1603	-4.45672	5.96095	4.09184
1604	-4.42479	5.93524	4.08292
1605	-4.39083	5.90861	4.07402
1606	-4.35458	5.88122	4.06521
1607	-4.3158	5.85324	4.0566
1608	-4.27422	5.82486	4.04828
1609	-4.22958	5.79623	4.04033
1610	-4.18108	5.7671	4.03266
1611	-4.12848	5.7371	4.02507
1612	-4.07239	5.70627	4.01757
1613	-4.01341	5.67464	4.01014
1614	-3.95215	5.64225	4.0028
1615	-3.88922	5.60914	3.99553
1616	-3.82521	5.57533	3.98833
1617	-3.76075	5.54087	3.9812
1618	-3.69643	5.5058	3.97413
1619	-3.63285	5.47014	3.96714
1620	-3.57064	5.43394	3.96022
1621	-3.51038	5.39723	3.95337
1622	-3.4507	5.35977	3.94642
1623	-3.39004	5.32137	3.93926
1624	-3.32879	5.28213	3.93198
1625	-3.26731	5.24217	3.92468
1626	-3.20598	5.20159	3.91743
1627	-3.14516	5.1605	3.91035
1628	-3.08523	5.11901	3.90351
1629	-3.02656	5.07723	3.89701
1630	-2.96952	5.03528	3.89095
1631	-2.91449	4.99326	3.88543
1632	-2.86182	4.95129	3.88053
1633	-2.8119	4.90947	3.87635
1634	-2.76451	4.86701	3.87287
1635	-2.71911	4.82329	3.86993
1636	-2.67557	4.77868	3.86752
1637	-2.63379	4.73352	3.86559
1638	-2.59363	4.6882	3.86412
1639	-2.55498	4.64307	3.86306
1640	-2.51771	4.5985	3.86238
1641	-2.4817	4.55484	3.86204
1642	-2.44684	4.51247	3.86202
1643	-2.413	4.47175	3.86228
1644	-2.38005	4.43303	3.86278
1645	-2.34789	4.39669	3.8635
1646	-2.31648	4.3624	3.86447
1647	-2.28596	4.32956	3.86576
1648	-2.2564	4.29811	3.86738
1649	-2.2279	4.268	3.86932
1650	-2.20053	4.23917	3.87159
1651	-2.17439	4.21158	3.8742
1652	-2.14956	4.18516	3.87715
1653	-2.12613	4.15986	3.88043
1654	-2.10418	4.13562	3.88406
1655	-2.08381	4.1124	3.88804
1656	-2.06509	4.09013	3.89237
1657	-2.04811	4.06877	3.89705
1658	-2.03281	4.04833	3.90223
1659	-2.01905	4.0289	3.90802
1660	-2.00681	4.0105	3.91431
1661	-1.99608	3.99315	3.92104
1662	-1.98683	3.97686	3.92813
1663	-1.97904	3.96166	3.93549
1664	-1.9727	3.94755	3.94305
1665	-1.96778	3.93457	3.95072
1666	-1.96427	3.92273	3.95843
1667	-1.96214	3.91205	3.96609
1668	-1.96138	3.90255	3.97362
1669	-1.96197	3.89424	3.98095
1670	-1.96408	3.8873	3.98742
1671	-1.96785	3.88181	3.99268
1672	-1.97319	3.87767	3.99716
1673	-1.98003	3.87477	4.00127
1674	-1.98827	3.87301	4.00542
1675	-1.99783	3.87229	4.01001
1676	-2.00863	3.87249	4.01545
1677	-2.0206	3.87352	4.02217
1678	-2.03364	3.87527	4.03057
1679	-2.04767	3.87763	4.04106
1680	-2.06261	3.8805	4.05404
1681	-2.07838	3.88377	4.06994
1682	-2.095	3.88828	4.08791
1683	-2.11258	3.89465	4.10696
1684	-2.13117	3.90251	4.1273
1685	-2.15079	3.91147	4.1491
1686	-2.1715	3.92114	4.17258
1687	-2.19333	3.93113	4.19794
1688	-2.21633	3.94106	4.22536
1689	-2.24054	3.95053	4.25505
1690	-2.26599	3.95915	4.2872
1691	-2.29273	3.96654	4.32202
1692	-2.32079	3.97231	4.3597
1693	-2.35022	3.97607	4.40044
1694	-2.38167	3.9778	4.44454
1695	-2.4155	3.97792	4.49197
1696	-2.45134	3.97668	4.54244
1697	-2.4888	3.97432	4.59568
1698	-2.5275	3.97108	4.65138
1699	-2.56706	3.96722	4.70927
1700	-2.60709	3.96297	4.76907
1701	-2.64721	3.9586	4.83048
1702	-2.68704	3.95434	4.89322
1703	-2.7262	3.95046	4.95701
1704	-2.76431	3.94719	5.02155
1705	-2.80098	3.9448	5.08656
1706	-2.83658	3.94274	5.15299
1707	-2.87173	3.94039	5.22175
1708	-2.9065	3.93788	5.29252
1709	-2.94092	3.93535	5.36495
1710	-2.97505	3.93294	5.43872
1711	-3.00894	3.93078	5.51348
1712	-3.04264	3.92901	5.5889
1713	-3.0762	3.92777	5.66464
1714	-3.10967	3.9272	5.74037
1715	-3.1431	3.92744	5.81575
1716	-3.17655	3.92862	5.89045
1717	-3.21007	3.93088	5.96413
1718	-3.24398	3.93386	6.03874
1719	-3.27842	3.93717	6.11589
1720	-3.31319	3.94091	6.19474
1721	-3.34809	3.9452	6.27443
1722	-3.3829	3.95015	6.3541
1723	-3.41743	3.95589	6.43291
1724	-3.45146	3.96253	6.50999
1725	-3.4848	3.97018	6.58449
1726	-3.51724	3.97897	6.65556
1727	-3.54857	3.98903	6.72234
1728	-3.5786	4.00047	6.78398
1729	-3.60711	4.01341	6.83962
1730	-3.63487	4.02848	6.88971
1731	-3.66259	4.04592	6.93545
1732	-3.68999	4.06533	6.97714
1733	-3.71678	4.08633	7.01509
1734	-3.74267	4.10849	7.0496
1735	-3.76738	4.13143	7.08096
1736	-3.79062	4.15474	7.10949
1737	-3.81211	4.17802	7.13549
1738	-3.83155	4.20088	7.15926
1739	-3.84866	4.2229	7.1811
1740	-3.86315	4.24369	7.20132
1741	-3.87474	4.26285	7.22023
1742	-3.88283	4.28136	7.23613
1743	-3.88735	4.30028	7.24762
1744	-3.88882	4.31934	7.25543
1745	-3.88773	4.33826	7.26029
1746	-3.88459	4.35676	7.26293
1747	-3.87989	4.37456	7.26408
1748	-3.87415	4.39139	7.26447
1749	-3.86787	4.40697	7.26482
1750	-3.86155	4.42101	7.26587
1751	-3.8557	4.43325	7.26834
1752	-3.85082	4.4434	7.27297
1753	-3.84741	4.45119	7.28048
1754	-3.84469	4.45664	7.29027
1755	-3.84159	4.46005	7.30116
1756	-3.83823	4.46159	7.31302
1757	-3.83472	4.46144	7.32571
1758	-3.83117	4.45976	7.3391
1759	-3.82769	4.45672	7.35304
1760	-3.8244	4.45248	7.36741
1761	-3.82139	4.44722	7.38207
1762	-3.8188	4.4411	7.39688
1763	-3.81672	4.43428	7.4117
1764	-3.81526	4.42694	7.4264
1765	-3.81455	4.41925	7.44085
1766	-3.8146	4.41056	7.45549
1767	-3.81531	4.40029	7.47077
1768	-3.81659	4.38868	7.48652
1769	-3.81835	4.37597	7.50259
1770	-3.82052	4.36239	7.51881
1771	-3.823	4.3482	7.53502
1772	-3.82572	4.33362	7.55107
1773	-3.82858	4.3189	7.56678
1774	-3.83151	4.30429	7.582
1775	-3.83442	4.29001	7.59656
1776	-3.83724	4.27631	7.6103
1777	-3.83986	4.26343	7.62307
1778	-3.84254	4.25119	7.63464
1779	-3.84552	4.2392	7.64505
1780	-3.84871	4.22742	7.65452
1781	-3.85205	4.21579	7.66326
1782	-3.85545	4.20426	7.67152
1783	-3.85885	4.19278	7.67951
1784	-3.86217	4.18129	7.68744
1785	-3.86532	4.16974	7.69556
1786	-3.86825	4.15808	7.70407
1787	-3.87086	4.14626	7.7132
1788	-3.87308	4.13422	7.72318
1789	-3.87485	4.12192	7.73423
1790	-3.87594	4.10907	7.74636
1791	-3.87633	4.09556	7.75932
1792	-3.87616	4.08156	7.77298
1793	-3.87559	4.06727	7.78718
1794	-3.87478	4.05286	7.80179
1795	-3.8739	4.03854	7.81664
1796	-3.8731	4.02447	7.83159
1797	-3.87254	4.01086	7.8465
1798	-3.87238	3.99788	7.86122
1799	-3.87278	3.98572	7.8756
1800	-3.87391	3.97456	7.8895
1801	-3.87591	3.96459	7.90277
1802	-3.87839	3.95552	7.91552
1803	-3.88093	3.94696	7.92798
1804	-3.88363	3.93896	7.94018
1805	-3.88662	3.93154	7.95216
1806	-3.89001	3.92476	7.96396
1807	-3.89393	3.91865	7.97559
1808	-3.89848	3.91326	7.98711
1809	-3.90379	3.90861	7.99852
1810	-3.90998	3.90477	8.00988
1811	-3.91716	3.90175	8.02121
1812	-3.92545	3.89961	8.03255
1813	-3.93496	3.89839	8.04392
1814	-3.94608	3.89818	8.0556
1815	-3.95889	3.899	8.06772
1816	-3.97313	3.90078	8.08012
1817	-3.98852	3.90343	8.09262
1818	-4.00479	3.90687	8.10507
1819	-4.02166	3.91102	8.11728
1820	-4.03887	3.9158	8.12909
1821	-4.05612	3.92113	8.14033
1822	-4.07316	3.92693	8.15084
1823	-4.08971	3.93311	8.16044
1824	-4.10548	3.9396	8.16898
1825	-4.12022	3.94633	8.17627
1826	-4.13447	3.95347	8.18236
1827	-4.14892	3.96126	8.18747
1828	-4.16342	3.96964	8.19167
1829	-4.17784	3.97854	8.19505
1830	-4.19204	3.98791	8.1977
1831	-4.20588	3.9977	8.19969
1832	-4.21922	4.00785	8.20111
1833	-4.23194	4.0183	8.20205
1834	-4.2439	4.02899	8.20259
1835	-4.25495	4.03987	8.2028
1836	-4.26497	4.05088	8.20278
1837	-4.27381	4.06196	8.20261
1838	-4.28175	4.07343	8.20203
1839	-4.2891	4.08555	8.20077
1840	-4.29581	4.09819	8.19894
1841	-4.30182	4.11121	8.19661
1842	-4.30706	4.12448	8.19387
1843	-4.31147	4.13785	8.19083
1844	-4.31499	4.1512	8.18757
1845	-4.31757	4.16439	8.18418
1846	-4.31914	4.17728	8.18075
1847	-4.31964	4.18974	8.17737
1848	-4.31901	4.20163	8.17414
1849	-4.31719	4.21282	8.17115
1850	-4.31355	4.22368	8.1679
1851	-4.30773	4.23459	8.16398
1852	-4.30012	4.24545	8.15962
1853	-4.29112	4.25612	8.15501
1854	-4.28111	4.2665	8.15036
1855	-4.27048	4.27646	8.14588
1856	-4.25962	4.28589	8.14179
1857	-4.24892	4.29466	8.13829
1858	-4.23876	4.30267	8.13558
1859	-4.22955	4.30978	8.13388
1860	-4.22165	4.31589	8.13339
1861	-4.21547	4.32087	8.13433
1862	-4.21064	4.32475	8.13674
1863	-4.20653	4.32767	8.1404
1864	-4.20308	4.3297	8.14518
1865	-4.20023	4.33089	8.15091
1866	-4.19792	4.33132	8.15743
1867	-4.19611	4.33103	8.1646
1868	-4.19473	4.33011	8.17226
1869	-4.19373	4.3286	8.18025
1870	-4.19306	4.32657	8.18841
1871	-4.19265	4.32409	8.1966
1872	-4.19246	4.32122	8.20466
1873	-4.19242	4.31802	8.21242
1874	-4.19301	4.31429	8.22027
1875	-4.19455	4.30983	8.22862
1876	-4.19685	4.30471	8.23735
1877	-4.19969	4.299	8.24636
1878	-4.20285	4.29278	8.25555
1879	-4.20612	4.2861	8.26481
1880	-4.20929	4.27905	8.27404
1881	-4.21213	4.27169	8.28314
1882	-4.21444	4.26408	8.292
1883	-4.216	4.25631	8.30051
1884	-4.2166	4.24845	8.30856
1885	-4.21602	4.24055	8.31607
1886	-4.21434	4.23249	8.32319
1887	-4.21183	4.22409	8.33014
1888	-4.2086	4.2154	8.33691
1889	-4.20474	4.20645	8.34346
1890	-4.20034	4.19725	8.34977
1891	-4.1955	4.18785	8.35582
1892	-4.19033	4.17827	8.36156
1893	-4.1849	4.16854	8.36698
1894	-4.17933	4.15869	8.37205
1895	-4.17371	4.14876	8.37674
1896	-4.16812	4.13877	8.38103
1897	-4.16268	4.12876	8.38488
1898	-4.1573	4.11851	8.38889
1899	-4.15184	4.10785	8.39345
1900	-4.14627	4.09689	8.39826
1901	-4.14057	4.08572	8.40303
1902	-4.13472	4.07442	8.40744
1903	-4.12871	4.06311	8.4112
1904	-4.1225	4.05187	8.414
1905	-4.11608	4.0408	8.41555
1906	-4.10943	4.02998	8.41555
1907	-4.10253	4.01953	8.41369
1908	-4.09536	4.00953	8.40968
1909	-4.0879	4.00007	8.40321
1910	-4.08015	3.99085	8.39557
1911	-4.07213	3.98157	8.3879
1912	-4.06387	3.97234	8.37969
1913	-4.05537	3.96326	8.37044
1914	-4.04663	3.95444	8.35963
1915	-4.03768	3.94598	8.34676
1916	-4.02853	3.938	8.33132
1917	-4.01918	3.9306	8.3128
1918	-4.00965	3.92388	8.29068
1919	-3.99995	3.91795	8.26447
1920	-3.99009	3.91292	8.23365
1921	-3.98008	3.90888	8.19771
1922	-3.96988	3.90589	8.15612
1923	-3.95943	3.90384	8.10909
1924	-3.94875	3.90264	8.05723
1925	-3.93787	3.90221	8.00118
1926	-3.9268	3.90245	7.94153
1927	-3.91557	3.90328	7.87891
1928	-3.90419	3.9046	7.81394
1929	-3.89268	3.90632	7.74723
1930	-3.88106	3.90837	7.6794
1931	-3.86935	3.91064	7.61107
1932	-3.85758	3.91305	7.54285
1933	-3.84576	3.91551	7.47536
1934	-3.83353	3.91833	7.40549
1935	-3.82061	3.9218	7.3306
1936	-3.80721	3.92582	7.25199
1937	-3.79351	3.93025	7.17096
1938	-3.77969	3.935	7.08881
1939	-3.76595	3.93994	7.00685
1940	-3.75247	3.94496	6.92636
1941	-3.73944	3.94996	6.84866
1942	-3.72706	3.95481	6.77504
1943	-3.7155	3.95943	6.7068
1944	-3.70495	3.96369	6.64525
1945	-3.69562	3.96749	6.59169
1946	-3.68789	3.97129	6.54627
1947	-3.68179	3.97552	6.50769
1948	-3.677	3.97998	6.47502
1949	-3.67318	3.98451	6.44736
1950	-3.67001	3.98892	6.42378
1951	-3.66715	3.99304	6.40336
1952	-3.66428	3.99668	6.38518
1953	-3.66105	3.99965	6.36834
1954	-3.65714	4.00179	6.3519
1955	-3.65222	4.0029	6.33496
1956	-3.64595	4.00281	6.3166
1957	-3.63801	4.00132	6.29589
1958	-3.62831	3.9987	6.27408
1959	-3.61715	3.99529	6.25294
1960	-3.60481	3.99108	6.23238
1961	-3.59153	3.98604	6.21233
1962	-3.57757	3.98015	6.19269
1963	-3.5632	3.97338	6.17337
1964	-3.54867	3.96573	6.15428
1965	-3.53425	3.95716	6.13534
1966	-3.52018	3.94766	6.11645
1967	-3.50673	3.93721	6.09753
1968	-3.49415	3.92579	6.07849
1969	-3.48272	3.91337	6.05924
1970	-3.47172	3.89988	6.03822
1971	-3.46045	3.88529	6.01453
1972	-3.44912	3.86965	5.98909
1973	-3.43794	3.85303	5.96279
1974	-3.42713	3.83547	5.93655
1975	-3.4169	3.81704	5.91127
1976	-3.40747	3.7978	5.88785
1977	-3.39903	3.77781	5.86721
1978	-3.39182	3.75712	5.85024
1979	-3.38602	3.7358	5.83786
1980	-3.38187	3.71391	5.83097
1981	-3.37956	3.69151	5.83048
1982	-3.3795	3.66806	5.83659
1983	-3.38174	3.64314	5.84844
1984	-3.3859	3.61702	5.86534
1985	-3.39162	3.58994	5.88661
1986	-3.39853	3.56218	5.91157
1987	-3.40627	3.53398	5.93953
1988	-3.41447	3.50561	5.9698
1989	-3.42277	3.47731	6.0017
1990	-3.4308	3.44936	6.03455
1991	-3.43822	3.42202	6.06766
1992	-3.44465	3.39553	6.10034
1993	-3.44973	3.37017	6.13191
1994	-3.45383	3.34546	6.16423
1995	-3.45754	3.32081	6.19927
1996	-3.46091	3.29633	6.23641
1997	-3.46397	3.27211	6.27509
1998	-3.46677	3.24822	6.31471
[truncated: 94,474 more rows]

## Sheet: P3S0-005
Frame	T8_Head Lateral Bending	T8_Head Axial Bending	T8_Head Flexion/Extension
0	1.75626	5.20064	8.44133
1	1.84602	5.12296	8.43751
2	1.93705	5.04546	8.43355
3	2.02894	4.96809	8.42945
4	2.1213	4.89076	8.42523
5	2.21376	4.8134	8.42088
6	2.30592	4.73594	8.41642
7	2.39739	4.65831	8.41185
8	2.4878	4.58045	8.40718
9	2.57676	4.50229	8.40241
10	2.66387	4.42376	8.39755
11	2.74877	4.3448	8.39262
12	2.83106	4.26535	8.38761
13	2.91037	4.18533	8.38254
14	2.99308	4.09758	8.37683
15	3.07307	4.00857	8.37077
16	3.15057	3.91858	8.36447
17	3.22585	3.82792	8.35799
18	3.29914	3.73689	8.35143
19	3.37069	3.64579	8.34486
20	3.44074	3.55492	8.33837
21	3.50955	3.46457	8.33204
22	3.57736	3.37506	8.32597
23	3.64442	3.28666	8.32022
24	3.71097	3.19969	8.31489
25	3.77726	3.11444	8.31007
26	3.84313	3.03039	8.30578
27	3.9082	2.94687	8.30195
28	3.97241	2.864	8.29851
29	4.03571	2.78187	8.29541
30	4.09803	2.70059	8.2926
31	4.15931	2.62025	8.29
32	4.21949	2.54094	8.28756
33	4.27849	2.46278	8.28523
34	4.33627	2.38586	8.28294
35	4.39275	2.31028	8.28063
36	4.44788	2.23613	8.27826
37	4.50157	2.16352	8.27575
38	4.55392	2.09219	8.27313
39	4.60502	2.02186	8.27045
40	4.65489	1.95263	8.26778
41	4.70353	1.88456	8.26514
42	4.75094	1.81773	8.26258
43	4.79713	1.75223	8.26015
44	4.84209	1.68813	8.25788
45	4.88585	1.62551	8.25582
46	4.92838	1.56444	8.25401
47	4.96972	1.50501	8.25249
48	5.00984	1.44729	8.25131
49	5.04877	1.39136	8.25051
50	5.08626	1.3371	8.25012
51	5.12217	1.28438	8.25011
52	5.15662	1.23319	8.25046
53	5.18974	1.18355	8.25112
54	5.22166	1.13547	8.25206
55	5.25249	1.08896	8.25325
56	5.28236	1.04404	8.25465
57	5.3114	1.00072	8.25622
58	5.33973	0.959004	8.25793
59	5.36748	0.918909	8.25973
60	5.39477	0.880445	8.2616
61	5.42172	0.843624	8.26349
62	5.44832	0.808916	8.26578
63	5.47441	0.776607	8.26873
64	5.49992	0.746434	8.27218
65	5.52479	0.718136	8.27596
66	5.54895	0.691448	8.27989
67	5.57234	0.666108	8.2838
68	5.59489	0.641853	8.28751
69	5.61654	0.618419	8.29085
70	5.63721	0.595543	8.29366
71	5.65685	0.572961	8.29574
72	5.67538	0.550409	8.29693
73	5.69274	0.527623	8.29706
74	5.70898	0.504874	8.29594
75	5.72421	0.482619	8.29365
76	5.73845	0.460878	8.29041
77	5.75169	0.439673	8.28642
78	5.76397	0.419023	8.28189
79	5.77528	0.398949	8.27703
80	5.78563	0.379472	8.27206
81	5.79504	0.360611	8.26719
82	5.80353	0.342389	8.26262
83	5.8111	0.324826	8.25857
84	5.81777	0.307943	8.25524
85	5.82354	0.291761	8.25285
86	5.82798	0.276308	8.25145
87	5.8308	0.261581	8.25085
88	5.83223	0.24755	8.25087
89	5.8325	0.234188	8.25137
90	5.83184	0.221465	8.25217
91	5.83049	0.209353	8.25313
92	5.82867	0.197823	8.25407
93	5.82663	0.186847	8.25484
94	5.82459	0.176395	8.25528
95	5.82278	0.166439	8.25521
96	5.82144	0.15695	8.25449
97	5.8208	0.1479	8.25295
98	5.82052	0.139604	8.25049
99	5.82012	0.132294	8.24722
100	5.81965	0.125816	8.2433
101	5.81913	0.120017	8.23888
102	5.81862	0.114743	8.23413
103	5.81816	0.10984	8.22921
104	5.81777	0.105153	8.22426
105	5.8175	0.10053	8.21944
106	5.81739	0.0958157	8.21493
107	5.81748	0.0908566	8.21086
108	5.8178	0.0854989	8.2074
109	5.8184	0.0795885	8.20471
110	5.81938	0.0733676	8.20266
111	5.82076	0.067158	8.201
112	5.82245	0.0609257	8.1997
113	5.82438	0.0546366	8.19873
114	5.82648	0.0482567	8.19805
115	5.82865	0.0417518	8.19763
116	5.83082	0.0350879	8.19745
117	5.83291	0.0282308	8.19745
118	5.83484	0.0211466	8.19762
119	5.83653	0.013801	8.19791
120	5.8379	0.00616	8.1983
121	5.83888	-0.00181052	8.19876
122	5.8394	-0.0103002	8.19937
123	5.83954	-0.0193924	8.20024
124	5.83936	-0.0289621	8.20134
125	5.83894	-0.0388841	8.20263
126	5.83836	-0.0490332	8.20409
127	5.8377	-0.0592844	8.20567
128	5.83704	-0.0695124	8.20736
129	5.83645	-0.0795923	8.20911
130	5.83602	-0.0893988	8.21089
131	5.83582	-0.0988068	8.21267
132	5.83592	-0.107691	8.21443
133	5.83641	-0.115927	8.21611
134	5.83739	-0.123765	8.21772
135	5.83885	-0.131503	8.21925
136	5.84066	-0.139081	8.22076
137	5.84274	-0.146445	8.22226
138	5.84497	-0.153534	8.2238
139	5.84724	-0.160293	8.2254
140	5.84946	-0.166663	8.2271
141	5.85151	-0.172588	8.22893
142	5.85329	-0.178009	8.23092
143	5.85469	-0.182869	8.23311
144	5.8556	-0.187111	8.23553
145	5.85593	-0.190678	8.23821
146	5.85604	-0.193531	8.24134
147	5.85628	-0.195712	8.24502
148	5.85652	-0.197276	8.2491
149	5.85662	-0.19828	8.25348
150	5.85646	-0.198781	8.25802
151	5.85588	-0.198835	8.26259
152	5.85476	-0.1985	8.26709
153	5.85297	-0.197832	8.27136
154	5.85036	-0.196888	8.27531
155	5.8468	-0.195725	8.27878
156	5.84215	-0.194399	8.28168
157	5.83629	-0.192968	8.28385
158	5.82914	-0.191458	8.28547
159	5.82081	-0.189825	8.28675
160	5.81143	-0.188017	8.2877
161	5.8011	-0.185984	8.28831
162	5.78997	-0.183676	8.28858
163	5.77814	-0.181042	8.2885
164	5.76574	-0.178032	8.28809
165	5.7529	-0.174594	8.28733
166	5.73973	-0.170677	8.28622
167	5.72636	-0.166233	8.28476
168	5.71292	-0.161208	8.28295
169	5.69952	-0.155553	8.28079
170	5.68565	-0.148914	8.27794
171	5.67086	-0.14112	8.2742
172	5.65536	-0.132396	8.26974
173	5.63933	-0.122967	8.26475
174	5.62298	-0.113059	8.25941
175	5.60651	-0.102897	8.2539
176	5.59011	-0.0927065	8.24841
177	5.57399	-0.0827128	8.24311
178	5.55834	-0.0731416	8.23818
179	5.54336	-0.0642186	8.23382
180	5.52926	-0.0561695	8.23021
181	5.51622	-0.0492201	8.22752
182	5.50373	-0.0427191	8.22564
183	5.49123	-0.0360057	8.22427
184	5.47889	-0.029292	8.22338
185	5.46687	-0.0227899	8.22292
186	5.45532	-0.0167114	8.22284
187	5.4444	-0.0112683	8.22309
188	5.43426	-0.0066725	8.22364
189	5.42507	-0.00313583	8.22443
190	5.41698	-0.000870066	8.22541
191	5.41016	-8.69612e-05	8.22655
192	5.40475	-0.000998238	8.2278
193	5.40092	-0.0038156	8.22911
194	5.39896	-0.00919355	8.23073
195	5.39891	-0.0173175	8.23286
196	5.40048	-0.0276957	8.2354
197	5.40343	-0.0398361	8.23824
198	5.40748	-0.0532469	8.24128
199	5.41236	-0.0674363	8.24442
200	5.41783	-0.0819124	8.24754
201	5.4236	-0.0961834	8.25056
202	5.42942	-0.109758	8.25336
203	5.43501	-0.122143	8.25584
204	5.44012	-0.132848	8.25789
205	5.44449	-0.141381	8.25943
206	5.44883	-0.148936	8.26061
207	5.45392	-0.156809	8.26167
208	5.45951	-0.164662	8.26257
209	5.46538	-0.172157	8.26329
210	5.47129	-0.178955	8.2638
211	5.47702	-0.184718	8.26405
212	5.48233	-0.189108	8.26404
213	5.48698	-0.191786	8.26372
214	5.49076	-0.192414	8.26306
215	5.49341	-0.190653	8.26204
216	5.49472	-0.186166	8.26063
217	5.49445	-0.178613	8.25879
218	5.49177	-0.166939	8.25619
219	5.4864	-0.150839	8.25266
220	5.47895	-0.131107	8.24839
221	5.47001	-0.108532	8.24358
222	5.46018	-0.0839077	8.23843
223	5.45008	-0.0580244	8.23314
224	5.4403	-0.0316741	8.22792
225	5.43145	-0.00564869	8.22295
226	5.42412	0.0192602	8.21845
227	5.41892	0.0422607	8.21462
228	5.41644	0.0625611	8.21166
229	5.4173	0.0793698	8.20977
230	5.42249	0.0932645	8.2089
231	5.432	0.105477	8.2088
232	5.4449	0.116196	8.20937
233	5.46025	0.12561	8.2105
234	5.47713	0.13391	8.21211
235	5.4946	0.141282	8.2141
236	5.51173	0.147917	8.21635
237	5.52758	0.154003	8.21878
238	5.54123	0.159727	8.22129
239	5.55174	0.165278	8.22377
240	5.55818	0.170843	8.22612
241	5.55961	0.176612	8.22825
242	5.55594	0.181759	8.23021
243	5.54811	0.185556	8.23214
244	5.53676	0.188332	8.23408
245	5.52257	0.190415	8.23606
246	5.50616	0.192136	8.23811
247	5.4882	0.193822	8.24027
248	5.46934	0.195803	8.24256
249	5.45023	0.198408	8.24502
250	5.43151	0.201966	8.24768
251	5.41384	0.206806	8.25058
252	5.39787	0.213257	8.25374
253	5.38426	0.221649	8.2572
254	5.37212	0.232006	8.26124
255	5.3602	0.243985	8.26599
256	5.34855	0.257363	8.27129
257	5.33724	0.271916	8.27695
258	5.32633	0.287422	8.28282
259	5.31588	0.303658	8.28871
260	5.30594	0.3204	8.29445
261	5.29658	0.337425	8.29988
262	5.28786	0.354512	8.30482
263	5.27983	0.371436	8.3091
264	5.27257	0.387976	8.31255
265	5.26613	0.403907	8.31499
266	5.26081	0.419923	8.31636
267	5.25676	0.436707	8.31681
268	5.25376	0.454024	8.31647
269	5.2516	0.471637	8.31549
270	5.25008	0.489313	8.31404
271	5.249	0.506814	8.31224
272	5.24815	0.523907	8.31025
273	5.24732	0.540354	8.30823
274	5.24631	0.555922	8.3063
275	5.2449	0.570374	8.30463
276	5.2429	0.583476	8.30336
277	5.2401	0.59499	8.30263
278	5.23629	0.604922	8.30197
279	5.23158	0.613529	8.30089
280	5.22621	0.620959	8.29959
281	5.22041	0.627362	8.29821
282	5.21442	0.632884	8.29694
283	5.20849	0.637675	8.29595
284	5.20286	0.641881	8.2954
285	5.19776	0.645652	8.29548
286	5.19344	0.649136	8.29633
287	5.19013	0.65248	8.29815
288	5.18808	0.655834	8.30109
289	5.18753	0.659345	8.30534
290	5.18851	0.662599	8.31105
291	5.19077	0.665174	8.31814
292	5.19416	0.667199	8.32641
293	5.1985	0.668808	8.33568
294	5.20362	0.670131	8.34573
295	5.20933	0.671301	8.35637
296	5.21549	0.67245	8.3674
297	5.2219	0.673708	8.37862
298	5.2284	0.675207	8.38983
299	5.23482	0.677078	8.40084
300	5.24099	0.679452	8.41144
301	5.24672	0.682459	8.42143
302	5.25216	0.685767	8.43088
303	5.25756	0.689018	8.44004
304	5.26296	0.692312	8.44901
305	5.26842	0.695748	8.45787
306	5.27396	0.699423	8.46672
307	5.27963	0.703438	8.47566
308	5.28547	0.70789	8.48479
309	5.29152	0.712879	8.49418
310	5.29783	0.718502	8.50394
311	5.30442	0.72486	8.51417
312	5.31135	0.732051	8.52495
313	5.31864	0.740174	8.53638
314	5.3266	0.750149	8.54881
315	5.33536	0.762454	8.56234
316	5.34472	0.776525	8.57673
317	5.35452	0.791797	8.59174
318	5.36457	0.807706	8.60712
319	5.37469	0.823686	8.62263
320	5.38468	0.839173	8.63801
321	5.39438	0.853602	8.65302
322	5.4036	0.866406	8.66742
323	5.41216	0.877022	8.68096
324	5.41987	0.884882	8.69339
325	5.42656	0.889421	8.70446
326	5.43215	0.890597	8.7144
327	5.43676	0.889	8.72362
328	5.44057	0.885011	8.73217
329	5.44374	0.879013	8.74006
330	5.44644	0.871388	8.74734
331	5.44882	0.862519	8.75403
332	5.45105	0.852787	8.76016
333	5.4533	0.842576	8.76578
334	5.45572	0.832269	8.7709
335	5.45848	0.822246	8.77556
336	5.46174	0.812892	8.7798
337	5.46566	0.804589	8.78365
338	5.47061	0.796267	8.78694
339	5.47661	0.786829	8.78954
340	5.48338	0.776614	8.79152
341	5.49061	0.765963	8.79294
342	5.49803	0.755214	8.79387
343	5.50532	0.744708	8.79437
344	5.51219	0.734784	8.79452
345	5.51836	0.725781	8.79438
346	5.52352	0.71804	8.79401
347	5.52739	0.7119	8.79349
348	5.52965	0.7077	8.79288
349	5.53003	0.705782	8.79225
350	5.5286	0.705707	8.79141
351	5.52573	0.706828	8.79015
352	5.52156	0.709166	8.78854
353	5.51624	0.712743	8.78664
354	5.50993	0.717584	8.78453
355	5.50275	0.723709	8.78225
356	5.49486	0.731141	8.77988
357	5.4864	0.739902	8.77748
358	5.47751	0.750016	8.77511
359	5.46835	0.761503	8.77284
360	5.45906	0.774386	8.77073
361	5.44978	0.788688	8.76885
362	5.43976	0.805693	8.76711
363	5.42836	0.826195	8.76539
364	5.41589	0.849478	8.76369
365	5.40269	0.874829	8.76201
366	5.38906	0.90153	8.76036
367	5.37533	0.928868	8.75875
368	5.36182	0.956126	8.75716
369	5.34884	0.982589	8.75562
370	5.33672	1.00754	8.75412
371	5.32578	1.03027	8.75266
372	5.31633	1.05006	8.75127
373	5.3087	1.06619	8.74994
374	5.30304	1.07937	8.74872
375	5.29913	1.09083	8.74761
376	5.29665	1.10064	8.74661
377	5.29533	1.10887	8.74569
378	5.29486	1.11558	8.74481
379	5.29495	1.12086	8.74397
380	5.29531	1.12477	8.74313
381	5.29564	1.12738	8.74227
382	5.29564	1.12877	8.74136
383	5.29503	1.12899	8.74038
384	5.29351	1.12813	8.73932
385	5.29078	1.12626	8.73813
386	5.28707	1.12222	8.73723
387	5.28282	1.11519	8.73689
388	5.27811	1.10576	8.73691
389	5.273	1.09452	8.73709
390	5.26757	1.08206	8.73723
391	5.26189	1.06895	8.73712
392	5.25603	1.05579	8.73657
393	5.25005	1.04315	8.73536
394	5.24403	1.03164	8.7333
395	5.23804	1.02182	8.73018
396	5.23214	1.0143	8.72581
397	5.2264	1.00964	8.71996
398	5.22072	1.00758	8.71242
399	5.21495	1.00727	8.70323
400	5.20911	1.00852	8.69267
401	5.20321	1.01109	8.68098
402	5.19727	1.01479	8.66844
403	5.19131	1.01938	8.65531
404	5.18533	1.02467	8.64185
405	5.17935	1.03042	8.62831
406	5.17339	1.03643	8.61496
407	5.16747	1.04249	8.60207
408	5.16159	1.04837	8.58989
409	5.15578	1.05385	8.57869
410	5.14984	1.05923	8.56809
411	5.14362	1.06492	8.55757
412	5.13723	1.07089	8.54717
413	5.13076	1.07714	8.53692
414	5.12431	1.08365	8.52686
415	5.11797	1.09039	8.51703
416	5.11184	1.09736	8.50747
417	5.10602	1.10453	8.4982
418	5.10061	1.11189	8.48928
419	5.0957	1.11942	8.48072
420	5.09138	1.1271	8.47258
421	5.08776	1.13492	8.46488
422	5.08475	1.1431	8.45769
423	5.0822	1.15182	8.45098
424	5.0801	1.16095	8.44472
425	5.07842	1.17038	8.43885
426	5.07714	1.18	8.43331
427	5.07624	1.18969	8.42806
428	5.07571	1.19933	8.42305
429	5.07553	1.20882	8.41822
430	5.07567	1.21804	8.41353
431	5.07612	1.22687	8.40891
432	5.07686	1.2352	8.40433
433	5.07786	1.24292	8.39973
434	5.07946	1.25003	8.39525
435	5.08188	1.25667	8.39102
436	5.08495	1.2629	8.38702
437	5.08852	1.2688	8.38319
438	5.09241	1.27442	8.3795
439	5.09646	1.27984	8.37589
440	5.1005	1.28512	8.37234
441	5.10438	1.29032	8.3688
442	5.10792	1.29553	8.36521
443	5.11097	1.3008	8.36155
444	5.11335	1.30621	8.35777
445	5.1149	1.31181	8.35383
446	5.1159	1.31737	8.34975
447	5.11669	1.32266	8.34561
448	5.11723	1.32778	8.3414
449	5.11747	1.3328	8.33715
450	5.11739	1.33782	8.33286
451	5.11693	1.34293	8.32855
452	5.11605	1.34821	8.32422
453	5.1147	1.35375	8.31988
454	5.11286	1.35964	8.31556
455	5.11046	1.36598	8.31125
456	5.10747	1.37284	8.30697
457	5.10385	1.38032	8.30273
458	5.09961	1.38826	8.29841
459	5.09479	1.39644	8.29392
460	5.08942	1.40491	8.28933
461	5.08352	1.41369	8.28468
462	5.07712	1.42283	8.28004
463	5.07024	1.43235	8.27546
464	5.06289	1.44229	8.27101
465	5.05511	1.45269	8.26673
466	5.04692	1.46357	8.26268
467	5.03833	1.47497	8.25892
468	5.02937	1.48693	8.25552
469	5.02007	1.49948	8.25252
470	5.00971	1.51309	8.25007
471	4.9978	1.52803	8.24823
472	4.98472	1.54402	8.24685
473	4.97084	1.56077	8.24583
474	4.95656	1.57801	8.24503
475	4.94223	1.59546	8.24435
476	4.92824	1.61283	8.24366
477	4.91496	1.62984	8.24283
478	4.90278	1.64622	8.24176
479	4.89207	1.66168	8.24032
480	4.8832	1.67595	8.23839
481	4.87656	1.68873	8.23586
482	4.87208	1.70047	8.23256
483	4.86933	1.71171	8.22852
484	4.86808	1.72242	8.2239
485	4.86814	1.73255	8.21887
486	4.8693	1.74203	8.21359
487	4.87133	1.75084	8.20824
488	4.87404	1.75891	8.20298
489	4.87721	1.76619	8.19798
490	4.88064	1.77264	8.19339
491	4.88411	1.7782	8.18939
492	4.88741	1.78283	8.18615
493	4.89033	1.78648	8.18383
494	4.8934	1.78902	8.18241
495	4.89716	1.79043	8.18169
496	4.90148	1.79081	8.18158
497	4.90619	1.79025	8.18199
498	4.91116	1.78886	8.18282
499	4.91624	1.78674	8.18397
500	4.92127	1.78397	8.18536
501	4.9261	1.78067	8.18689
502	4.9306	1.77692	8.18846
503	4.9346	1.77283	8.18998
504	4.93796	1.7685	8.19135
505	4.94053	1.76401	8.19248
506	4.94245	1.7586	8.19358
507	4.94399	1.75164	8.19489
508	4.94516	1.7435	8.19634
509	4.94597	1.73456	8.19789
510	4.94644	1.72518	8.19948
511	4.94658	1.71572	8.20106
512	4.94641	1.70655	8.20258
513	4.94594	1.69803	8.20399
514	4.94518	1.69054	8.20523
515	4.94415	1.68444	8.20625
516	4.94286	1.6801	8.207
517	4.94133	1.67787	8.20743
518	4.93934	1.67784	8.20766
519	4.93673	1.67963	8.20784
520	4.93361	1.68298	8.20793
521	4.9301	1.68762	8.20789
522	4.9263	1.69329	8.20768
523	4.92233	1.69971	8.20727
524	4.91829	1.70662	8.20662
525	4.9143	1.71374	8.20569
526	4.91046	1.72082	8.20444
527	4.90689	1.72758	8.20284
528	4.9037	1.73376	8.20085
529	4.90099	1.73908	8.19843
530	4.89869	1.74396	8.19556
531	4.89663	1.74894	8.19227
532	4.89476	1.75397	8.18858
533	4.89308	1.759	8.18454
534	4.89156	1.76398	8.18019
535	4.89017	1.76886	8.17556
536	4.88888	1.7736	8.17069
537	4.88768	1.77814	8.16561
538	4.88653	1.78242	8.16036
539	4.88542	1.78641	8.15499
540	4.88431	1.79005	8.14951
541	4.88318	1.79329	8.14398
542	4.88224	1.79596	8.13811
543	4.88163	1.79799	8.13167
544	4.88126	1.79951	8.12479
545	4.88105	1.80066	8.11761
546	4.88089	1.80156	8.11027
547	4.88069	1.80234	8.10289
548	4.88037	1.80312	8.09561
549	4.87982	1.80404	8.08856
550	4.87895	1.80523	8.08186
551	4.87768	1.80681	8.07567
552	4.8759	1.80891	8.0701
553	4.87352	1.81166	8.06529
554	4.87043	1.81492	8.06123
555	4.86664	1.81847	8.05778
556	4.86229	1.8223	8.05485
557	4.8575	1.82641	8.05236
558	4.8524	1.83077	8.05023
559	4.84709	1.8354	8.04839
560	4.84173	1.84027	8.04674
561	4.83641	1.84538	8.04521
562	4.83128	1.85073	8.04373
563	4.82645	1.8563	8.0422
564	4.82205	1.86209	8.04056
565	4.8182	1.86809	8.03871
566	4.81468	1.87455	8.03677
567	4.8112	1.88165	8.03488
568	4.8078	1.88924	8.03304
569	4.80454	1.89721	8.03124
570	4.80146	1.9054	8.02949
571	4.79861	1.91369	8.02777
572	4.79603	1.92196	8.02608
573	4.79376	1.93005	8.02442
574	4.79187	1.93785	8.02278
575	4.79039	1.94521	8.02115
576	4.78936	1.952	8.01955
577	4.78884	1.9581	8.01795
578	4.78897	1.96369	8.01625
579	4.78979	1.96904	8.01439
580	4.79119	1.97413	8.01243
581	4.79306	1.97894	8.01043
582	4.7953	1.98345	8.00846
583	4.7978	1.98764	8.00657
584	4.80045	1.99149	8.00482
585	4.80314	1.99498	8.00329
586	4.80576	1.99809	8.00202
587	4.8082	2.0008	8.00109
588	4.81036	2.0031	8.00055
589	4.81213	2.00495	8.00047
590	4.81365	2.00615	8.00094
591	4.81514	2.00659	8.00195
592	4.81658	2.00639	8.00341
593	4.81796	2.00568	8.00524
594	4.81928	2.00459	8.00733
595	4.82051	2.00325	8.00961
596	4.82166	2.00179	8.01197
597	4.82271	2.00034	8.01433
598	4.82365	1.99903	8.0166
599	4.82446	1.99799	8.01868
600	4.82515	1.99735	8.02048
601	4.82569	1.99724	8.02192
602	4.82608	1.99747	8.02314
603	4.82631	1.99781	8.02434
604	4.82641	1.99826	8.0255
605	4.82638	1.99883	8.02659
606	4.82625	1.99954	8.02758
607	4.82601	2.00041	8.02845
608	4.82569	2.00144	8.02918
609	4.82531	2.00266	8.02975
610	4.82486	2.00407	8.03012
611	4.82438	2.00568	8.03027
612	4.82387	2.00752	8.03019
613	4.82334	2.00959	8.02983
614	4.8227	2.01191	8.02915
615	4.82185	2.01446	8.02812
616	4.82085	2.01723	8.02681
617	4.81975	2.02021	8.02525
618	4.81859	2.02338	8.0235
619	4.81743	2.02674	8.0216
620	4.8163	2.03026	8.01962
621	4.81527	2.03394	8.01759
622	4.81437	2.03776	8.01556
623	4.81366	2.04171	8.0136
624	4.81318	2.04578	8.01173
625	4.81299	2.04995	8.01003
626	4.81317	2.05449	8.00849
627	4.81371	2.0596	8.00706
628	4.81455	2.06513	8.00571
629	4.81561	2.07095	8.0044
630	4.8168	2.0769	8.0031
631	4.81806	2.08286	8.00177
632	4.8193	2.08868	8.00038
633	4.82044	2.09422	7.99889
634	4.8214	2.09934	7.99726
635	4.82211	2.1039	7.99546
636	4.8225	2.10777	7.99346
637	4.82247	2.11079	7.99122
638	4.82206	2.11285	7.98872
639	4.82136	2.11403	7.98599
640	4.82042	2.11448	7.98306
641	4.81926	2.11436	7.97996
642	4.81793	2.11381	7.97673
643	4.81646	2.11301	7.97339
644	4.81489	2.11209	7.96999
645	4.81326	2.11122	7.96655
646	4.8116	2.11054	7.9631
647	4.80995	2.11022	7.95967
648	4.80836	2.11041	7.9563
649	4.80685	2.11126	7.95303
650	4.80551	2.11267	7.94985
651	4.80434	2.11438	7.94675
652	4.80329	2.11637	7.94369
653	4.80228	2.1186	7.94066
654	4.80124	2.12102	7.93762
655	4.80011	2.12361	7.93454
656	4.79882	2.12632	7.93141
657	4.7973	2.12911	7.92818
658	4.79548	2.13196	7.92484
659	4.7933	2.13482	7.92136
660	4.79069	2.13765	7.9177
661	4.78757	2.14042	7.91385
662	4.7838	2.1431	7.90978
663	4.77934	2.14575	7.9055
664	4.77432	2.14838	7.90104
665	4.76887	2.15102	7.89644
666	4.76313	2.15372	7.89172
667	4.75722	2.1565	7.88691
668	4.75127	2.15939	7.88205
669	4.74542	2.16242	7.87716
670	4.7398	2.16564	7.87228
671	4.73452	2.16906	7.86743
672	4.72974	2.17271	7.86264
673	4.72556	2.17665	7.85794
674	4.72197	2.18088	7.85307
675	4.71877	2.18541	7.84782
676	4.71592	2.1902	7.84231
677	4.71336	2.1952	7.83668
678	4.71101	2.20038	7.83105
679	4.70884	2.20569	7.82555
680	4.70676	2.2111	7.82031
681	4.70473	2.21657	7.81546
682	4.70268	2.22206	7.81114
683	4.70056	2.22752	7.80745
684	4.6983	2.23292	7.80455
685	4.69583	2.23823	7.80255
686	4.69312	2.24364	7.80166
687	4.69017	2.24934	7.80187
688	4.68706	2.25523	7.803
689	4.68386	2.26122	7.80484
690	4.68065	2.26724	7.8072
691	4.67749	2.27318	7.80989
692	4.67445	2.27897	7.8127
693	4.67161	2.28451	7.81543
694	4.66904	2.28971	7.81791
695	4.66681	2.29449	7.81992
696	4.66499	2.29876	7.82127
697	4.66365	2.30243	7.82177
698	4.66291	2.30556	7.8214
699	4.66277	2.30828	7.82036
700	4.66312	2.31062	7.81878
701	4.66385	2.3126	7.81679
702	4.66485	2.31425	7.81455
703	4.666	2.31558	7.81217
704	4.6672	2.31663	7.8098
705	4.66834	2.31742	7.80757
706	4.6693	2.31796	7.80561
707	4.66998	2.31829	7.80407
708	4.67026	2.31843	7.80308
709	4.67003	2.31839	7.80277
710	4.66935	2.31786	7.80322
711	4.66839	2.31659	7.80435
712	4.66717	2.31474	7.80602
713	4.66575	2.31248	7.8081
714	4.66415	2.30999	7.81046
715	4.66241	2.30742	7.81296
716	4.66057	2.30495	7.81547
717	4.65866	2.30274	7.81786
718	4.65673	2.30096	7.82
719	4.65482	2.29978	7.82176
720	4.65294	2.29936	7.823
721	4.65116	2.29988	7.8236
722	4.64943	2.30143	7.82365
723	4.64769	2.30388	7.82337
724	4.64594	2.30709	7.82278
725	4.64416	2.31089	7.82192
726	4.64237	2.31512	7.8208
727	4.64053	2.31962	7.81945
728	4.63866	2.32423	7.81791
729	4.63675	2.32879	7.8162
730	4.63478	2.33315	7.81435
731	4.63275	2.33713	7.81238
732	4.63066	2.34058	7.81032
733	4.6285	2.34334	7.80819
734	4.62612	2.34568	7.80579
735	4.62344	2.34793	7.80293
736	4.62055	2.35004	7.79972
737	4.61752	2.35199	7.79627
738	4.61444	2.35373	7.79267
739	4.61139	2.35522	7.78903
740	4.60845	2.35642	7.78546
741	4.60571	2.35729	7.78205
742	4.60325	2.35779	7.7789
743	4.60114	2.35788	7.77613
744	4.59947	2.35752	7.77383
745	4.59832	2.35667	7.77211
746	4.59773	2.35504	7.77097
747	4.59761	2.3525	7.77031
748	4.59791	2.34923	7.77005
749	4.59855	2.34541	7.77013
750	4.59946	2.34122	7.77047
751	4.60059	2.33683	7.77102
752	4.60185	2.33244	7.77169
753	4.60319	2.32822	7.77243
754	4.60453	2.32435	7.77316
755	4.60582	2.32101	7.77381
756	4.60697	2.31838	7.77431
757	4.60793	2.31664	7.7746
758	4.60888	2.31567	7.77472
759	4.61001	2.31519	7.77475
760	4.61126	2.31517	7.77474
761	4.61257	2.31554	7.77469
762	4.61389	2.31626	7.77464
763	4.61516	2.31728	7.7746
764	4.61632	2.31856	7.7746
765	4.61731	2.32004	7.77466
766	4.61809	2.32169	7.7748
767	4.61858	2.32344	7.77505
768	4.61875	2.32526	7.77542
769	4.61851	2.32709	7.77595
770	4.61795	2.32903	7.77664
771	4.61715	2.33122	7.77748
772	4.61613	2.33361	7.77846
773	4.61487	2.33619	7.77953
774	4.6134	2.33892	7.78069
775	4.61171	2.34179	7.78191
776	4.60981	2.34477	7.78317
777	4.60769	2.34782	7.78444
778	4.60537	2.35093	7.7857
779	4.60285	2.35408	7.78693
780	4.60013	2.35722	7.78811
781	4.59721	2.36035	7.7892
782	4.59385	2.36367	7.7903
783	4.58988	2.36734	7.79149
784	4.58544	2.37128	7.79273
785	4.58066	2.37537	7.794
786	4.57567	2.37952	7.79525
787	4.57061	2.38362	7.79647
788	4.56561	2.38758	7.79761
789	4.56081	2.39129	7.79865
790	4.55634	2.39464	7.79955
791	4.55233	2.39755	7.80028
792	4.54892	2.3999	7.80081
793	4.54624	2.4016	7.80111
794	4.5442	2.40268	7.8011
795	4.5426	2.40326	7.80075
796	4.5414	2.40339	7.80014
797	4.54057	2.40312	7.79933
798	4.54006	2.4025	7.79838
799	4.53985	2.40159	7.79737
800	4.5399	2.40042	7.79634
801	4.54017	2.39905	7.79538
802	4.54063	2.39752	7.79454
803	4.54124	2.3959	7.79389
804	4.54197	2.39422	7.79349
805	4.54278	2.39253	7.79342
806	4.54385	2.39061	7.7937
807	4.54533	2.38823	7.79429
808	4.54716	2.3855	7.79513
809	4.54925	2.38252	7.79615
810	4.55153	2.37939	7.7973
811	4.55392	2.3762	7.79851
812	4.55634	2.37307	7.79972
813	4.55872	2.37007	7.80087
814	4.56099	2.36732	7.80191
815	4.56307	2.36492	7.80276
816	4.56487	2.36295	7.80337
817	4.56634	2.36153	7.80368
818	4.5675	2.36059	7.80371
819	4.56849	2.35996	7.80354
820	4.56932	2.35964	7.8032
821	4.57002	2.35959	7.80271
822	4.5706	2.35978	7.8021
823	4.57108	2.36019	7.8014
824	4.57149	2.36079	7.80063
825	4.57184	2.36155	7.79982
826	4.57216	2.36245	7.79899
827	4.57246	2.36347	7.79818
828	4.57278	2.36456	7.7974
829	4.57312	2.36572	7.79668
830	4.57341	2.36713	7.79599
831	4.57356	2.36894	7.79528
832	4.57362	2.37107	7.79455
833	4.57361	2.37343	7.7938
834	4.57357	2.37592	7.79303
835	4.57352	2.37846	7.79225
836	4.57351	2.38097	7.79146
837	4.57356	2.38334	7.79066
838	4.57371	2.38549	7.78986
839	4.57398	2.38734	7.78906
840	4.57442	2.38879	7.78825
841	4.57505	2.38975	7.78745
842	4.57593	2.39025	7.78653
843	4.57707	2.39041	7.78544
844	4.57841	2.39026	7.78421
845	4.5799	2.38984	7.78293
846	4.58149	2.38921	7.78163
847	4.58311	2.3884	7.78039
848	4.58473	2.38746	7.77927
849	4.58629	2.38643	7.77832
850	4.58772	2.38536	7.7776
851	4.58899	2.38428	7.77718
852	4.59003	2.38324	7.77711
853	4.5908	2.38228	7.77745
854	4.59132	2.38128	7.77837
855	4.59169	2.38013	7.77991
856	4.5919	2.37886	7.78194
857	4.59199	2.3775	7.78433
858	4.59196	2.3761	7.78695
859	4.59183	2.37469	7.78968
860	4.59161	2.3733	7.79239
861	4.59131	2.37198	7.79495
862	4.59095	2.37077	7.79723
863	4.59055	2.36969	7.7991
864	4.59012	2.36879	7.80044
865	4.58966	2.3681	7.80113
866	4.58895	2.3678	7.80116
867	4.58781	2.36796	7.80068
868	4.58636	2.36847	7.79978
869	4.58472	2.3692	7.79852
870	4.58303	2.37004	7.79699
871	4.5814	2.37085	7.79525
872	4.57996	2.37153	7.79339
873	4.57882	2.37194	7.79148
874	4.57811	2.37198	7.78959
875	4.57796	2.37152	7.7878
876	4.57849	2.37043	7.78619
877	4.57982	2.36861	7.78483
878	4.58203	2.36596	7.78359
879	4.58504	2.36255	7.7823
880	4.58872	2.35852	7.78099
881	4.59296	2.35398	7.77968
882	4.59763	2.34906	7.77839
883	4.60262	2.34388	7.77715
884	4.60778	2.33858	7.77598
885	4.61301	2.33327	7.77492
886	4.61819	2.32808	7.77397
887	4.62318	2.32314	7.77317
888	4.62786	2.31857	7.77254
889	4.63213	2.3145	7.7721
890	4.63625	2.31071	7.77194
891	4.64056	2.30696	7.77208
892	4.64497	2.30327	7.77245
893	4.6494	2.29967	7.773
894	4.65377	2.29619	7.77367
895	4.65801	2.29287	7.77441
896	4.66202	2.28972	7.77516
897	4.66574	2.28678	7.77585
898	4.66908	2.28409	7.77643
899	4.67195	2.28166	7.77685
900	4.67429	2.27954	7.77704
901	4.67601	2.27775	7.77695
902	4.67701	2.27628	7.77644
903	4.67734	2.27508	7.77547
904	4.67708	2.27414	7.77416
905	4.67634	2.27346	7.77262
906	4.67523	2.27301	7.77098
907	4.67383	2.2728	7.76934
908	4.67225	2.27281	7.76783
909	4.6706	2.27302	7.76655
910	4.66898	2.27343	7.76563
911	4.66747	2.27402	7.76517
912	4.66619	2.27479	7.7653
913	4.66524	2.27572	7.76613
914	4.66447	2.27699	7.76777
915	4.6637	2.27872	7.77017
916	4.66292	2.28082	7.77321
917	4.66216	2.28321	7.77673
918	4.66143	2.28579	7.78061
919	4.66072	2.28849	7.7847
920	4.66006	2.2912	7.78887
921	4.65946	2.29384	7.79298
922	4.65893	2.29632	7.7969
923	4.65847	2.29855	7.80047
924	4.65811	2.30044	7.80358
925	4.65784	2.3019	7.80608
926	4.65793	2.3027	7.80821
927	4.65852	2.30276	7.81028
928	4.65947	2.30229	7.81225
929	4.66063	2.30146	7.81406
930	4.66186	2.30048	7.81567
931	4.66301	2.29952	7.81705
932	4.66394	2.29879	7.81813
933	4.6645	2.29846	7.81889
934	4.66455	2.29873	7.81926
935	4.66394	2.29979	7.81922
936	4.66253	2.30183	7.81871
937	4.66017	2.30503	7.81768
938	4.65674	2.30945	7.81586
939	4.65233	2.31492	7.81313
940	4.6471	2.32129	7.80965
941	4.64119	2.3284	7.80562
942	4.63478	2.33612	7.80121
943	4.628	2.34428	7.7966
944	4.62104	2.35274	7.79198
945	4.61403	2.36135	7.78751
946	4.60714	2.36996	7.78339
947	4.60053	2.37842	7.77978
948	4.59435	2.38658	7.77688
949	4.58875	2.39429	7.77486
950	4.58361	2.40195	7.77356
951	4.57865	2.40998	7.77267
952	4.57385	2.41825	7.77217
953	4.56919	2.42664	7.77203
954	4.56464	2.43503	7.77224
955	4.56019	2.44329	7.77276
956	4.55582	2.45132	7.77358
957	4.55149	2.45897	7.77467
958	4.5472	2.46615	7.77602
959	4.54291	2.47271	7.77759
960	4.53861	2.47855	7.77936
961	4.53428	2.48353	7.78131
962	4.5299	2.48745	7.78344
963	4.52548	2.49029	7.78577
964	4.52105	2.49226	7.78832
965	4.51664	2.49354	7.7911
966	4.51225	2.49434	7.79413
967	4.50791	2.49485	7.79743
968	4.50364	2.49526	7.80101
969	4.49947	2.49577	7.80488
970	4.4954	2.49657	7.80907
971	4.49147	2.49787	7.81359
972	4.48769	2.49984	7.81846
973	4.48408	2.5027	7.82368
974	4.48072	2.50632	7.82916
975	4.47763	2.51042	7.83479
976	4.47475	2.51493	7.84063
977	4.47205	2.5198	7.84673
978	4.46945	2.52496	7.85315
979	4.46691	2.53036	7.85993
980	4.46437	2.53593	7.86713
981	4.46179	2.5416	7.8748
982	4.4591	2.54733	7.88299
983	4.45626	2.55305	7.89176
984	4.4532	2.55869	7.90115
985	4.44988	2.5642	7.91122
986	4.44631	2.56976	7.9222
987	4.44254	2.57558	7.93416
988	4.4386	2.58159	7.94696
989	4.43453	2.58771	7.96044
990	4.43036	2.59388	7.97443
991	4.42612	2.60003	7.9888
992	4.42182	2.60609	8.00337
993	4.41752	2.612	8.018
994	4.41323	2.61769	8.03253
995	4.40899	2.62308	8.0468
996	4.40483	2.62812	8.06066
997	4.40078	2.63272	8.07395
998	4.3967	2.637	8.08696
999	4.39248	2.64106	8.10005
1000	4.38818	2.64491	8.11317
1001	4.38383	2.64855	8.12624
1002	4.37951	2.65196	8.13921
1003	4.37525	2.65515	8.15202
1004	4.37112	2.6581	8.1646
1005	4.36717	2.66081	8.17691
1006	4.36344	2.66328	8.18887
1007	4.36	2.66549	8.20043
1008	4.35689	2.66745	8.21152
1009	4.35417	2.66915	8.22209
1010	4.35189	2.67045	8.23213
1011	4.35001	2.67127	8.24169
1012	4.34849	2.6717	8.25083
1013	4.34726	2.6718	8.25958
1014	4.34626	2.67166	8.26798
1015	4.34543	2.67135	8.27609
1016	4.34471	2.67095	8.28394
1017	4.34404	2.67054	8.29158
1018	4.34335	2.67019	8.29905
1019	4.3426	2.66999	8.30639
1020	4.34172	2.67001	8.31365
1021	4.34065	2.67033	8.32087
1022	4.33952	2.67082	8.32801
1023	4.33849	2.67132	8.335
1024	4.33752	2.67184	8.34184
1025	4.33657	2.67242	8.34851
1026	4.33561	2.67306	8.35501
1027	4.33461	2.67378	8.36133
1028	4.33352	2.67461	8.36748
1029	4.33233	2.67555	8.37343
1030	4.33098	2.67664	8.37919
1031	4.32945	2.67789	8.38474
1032	4.32771	2.67932	8.39009
1033	4.32571	2.68094	8.39523
1034	4.32331	2.68284	8.40017
1035	4.32047	2.68504	8.40495
1036	4.31727	2.68749	8.40956
1037	4.31383	2.69013	8.41398
1038	4.31024	2.69292	8.4182
1039	4.3066	2.69579	8.42222
1040	4.30301	2.69869	8.42603
1041	4.29958	2.70157	8.42961
1042	4.29639	2.70438	8.43295
1043	4.29356	2.70704	8.43605
1044	4.29117	2.70953	8.43889
1045	4.28934	2.71176	8.44148
1046	4.28805	2.71379	8.44359
1047	4.28718	2.71569	8.44511
1048	4.28669	2.71747	8.44615
1049	4.2865	2.71916	8.44685
1050	4.28657	2.72077	8.44731
1051	4.28682	2.72232	8.44765
1052	4.28722	2.72382	8.448
1053	4.28768	2.7253	8.44847
1054	4.28817	2.72678	8.44917
1055	4.28861	2.72826	8.45024
1056	4.28896	2.72978	8.45178
1057	4.28914	2.73134	8.45391
1058	4.28922	2.73293	8.45684
1059	4.28928	2.73449	8.46058
1060	4.28934	2.73604	8.46493
1061	4.2894	2.73759	8.46971
1062	4.28948	2.73912	8.47473
1063	4.28959	2.74066	8.4798
1064	4.28974	2.74219	8.48473
1065	4.28994	2.74373	8.48934
1066	4.2902	2.74527	8.49343
1067	4.29053	2.74683	8.49683
1068	4.29094	2.74839	8.49934
1069	4.29145	2.74998	8.50077
1070	4.29215	2.75164	8.50106
1071	4.2931	2.7534	8.50035
1072	4.29424	2.75524	8.49881
1073	4.29549	2.75713	8.4966
1074	4.29681	2.75901	8.49388
1075	4.29813	2.76087	8.4908
1076	4.29939	2.76267	8.48754
1077	4.30052	2.76438	8.48424
1078	4.30146	2.76596	8.48107
1079	4.30216	2.76737	8.4782
1080	4.30254	2.76859	8.47577
1081	4.30256	2.76959	8.47395
1082	4.30199	2.77041	8.47251
1083	4.30079	2.77115	8.47112
1084	4.2991	2.77179	8.4698
1085	4.29708	2.77231	8.46859
1086	4.29487	2.77271	8.46751
1087	4.29262	2.77296	8.46659
1088	4.29048	2.77306	8.46584
1089	4.28861	2.773	8.46531
1090	4.28716	2.77274	8.465
1091	4.28627	2.7723	8.46495
1092	4.28609	2.77164	8.46519
1093	4.28679	2.77077	8.46573
1094	4.28845	2.7696	8.46668
1095	4.29098	2.76811	8.46807
1096	4.29423	2.76634	8.46982
1097	4.29804	2.76435	8.47188
1098	4.30228	2.76217	8.47417
1099	4.30677	2.75986	8.47662
1100	4.31138	2.75746	8.47916
1101	4.31595	2.75502	8.48173
1102	4.32032	2.75258	8.48426
1103	4.32436	2.75019	8.48668
1104	4.3279	2.7479	8.48892
1105	4.33079	2.74575	8.49091
1106	4.33309	2.74366	8.49252
1107	4.335	2.74152	8.49374
1108	4.33659	2.73936	8.49468
1109	4.33792	2.73718	8.49546
1110	4.33906	2.735	8.4962
1111	4.34007	2.73285	8.49702
1112	4.34103	2.73073	8.49802
1113	4.34199	2.72867	8.49934
1114	4.34302	2.72667	8.50109
1115	4.34419	2.72476	8.50339
1116	4.34557	2.72294	8.50635
1117	4.34722	2.72125	8.51009
1118	4.34909	2.71966	8.51482
1119	4.35108	2.71815	8.52057
1120	4.35318	2.71671	8.52712
1121	4.35536	2.71535	8.5343
1122	4.35762	2.71406	8.5419
1123	4.35993	2.71283	8.54974
1124	4.36229	2.71167	8.55763
1125	4.36468	2.71056	8.56537
1126	4.36708	2.70951	8.57276
1127	4.36948	2.7085	8.57963
1128	4.37186	2.70754	8.58577
1129	4.3742	2.70662	8.59099
1130	4.37672	2.70569	8.5954
1131	4.37956	2.70472	8.59928
1132	4.38262	2.70374	8.6027
1133	4.38579	2.70279	8.60571
1134	4.38898	2.70188	8.60837
1135	4.39207	2.70106	8.61077
1136	4.39498	2.70036	8.61295
1137	4.39758	2.6998	8.61498
1138	4.39979	2.69941	8.61692
1139	4.40149	2.69924	8.61885
1140	4.4026	2.6993	8.62081
1141	4.40299	2.69963	8.62289
1142	4.40269	2.70024	8.62503
1143	4.40182	2.70112	8.62715
1144	4.40043	2.70224	8.62922
1145	4.39858	2.70356	8.63123
1146	4.39633	2.70505	8.63315
1147	4.39375	2.7067	8.63497
1148	4.39088	2.70846	8.63666
1149	4.38779	2.71031	8.63821
1150	4.38454	2.71221	8.63959
1151	4.38118	2.71415	8.64079
1152	4.37778	2.71609	8.64178
1153	4.37439	2.718	8.64255
1154	4.37066	2.72009	8.64302
1155	4.36628	2.72251	8.64317
1156	4.36142	2.72518	8.64304
1157	4.35623	2.728	8.6427
1158	4.35089	2.73088	8.64219
1159	4.34554	2.73372	8.64157
1160	4.34035	2.73644	8.64089
1161	4.33547	2.73895	8.64021
1162	4.33108	2.74114	8.63957
1163	4.32732	2.74293	8.63903
1164	4.32437	2.74423	8.63865
1165	4.32237	2.74494	8.63847
1166	4.32142	2.74507	8.63848
1167	4.32139	2.74472	8.63861
1168	4.32214	2.74396	8.63883
1169	4.32351	2.74284	8.63912
1170	4.32537	2.7414	8.63947
1171	4.32755	2.73971	8.63983
1172	4.32991	2.73781	8.64019
1173	4.33231	2.73577	8.64054
1174	4.33459	2.73364	8.64083
1175	4.3366	2.73146	8.64106
1176	4.3382	2.72931	8.64119
1177	4.33924	2.72722	8.64121
1178	4.33985	2.72495	8.64107
1179	4.3403	2.72228	8.64076
1180	4.34059	2.71932	8.64033
1181	4.34075	2.71616	8.63982
1182	4.34079	2.71291	8.63926
1183	4.34073	2.70967	8.63869
1184	4.34059	2.70654	8.63816
1185	4.34039	2.70362	8.63769
1186	4.34014	2.70101	8.63734
1187	4.33987	2.69882	8.63713
1188	4.33959	2.69715	8.63711
1189	4.33932	2.69609	8.63731
1190	4.33892	2.69563	8.63771
1191	4.33829	2.69563	8.63823
1192	4.3375	2.69604	8.63887
1193	4.3366	2.69681	8.63963
1194	4.33566	2.6979	8.64049
1195	4.33473	2.69925	8.64146
1196	4.33388	2.70082	8.64253
1197	4.33318	2.70255	8.64369
1198	4.33268	2.70439	8.64493
1199	4.33244	2.7063	8.64626
1200	4.33253	2.70822	8.64766
1201	4.333	2.7101	8.64913
1202	4.33394	2.71219	8.65076
1203	4.33533	2.7147	8.6526
1204	4.33709	2.71753	8.65461
1205	4.33912	2.72058	8.65674
1206	4.34136	2.72374	8.65897
1207	4.34372	2.72691	8.66124
1208	4.34613	2.72999	8.66351
1209	4.34849	2.73288	8.66574
1210	4.35073	2.73547	8.66789
1211	4.35276	2.73767	8.66992
1212	4.35452	2.73937	8.67178
1213	4.35591	2.74046	8.67343
1214	4.35698	2.74089	8.67487
1215	4.35787	2.74072	8.67614
1216	4.35859	2.74005	8.67726
1217	4.35917	2.73899	8.67828
1218	4.35962	2.73763	8.67921
1219	4.35998	2.73607	8.6801
1220	4.36026	2.73443	8.68095
1221	4.36048	2.7328	8.68182
1222	4.36068	2.73127	8.68271
1223	4.36087	2.72996	8.68367
1224	4.36107	2.72897	8.68473
1225	4.36131	2.72839	8.6859
1226	4.36157	2.7281	8.68711
1227	4.36181	2.72788	8.68826
1228	4.36202	2.72776	8.68938
1229	4.36222	2.72774	8.69051
1230	4.36238	2.72783	8.69168
1231	4.3625	2.72805	8.6929
1232	4.36259	2.72839	8.69423
1233	4.36263	2.72888	8.69567
1234	4.36263	2.72952	8.69727
1235	4.36257	2.73032	8.69906
1236	4.36246	2.73129	8.70106
1237	4.36228	2.73245	8.7033
1238	4.36191	2.73397	8.70594
1239	4.36123	2.73595	8.70903
1240	4.36035	2.7383	8.71249
1241	4.35934	2.7409	8.71619
1242	4.35828	2.74365	8.72006
1243	4.35726	2.74645	8.72397
1244	4.35635	2.7492	8.72784
1245	4.35563	2.75178	8.73155
1246	4.35519	2.75409	8.73502
1247	4.35512	2.75604	8.73813
1248	4.35548	2.7575	8.74079
1249	4.35636	2.75839	8.74289
1250	4.35788	2.75874	8.74451
1251	4.36	2.7587	8.74578
1252	4.36261	2.75832	8.74674
1253	4.36562	2.75764	8.74742
1254	4.3689	2.75668	8.74784
1255	4.37234	2.7555	8.74805
1256	4.37585	2.75413	8.74807
1257	4.37931	2.75261	8.74792
1258	4.38261	2.75098	8.74764
1259	4.38563	2.74928	8.74726
1260	4.38828	2.74755	8.74681
1261	4.39044	2.74583	8.74631
1262	4.39206	2.74395	8.74558
1263	4.39322	2.74177	8.74445
1264	4.39403	2.73936	8.74302
1265	4.39458	2.73677	8.74136
1266	4.39496	2.73407	8.73957
1267	4.39529	2.73132	8.73774
1268	4.39565	2.7286	8.73595
1269	4.39615	2.72595	8.7343
1270	4.39688	2.72346	8.73287
1271	4.39794	2.72118	8.73174
1272	4.39943	2.71917	8.73101
1273	4.40145	2.71751	8.73077
1274	4.40408	2.71613	8.73106
1275	4.40725	2.71492	8.73182
1276	4.41086	2.71387	8.73297
1277	4.41481	2.71299	8.73442
1278	4.41899	2.71225	8.7361
1279	4.42331	2.71165	8.73791
1280	4.42764	2.71118	8.73977
1281	4.4319	2.71083	8.74161
1282	4.43598	2.7106	8.74332
1283	4.43977	2.71047	8.74484
1284	4.44316	2.71044	8.74608
1285	4.44606	2.71049	8.74695
1286	4.44852	2.71073	8.74738
1287	4.4507	2.71122	8.7474
1288	4.45262	2.71192	8.74712
1289	4.45433	2.71278	8.74662
1290	4.45585	2.71375	8.74601
1291	4.45723	2.71479	8.74538
1292	4.45849	2.71584	8.74483
1293	4.45966	2.71688	8.74445
1294	4.46079	2.71783	8.74435
1295	4.46191	2.71867	8.74462
1296	4.46304	2.71935	8.74536
1297	4.46423	2.71981	8.74666
1298	4.46545	2.71997	8.74858
1299	4.46665	2.71983	8.75105
1300	4.46782	2.71947	8.75397
1301	4.46894	2.71896	8.75727
1302	4.47002	2.71838	8.76083
1303	4.47105	2.7178	8.76458
1304	4.47201	2.7173	8.76842
1305	4.4729	2.71695	8.77225
1306	4.4737	2.71684	8.77598
1307	4.47442	2.71703	8.77952
1308	4.47505	2.71761	8.78278
1309	4.47557	2.71864	8.78567
1310	4.47608	2.72012	8.78826
1311	4.47665	2.72195	8.7907
1312	4.47724	2.72409	8.79301
1313	4.47779	2.7265	8.79521
1314	4.47827	2.72914	8.79732
1315	4.47861	2.73197	8.79934
1316	4.47878	2.73495	8.80129
1317	4.47873	2.73805	8.8032
1318	4.47841	2.74122	8.80507
1319	4.47777	2.74442	8.80693
1320	4.47677	2.74762	8.80878
1321	4.47535	2.75078	8.81065
1322	4.47344	2.75406	8.81253
1323	4.47102	2.75764	8.8144
1324	4.46818	2.76143	8.81626
1325	4.465	2.76536	8.81809
1326	4.46155	2.76937	8.81988
1327	4.4579	2.77338	8.82164
1328	4.45413	2.77731	8.82334
1329	4.45033	2.78111	8.82498
1330	4.44656	2.7847	8.82656
1331	4.4429	2.788	8.82806
1332	4.43943	2.79094	8.82948
1333	4.43623	2.79346	8.8308
1334	4.43314	2.79549	8.83199
1335	4.42999	2.79707	8.83303
1336	4.42679	2.79828	8.83394
1337	4.4236	2.79919	8.83476
1338	4.42045	2.79989	8.83551
1339	4.41737	2.80046	8.83622
1340	4.41439	2.80098	8.83692
1341	4.41156	2.80152	8.83764
1342	4.4089	2.80216	8.83841
1343	4.40645	2.80299	8.83925
1344	4.40425	2.80408	8.8402
1345	4.40232	2.80551	8.84129
1346	4.40078	2.8072	8.84254
1347	4.39964	2.80902	8.84395
1348	4.39883	2.81095	8.84549
1349	4.39827	2.81299	8.84711
1350	4.39789	2.81513	8.84878
1351	4.3976	2.81737	8.85046
1352	4.39734	2.81971	8.85211
1353	4.39703	2.82213	8.8537
1354	4.3966	2.82463	8.85519
1355	4.39596	2.8272	8.85654
1356	4.39504	2.82984	8.85771
1357	4.39378	2.83254	8.85867
1358	4.39229	2.83531	8.85941
1359	4.39077	2.83816	8.85996
1360	4.38917	2.8411	8.86035
1361	4.38747	2.84412	8.86061
1362	4.38565	2.84722	8.86077
1363	4.38367	2.8504	8.86085
1364	4.38151	2.85365	8.8609
1365	4.37914	2.85698	8.86092
1366	4.37654	2.86038	8.86096
1367	4.37368	2.86386	8.86104
1368	4.37052	2.8674	8.86119
1369	4.36705	2.87101	8.86144
1370	4.36318	2.87468	8.86186
1371	4.3589	2.8784	8.86246
1372	4.35426	2.88219	8.86319
1373	4.34933	2.88604	8.86398
1374	4.34416	2.88997	8.86479
1375	4.33881	2.89397	8.86556
1376	4.33335	2.89806	8.86622
1377	4.32784	2.90224	8.86672
1378	4.32233	2.90652	8.86701
1379	4.31688	2.9109	8.86702
1380	4.31156	2.91539	8.86671
1381	4.30642	2.92	8.866
1382	4.30135	2.92484	8.86492
1383	4.2962	2.93	8.86354
1384	4.29099	2.93541	8.86189
1385	4.28576	2.94098	8.86
1386	4.28054	2.94665	8.85789
1387	4.27535	2.95235	8.85559
1388	4.27022	2.958	8.85313
1389	4.26519	2.96353	8.85054
1390	4.26027	2.96886	8.84784
1391	4.2555	2.97393	8.84506
1392	4.2509	2.97867	8.84223
1393	4.24652	2.98299	8.83938
1394	4.24228	2.98693	8.83636
1395	4.23815	2.99059	8.83305
1396	4.23413	2.99401	8.82951
1397	4.23021	2.9972	8.8258
1398	4.22642	3.0002	8.82199
1399	4.22275	3.00303	8.81813
1400	4.21921	3.00573	8.81429
1401	4.21582	3.00833	8.81054
1402	4.21257	3.01084	8.80692
1403	4.20947	3.0133	8.8035
1404	4.20653	3.01575	8.80035
1405	4.20376	3.0182	8.79753
1406	4.20118	3.02064	8.79511
1407	4.19878	3.02302	8.79309
1408	4.19656	3.02535	8.79137
1409	4.1945	3.0276	8.78987
1410	4.19259	3.02978	8.78852
1411	4.19081	3.03187	8.78723
1412	4.18914	3.03386	8.78591
1413	4.18758	3.03575	8.78448
1414	4.18611	3.03753	8.78286
1415	4.18471	3.03918	8.78097
1416	4.18337	3.04071	8.77871
1417	4.18207	3.04211	8.77602
1418	4.18087	3.04333	8.77286
1419	4.1798	3.04436	8.76929
1420	4.17886	3.04523	8.76539
1421	4.17802	3.04597	8.76124
1422	4.17727	3.0466	8.75688
1423	4.17659	3.04713	8.75241
1424	4.17596	3.04761	8.74789
1425	4.17538	3.04805	8.74339
1426	4.17482	3.04847	8.73898
1427	4.17426	3.04891	8.73472
1428	4.17369	3.04938	8.7307
1429	4.1731	3.04992	8.72698
1430	4.17257	3.05044	8.72358
1431	4.17218	3.05087	8.72045
1432	4.1719	3.05124	8.71753
1433	4.17167	3.05157	8.71475
1434	4.17147	3.05188	8.71207
1435	4.17126	3.05221	8.70942
1436	4.17098	3.05258	8.70673
1437	4.17061	3.05301	8.70397
1438	4.1701	3.05353	8.70105
1439	4.16941	3.05417	8.69793
1440	4.16851	3.05495	8.69454
1441	4.16735	3.05589	8.69083
1442	4.16574	3.05711	8.68678
1443	4.16359	3.05863	8.68244
1444	4.16105	3.0604	8.67786
1445	4.15824	3.06232	8.67308
1446	4.15529	3.06433	8.66816
1447	4.15233	3.06637	8.66314
1448	4.1495	3.06834	8.65806
1449	4.14693	3.07019	8.65298
1450	4.14475	3.07184	8.64794
1451	4.1431	3.07321	8.64299
1452	4.14209	3.07423	8.63818
1453	4.14188	3.07484	8.63355
1454	4.14252	3.07495	8.62895
1455	4.1439	3.07459	8.62425
1456	4.14592	3.07385	8.61948
1457	4.14844	3.07281	8.61471
1458	4.15136	3.07158	8.60998
1459	4.15454	3.07024	8.60533
1460	4.15788	3.06887	8.60084
1461	4.16125	3.06756	8.59653
1462	4.16454	3.06642	8.59247
1463	4.16761	3.06551	8.5887
1464	4.17036	3.06494	8.58528
1465	4.17266	3.0648	8.58225
1466	4.17474	3.06501	8.57974
1467	4.17687	3.06546	8.57779
1468	4.179	3.06611	8.57628
1469	4.18108	3.06695	8.57511
1470	4.18308	3.06794	8.57419
1471	4.18495	3.06905	8.57341
1472	4.18664	3.07028	8.57268
1473	4.1881	3.07158	8.57187
1474	4.1893	3.07294	8.57091
1475	4.19018	3.07432	8.56968
1476	4.19069	3.07571	8.56808
1477	4.19081	3.07708	8.56601
1478	4.19045	3.07853	8.56345
1479	4.18963	3.08015	8.56053
1480	4.18841	3.0819	8.55729
1481	4.18685	3.08375	8.55382
1482	4.18502	3.08566	8.55018
1483	4.183	3.08757	8.54645
1484	4.18083	3.08946	8.5427
1485	4.17858	3.09129	8.539
1486	4.17633	3.09301	8.53542
1487	4.17413	3.09459	8.53203
1488	4.17206	3.09598	8.5289
1489	4.17017	3.09715	8.5261
1490	4.1683	3.09808	8.52366
1491	4.16628	3.09882	8.52151
1492	4.16416	3.0994	8.51959
1493	4.16198	3.09984	8.51784
1494	4.15979	3.10018	8.51622
1495	4.15764	3.10044	8.51466
1496	4.15558	3.10065	8.51311
1497	4.15365	3.10085	8.51151
1498	4.1519	3.10107	8.50981
1499	4.15037	3.10133	8.50796
1500	4.14912	3.10167	8.50589
1501	4.1482	3.10211	8.50355
1502	4.14773	3.10261	8.50104
1503	4.14774	3.10311	8.49845
1504	4.14815	3.10362	8.49578
1505	4.14883	3.10413	8.49302
1506	4.1497	3.10466	8.49016
1507	4.15064	3.10521	8.48719
1508	4.15156	3.10578	8.48409
1509	4.15235	3.10639	8.48086
1510	4.15291	3.10704	8.47749
1511	4.15313	3.10773	8.47397
1512	4.15292	3.10847	8.47027
1513	4.15217	3.10926	8.46641
1514	4.15085	3.11011	8.46226
1515	4.14907	3.111	8.45779
1516	4.14691	3.11194	8.45305
1517	4.14443	3.11291	8.4481
1518	4.14172	3.11392	8.44301
1519	4.13886	3.11497	8.43783
1520	4.13593	3.11605	8.43264
1521	4.13299	3.11716	8.42749
1522	4.13014	3.11831	8.42244
1523	4.12744	3.11948	8.41756
1524	4.12497	3.12068	8.4129
1525	4.12282	3.1219	8.40854
1526	4.12089	3.12316	8.40444
1527	4.11904	3.12447	8.40051
1528	4.11726	3.12583	8.39675
1529	4.11556	3.12723	8.39311
1530	4.11394	3.12865	8.38957
1531	4.1124	3.1301	8.38612
1532	4.11094	3.13156	8.38272
1533	4.10957	3.13304	8.37934
1534	4.10828	3.13451	8.37597
1535	4.10708	3.13598	8.37258
1536	4.10596	3.13743	8.36914
1537	4.10494	3.13886	8.36563
1538	4.10403	3.14032	8.36209
1539	4.10328	3.14182	8.35858
1540	4.10265	3.14337	8.35508
1541	4.10212	3.14494	8.3516
1542	4.10168	3.1465	8.34812
1543	4.10131	3.14805	8.34463
1544	4.10098	3.14956	8.34114
1545	4.10067	3.15102	8.33762
1546	4.10036	3.15241	8.33407
1547	4.10004	3.15371	8.33049
1548	4.09967	3.1549	8.32686
1549	4.09925	3.15596	8.32318
1550	4.09886	3.15681	8.31938
1551	4.0986	3.1574	8.3154
1552	4.09843	3.15779	8.31129
1553	4.0983	3.15805	8.30711
1554	4.09817	3.15824	8.30291
1555	4.098	3.15842	8.29872
1556	4.09775	3.15865	8.2946
1557	4.09738	3.15899	8.29059
1558	4.09685	3.15951	8.28675
1559	4.09611	3.16026	8.28311
1560	4.09512	3.16131	8.27973
1561	4.09384	3.16271	8.27666
1562	4.09221	3.1645	8.27395
1563	4.09025	3.16661	8.27158
1564	4.08801	3.169	8.2695
1565	4.08554	3.17162	8.26765
1566	4.0829	3.17441	8.26595
1567	4.08017	3.17732	8.26436
1568	4.07738	3.18031	8.2628
1569	4.07461	3.18331	8.26122
1570	4.0719	3.18628	8.25956
1571	4.06932	3.18916	8.25775
1572	4.06693	3.19191	8.25573
1573	4.06478	3.19447	8.25345
1574	4.06285	3.19692	8.25095
1575	4.06106	3.19939	8.24834
1576	4.05938	3.20184	8.24564
1577	4.05779	3.20428	8.24284
1578	4.05627	3.20668	8.23995
1579	4.0548	3.20904	8.23699
1580	4.05335	3.21134	8.23397
1581	4.05191	3.21357	8.23087
1582	4.05044	3.21571	8.22773
1583	4.04894	3.21775	8.22454
1584	4.04737	3.21968	8.22131
1585	4.04571	3.22148	8.21805
1586	4.04392	3.22316	8.21468
1587	4.04198	3.22473	8.21115
1588	4.03994	3.2262	8.20748
1589	4.03784	3.22757	8.20372
1590	4.03572	3.22886	8.1999
1591	4.03362	3.23007	8.19607
1592	4.03158	3.23121	8.19227
1593	4.02965	3.23229	8.18852
1594	4.02787	3.23332	8.18487
1595	4.02627	3.23431	8.18137
1596	4.02489	3.23526	8.17803
1597	4.02379	3.23618	8.17492
1598	4.02303	3.23704	8.17199
1599	4.02261	3.23781	8.16919
1600	4.02246	3.2385	8.16652
1601	4.02253	3.23913	8.16396
1602	4.02274	3.2397	8.1615
1603	4.02303	3.24024	8.15912
1604	4.02333	3.24075	8.15683
1605	4.02358	3.24124	8.1546
1606	4.02372	3.24174	8.15242
1607	4.02367	3.24225	8.15028
1608	4.02337	3.24279	8.14818
1609	4.02276	3.24336	8.14609
1610	4.02187	3.24402	8.14412
1611	4.02079	3.24478	8.14233
1612	4.01955	3.2456	8.14068
1613	4.01816	3.24646	8.13912
1614	4.01665	3.24731	8.13762
1615	4.01505	3.24813	8.13612
1616	4.01339	3.24889	8.1346
1617	4.01168	3.24956	8.13301
1618	4.00995	3.25009	8.13129
1619	4.00822	3.25047	8.12942
1620	4.00652	3.25066	8.12735
1621	4.00488	3.25062	8.12504
1622	4.0031	3.2504	8.12244
1623	4.00104	3.25007	8.11958
1624	3.99879	3.24962	8.11651
1625	3.99643	3.24904	8.11328
1626	3.99405	3.24834	8.10992
1627	3.99174	3.24751	8.10651
1628	3.98958	3.24654	8.10307
1629	3.98766	3.24543	8.09966
1630	3.98607	3.24418	8.09633
1631	3.98489	3.24279	8.09312
1632	3.98422	3.24124	8.09009
1633	3.98413	3.23954	8.08728
1634	3.98482	3.2375	8.08461
1635	3.98631	3.23503	8.08198
1636	3.98843	3.2322	8.0794
1637	3.99105	3.22914	8.07688
1638	3.99398	3.22593	8.07444
1639	3.99709	3.22269	8.07209
1640	4.00022	3.21949	8.06985
1641	4.0032	3.21646	8.06772
1642	4.00588	3.21368	8.06572
1643	4.00811	3.21126	8.06386
1644	4.00972	3.2093	8.06215
1645	4.01057	3.2079	8.06061
1646	4.01073	3.20707	8.05933
1647	4.01042	3.20672	8.05833
1648	4.00971	3.20678	8.05757
1649	4.00864	3.20717	8.05698
1650	4.00727	3.20782	8.05653
1651	4.00566	3.20865	8.05616
1652	4.00386	3.20959	8.0558
1653	4.00192	3.21057	8.05542
1654	3.99991	3.2115	8.05496
1655	3.99787	3.21232	8.05435
1656	3.99586	3.21295	8.05356
1657	3.99394	3.21332	8.05253
1658	3.99187	3.21353	8.0512
1659	3.98944	3.21372	8.0496
1660	3.98675	3.21389	8.04778
1661	3.98388	3.21402	8.04582
1662	3.98094	3.21411	8.04378
1663	3.97801	3.21416	8.04172
1664	3.97518	3.21415	8.0397
1665	3.97256	3.21408	8.03779
1666	3.97023	3.21394	8.03605
1667	3.96828	3.21372	8.03454
1668	3.96681	3.21342	8.03333
1669	3.96592	3.21304	8.03247
1670	3.96569	3.2125	8.03202
1671	3.96611	3.21179	8.03194
1672	3.96705	3.21094	8.03215
1673	3.96839	3.20998	8.0326
1674	3.97003	3.20896	8.03321
1675	3.97184	3.2079	8.03393
1676	3.97372	3.20684	8.0347
1677	3.97555	3.20582	8.03543
1678	3.9772	3.20488	8.03608
1679	3.97857	3.20404	8.03657
1680	3.97955	3.20335	8.03683
1681	3.98001	3.20283	8.03682
1682	3.9801	3.20247	8.03663
1683	3.98005	3.20221	8.03641
1684	3.97985	3.20204	8.03615
1685	3.97949	3.20195	8.03581
1686	3.97896	3.20194	8.03538
1687	3.97825	3.20199	8.03485
1688	3.97736	3.20209	8.03418
1689	3.97627	3.20224	8.03336
1690	3.97499	3.20243	8.03237
1691	3.97349	3.20264	8.03118
1692	3.97178	3.20287	8.02979
1693	3.96985	3.20312	8.02816
1694	3.96752	3.20339	8.02613
1695	3.9647	3.20372	8.02359
1696	3.96148	3.20409	8.02067
1697	3.95797	3.20451	8.01747
1698	3.95426	3.20496	8.01409
1699	3.95044	3.20545	8.01065
1700	3.94662	3.20596	8.00726
1701	3.94288	3.2065	8.00403
1702	3.93934	3.20704	8.00106
1703	3.93607	3.2076	7.99846
1704	3.93319	3.20816	7.99635
1705	3.93079	3.20872	7.99483
1706	3.92876	3.20933	7.99387
1707	3.92695	3.21004	7.99335
1708	3.92533	3.21082	7.99321
1709	3.92391	3.21164	7.9934
1710	3.92268	3.21248	7.99384
1711	3.92163	3.21331	7.9945
1712	3.92075	3.21409	7.9953
1713	3.92003	3.2148	7.99621
1714	3.91947	3.21542	7.99715
1715	3.91906	3.21592	7.99807
1716	3.91878	3.21626	7.99892
1717	3.91864	3.21642	7.99963
1718	3.91879	3.21637	8.00035
1719	3.91933	3.21612	8.00122
1720	3.92019	3.2157	8.00221
1721	3.92128	3.21515	8.00327
1722	3.92253	3.21451	8.00437
1723	3.92386	3.2138	8.00547
1724	3.92518	3.21307	8.00654
1725	3.92642	3.21234	8.00753
1726	3.9275	3.21166	8.0084
1727	3.92833	3.21105	8.00913
1728	3.92885	3.21056	8.00968
1729	3.92896	3.21021	8.01
1730	3.92876	3.21004	8.01002
1731	3.9284	3.21004	8.00974
1732	3.92787	3.21017	8.00923
1733	3.92718	3.21039	8.00853
1734	3.92633	3.21064	8.00773
1735	3.92532	3.2109	8.00688
1736	3.92414	3.21111	8.00604
1737	3.92281	3.21124	8.00529
1738	3.92132	3.21124	8.00467
1739	3.91966	3.21107	8.00427
1740	3.91786	3.21069	8.00413
1741	3.91589	3.21005	8.00433
1742	3.91352	3.20926	8.00492
1743	3.91059	3.20843	8.00589
1744	3.90723	3.20753	8.00715
1745	3.90358	3.20653	8.00863
1746	3.89977	3.2054	8.01025
1747	3.89593	3.20412	8.01194
1748	3.89221	3.20265	8.01362
1749	3.88873	3.20097	8.01522
1750	3.88562	3.19904	8.01665
1751	3.88303	3.19685	8.01785
1752	3.88109	3.19435	8.01873
1753	3.87993	3.19153	8.01923
1754	3.87956	3.18828	8.01925
1755	3.87984	3.18457	8.01881
1756	3.88069	3.18048	8.01802
1757	3.882	3.17607	8.01696
1758	3.88369	3.17142	8.01575
1759	3.88567	3.1666	8.01447
1760	3.88784	3.16169	8.01323
1761	3.89012	3.15674	8.01212
1762	3.89242	3.15184	8.01123
1763	3.89464	3.14706	8.01067
1764	3.89669	3.14246	8.01054
1765	3.89849	3.13812	8.01092
1766	3.9002	3.13397	8.01191
1767	3.90204	3.12988	8.01345
1768	3.90397	3.12584	8.01544
1769	3.90596	3.12185	8.01776
1770	3.90796	3.1179	8.02031
1771	3.90994	3.114	8.02298
1772	3.91185	3.11013	8.02566
1773	3.91367	3.10629	8.02825
1774	3.91536	3.10248	8.03063
1775	3.91686	3.09869	8.03271
1776	3.91816	3.09492	8.03436
1777	3.9192	3.09116	8.03549
1778	3.91985	3.08734	8.03604
1779	3.92006	3.08342	8.0361
1780	3.91992	3.07944	8.03578
1781	3.91955	3.07544	8.03515
1782	3.91904	3.07146	8.03433
1783	3.91849	3.06756	8.03339
1784	3.91801	3.06377	8.03244
1785	3.9177	3.06014	8.03157
1786	3.91767	3.0567	8.03088
1787	3.91801	3.05351	8.03045
1788	3.91883	3.05061	8.03039
1789	3.92023	3.04804	8.03078
1790	3.92207	3.0459	8.03165
1791	3.92416	3.04422	8.03289
1792	3.92651	3.04291	8.03444
1793	3.92912	3.04188	8.03623
1794	3.932	3.04106	8.0382
1795	3.93516	3.04035	8.04027
1796	3.93862	3.03967	8.04238
1797	3.94238	3.03893	8.04447
1798	3.94644	3.03805	8.04645
1799	3.95082	3.03695	8.04828
1800	3.95553	3.03553	8.04987
1801	3.96057	3.03372	8.05116
1802	3.96608	3.03171	8.0522
1803	3.97215	3.02971	8.05309
1804	3.97869	3.02766	8.05384
1805	3.98561	3.02553	8.05447
1806	3.99284	3.02326	8.05501
1807	4.00031	3.0208	8.05548
1808	4.00791	3.01809	8.05588
1809	4.01559	3.01509	8.05624
1810	4.02324	3.01174	8.05658
1811	4.03081	3.00799	8.05692
1812	4.03819	3.0038	8.05728
1813	4.04532	2.99911	8.05767
1814	4.05233	2.99362	8.05807
1815	4.05941	2.9872	8.05846
1816	4.06653	2.98003	8.05882
1817	4.07366	2.97232	8.05916
1818	4.08078	2.96426	8.05949
1819	4.08785	2.95605	8.05978
1820	4.09485	2.9479	8.06006
1821	4.10176	2.93999	8.06031
1822	4.10854	2.93253	8.06053
1823	4.11517	2.92571	8.06073
1824	4.12162	2.91972	8.06089
1825	4.12786	2.91478	8.06103
1826	4.13388	2.91074	8.06094
1827	4.13969	2.9073	8.06048
1828	4.14533	2.90442	8.05977
1829	4.15082	2.90203	8.05893
1830	4.15619	2.90009	8.05806
1831	4.16145	2.89854	8.05727
1832	4.16665	2.89732	8.05669
1833	4.17179	2.89639	8.05641
1834	4.17691	2.89569	8.05656
1835	4.18203	2.89517	8.05724
1836	4.18718	2.89477	8.05857
1837	4.19239	2.89445	8.06066
1838	4.19761	2.89432	8.0637
1839	4.20278	2.89452	8.06768
1840	4.20793	2.89502	8.07243
1841	4.21304	2.89579	8.07777
1842	4.21813	2.89679	8.08354
1843	4.2232	2.89799	8.08956
1844	4.22827	2.89935	8.09566
1845	4.23333	2.90085	8.10166
1846	4.2384	2.90243	8.10739
1847	4.24347	2.90409	8.11268
1848	4.24856	2.90577	8.11736
1849	4.25368	2.90744	8.12124
1850	4.25874	2.90925	8.12424
1851	4.26369	2.91131	8.12648
1852	4.26858	2.91358	8.12812
1853	4.27343	2.91601	8.12932
1854	4.27828	2.91852	8.13026
1855	4.28317	2.92108	8.1311
1856	4.28814	2.92363	8.13199
1857	4.29322	2.9261	8.13311
1858	4.29845	2.92846	8.13462
1859	4.30387	2.93065	8.13668
1860	4.3095	2.9326	8.13945
1861	4.31539	2.93428	8.1431
1862	4.32184	2.93558	8.14779
1863	4.329	2.9365	8.15342
1864	4.33667	2.93714	8.15982
1865	4.34468	2.93758	8.16679
1866	4.35284	2.93789	8.17414
1867	4.36096	2.93817	8.1817
1868	4.36886	2.9385	8.18927
1869	4.37635	2.93896	8.19666
1870	4.38324	2.93964	8.20369
1871	4.38936	2.94062	8.21018
1872	4.39451	2.94198	8.21593
1873	4.3985	2.9438	8.22075
1874	4.40153	2.946	8.22469
1875	4.40392	2.94842	8.22797
1876	4.40568	2.95105	8.23069
1877	4.40684	2.95389	8.23295
1878	4.40739	2.95695	8.23485
1879	4.40737	2.96023	8.23648
1880	4.40678	2.96371	8.23796
1881	4.40565	2.96742	8.23937
1882	4.40398	2.97134	8.24082
1883	4.40179	2.97547	8.2424
1884	4.3991	2.97981	8.24422
1885	4.39592	2.98437	8.24638
1886	4.39186	2.98935	8.24847
1887	4.38665	2.99489	8.25014
1888	4.3805	3.00087	8.25154
1889	4.3736	3.00717	8.25281
1890	4.36618	3.01369	8.25413
1891	4.35843	3.02031	8.25563
1892	4.35055	3.02692	8.25747
1893	4.34276	3.0334	8.25981
1894	4.33525	3.03964	8.2628
1895	4.32824	3.04553	8.2666
1896	4.32192	3.05095	8.27135
1897	4.31651	3.05578	8.27721
1898	4.31142	3.06029	8.28463
1899	4.30606	3.06475	8.29373
1900	4.30063	3.06909	8.30416
1901	4.29529	3.07326	8.31559
1902	4.29025	3.07719	8.32767
1903	4.28567	3.08081	8.34005
1904	4.28175	3.08407	8.35241
1905	4.27867	3.0869	8.36439
1906	4.27661	3.08923	8.37565
1907	4.27576	3.09101	8.38585
1908	4.27631	3.09216	8.39466
1909	4.27843	3.09263	8.40172
1910	4.28246	3.09182	8.4071
1911	4.28843	3.08942	8.4112
1912	4.29603	3.0858	8.41421
1913	4.30495	3.08132	8.41631
1914	4.3149	3.07635	8.4177
1915	4.32558	3.07125	8.41856
1916	4.33667	3.06638	8.41907
1917	4.34788	3.06212	8.41943
1918	4.35891	3.05881	8.41982
1919	4.36945	3.05684	8.42044
1920	4.3792	3.05656	8.42146
1921	4.38786	3.05834	8.42308
1922	4.39572	3.06227	8.42538
1923	4.40328	3.06798	8.42818
1924	4.41059	3.07521	8.43134
1925	4.41767	3.08369	8.43469
1926	4.42457	3.09313	8.43808
1927	4.43132	3.10325	8.44134
1928	4.43795	3.11379	8.44433
1929	4.44452	3.12447	8.44688
1930	4.45105	3.13501	8.44883
1931	4.45757	3.14513	8.45002
1932	4.46414	3.15456	8.4503
1933	4.47078	3.16302	8.44951
1934	4.47753	3.17041	8.44758
1935	4.48435	3.17697	8.44464
1936	4.49121	3.18292	8.44082
1937	4.49807	3.18851	8.43628
1938	4.5049	3.19395	8.43113
1939	4.51165	3.19948	8.42553
1940	4.5183	3.20533	8.41959
1941	4.5248	3.21173	8.41348
1942	4.53112	3.21891	8.40731
1943	4.53722	3.22711	8.40122
1944	4.54306	3.23655	8.39536
1945	4.5486	3.24746	8.38986
1946	4.55397	3.25979	8.3843
1947	4.55927	3.27326	8.37826
1948	4.56446	3.28776	8.37188
1949	4.56951	3.30315	8.36531
1950	4.57438	3.31932	8.35868
1951	4.57904	3.33616	8.35215
1952	4.58343	3.35354	8.34585
1953	4.58753	3.37134	8.33994
1954	4.59129	3.38945	8.33454
1955	4.59468	3.40774	8.32981
1956	4.59766	3.4261	8.32589
1957	4.60019	3.44441	8.32291
1958	4.60218	3.46319	8.32094
1959	4.60364	3.4829	8.31985
1960	4.60463	3.50334	8.31951
1961	4.60522	3.5243	8.31981
1962	4.60546	3.54556	8.32063
1963	4.60544	3.56692	8.32185
1964	4.6052	3.58816	8.32336
1965	4.60483	3.60908	8.32503
1966	4.60437	3.62946	8.32675
1967	4.60391	3.64909	8.3284
1968	4.60351	3.66777	8.32987
1969	4.60324	3.68529	8.33102
1970	4.60287	3.70174	8.33183
1971	4.60218	3.71744	8.33238
1972	4.60127	3.73245	8.33277
1973	4.6002	3.74685	8.33312
1974	4.59906	3.76072	8.33351
1975	4.59793	3.77412	8.33405
1976	4.59688	3.78714	8.33484
1977	4.59599	3.79985	8.33599
1978	4.59535	3.81232	8.33758
1979	4.59503	3.82462	8.33974
1980	4.59511	3.83684	8.34255
1981	4.59566	3.84905	8.34612
1982	4.59681	3.86126	8.35066
1983	4.59853	3.87342	8.35619
1984	4.6007	3.88546	8.36254
1985	4.60323	3.89733	8.36952
1986	4.60599	3.90896	8.37695
1987	4.60889	3.92029	8.38467
1988	4.61181	3.93126	8.39248
1989	4.61464	3.94181	8.4002
1990	4.61727	3.95188	8.40767
1991	4.6196	3.96142	8.41469
1992	4.62151	3.97034	8.4211
1993	4.6229	3.97861	8.4267
1994	4.62389	3.986	8.43179
1995	4.62469	3.99243	8.43676
1996	4.6253	3.99807	8.44156
1997	4.62572	4.00307	8.44614
1998	4.62594	4.00759	8.45045
[truncated: 95,384 more rows]

## Sheet: P3S0-006
Frame	T8_Head Lateral Bending	T8_Head Axial Bending	T8_Head Flexion/Extension
0	15.0893	-1.76534	13.5432
1	15.0536	-1.74213	13.5422
2	15.0174	-1.71911	13.5413
3	14.9808	-1.69622	13.5405
4	14.944	-1.67341	13.5397
5	14.9072	-1.65061	13.5389
6	14.8705	-1.62777	13.538
7	14.834	-1.60483	13.5371
8	14.798	-1.58174	13.5361
9	14.7626	-1.55843	13.535
10	14.728	-1.53485	13.5338
11	14.6943	-1.51095	13.5324
12	14.6617	-1.48667	13.5308
13	14.6304	-1.46194	13.5291
14	14.5979	-1.43408	13.527
15	14.5666	-1.4048	13.525
16	14.5364	-1.37449	13.523
17	14.5072	-1.34352	13.5209
18	14.4789	-1.31225	13.5186
19	14.4512	-1.28107	13.5162
20	14.4242	-1.25035	13.5134
21	14.3976	-1.22044	13.5104
22	14.3714	-1.19174	13.5069
23	14.3454	-1.1646	13.503
24	14.3195	-1.1394	13.4987
25	14.2936	-1.11652	13.4937
26	14.2675	-1.09582	13.4882
27	14.2414	-1.07685	13.482
28	14.2153	-1.05941	13.4754
29	14.1895	-1.04335	13.4683
30	14.164	-1.02848	13.4608
31	14.139	-1.01462	13.453
32	14.1146	-1.00162	13.445
33	14.0909	-0.989285	13.4368
34	14.0681	-0.977451	13.4286
35	14.0463	-0.965943	13.4203
36	14.0257	-0.954588	13.4121
37	14.0063	-0.943211	13.4041
38	13.9882	-0.932302	13.3957
39	13.9715	-0.922361	13.3869
40	13.9559	-0.913231	13.3775
41	13.9413	-0.904757	13.368
42	13.9276	-0.896782	13.3584
43	13.9146	-0.889151	13.3488
44	13.9022	-0.881708	13.3395
45	13.8903	-0.874297	13.3306
46	13.8786	-0.866763	13.3223
47	13.867	-0.85895	13.3147
48	13.8555	-0.850703	13.308
49	13.8437	-0.841866	13.3024
50	13.8322	-0.832692	13.2979
51	13.8211	-0.82351	13.2945
52	13.8105	-0.814285	13.292
53	13.8003	-0.804976	13.2902
54	13.7903	-0.795547	13.289
55	13.7805	-0.78596	13.2882
56	13.7709	-0.776176	13.2876
57	13.7613	-0.766157	13.2871
58	13.7517	-0.755865	13.2865
59	13.7421	-0.745261	13.2857
60	13.7322	-0.734307	13.2844
61	13.7221	-0.722965	13.2825
62	13.7119	-0.711227	13.2802
63	13.7016	-0.699128	13.2778
64	13.6914	-0.686699	13.2752
65	13.6812	-0.673967	13.2725
66	13.671	-0.660962	13.2698
67	13.6607	-0.647711	13.2669
68	13.6504	-0.634245	13.264
69	13.6401	-0.620591	13.261
70	13.6296	-0.606779	13.258
71	13.6191	-0.592836	13.2549
72	13.6085	-0.578793	13.2518
73	13.5977	-0.564678	13.2487
74	13.587	-0.550444	13.2456
75	13.5766	-0.536031	13.2423
76	13.5662	-0.521446	13.239
77	13.5559	-0.506696	13.2355
78	13.5455	-0.491787	13.2321
79	13.5349	-0.476727	13.2286
80	13.5241	-0.461523	13.2251
81	13.5129	-0.446182	13.2216
82	13.5012	-0.43071	13.2182
83	13.489	-0.415115	13.2148
84	13.4762	-0.399403	13.2115
85	13.4626	-0.383582	13.2083
86	13.4481	-0.367474	13.2053
87	13.4326	-0.350957	13.2026
88	13.4164	-0.334125	13.2001
89	13.3995	-0.31707	13.1978
90	13.3822	-0.299886	13.1954
91	13.3646	-0.282665	13.1931
92	13.3468	-0.2655	13.1905
93	13.3291	-0.248483	13.1878
94	13.3116	-0.231707	13.1848
95	13.2944	-0.215265	13.1813
96	13.2777	-0.199248	13.1774
97	13.2617	-0.183749	13.1729
98	13.246	-0.168548	13.1677
99	13.23	-0.153403	13.1615
100	13.214	-0.138374	13.1547
101	13.198	-0.123524	13.1473
102	13.1821	-0.108913	13.1397
103	13.1667	-0.0946027	13.1319
104	13.1516	-0.0806538	13.1242
105	13.1372	-0.0671279	13.1168
106	13.1235	-0.0540864	13.1099
107	13.1106	-0.0415907	13.1036
108	13.0988	-0.0297024	13.0981
109	13.0881	-0.0184829	13.0937
110	13.0782	-0.00766508	13.0902
111	13.0691	0.00298826	13.0873
112	13.0605	0.0133703	13.0849
113	13.0527	0.0233741	13.083
114	13.0456	0.0328931	13.0816
115	13.0392	0.0418204	13.0806
116	13.0337	0.0500491	13.08
117	13.0289	0.0574726	13.0798
118	13.025	0.0639841	13.0798
119	13.022	0.0694769	13.0801
120	13.0199	0.0738441	13.0806
121	13.0188	0.0769791	13.0812
122	13.0187	0.078839	13.0822
123	13.0197	0.0795131	13.0837
124	13.0217	0.0790927	13.0855
125	13.0247	0.077669	13.0877
126	13.0284	0.0753332	13.0902
127	13.033	0.0721768	13.0929
128	13.0383	0.0682909	13.0959
129	13.0442	0.0637667	13.0989
130	13.0506	0.0586956	13.1021
131	13.0576	0.0531689	13.1053
132	13.065	0.0472777	13.1084
133	13.0727	0.0411132	13.1115
134	13.0812	0.0343664	13.1147
135	13.0908	0.0267406	13.118
136	13.1013	0.0183466	13.1215
137	13.1126	0.00929484	13.125
138	13.1245	-0.000303988	13.1287
139	13.1367	-0.0103393	13.1324
140	13.1491	-0.0207006	13.1362
141	13.1615	-0.0312772	13.1399
142	13.1738	-0.0419586	13.1435
143	13.1857	-0.0526341	13.1471
144	13.197	-0.0631932	13.1505
145	13.2076	-0.0735252	13.1538
146	13.2178	-0.0838009	13.157
147	13.2279	-0.0942495	13.1604
148	13.2379	-0.104848	13.1637
149	13.2478	-0.115575	13.1671
150	13.2575	-0.126406	13.1705
151	13.267	-0.13732	13.1737
152	13.2762	-0.148293	13.1767
153	13.2851	-0.159302	13.1795
154	13.2937	-0.170326	13.1821
155	13.302	-0.181341	13.1843
156	13.3098	-0.192325	13.1861
157	13.3171	-0.203256	13.1876
158	13.324	-0.214188	13.1883
159	13.3303	-0.225183	13.1884
160	13.3361	-0.236224	13.1879
161	13.3415	-0.247296	13.1869
162	13.3466	-0.258382	13.1857
163	13.3515	-0.269466	13.1844
164	13.3561	-0.280532	13.1831
165	13.3606	-0.291564	13.1819
166	13.365	-0.302546	13.1811
167	13.3695	-0.313461	13.1807
168	13.374	-0.324294	13.181
169	13.3786	-0.335028	13.1819
170	13.3833	-0.345633	13.1836
171	13.388	-0.356105	13.1858
172	13.3926	-0.366473	13.1885
173	13.3971	-0.376762	13.1915
174	13.4016	-0.387002	13.1949
175	13.406	-0.397218	13.1985
176	13.4103	-0.407438	13.2022
177	13.4146	-0.417689	13.2061
178	13.4187	-0.427998	13.2101
179	13.4228	-0.438393	13.214
180	13.4267	-0.4489	13.2179
181	13.4305	-0.459547	13.2216
182	13.4342	-0.470382	13.2253
183	13.4378	-0.481403	13.2289
184	13.4413	-0.492568	13.2326
185	13.4447	-0.503834	13.2363
186	13.448	-0.515159	13.2401
187	13.4513	-0.526499	13.2439
188	13.4544	-0.537811	13.2478
189	13.4574	-0.549053	13.2518
190	13.4604	-0.560182	13.256
191	13.4632	-0.571155	13.2603
192	13.4659	-0.581929	13.2647
193	13.4686	-0.592462	13.2693
194	13.4709	-0.602843	13.2737
195	13.4726	-0.613179	13.2777
196	13.474	-0.623447	13.2813
197	13.4752	-0.633624	13.2849
198	13.4763	-0.643688	13.2887
199	13.4774	-0.653617	13.2927
200	13.4787	-0.663388	13.2972
201	13.4803	-0.672978	13.3025
202	13.4824	-0.682365	13.3086
203	13.4851	-0.691527	13.3159
204	13.4885	-0.700441	13.3244
205	13.4928	-0.709084	13.3344
206	13.4979	-0.717169	13.3452
207	13.5036	-0.724534	13.3563
208	13.5098	-0.731353	13.3678
209	13.5165	-0.737796	13.38
210	13.5236	-0.744035	13.3932
211	13.5312	-0.750242	13.4074
212	13.5392	-0.756587	13.4229
213	13.5476	-0.763242	13.4401
214	13.5562	-0.770379	13.459
215	13.5652	-0.778169	13.4799
216	13.5744	-0.786782	13.503
217	13.5839	-0.79639	13.5286
218	13.594	-0.806866	13.558
219	13.6051	-0.817942	13.5919
220	13.617	-0.829575	13.6293
221	13.6295	-0.841723	13.6694
222	13.6423	-0.854347	13.7113
223	13.6552	-0.867404	13.754
224	13.668	-0.880856	13.7968
225	13.6804	-0.894662	13.8387
226	13.6923	-0.908784	13.8788
227	13.7034	-0.923184	13.9162
228	13.7135	-0.937823	13.95
229	13.7223	-0.952664	13.9794
230	13.7302	-0.968516	14.0054
231	13.7376	-0.985936	14.0296
232	13.7444	-1.00451	14.0522
233	13.7506	-1.02382	14.073
234	13.7563	-1.04345	14.092
235	13.7614	-1.06299	14.1091
236	13.7659	-1.08202	14.1245
237	13.7698	-1.10012	14.1379
238	13.7731	-1.11689	14.1495
239	13.7758	-1.13191	14.1591
240	13.7779	-1.14476	14.1668
241	13.7793	-1.15503	14.1724
242	13.7797	-1.16247	14.1754
243	13.7789	-1.16737	14.1751
244	13.7772	-1.17013	14.1721
245	13.7747	-1.17116	14.1667
246	13.7716	-1.17086	14.1594
247	13.768	-1.16961	14.1507
248	13.7642	-1.16782	14.1409
249	13.7604	-1.16589	14.1305
250	13.7566	-1.16423	14.1199
251	13.7532	-1.16322	14.1096
252	13.7504	-1.16327	14.0999
253	13.7482	-1.16478	14.0913
254	13.7464	-1.16754	14.0834
255	13.7448	-1.17097	14.0753
256	13.7434	-1.17494	14.0671
257	13.7421	-1.17931	14.0587
258	13.7409	-1.18394	14.0501
259	13.7398	-1.18869	14.0414
260	13.7389	-1.19342	14.0323
261	13.738	-1.198	14.0231
262	13.7374	-1.20229	14.0136
263	13.7368	-1.20614	14.0038
264	13.7363	-1.20943	13.9937
265	13.736	-1.21201	13.9833
266	13.7363	-1.21423	13.9724
267	13.7376	-1.21647	13.9607
268	13.7396	-1.21862	13.9484
269	13.7419	-1.22059	13.9357
270	13.7444	-1.22226	13.9228
271	13.7468	-1.22354	13.9097
272	13.7487	-1.22432	13.8967
273	13.7498	-1.2245	13.8839
274	13.75	-1.22397	13.8715
275	13.7489	-1.22262	13.8595
276	13.7462	-1.22036	13.8482
277	13.7417	-1.21707	13.8378
278	13.735	-1.2124	13.8277
279	13.7265	-1.20623	13.8175
280	13.7163	-1.19882	13.8074
281	13.7048	-1.19044	13.7975
282	13.6923	-1.18134	13.7879
283	13.6791	-1.17179	13.7789
284	13.6655	-1.16206	13.7705
285	13.6519	-1.15239	13.7628
286	13.6385	-1.14307	13.7561
287	13.6257	-1.13434	13.7505
288	13.6138	-1.12648	13.7461
289	13.6031	-1.11974	13.743
290	13.5934	-1.11397	13.7417
291	13.5842	-1.10878	13.742
292	13.5755	-1.10408	13.7439
293	13.5671	-1.09981	13.747
294	13.559	-1.09588	13.7509
295	13.5511	-1.09221	13.7556
296	13.5432	-1.08873	13.7606
297	13.5352	-1.08535	13.7657
298	13.5271	-1.08199	13.7706
299	13.5188	-1.07859	13.7751
300	13.5101	-1.07505	13.7789
301	13.501	-1.07129	13.7817
302	13.4916	-1.06767	13.7839
303	13.4823	-1.06447	13.7861
304	13.4729	-1.06156	13.7882
305	13.4634	-1.05881	13.7902
306	13.4538	-1.05608	13.792
307	13.444	-1.05325	13.7936
308	13.4339	-1.05018	13.795
309	13.4235	-1.04673	13.796
310	13.4127	-1.04277	13.7966
311	13.4015	-1.03817	13.7968
312	13.3899	-1.03279	13.7966
313	13.3776	-1.02649	13.7958
314	13.3649	-1.01931	13.7947
315	13.3516	-1.01139	13.7935
316	13.3379	-1.00281	13.7919
317	13.3237	-0.993641	13.7901
318	13.3092	-0.983966	13.7879
319	13.2943	-0.973856	13.7853
320	13.2792	-0.963388	13.7821
321	13.2638	-0.952637	13.7784
322	13.2482	-0.941677	13.7741
323	13.2325	-0.930584	13.769
324	13.2166	-0.919433	13.7632
325	13.2007	-0.908298	13.7565
326	13.1842	-0.896947	13.748
327	13.1666	-0.885151	13.7369
328	13.1484	-0.872986	13.7241
329	13.1296	-0.860532	13.7099
330	13.1107	-0.847866	13.6952
331	13.0918	-0.835066	13.6804
332	13.0733	-0.822213	13.6661
333	13.0554	-0.809385	13.6531
334	13.0383	-0.796663	13.6419
335	13.0225	-0.784126	13.633
336	13.008	-0.771855	13.6272
337	12.9952	-0.759929	13.625
338	12.984	-0.748136	13.6271
339	12.974	-0.736254	13.6331
340	12.965	-0.724349	13.6424
341	12.957	-0.712486	13.6542
342	12.9499	-0.700731	13.6677
343	12.9435	-0.689151	13.6824
344	12.9379	-0.677811	13.6974
345	12.9328	-0.666777	13.7121
346	12.9282	-0.656114	13.7256
347	12.924	-0.645889	13.7374
348	12.9201	-0.636167	13.7466
349	12.9163	-0.627014	13.7526
350	12.9136	-0.618851	13.7557
351	12.9125	-0.611871	13.757
352	12.9127	-0.605805	13.7566
353	12.9137	-0.600381	13.755
354	12.9152	-0.595329	13.7522
355	12.9168	-0.590378	13.7486
356	12.9181	-0.585257	13.7444
357	12.9188	-0.579695	13.74
358	12.9185	-0.573422	13.7355
359	12.9168	-0.566165	13.7311
360	12.9132	-0.557653	13.7273
361	12.9075	-0.547616	13.7242
362	12.899	-0.535935	13.7208
363	12.8878	-0.522832	13.7163
364	12.8744	-0.508542	13.711
365	12.8593	-0.493301	13.7053
366	12.8433	-0.477346	13.6995
367	12.8268	-0.460912	13.694
368	12.8104	-0.444236	13.6892
369	12.7947	-0.427556	13.6854
370	12.7803	-0.411108	13.683
371	12.7677	-0.395131	13.6824
372	12.7574	-0.379861	13.6839
373	12.7502	-0.365536	13.6878
374	12.746	-0.352167	13.6936
375	12.7445	-0.339503	13.7005
376	12.745	-0.327388	13.7085
377	12.7473	-0.315663	13.7178
378	12.7508	-0.304172	13.7286
379	12.7551	-0.292757	13.7408
380	12.7598	-0.281262	13.7546
381	12.7644	-0.269529	13.7702
382	12.7685	-0.257401	13.7875
383	12.7716	-0.244721	13.8068
384	12.7733	-0.231331	13.8282
385	12.7732	-0.217077	13.8516
386	12.7718	-0.202032	13.8784
387	12.7702	-0.186415	13.9089
388	12.7683	-0.170285	13.9426
389	12.7659	-0.1537	13.9788
390	12.7629	-0.136719	14.0168
391	12.7594	-0.119402	14.0559
392	12.7552	-0.101808	14.0956
393	12.7501	-0.0839947	14.135
394	12.7442	-0.0660227	14.1736
395	12.7374	-0.0479511	14.2106
396	12.7295	-0.0298393	14.2454
397	12.7204	-0.0117469	14.2774
398	12.7099	0.00687299	14.3079
399	12.6977	0.0264324	14.3387
400	12.6842	0.0466701	14.3694
401	12.6696	0.0673248	14.3996
402	12.6541	0.0881354	14.429
403	12.6379	0.108841	14.457
404	12.6214	0.129181	14.4835
405	12.6047	0.148894	14.5079
406	12.5882	0.16772	14.53
407	12.572	0.185399	14.5493
408	12.5564	0.20167	14.5655
409	12.5417	0.216273	14.5783
410	12.5273	0.228475	14.5859
411	12.5127	0.238093	14.588
412	12.4981	0.245693	14.5855
413	12.4834	0.251841	14.5796
414	12.4689	0.257101	14.5713
415	12.4545	0.262039	14.5617
416	12.4405	0.267221	14.5519
417	12.4269	0.273213	14.543
418	12.4139	0.28058	14.5361
419	12.4015	0.289889	14.5321
420	12.3898	0.301705	14.5323
421	12.379	0.316595	14.5377
422	12.369	0.335896	14.5485
423	12.3597	0.35984	14.564
424	12.3511	0.387338	14.583
425	12.3429	0.417299	14.6049
426	12.3353	0.448633	14.6288
427	12.3282	0.480252	14.6537
428	12.3215	0.511066	14.6788
429	12.3152	0.539987	14.7033
430	12.3093	0.565926	14.7262
431	12.3037	0.587797	14.7468
432	12.2984	0.604512	14.7641
433	12.2933	0.614983	14.7774
434	12.2886	0.618777	14.7869
435	12.2843	0.616807	14.7939
436	12.2805	0.610002	14.7987
437	12.2771	0.599292	14.8017
438	12.274	0.585605	14.8032
439	12.2714	0.569872	14.8035
440	12.269	0.55302	14.803
441	12.2669	0.535979	14.802
442	12.2651	0.519678	14.8008
443	12.2635	0.505046	14.7998
444	12.2621	0.493012	14.7993
445	12.2609	0.484504	14.7996
446	12.2602	0.478635	14.8001
447	12.2603	0.473826	14.8002
448	12.2609	0.469968	14.7999
449	12.262	0.466956	14.7994
450	12.2633	0.464683	14.7986
451	12.2647	0.463041	14.7978
452	12.2661	0.461925	14.7971
453	12.2672	0.461227	14.7964
454	12.268	0.46084	14.796
455	12.2682	0.460657	14.7958
456	12.2677	0.460572	14.7961
457	12.2663	0.460477	14.7969
458	12.2641	0.46053	14.7983
459	12.2613	0.460947	14.8002
460	12.2579	0.461711	14.8025
461	12.2541	0.462804	14.8051
462	12.2498	0.464207	14.8079
463	12.2453	0.465902	14.8108
464	12.2406	0.467873	14.8138
465	12.2357	0.4701	14.8167
466	12.2307	0.472567	14.8195
467	12.2257	0.475256	14.8219
468	12.2208	0.478149	14.8241
469	12.2161	0.481228	14.8257
470	12.2114	0.484481	14.8272
471	12.2065	0.487919	14.8288
472	12.2014	0.491559	14.8304
473	12.1963	0.495421	14.832
474	12.191	0.499523	14.8333
475	12.1858	0.503884	14.8344
476	12.1805	0.508522	14.8352
477	12.1753	0.513455	14.8355
478	12.1701	0.518702	14.8354
479	12.1651	0.524282	14.8346
480	12.1602	0.530213	14.8331
481	12.1554	0.536513	14.8309
482	12.1506	0.543449	14.8279
483	12.1455	0.551168	14.8244
484	12.1401	0.559516	14.8202
485	12.1347	0.568335	14.8156
486	12.1294	0.577469	14.8104
487	12.1243	0.586761	14.8048
488	12.1195	0.596054	14.7986
489	12.1152	0.605193	14.7921
490	12.1115	0.614021	14.7851
491	12.1085	0.62238	14.7776
492	12.1063	0.630115	14.7699
493	12.1051	0.637067	14.7617
494	12.1052	0.643387	14.7529
495	12.1066	0.649339	14.7432
496	12.1091	0.654942	14.7327
497	12.1124	0.660215	14.7216
498	12.1163	0.665176	14.7102
499	12.1205	0.669843	14.6984
500	12.1249	0.674235	14.6866
501	12.1291	0.678371	14.6748
502	12.1329	0.682269	14.6632
503	12.1361	0.685947	14.652
504	12.1384	0.689425	14.6414
505	12.1396	0.692722	14.6315
506	12.1397	0.69567	14.6221
507	12.1392	0.698146	14.613
508	12.138	0.700227	14.6041
509	12.1364	0.701991	14.5954
510	12.1344	0.703519	14.587
511	12.1321	0.704889	14.5788
512	12.1296	0.706178	14.5707
513	12.127	0.707467	14.5629
514	12.1245	0.708833	14.5553
515	12.1221	0.710356	14.5478
516	12.1199	0.712113	14.5404
517	12.118	0.714183	14.5332
518	12.1165	0.716486	14.5264
519	12.1152	0.718883	14.5202
520	12.1141	0.72137	14.5143
521	12.113	0.723939	14.5088
522	12.112	0.726585	14.5034
523	12.111	0.729303	14.4981
524	12.1098	0.732085	14.4927
525	12.1084	0.734927	14.4871
526	12.1068	0.737823	14.4812
527	12.1048	0.740766	14.4749
528	12.1024	0.743752	14.468
529	12.0995	0.746774	14.4605
530	12.0961	0.749962	14.4521
531	12.0924	0.753403	14.4431
532	12.0883	0.75703	14.4335
533	12.084	0.760779	14.4235
534	12.0793	0.764583	14.4132
535	12.0744	0.768374	14.4027
536	12.0693	0.772088	14.3921
537	12.0641	0.775656	14.3815
538	12.0587	0.779014	14.3712
539	12.0533	0.782094	14.3611
540	12.0477	0.784829	14.3514
541	12.0422	0.787153	14.3423
542	12.0364	0.78904	14.3332
543	12.03	0.790545	14.3237
544	12.0233	0.791725	14.3139
545	12.0163	0.792636	14.3041
546	12.0092	0.793336	14.2945
547	12.002	0.79388	14.2852
548	11.995	0.794326	14.2766
549	11.9883	0.794729	14.2687
550	11.982	0.795146	14.2617
551	11.9762	0.795634	14.256
552	11.971	0.796248	14.2516
553	11.9667	0.797046	14.2488
554	11.9631	0.798039	14.2477
555	11.9602	0.799176	14.2482
556	11.9579	0.800412	14.25
557	11.9561	0.801705	14.2531
558	11.9547	0.80301	14.2571
559	11.9536	0.804284	14.2618
560	11.9527	0.805485	14.2672
561	11.9519	0.806568	14.2729
562	11.9511	0.80749	14.2787
563	11.9502	0.808209	14.2845
564	11.9492	0.80868	14.2901
565	11.9478	0.80886	14.2952
566	11.9463	0.8086	14.3004
567	11.9448	0.807852	14.3061
568	11.9432	0.806726	14.3122
569	11.9417	0.80533	14.3186
570	11.9401	0.803774	14.3251
571	11.9386	0.802166	14.3317
572	11.9371	0.800615	14.3382
573	11.9356	0.799232	14.3444
574	11.9343	0.798124	14.3504
575	11.9329	0.797402	14.3558
576	11.9317	0.797174	14.3606
577	11.9306	0.797549	14.3646
578	11.9299	0.798208	14.3682
579	11.9298	0.79883	14.3714
580	11.9302	0.799518	14.3743
581	11.9308	0.800379	14.3769
582	11.9315	0.801516	14.3792
583	11.932	0.803034	14.381
584	11.9323	0.805037	14.3825
585	11.932	0.807631	14.3835
586	11.931	0.810919	14.3841
587	11.9292	0.815005	14.3842
588	11.9263	0.819996	14.3838
589	11.9221	0.825994	14.3829
590	11.9168	0.83293	14.3811
591	11.9105	0.840647	14.3783
592	11.9033	0.849115	14.3747
593	11.8953	0.858306	14.3705
594	11.8866	0.868191	14.3658
595	11.8774	0.878742	14.3608
596	11.8676	0.88993	14.3557
597	11.8574	0.901725	14.3508
598	11.8469	0.9141	14.3461
599	11.8362	0.927024	14.3419
600	11.8253	0.940469	14.3383
601	11.8144	0.954407	14.3356
602	11.803	0.969211	14.3337
603	11.7909	0.985153	14.3326
604	11.7782	1.00204	14.3321
605	11.765	1.0197	14.332
606	11.7515	1.03793	14.3322
607	11.7377	1.05656	14.3325
608	11.724	1.07539	14.3328
609	11.7103	1.09424	14.333
610	11.6969	1.11292	14.3328
611	11.6839	1.13124	14.3321
612	11.6713	1.14903	14.3308
613	11.6595	1.16609	14.3287
614	11.6479	1.18288	14.3257
615	11.6362	1.19988	14.3219
616	11.6245	1.21696	14.3174
617	11.6129	1.23401	14.3125
618	11.6016	1.25089	14.3072
619	11.5906	1.26747	14.3017
620	11.5801	1.28364	14.2963
621	11.5702	1.29927	14.2911
622	11.561	1.31422	14.2862
623	11.5525	1.32838	14.2818
624	11.545	1.34161	14.2782
625	11.5385	1.3538	14.2753
626	11.5329	1.36504	14.2732
627	11.5282	1.37555	14.2716
628	11.5242	1.38535	14.2703
629	11.5209	1.39445	14.2695
630	11.5183	1.40289	14.269
631	11.5163	1.41067	14.2688
632	11.515	1.41783	14.2689
633	11.5143	1.42438	14.2693
634	11.5141	1.43034	14.2699
635	11.5145	1.43574	14.2708
636	11.5153	1.44059	14.2719
637	11.5167	1.44492	14.2731
638	11.519	1.44827	14.2745
639	11.5227	1.45034	14.2761
640	11.5275	1.45136	14.2779
641	11.5332	1.45156	14.28
642	11.5394	1.45118	14.2822
643	11.5459	1.45044	14.2848
644	11.5524	1.44958	14.2876
645	11.5587	1.44883	14.2908
646	11.5644	1.44842	14.2943
647	11.5693	1.44858	14.2981
648	11.5731	1.44955	14.3024
649	11.5756	1.45156	14.307
650	11.577	1.45445	14.3123
651	11.5777	1.45789	14.3184
652	11.5778	1.4618	14.3251
653	11.5773	1.46612	14.3323
654	11.5763	1.47078	14.3398
655	11.5748	1.47572	14.3475
656	11.5729	1.48086	14.3553
657	11.5705	1.48614	14.3629
658	11.5677	1.49149	14.3703
659	11.5646	1.49684	14.3772
660	11.5611	1.50213	14.3836
661	11.5574	1.50729	14.3893
662	11.5531	1.51248	14.3944
663	11.5479	1.51786	14.3991
664	11.542	1.52339	14.4036
665	11.5356	1.52904	14.4077
666	11.5289	1.53476	14.4116
667	11.5218	1.5405	14.4152
668	11.5147	1.54624	14.4186
669	11.5077	1.55192	14.4218
670	11.5008	1.55751	14.4248
671	11.4943	1.56297	14.4277
672	11.4883	1.56825	14.4304
673	11.4829	1.57331	14.4329
674	11.478	1.57834	14.4355
675	11.4732	1.58349	14.438
676	11.4685	1.5887	14.4405
677	11.4641	1.59388	14.4428
678	11.4598	1.59897	14.445
679	11.4558	1.6039	14.4469
680	11.452	1.60859	14.4485
681	11.4485	1.61297	14.4498
682	11.4453	1.61697	14.4505
683	11.4425	1.62051	14.4508
684	11.44	1.62353	14.4505
685	11.4379	1.62595	14.4496
686	11.4361	1.62768	14.4481
687	11.4344	1.62874	14.4461
688	11.4328	1.62923	14.4436
689	11.4315	1.62924	14.4406
690	11.4305	1.62887	14.4372
691	11.4299	1.62822	14.4334
692	11.4298	1.62737	14.4292
693	11.4301	1.62643	14.4246
694	11.4311	1.62549	14.4196
695	11.4327	1.62465	14.4143
696	11.435	1.62399	14.4086
697	11.4382	1.62363	14.4026
698	11.4421	1.62345	14.396
699	11.4468	1.62331	14.3886
700	11.4521	1.6232	14.3805
701	11.4581	1.6231	14.372
702	11.4647	1.62299	14.363
703	11.4718	1.62287	14.3539
704	11.4794	1.62273	14.3446
705	11.4874	1.62256	14.3354
706	11.4959	1.62233	14.3263
707	11.5046	1.62205	14.3177
708	11.5137	1.6217	14.3094
709	11.5231	1.62127	14.3018
710	11.5333	1.621	14.2946
711	11.5446	1.62107	14.2872
712	11.5569	1.62134	14.2799
713	11.5698	1.62169	14.2727
714	11.5831	1.622	14.2657
715	11.5966	1.62213	14.259
716	11.61	1.62197	14.2526
717	11.6229	1.62139	14.2467
718	11.6352	1.62026	14.2413
719	11.6465	1.61845	14.2365
720	11.6567	1.61584	14.2323
721	11.6654	1.61231	14.2289
722	11.6731	1.60776	14.2266
723	11.6802	1.60229	14.2255
724	11.6867	1.59601	14.2255
725	11.6927	1.58906	14.2262
726	11.6979	1.58156	14.2275
727	11.7025	1.57364	14.2289
728	11.7063	1.56542	14.2305
729	11.7093	1.55703	14.2317
730	11.7115	1.54859	14.2325
731	11.7128	1.54023	14.2326
732	11.7132	1.53208	14.2316
733	11.7126	1.52426	14.2295
734	11.7103	1.51689	14.2261
735	11.7058	1.50988	14.222
736	11.6996	1.5031	14.2172
737	11.692	1.49642	14.2118
738	11.6837	1.4897	14.2059
739	11.6749	1.48279	14.1996
740	11.6662	1.47555	14.1931
741	11.658	1.46786	14.1864
742	11.6508	1.45956	14.1796
743	11.6449	1.45053	14.1729
744	11.6409	1.44061	14.1664
745	11.6392	1.42968	14.1602
746	11.6393	1.41751	14.154
747	11.6406	1.40412	14.1476
748	11.6429	1.38972	14.1411
749	11.6463	1.3745	14.1344
750	11.6505	1.35869	14.1277
751	11.6557	1.34248	14.121
752	11.6617	1.32608	14.1144
753	11.6684	1.3097	14.1078
754	11.6759	1.29355	14.1014
755	11.6839	1.27784	14.0952
756	11.6926	1.26276	14.0892
757	11.7017	1.24854	14.0836
758	11.7119	1.23469	14.0783
759	11.7235	1.22071	14.0733
760	11.7364	1.2067	14.0687
761	11.7502	1.19279	14.0643
762	11.7647	1.17911	14.06
763	11.7796	1.16578	14.0558
764	11.7947	1.15292	14.0516
765	11.8097	1.14066	14.0473
766	11.8244	1.12911	14.0428
767	11.8385	1.1184	14.0382
768	11.8518	1.10866	14.0332
769	11.864	1.1	14.0279
770	11.8755	1.09227	14.0222
771	11.8871	1.08524	14.0163
772	11.8985	1.07892	14.0101
773	11.9097	1.07331	14.0037
774	11.9206	1.06841	13.9972
775	11.931	1.06424	13.9905
776	11.9409	1.0608	13.9839
777	11.9502	1.0581	13.9772
778	11.9587	1.05614	13.9706
779	11.9663	1.05493	13.964
780	11.973	1.05448	13.9576
781	11.9786	1.0548	13.9513
782	11.9833	1.05618	13.9451
783	11.9875	1.05881	13.9386
784	11.991	1.06252	13.932
785	11.9938	1.06714	13.9254
786	11.9958	1.07251	13.9188
787	11.9971	1.07846	13.9123
788	11.9975	1.08481	13.906
789	11.997	1.09142	13.9001
790	11.9956	1.09809	13.8944
791	11.9931	1.10468	13.8893
792	11.9896	1.111	13.8846
793	11.985	1.11691	13.8806
794	11.9789	1.12289	13.8773
795	11.9711	1.12946	13.875
796	11.9617	1.13645	13.8733
797	11.9512	1.14368	13.8722
798	11.9397	1.151	13.8714
799	11.9275	1.15821	13.8708
800	11.9149	1.16516	13.8702
801	11.9021	1.17168	13.8695
802	11.8895	1.17759	13.8685
803	11.8772	1.18273	13.867
804	11.8656	1.18692	13.8649
805	11.8549	1.18999	13.862
806	11.8443	1.19219	13.8583
807	11.833	1.19385	13.8538
808	11.8214	1.19496	13.8487
809	11.8097	1.19549	13.8432
810	11.798	1.19541	13.8373
811	11.7867	1.19471	13.8314
812	11.7761	1.19336	13.8254
813	11.7663	1.19133	13.8195
814	11.7576	1.18861	13.8138
815	11.7503	1.18517	13.8086
816	11.7446	1.18098	13.8039
817	11.7408	1.17602	13.7999
818	11.7389	1.16999	13.7964
819	11.7385	1.16274	13.7932
820	11.7395	1.15443	13.7903
821	11.7417	1.14525	13.7877
822	11.7451	1.13536	13.7853
823	11.7495	1.12496	13.7832
824	11.7547	1.11421	13.7813
825	11.7606	1.10328	13.7795
826	11.7671	1.09236	13.778
827	11.774	1.08163	13.7767
828	11.7812	1.07125	13.7755
829	11.7886	1.06141	13.7745
830	11.7966	1.05171	13.7738
831	11.8059	1.04172	13.7737
832	11.8162	1.03153	13.774
833	11.8272	1.02125	13.7747
834	11.8388	1.01097	13.7755
835	11.8508	1.0008	13.7764
836	11.8629	0.990838	13.7772
837	11.875	0.981181	13.7779
838	11.8868	0.971932	13.7783
839	11.8981	0.963191	13.7783
840	11.9088	0.955059	13.7778
841	11.9185	0.947635	13.7767
842	11.9277	0.940865	13.775
843	11.9368	0.934605	13.7728
844	11.9458	0.928821	13.7701
845	11.9546	0.923479	13.7671
846	11.9631	0.918544	13.7638
847	11.9713	0.913982	13.7603
848	11.9791	0.909759	13.7568
849	11.9864	0.905841	13.7531
850	11.9932	0.902193	13.7495
851	11.9994	0.898782	13.746
852	12.0048	0.895574	13.7427
853	12.0096	0.892535	13.7397
854	12.0136	0.889733	13.7369
855	12.017	0.887251	13.7343
856	12.0198	0.885072	13.7319
857	12.0221	0.883181	13.7296
858	12.0238	0.88156	13.7273
859	12.025	0.880195	13.725
860	12.0257	0.879068	13.7227
861	12.026	0.878164	13.7201
862	12.0258	0.877467	13.7174
863	12.0252	0.876961	13.7144
864	12.0242	0.876629	13.7111
865	12.0228	0.876455	13.7075
866	12.0208	0.876588	13.7032
867	12.0179	0.877142	13.6985
868	12.0143	0.878045	13.6932
869	12.0101	0.879226	13.6877
870	12.0055	0.880614	13.6819
871	12.0005	0.882139	13.6761
872	11.9954	0.883728	13.6703
873	11.9903	0.885311	13.6647
874	11.9854	0.886817	13.6594
875	11.9807	0.888175	13.6545
876	11.9764	0.889313	13.6502
877	11.9727	0.890159	13.6466
878	11.9693	0.890769	13.6436
879	11.9658	0.891254	13.6413
880	11.9623	0.89163	13.6394
881	11.959	0.891913	13.638
882	11.9557	0.892118	13.6368
883	11.9527	0.892261	13.6359
884	11.9498	0.892358	13.635
885	11.9473	0.892423	13.6342
886	11.9452	0.892474	13.6333
887	11.9434	0.892525	13.6322
888	11.9422	0.892592	13.6308
889	11.9414	0.892691	13.6291
890	11.9413	0.892717	13.627
891	11.9419	0.892586	13.6246
892	11.9431	0.892345	13.6221
893	11.9447	0.892041	13.6193
894	11.9467	0.891722	13.6165
895	11.9489	0.891436	13.6137
896	11.9513	0.891228	13.6109
897	11.9537	0.891147	13.6083
898	11.956	0.89124	13.6058
899	11.9582	0.891555	13.6035
900	11.9601	0.892139	13.6015
901	11.9616	0.893039	13.5999
902	11.963	0.894338	13.5986
903	11.9647	0.896034	13.5978
904	11.9665	0.898055	13.5973
905	11.9683	0.900324	13.5971
906	11.9701	0.902768	13.597
907	11.9717	0.905312	13.597
908	11.973	0.90788	13.597
909	11.974	0.910398	13.597
910	11.9744	0.912792	13.5968
911	11.9743	0.914986	13.5964
912	11.9735	0.916906	13.5957
913	11.9718	0.918477	13.5946
914	11.9692	0.919769	13.5931
915	11.9656	0.920908	13.5915
916	11.9611	0.921903	13.5896
917	11.9559	0.922763	13.5875
918	11.9503	0.923499	13.5853
919	11.9444	0.924121	13.583
920	11.9383	0.924637	13.5806
921	11.9323	0.925057	13.5782
922	11.9264	0.925391	13.5757
923	11.921	0.925648	13.5732
924	11.9161	0.925837	13.5708
925	11.912	0.925969	13.5684
926	11.9083	0.926061	13.5661
927	11.9046	0.926113	13.5637
928	11.901	0.926111	13.5613
929	11.8976	0.926038	13.5589
930	11.8944	0.925879	13.5564
931	11.8914	0.925617	13.5539
932	11.8888	0.925238	13.5514
933	11.8866	0.924725	13.5489
934	11.8848	0.924062	13.5464
935	11.8836	0.923234	13.5438
936	11.883	0.922226	13.5412
937	11.883	0.92102	13.5386
938	11.8837	0.919627	13.5359
939	11.8852	0.918069	13.5329
940	11.8873	0.916352	13.5298
941	11.89	0.914479	13.5267
942	11.8931	0.912457	13.5235
943	11.8966	0.91029	13.5203
944	11.9004	0.907983	13.5173
945	11.9043	0.905542	13.5144
946	11.9084	0.902972	13.5117
947	11.9124	0.900277	13.5093
948	11.9164	0.897463	13.5072
949	11.9201	0.894534	13.5055
950	11.924	0.891309	13.5043
951	11.9283	0.887665	13.5036
952	11.9328	0.883698	13.5033
953	11.9376	0.879506	13.5033
954	11.9424	0.875184	13.5035
955	11.9472	0.870829	13.5039
956	11.9519	0.866537	13.5043
957	11.9564	0.862406	13.5045
958	11.9607	0.85853	13.5047
959	11.9645	0.855008	13.5046
960	11.9678	0.851935	13.5041
961	11.9706	0.849407	13.5032
962	11.9728	0.847381	13.5019
963	11.9745	0.845722	13.5002
964	11.9759	0.844392	13.4982
965	11.9769	0.843356	13.496
966	11.9777	0.842577	13.4936
967	11.9782	0.842017	13.4911
968	11.9785	0.841641	13.4886
969	11.9786	0.84141	13.4862
970	11.9786	0.841289	13.4838
971	11.9785	0.841241	13.4816
972	11.9784	0.841228	13.4796
973	11.9783	0.841214	13.478
974	11.9781	0.841352	13.4766
975	11.9777	0.84178	13.4754
976	11.9771	0.842437	13.4743
977	11.9763	0.843264	13.4734
978	11.9754	0.8442	13.4727
979	11.9745	0.845186	13.4719
980	11.9735	0.84616	13.4712
981	11.9724	0.847064	13.4705
982	11.9714	0.847836	13.4697
983	11.9704	0.848417	13.4688
984	11.9695	0.848747	13.4678
985	11.9687	0.848766	13.4667
986	11.9679	0.848519	13.4654
987	11.9667	0.848103	13.4639
988	11.9655	0.847529	13.4622
989	11.9641	0.846811	13.4605
990	11.9628	0.845963	13.4588
991	11.9616	0.844996	13.457
992	11.9605	0.843924	13.4552
993	11.9597	0.842759	13.4535
994	11.9593	0.841516	13.4519
995	11.9593	0.840205	13.4504
996	11.9598	0.838842	13.4491
997	11.9608	0.837437	13.448
998	11.9627	0.835897	13.4471
999	11.9653	0.834145	13.4465
1000	11.9685	0.832226	13.4462
1001	11.9722	0.830184	13.4459
1002	11.9762	0.828063	13.4458
1003	11.9805	0.825906	13.4457
1004	11.9848	0.823757	13.4456
1005	11.989	0.821661	13.4453
1006	11.993	0.81966	13.4449
1007	11.9967	0.817799	13.4443
1008	11.9999	0.816122	13.4433
1009	12.0024	0.814672	13.442
1010	12.0044	0.813531	13.4404
1011	12.006	0.812701	13.4386
1012	12.0072	0.812111	13.4367
1013	12.0082	0.811689	13.4346
1014	12.009	0.811364	13.4323
1015	12.0096	0.811062	13.4298
1016	12.0101	0.810712	13.4272
1017	12.0106	0.810242	13.4244
1018	12.0111	0.809581	13.4215
1019	12.0116	0.808655	13.4184
1020	12.0122	0.807394	13.4152
1021	12.013	0.805724	13.4119
1022	12.0139	0.80362	13.4082
1023	12.0147	0.801143	13.4041
1024	12.0156	0.798353	13.3996
1025	12.0164	0.795311	13.3948
1026	12.0172	0.792076	13.3899
1027	12.0181	0.78871	13.385
1028	12.0189	0.785273	13.3801
1029	12.0198	0.781825	13.3754
1030	12.0207	0.778426	13.3709
1031	12.0216	0.775138	13.3669
1032	12.0225	0.772019	13.3633
1033	12.0235	0.769132	13.3602
1034	12.0245	0.766385	13.3578
1035	12.0256	0.763656	13.3558
1036	12.0267	0.760954	13.3542
1037	12.0278	0.758291	13.3529
1038	12.0289	0.755678	13.3519
1039	12.0301	0.753126	13.3511
1040	12.0312	0.750645	13.3505
1041	12.0324	0.748246	13.3499
1042	12.0335	0.74594	13.3494
1043	12.0346	0.743739	13.3488
1044	12.0357	0.741652	13.3481
1045	12.0367	0.739692	13.3472
1046	12.0377	0.737816	13.3463
1047	12.0386	0.735989	13.3453
1048	12.0396	0.734224	13.3443
1049	12.0405	0.732538	13.3433
1050	12.0415	0.730944	13.3424
1051	12.0424	0.729459	13.3415
1052	12.0433	0.728098	13.3406
1053	12.0441	0.726874	13.3398
1054	12.045	0.725805	13.3391
1055	12.0458	0.724904	13.3384
1056	12.0467	0.724187	13.3379
1057	12.0475	0.723669	13.3374
1058	12.0483	0.723378	13.3371
1059	12.0491	0.723313	13.3368
1060	12.0499	0.72345	13.3366
1061	12.0506	0.723766	13.3365
1062	12.0514	0.724236	13.3365
1063	12.0521	0.724834	13.3365
1064	12.0528	0.725538	13.3366
1065	12.0535	0.726322	13.3368
1066	12.0542	0.727162	13.337
1067	12.0549	0.728034	13.3374
1068	12.0555	0.728912	13.3378
1069	12.0562	0.729774	13.3383
1070	12.057	0.730611	13.339
1071	12.0582	0.731447	13.34
1072	12.0595	0.732299	13.3411
1073	12.061	0.733189	13.3424
1074	12.0624	0.734134	13.3438
1075	12.0637	0.735155	13.3452
1076	12.0648	0.736271	13.3466
1077	12.0655	0.737501	13.3478
1078	12.0658	0.738864	13.3489
1079	12.0655	0.740379	13.3498
1080	12.0644	0.742067	13.3504
1081	12.0626	0.743946	13.3507
1082	12.0598	0.746012	13.3506
1083	12.0561	0.748244	13.3503
1084	12.0516	0.750629	13.3498
1085	12.0465	0.753159	13.3491
1086	12.041	0.755821	13.3482
1087	12.0351	0.758607	13.3472
1088	12.029	0.761505	13.3461
1089	12.023	0.764504	13.3449
1090	12.0171	0.767595	13.3437
1091	12.0115	0.770766	13.3424
1092	12.0064	0.774008	13.3411
1093	12.0018	0.777309	13.3398
1094	11.9978	0.780786	13.3384
1095	11.9941	0.784521	13.3366
1096	11.9907	0.78846	13.3347
1097	11.9875	0.792546	13.3326
1098	11.9844	0.796723	13.3305
1099	11.9814	0.800936	13.3284
1100	11.9784	0.805128	13.3263
1101	11.9755	0.809243	13.3245
1102	11.9725	0.813226	13.3229
1103	11.9694	0.817019	13.3217
1104	11.9661	0.820568	13.3209
1105	11.9627	0.823817	13.3205
1106	11.9589	0.826813	13.3208
1107	11.9547	0.82965	13.3216
1108	11.9503	0.832336	13.3229
1109	11.9458	0.83488	13.3245
1110	11.9412	0.837291	13.3264
1111	11.9367	0.839577	13.3284
1112	11.9323	0.841749	13.3305
1113	11.9281	0.843814	13.3326
1114	11.9243	0.845781	13.3345
1115	11.9209	0.84766	13.3363
1116	11.9181	0.84946	13.3377
1117	11.9158	0.851189	13.3387
1118	11.9143	0.85283	13.3392
1119	11.9133	0.854363	13.3393
1120	11.9128	0.85579	13.3391
1121	11.9127	0.857116	13.3386
1122	11.913	0.858345	13.338
1123	11.9135	0.859481	13.3374
1124	11.9142	0.860528	13.3369
1125	11.915	0.861489	13.3366
1126	11.9159	0.862369	13.3365
1127	11.9168	0.863171	13.3369
1128	11.9175	0.8639	13.3378
1129	11.9181	0.864559	13.3393
1130	11.9188	0.865057	13.3415
1131	11.9198	0.865333	13.3444
1132	11.921	0.865433	13.3479
1133	11.9224	0.865404	13.3518
1134	11.9238	0.865294	13.356
1135	11.9251	0.86515	13.3604
1136	11.9264	0.865019	13.3648
1137	11.9274	0.864948	13.3691
1138	11.9282	0.864984	13.3731
1139	11.9285	0.865175	13.3769
1140	11.9284	0.865567	13.3801
1141	11.9277	0.866207	13.3827
1142	11.9265	0.867047	13.3848
1143	11.9248	0.868003	13.3863
1144	11.9227	0.869072	13.3875
1145	11.9203	0.870251	13.3885
1146	11.9176	0.871537	13.3891
1147	11.9146	0.872928	13.3897
1148	11.9114	0.874419	13.3901
1149	11.9081	0.876008	13.3906
1150	11.9047	0.877691	13.3911
1151	11.9012	0.879466	13.3917
1152	11.8977	0.88133	13.3926
1153	11.8943	0.883279	13.3937
1154	11.8907	0.885423	13.3951
1155	11.8868	0.887834	13.3967
1156	11.8826	0.890456	13.3985
1157	11.8782	0.89323	13.4003
1158	11.8738	0.896099	13.4022
1159	11.8693	0.899004	13.4041
1160	11.8648	0.901889	13.406
1161	11.8605	0.904695	13.4079
1162	11.8565	0.907364	13.4097
1163	11.8527	0.90984	13.4113
1164	11.8493	0.912064	13.4127
1165	11.8464	0.913979	13.414
1166	11.8439	0.915614	13.415
1167	11.8416	0.91705	13.4159
1168	11.8397	0.91831	13.4166
1169	11.8379	0.919413	13.4172
1170	11.8364	0.920379	13.4177
1171	11.8351	0.92123	13.4182
1172	11.834	0.921986	13.4185
1173	11.833	0.922668	13.4189
1174	11.8322	0.923296	13.4192
1175	11.8315	0.923891	13.4196
1176	11.8309	0.924474	13.4199
1177	11.8304	0.925065	13.4203
1178	11.8301	0.925626	13.4207
1179	11.8301	0.926113	13.4209
1180	11.8304	0.926531	13.4211
1181	11.8308	0.926889	13.4212
1182	11.8314	0.927193	13.4213
1183	11.8321	0.927451	13.4214
1184	11.8328	0.927669	13.4215
1185	11.8335	0.927855	13.4218
1186	11.8342	0.928015	13.4221
1187	11.8348	0.928158	13.4226
1188	11.8352	0.928289	13.4233
1189	11.8354	0.928416	13.4241
1190	11.8354	0.928525	13.4253
1191	11.8353	0.9286	13.4267
1192	11.8352	0.928642	13.4282
1193	11.835	0.928656	13.43
1194	11.8347	0.928644	13.4318
1195	11.8344	0.928611	13.4338
1196	11.8341	0.928559	13.4357
1197	11.8337	0.928491	13.4376
1198	11.8334	0.928411	13.4394
1199	11.833	0.928323	13.4412
1200	11.8326	0.928229	13.4427
1201	11.8322	0.928133	13.4441
1202	11.8319	0.927974	13.4452
1203	11.8315	0.92771	13.4462
1204	11.8311	0.927373	13.447
1205	11.8307	0.926992	13.4477
1206	11.8303	0.9266	13.4484
1207	11.8299	0.926226	13.449
1208	11.8294	0.925902	13.4496
1209	11.829	0.925658	13.4502
1210	11.8285	0.925526	13.4509
1211	11.8279	0.925536	13.4516
1212	11.8274	0.92572	13.4525
1213	11.8268	0.926108	13.4535
1214	11.8262	0.926688	13.4546
1215	11.8255	0.927418	13.4558
1216	11.8248	0.928287	13.457
1217	11.824	0.929281	13.4583
1218	11.8232	0.930385	13.4596
1219	11.8224	0.931589	13.461
1220	11.8216	0.932877	13.4624
1221	11.8208	0.934237	13.4638
1222	11.8201	0.935656	13.4654
1223	11.8194	0.937121	13.4669
1224	11.8188	0.938618	13.4686
1225	11.8184	0.940135	13.4702
1226	11.8181	0.94162	13.472
1227	11.8182	0.943056	13.4739
1228	11.8185	0.944478	13.4759
1229	11.819	0.945924	13.478
1230	11.8195	0.947428	13.4801
1231	11.82	0.949027	13.4822
1232	11.8203	0.950757	13.4844
1233	11.8204	0.952654	13.4865
1234	11.8201	0.954754	13.4886
1235	11.8195	0.957092	13.4905
1236	11.8183	0.959705	13.4924
1237	11.8165	0.962629	13.4941
1238	11.8141	0.965844	13.4958
1239	11.8112	0.969295	13.4973
1240	11.8079	0.972973	13.4989
1241	11.8042	0.976866	13.5004
1242	11.8002	0.980961	13.5018
1243	11.7959	0.985247	13.5031
1244	11.7913	0.989712	13.5044
1245	11.7867	0.994346	13.5057
1246	11.7819	0.999135	13.5068
1247	11.7771	1.00407	13.5079
1248	11.7723	1.00914	13.5089
1249	11.7676	1.01432	13.5099
1250	11.7628	1.01971	13.5106
1251	11.7578	1.02536	13.5111
1252	11.7526	1.03124	13.5114
1253	11.7473	1.03731	13.5115
1254	11.7419	1.04354	13.5116
1255	11.7364	1.04988	13.5117
1256	11.7309	1.05631	13.5118
1257	11.7255	1.06279	13.5121
1258	11.7201	1.06929	13.5125
1259	11.7148	1.07576	13.5132
1260	11.7096	1.08218	13.5141
1261	11.7046	1.0885	13.5155
1262	11.6998	1.09476	13.5172
1263	11.695	1.10103	13.5195
1264	11.6902	1.10731	13.522
1265	11.6855	1.11361	13.5249
1266	11.6808	1.11991	13.5279
1267	11.6762	1.12623	13.531
1268	11.6717	1.13257	13.5341
1269	11.6673	1.13893	13.5371
1270	11.663	1.14531	13.54
1271	11.6588	1.15172	13.5426
1272	11.6547	1.15816	13.5449
1273	11.6508	1.16462	13.5468
1274	11.6469	1.17124	13.5482
1275	11.6432	1.17808	13.5495
1276	11.6395	1.18507	13.5505
1277	11.6359	1.19215	13.5513
1278	11.6325	1.19926	13.5519
1279	11.6291	1.20632	13.5524
1280	11.6259	1.21328	13.5528
1281	11.6227	1.22006	13.5531
1282	11.6197	1.22659	13.5534
1283	11.6168	1.23282	13.5536
1284	11.6141	1.23867	13.5539
1285	11.6114	1.24409	13.5542
1286	11.6088	1.24905	13.5543
1287	11.6062	1.25363	13.5541
1288	11.6036	1.25788	13.5536
1289	11.601	1.26185	13.553
1290	11.5986	1.26557	13.5524
1291	11.5964	1.26909	13.5518
1292	11.5943	1.27246	13.5513
1293	11.5925	1.27573	13.5511
1294	11.591	1.27894	13.5512
1295	11.5899	1.28214	13.5517
1296	11.5891	1.28537	13.5526
1297	11.5888	1.28869	13.5542
1298	11.5891	1.29194	13.5564
1299	11.5901	1.29501	13.5593
1300	11.5916	1.29794	13.5627
1301	11.5936	1.30076	13.5664
1302	11.5959	1.30352	13.5705
1303	11.5984	1.30627	13.5748
1304	11.6008	1.30905	13.5793
1305	11.6032	1.3119	13.5837
1306	11.6053	1.31487	13.5881
1307	11.6071	1.318	13.5922
1308	11.6083	1.32133	13.5962
1309	11.6089	1.3249	13.5997
1310	11.6089	1.32861	13.6028
1311	11.6085	1.33233	13.6056
1312	11.6077	1.33609	13.6082
1313	11.6065	1.33994	13.6106
1314	11.6052	1.3439	13.6129
1315	11.6036	1.34801	13.6152
1316	11.602	1.35231	13.6176
1317	11.6003	1.35682	13.6202
1318	11.5986	1.36159	13.623
1319	11.597	1.36665	13.626
1320	11.5955	1.37202	13.6295
1321	11.5943	1.37776	13.6333
1322	11.5933	1.38399	13.6378
1323	11.5922	1.39077	13.6429
1324	11.5913	1.39801	13.6484
1325	11.5904	1.4056	13.6542
1326	11.5895	1.41344	13.6603
1327	11.5886	1.42143	13.6665
1328	11.5877	1.42948	13.6726
1329	11.5867	1.43749	13.6786
1330	11.5858	1.44535	13.6844
1331	11.5848	1.45296	13.6898
1332	11.5837	1.46024	13.6947
1333	11.5825	1.46707	13.699
1334	11.5814	1.47357	13.7027
1335	11.5803	1.47994	13.7059
1336	11.5793	1.48617	13.7088
1337	11.5783	1.49225	13.7114
1338	11.5773	1.49819	13.7137
1339	11.5762	1.50399	13.7158
1340	11.5749	1.50963	13.7178
1341	11.5736	1.51512	13.7197
1342	11.572	1.52047	13.7216
1343	11.5702	1.52565	13.7235
1344	11.5681	1.53068	13.7256
1345	11.5658	1.53555	13.7279
1346	11.563	1.54023	13.7303
1347	11.5598	1.54468	13.733
1348	11.5562	1.54894	13.7358
1349	11.5523	1.55302	13.7387
1350	11.5483	1.55695	13.7416
1351	11.5442	1.56075	13.7443
1352	11.54	1.56444	13.747
1353	11.5359	1.56804	13.7494
1354	11.5319	1.57158	13.7516
1355	11.5281	1.57508	13.7534
1356	11.5246	1.57856	13.7547
1357	11.5215	1.58205	13.7556
1358	11.5186	1.58555	13.7559
1359	11.5159	1.58907	13.7556
1360	11.5134	1.59257	13.7548
1361	11.5109	1.59604	13.7537
1362	11.5086	1.59944	13.7522
1363	11.5064	1.60276	13.7506
1364	11.5044	1.60596	13.7489
1365	11.5024	1.60902	13.7472
1366	11.5006	1.61192	13.7457
1367	11.4989	1.61463	13.7444
1368	11.4973	1.61713	13.7434
1369	11.4958	1.61938	13.7429
1370	11.4943	1.62143	13.7428
1371	11.4929	1.62331	13.7429
1372	11.4915	1.62503	13.7433
1373	11.4901	1.62659	13.7438
1374	11.4889	1.62798	13.7444
1375	11.4879	1.6292	13.7452
1376	11.487	1.63027	13.746
1377	11.4863	1.63117	13.7468
1378	11.4859	1.6319	13.7476
1379	11.4858	1.63248	13.7483
1380	11.486	1.63288	13.749
1381	11.4865	1.63313	13.7495
1382	11.4875	1.63312	13.7498
1383	11.489	1.63279	13.7501
1384	11.491	1.63219	13.7504
1385	11.4932	1.63138	13.7506
1386	11.4957	1.6304	13.7507
1387	11.4984	1.62932	13.7509
1388	11.5012	1.62817	13.7511
1389	11.5039	1.62701	13.7513
1390	11.5066	1.62589	13.7516
1391	11.5091	1.62486	13.752
1392	11.5113	1.62397	13.7524
1393	11.5131	1.62328	13.753
1394	11.5148	1.62265	13.7537
1395	11.5165	1.62196	13.7548
1396	11.5182	1.62123	13.756
1397	11.5199	1.62051	13.7573
1398	11.5215	1.61983	13.7587
1399	11.5229	1.61922	13.7601
1400	11.5242	1.61873	13.7614
1401	11.5252	1.61839	13.7626
1402	11.526	1.61823	13.7635
1403	11.5264	1.61829	13.7642
1404	11.5265	1.61861	13.7644
1405	11.5262	1.61922	13.7643
1406	11.5253	1.6202	13.7636
1407	11.5239	1.62155	13.7625
1408	11.522	1.6232	13.7609
1409	11.5198	1.62511	13.759
1410	11.5173	1.6272	13.757
1411	11.5146	1.62941	13.7547
1412	11.5119	1.63168	13.7525
1413	11.5091	1.63395	13.7503
1414	11.5065	1.63617	13.7482
1415	11.5041	1.63825	13.7464
1416	11.5019	1.64016	13.7448
1417	11.5002	1.64181	13.7438
1418	11.4987	1.64333	13.7431
1419	11.4972	1.64484	13.7428
1420	11.4958	1.64634	13.7427
1421	11.4945	1.64779	13.7429
1422	11.4933	1.64918	13.7432
1423	11.4923	1.65049	13.7436
1424	11.4914	1.6517	13.744
1425	11.4906	1.65278	13.7443
1426	11.4901	1.65372	13.7446
1427	11.4897	1.6545	13.7446
1428	11.4896	1.65509	13.7444
1429	11.4898	1.65547	13.7439
1430	11.4902	1.65565	13.7431
1431	11.491	1.65563	13.7421
1432	11.492	1.65543	13.7409
1433	11.4933	1.65507	13.7395
1434	11.4947	1.65457	13.7381
1435	11.4963	1.65394	13.7365
1436	11.4981	1.6532	13.7349
1437	11.4999	1.65237	13.7333
1438	11.5017	1.65146	13.7318
1439	11.5036	1.65049	13.7303
1440	11.5055	1.64948	13.7289
1441	11.5073	1.64844	13.7277
1442	11.5092	1.64732	13.7267
1443	11.5112	1.64605	13.7257
1444	11.5134	1.64465	13.7249
1445	11.5156	1.64316	13.7241
1446	11.5179	1.64159	13.7233
1447	11.5203	1.63997	13.7226
1448	11.5226	1.63832	13.7218
1449	11.5248	1.63666	13.7211
1450	11.5269	1.63501	13.7202
1451	11.5289	1.6334	13.7193
1452	11.5307	1.63185	13.7183
1453	11.5323	1.63038	13.7172
1454	11.5337	1.62896	13.716
1455	11.5349	1.62753	13.7146
1456	11.536	1.6261	13.7131
1457	11.5369	1.62468	13.7115
1458	11.5377	1.62328	13.7099
1459	11.5385	1.6219	13.7082
1460	11.5392	1.62054	13.7066
1461	11.5398	1.61922	13.705
1462	11.5405	1.61794	13.7034
1463	11.5411	1.6167	13.7019
1464	11.5418	1.61553	13.7006
1465	11.5425	1.61441	13.6993
1466	11.5432	1.61334	13.6982
1467	11.544	1.6123	13.6972
1468	11.5449	1.6113	13.6962
1469	11.5457	1.61034	13.6953
1470	11.5465	1.60942	13.6944
1471	11.5472	1.60855	13.6936
1472	11.5479	1.60772	13.6929
1473	11.5486	1.60694	13.6921
1474	11.5491	1.6062	13.6914
1475	11.5495	1.60552	13.6907
1476	11.5498	1.60489	13.6899
1477	11.55	1.60432	13.6892
1478	11.5499	1.6038	13.6884
1479	11.5497	1.60333	13.6877
1480	11.5493	1.60291	13.687
1481	11.5488	1.60254	13.6864
1482	11.5482	1.60222	13.6857
1483	11.5475	1.60195	13.6851
1484	11.5468	1.60173	13.6844
1485	11.5461	1.60156	13.6838
1486	11.5455	1.60144	13.6831
1487	11.5449	1.60137	13.6825
1488	11.5444	1.60135	13.6818
1489	11.544	1.60138	13.6811
1490	11.5436	1.60154	13.6804
1491	11.5432	1.60187	13.6797
1492	11.5427	1.60234	13.6791
1493	11.5423	1.6029	13.6784
1494	11.5418	1.60351	13.6777
1495	11.5414	1.60412	13.677
1496	11.5412	1.60471	13.6763
1497	11.541	1.60521	13.6756
1498	11.541	1.60561	13.6749
1499	11.5412	1.60584	13.6741
1500	11.5417	1.60587	13.6733
1501	11.5424	1.60565	13.6725
1502	11.5434	1.60517	13.6716
1503	11.5447	1.60445	13.6708
1504	11.5464	1.60354	13.6699
1505	11.5483	1.60246	13.6689
1506	11.5503	1.60127	13.668
1507	11.5524	1.60001	13.667
1508	11.5546	1.5987	13.6661
1509	11.5567	1.5974	13.665
1510	11.5588	1.59613	13.664
1511	11.5607	1.59495	13.6629
1512	11.5624	1.5939	13.6618
1513	11.5639	1.593	13.6606
1514	11.5653	1.59226	13.6595
1515	11.5667	1.59162	13.6585
1516	11.5681	1.59106	13.6576
1517	11.5695	1.59056	13.6567
1518	11.5708	1.5901	13.6558
1519	11.572	1.58967	13.6547
1520	11.573	1.58924	13.6536
1521	11.5738	1.58879	13.6523
1522	11.5743	1.58831	13.6507
1523	11.5745	1.58776	13.6489
1524	11.5743	1.58714	13.6467
1525	11.5737	1.58643	13.6442
1526	11.5723	1.58568	13.6412
1527	11.57	1.58497	13.6376
1528	11.5669	1.58428	13.6336
1529	11.5633	1.58357	13.6292
1530	11.5595	1.58282	13.6247
1531	11.5556	1.58201	13.62
1532	11.5519	1.58112	13.6153
1533	11.5485	1.58011	13.6106
1534	11.5458	1.57897	13.6062
1535	11.5439	1.57768	13.602
1536	11.5431	1.5762	13.5982
1537	11.5436	1.57451	13.5949
1538	11.5453	1.57259	13.5919
1539	11.5481	1.57046	13.5891
1540	11.5518	1.56813	13.5865
1541	11.5563	1.56565	13.5841
1542	11.5613	1.56303	13.5818
1543	11.5669	1.5603	13.5797
1544	11.5727	1.55749	13.5778
1545	11.5788	1.55463	13.5761
1546	11.5848	1.55174	13.5746
1547	11.5908	1.54886	13.5733
1548	11.5965	1.54601	13.5723
1549	11.6017	1.54321	13.5714
1550	11.6068	1.54033	13.5708
1551	11.6122	1.53726	13.5705
1552	11.6178	1.53404	13.5705
1553	11.6234	1.53075	13.5707
1554	11.6291	1.52743	13.5711
1555	11.6347	1.52414	13.5717
1556	11.6402	1.52094	13.5724
1557	11.6456	1.51789	13.5732
1558	11.6506	1.51503	13.5741
1559	11.6554	1.51244	13.5751
1560	11.6597	1.51016	13.576
1561	11.6635	1.50826	13.577
1562	11.6669	1.50659	13.578
1563	11.6699	1.50499	13.5792
1564	11.6725	1.50351	13.5805
1565	11.6749	1.5022	13.5819
1566	11.677	1.50109	13.5834
1567	11.6789	1.50022	13.585
1568	11.6806	1.49963	13.5866
1569	11.6821	1.49937	13.5881
1570	11.6835	1.49948	13.5897
1571	11.6849	1.49999	13.5912
1572	11.6863	1.50096	13.5927
1573	11.6876	1.50241	13.594
1574	11.6892	1.50413	13.5953
1575	11.6912	1.50593	13.5967
1576	11.6934	1.5079	13.5981
1577	11.6956	1.51014	13.5995
1578	11.6978	1.51275	13.6009
1579	11.6996	1.51582	13.6022
1580	11.7011	1.51945	13.6035
1581	11.702	1.52374	13.6047
1582	11.7021	1.52877	13.6058
1583	11.7013	1.53465	13.6067
1584	11.6995	1.54148	13.6075
1585	11.6964	1.54934	13.6081
1586	11.6924	1.55723	13.6086
1587	11.6876	1.56438	13.609
1588	11.6822	1.5713	13.6092
1589	11.676	1.57848	13.6094
1590	11.6691	1.5864	13.6095
1591	11.6614	1.59557	13.6094
1592	11.6529	1.60648	13.6092
1593	11.6437	1.61962	13.6089
1594	11.6337	1.63548	13.6085
1595	11.6228	1.65456	13.6079
1596	11.6112	1.67734	13.6072
1597	11.5986	1.70433	13.6062
1598	11.5854	1.73556	13.6049
1599	11.5715	1.77052	13.6029
1600	11.5569	1.80887	13.6005
1601	11.5416	1.85028	13.5978
1602	11.5255	1.89441	13.5949
1603	11.5085	1.94092	13.5921
1604	11.4906	1.98949	13.5894
1605	11.4718	2.03976	13.5869
1606	11.4519	2.09141	13.5849
1607	11.431	2.14411	13.5836
1608	11.409	2.1975	13.583
1609	11.3858	2.25127	13.5832
1610	11.3609	2.30744	13.5845
1611	11.334	2.36768	13.5865
1612	11.3055	2.43107	13.5892
1613	11.2757	2.49674	13.5924
1614	11.2448	2.56377	13.5961
1615	11.2133	2.63128	13.6001
1616	11.1813	2.69836	13.6042
1617	11.1493	2.76411	13.6085
1618	11.1175	2.82765	13.6126
1619	11.0863	2.88808	13.6166
1620	11.0559	2.9445	13.6204
1621	11.0268	2.99602	13.6237
1622	10.9979	3.04383	13.6268
1623	10.9685	3.08965	13.6298
1624	10.9388	3.13342	13.6329
1625	10.909	3.17505	13.6358
1626	10.8795	3.21447	13.6388
1627	10.8505	3.2516	13.6417
1628	10.8223	3.28637	13.6446
1629	10.7952	3.31869	13.6476
1630	10.7694	3.3485	13.6505
1631	10.7453	3.37571	13.6534
1632	10.723	3.40026	13.6563
1633	10.7029	3.42205	13.6592
1634	10.6849	3.44051	13.6623
1635	10.6684	3.45533	13.6656
1636	10.6536	3.46689	13.669
1637	10.6401	3.47556	13.6725
1638	10.628	3.48172	13.676
1639	10.6172	3.48574	13.6795
1640	10.6075	3.488	13.6829
1641	10.5989	3.48886	13.6861
1642	10.5912	3.48871	13.6891
1643	10.5844	3.48791	13.6918
1644	10.5784	3.48685	13.6942
1645	10.573	3.48589	13.6961
1646	10.5685	3.48443	13.6976
1647	10.5651	3.4817	13.6989
1648	10.5627	3.47777	13.6999
1649	10.5614	3.47274	13.7007
1650	10.561	3.46669	13.7012
1651	10.5616	3.45972	13.7015
1652	10.563	3.4519	13.7017
1653	10.5652	3.44332	13.7016
1654	10.5682	3.43409	13.7015
1655	10.5718	3.42427	13.7012
1656	10.5762	3.41396	13.7008
1657	10.5811	3.40325	13.7004
1658	10.587	3.39202	13.6997
1659	10.594	3.38011	13.6988
1660	10.602	3.36753	13.6975
1661	10.611	3.35427	13.6961
1662	10.6206	3.34034	13.6946
1663	10.631	3.32576	13.6929
1664	10.6418	3.31051	13.6913
1665	10.6529	3.29462	13.6896
1666	10.6644	3.27808	13.688
1667	10.6759	3.26089	13.6866
1668	10.6873	3.24307	13.6854
1669	10.6986	3.22462	13.6844
1670	10.7101	3.20519	13.6836
1671	10.722	3.18456	13.6831
1672	10.7343	3.16292	13.6828
1673	10.7469	3.14044	13.6826
1674	10.7597	3.11732	13.6824
1675	10.7727	3.09373	13.6823
1676	10.7858	3.06986	13.6822
1677	10.7988	3.0459	13.682
1678	10.8118	3.02203	13.6817
1679	10.8246	2.99844	13.6812
1680	10.8371	2.9753	13.6805
1681	10.8492	2.95281	13.6795
1682	10.8613	2.93038	13.6784
1683	10.8736	2.90744	13.677
1684	10.8861	2.88419	13.6755
1685	10.8985	2.86083	13.6739
1686	10.9109	2.83755	13.6722
1687	10.923	2.81457	13.6703
1688	10.9348	2.79208	13.6684
1689	10.9462	2.77029	13.6664
1690	10.9571	2.74938	13.6643
1691	10.9673	2.72957	13.6622
1692	10.9768	2.71105	13.6601
1693	10.9855	2.69402	13.658
1694	10.9933	2.67826	13.6558
1695	11.0006	2.6634	13.6534
1696	11.0074	2.64944	13.6509
1697	11.0136	2.63637	13.6483
1698	11.0193	2.6242	13.6456
1699	11.0245	2.61291	13.643
1700	11.0291	2.60252	13.6403
1701	11.0333	2.59302	13.6377
1702	11.037	2.5844	13.6352
1703	11.0401	2.57666	13.6329
1704	11.0429	2.56981	13.6307
1705	11.0451	2.56384	13.6287
1706	11.0467	2.55906	13.6269
1707	11.0476	2.55567	13.6251
1708	11.0477	2.5535	13.6234
1709	11.0473	2.55238	13.6217
1710	11.0464	2.55216	13.6202
1711	11.0451	2.55265	13.6187
1712	11.0435	2.55369	13.6174
1713	11.0417	2.55512	13.6163
1714	11.0398	2.55676	13.6153
1715	11.0378	2.55844	13.6145
1716	11.036	2.56001	13.6139
1717	11.0343	2.56128	13.6135
1718	11.0326	2.56261	13.6134
1719	11.0306	2.5644	13.6135
1720	11.0285	2.56658	13.6139
1721	11.0262	2.56904	13.6146
1722	11.0238	2.57173	13.6154
1723	11.0213	2.57454	13.6163
1724	11.0188	2.57741	13.6173
1725	11.0163	2.58024	13.6183
1726	11.0139	2.58295	13.6193
1727	11.0116	2.58547	13.6203
1728	11.0095	2.58771	13.6212
1729	11.0075	2.58959	13.622
1730	11.0057	2.59121	13.6227
1731	11.0038	2.59273	13.6233
1732	11.0018	2.59414	13.6239
1733	10.9999	2.59544	13.6245
1734	10.998	2.59663	13.6251
1735	10.9963	2.5977	13.6257
1736	10.9947	2.59864	13.6263
1737	10.9934	2.59945	13.627
1738	10.9923	2.60014	13.6277
1739	10.9915	2.60068	13.6284
1740	10.9911	2.60109	13.6292
1741	10.991	2.60135	13.6301
1742	10.9914	2.60145	13.6312
1743	10.9923	2.60139	13.6324
1744	10.9936	2.60117	13.6339
1745	10.9953	2.60081	13.6355
1746	10.9972	2.60032	13.6371
1747	10.9992	2.5997	13.6386
1748	11.0014	2.59898	13.6401
1749	11.0037	2.59815	13.6415
1750	11.0059	2.59724	13.6426
1751	11.008	2.59624	13.6435
1752	11.01	2.59518	13.644
1753	11.0118	2.59405	13.6441
1754	11.0132	2.59295	13.6438
1755	11.0145	2.59192	13.6431
1756	11.0155	2.5909	13.6421
1757	11.0165	2.58984	13.6408
1758	11.0174	2.5887	13.6393
1759	11.0184	2.58741	13.6376
1760	11.0195	2.58592	13.6359
1761	11.0208	2.58419	13.6341
1762	11.0225	2.58216	13.6322
1763	11.0244	2.57978	13.6304
1764	11.0268	2.57699	13.6287
1765	11.0298	2.57374	13.6272
1766	11.0332	2.56996	13.6257
1767	11.037	2.56568	13.624
1768	11.0412	2.56094	13.6223
1769	11.0458	2.55584	13.6206
1770	11.0506	2.55044	13.6188
1771	11.0556	2.54481	13.6171
1772	11.0609	2.53902	13.6154
1773	11.0663	2.53314	13.6138
1774	11.0718	2.52725	13.6124
1775	11.0774	2.52141	13.6111
1776	11.083	2.5157	13.61
1777	11.0886	2.51019	13.6091
1778	11.0945	2.50464	13.6085
1779	11.1009	2.49882	13.608
1780	11.1076	2.49283	13.6078
1781	11.1146	2.48673	13.6077
1782	11.1216	2.48062	13.6078
1783	11.1287	2.47457	13.608
1784	11.1356	2.46868	13.6082
1785	11.1423	2.46302	13.6084
1786	11.1486	2.45768	13.6087
1787	11.1543	2.45274	13.6089
1788	11.1594	2.44829	13.6091
1789	11.1637	2.44441	13.6091
1790	11.1672	2.44107	13.6091
1791	11.1702	2.43817	13.6089
1792	11.1726	2.43568	13.6087
1793	11.1746	2.43355	13.6084
1794	11.1762	2.43173	13.6081
1795	11.1774	2.43019	13.6079
1796	11.1784	2.42889	13.6077
1797	11.1792	2.42778	13.6077
1798	11.1798	2.42682	13.6078
1799	11.1803	2.42598	13.6081
1800	11.1809	2.4252	13.6087
1801	11.1814	2.42445	13.6096
1802	11.1819	2.42387	13.6109
1803	11.1822	2.4236	13.6125
1804	11.1822	2.42357	13.6146
1805	11.182	2.42375	13.6169
1806	11.1817	2.42408	13.6193
1807	11.1813	2.42452	13.6218
1808	11.1809	2.42501	13.6243
1809	11.1803	2.4255	13.6267
1810	11.1798	2.42594	13.629
1811	11.1793	2.42628	13.6309
1812	11.1789	2.42648	13.6325
1813	11.1785	2.42648	13.6336
1814	11.1783	2.4263	13.6343
1815	11.1782	2.42601	13.6347
1816	11.1781	2.42562	13.6347
1817	11.1781	2.42517	13.6345
1818	11.1781	2.42467	13.6342
1819	11.178	2.42414	13.6337
1820	11.1779	2.42361	13.6331
1821	11.1776	2.4231	13.6324
1822	11.1771	2.42263	13.6318
1823	11.1764	2.42222	13.6313
1824	11.1755	2.42189	13.6308
1825	11.1743	2.42166	13.6306
1826	11.1726	2.42157	13.6305
1827	11.1705	2.42162	13.6306
1828	11.168	2.42176	13.6308
1829	11.1652	2.42197	13.6311
1830	11.1623	2.42222	13.6315
1831	11.1593	2.42248	13.6317
1832	11.1563	2.42272	13.6319
1833	11.1534	2.42291	13.6319
1834	11.1508	2.42301	13.6317
1835	11.1485	2.423	13.6313
1836	11.1465	2.42284	13.6305
1837	11.1451	2.42251	13.6293
1838	11.1442	2.42204	13.6276
1839	11.1435	2.42148	13.6253
1840	11.1431	2.42083	13.6225
1841	11.143	2.4201	13.6194
1842	11.143	2.41929	13.616
1843	11.1433	2.41839	13.6126
1844	11.1437	2.41742	13.6092
1845	11.1443	2.41637	13.606
1846	11.145	2.41524	13.6031
1847	11.1457	2.41404	13.6007
1848	11.1465	2.41276	13.5988
1849	11.1473	2.41142	13.5977
1850	11.1481	2.40999	13.5973
1851	11.1489	2.40848	13.5974
1852	11.1497	2.40687	13.5981
1853	11.1506	2.40519	13.5992
1854	11.1515	2.40343	13.6006
1855	11.1527	2.4016	13.6023
1856	11.154	2.39971	13.604
1857	11.1555	2.39775	13.6058
1858	11.1574	2.39574	13.6075
1859	11.1596	2.39369	13.6091
1860	11.1621	2.39158	13.6104
1861	11.1651	2.38945	13.6113
1862	11.1687	2.38723	13.6119
1863	11.1729	2.38491	13.6125
1864	11.1776	2.3825	13.613
1865	11.1826	2.38003	13.6133
1866	11.188	2.37749	13.6137
1867	11.1936	2.37492	13.6139
1868	11.1992	2.37233	13.6141
1869	11.2048	2.36974	13.6143
1870	11.2102	2.36716	13.6144
1871	11.2153	2.36461	13.6146
1872	11.2201	2.3621	13.6147
1873	11.2244	2.35966	13.6148
1874	11.2285	2.3572	13.615
1875	11.2326	2.35464	13.6152
1876	11.2366	2.35201	13.6155
1877	11.2406	2.34937	13.6157
1878	11.2444	2.34674	13.6159
1879	11.248	2.34415	13.616
1880	11.2513	2.34166	13.6161
1881	11.2543	2.33929	13.6161
1882	11.2569	2.33708	13.616
1883	11.2591	2.33507	13.6158
1884	11.2608	2.33329	13.6154
1885	11.2619	2.33179	13.6149
1886	11.2623	2.3306	13.6142
1887	11.262	2.3297	13.6133
1888	11.2611	2.32906	13.6122
1889	11.2597	2.32862	13.6111
1890	11.258	2.32834	13.6098
1891	11.2559	2.32817	13.6084
1892	11.2537	2.32808	13.607
1893	11.2514	2.32803	13.6056
1894	11.2492	2.32795	13.6041
1895	11.2472	2.32782	13.6027
1896	11.2454	2.32758	13.6013
1897	11.244	2.3272	13.6
1898	11.2428	2.32679	13.5987
1899	11.2415	2.3265	13.5974
1900	11.2403	2.32626	13.5962
1901	11.239	2.32606	13.595
1902	11.2378	2.32584	13.5937
1903	11.2367	2.32556	13.5925
1904	11.2357	2.32519	13.5912
1905	11.2349	2.32468	13.5899
1906	11.2342	2.32399	13.5885
1907	11.2338	2.32309	13.5871
1908	11.2336	2.32193	13.5856
1909	11.2337	2.32046	13.5841
1910	11.2341	2.31867	13.5824
1911	11.2346	2.31659	13.5806
1912	11.2353	2.31425	13.5788
1913	11.2361	2.31169	13.5769
1914	11.2372	2.30895	13.5749
1915	11.2384	2.30608	13.573
1916	11.2399	2.3031	13.571
1917	11.2415	2.30007	13.569
1918	11.2434	2.29702	13.5671
1919	11.2456	2.294	13.5652
1920	11.248	2.29103	13.5633
1921	11.2506	2.28816	13.5616
1922	11.2537	2.28532	13.5599
1923	11.2573	2.28239	13.5583
1924	11.2613	2.27941	13.5568
1925	11.2656	2.27639	13.5553
1926	11.2702	2.27335	13.5538
1927	11.2749	2.27032	13.5523
1928	11.2797	2.2673	13.5508
1929	11.2844	2.26433	13.5494
1930	11.289	2.26141	13.5479
1931	11.2933	2.25858	13.5464
1932	11.2974	2.25584	13.5448
1933	11.301	2.25322	13.5432
1934	11.3044	2.25065	13.5415
1935	11.3078	2.24806	13.5398
1936	11.3111	2.24548	13.538
1937	11.3143	2.24293	13.5362
1938	11.3174	2.24044	13.5343
1939	11.3203	2.23804	13.5325
1940	11.323	2.23575	13.5306
1941	11.3255	2.2336	13.5288
1942	11.3277	2.23162	13.5271
1943	11.3297	2.22984	13.5254
1944	11.3313	2.22828	13.5239
1945	11.3326	2.22697	13.5224
1946	11.3335	2.226	13.521
1947	11.3339	2.22541	13.5196
1948	11.3339	2.22512	13.5183
1949	11.3335	2.22506	13.5171
1950	11.3329	2.22518	13.5159
1951	11.3322	2.2254	13.5147
1952	11.3313	2.22565	13.5137
1953	11.3304	2.22586	13.5127
1954	11.3295	2.22597	13.5117
1955	11.3288	2.22591	13.5108
1956	11.3282	2.2256	13.51
1957	11.3279	2.22499	13.5093
1958	11.3278	2.22412	13.5087
1959	11.3278	2.22309	13.5083
1960	11.3279	2.22194	13.5081
1961	11.3281	2.22066	13.5079
1962	11.3283	2.21927	13.5078
1963	11.3285	2.2178	13.5077
1964	11.3287	2.21626	13.5076
1965	11.3289	2.21466	13.5075
1966	11.329	2.21301	13.5074
1967	11.329	2.21135	13.5071
1968	11.3289	2.20967	13.5067
1969	11.3287	2.208	13.5062
1970	11.3285	2.20619	13.5055
1971	11.3283	2.20413	13.5047
1972	11.3281	2.20188	13.5039
1973	11.3279	2.19951	13.503
1974	11.3277	2.19711	13.502
1975	11.3273	2.19474	13.501
1976	11.3268	2.19247	13.4999
1977	11.3261	2.19037	13.4988
1978	11.3252	2.18852	13.4976
1979	11.324	2.18699	13.4963
1980	11.3225	2.18584	13.4949
1981	11.3207	2.18516	13.4935
1982	11.3182	2.18511	13.4921
1983	11.3148	2.18576	13.4906
1984	11.3109	2.18694	13.4891
1985	11.3065	2.18851	13.4875
1986	11.3019	2.19032	13.4859
1987	11.2972	2.19224	13.4842
1988	11.2927	2.19411	13.4824
1989	11.2886	2.19579	13.4805
1990	11.285	2.19713	13.4786
1991	11.2822	2.19798	13.4765
1992	11.2802	2.19821	13.4742
1993	11.2795	2.19766	13.4719
1994	11.2799	2.19634	13.4692
1995	11.2814	2.19441	13.4661
1996	11.2838	2.19196	13.4627
1997	11.287	2.18909	13.4591
1998	11.2907	2.18587	13.4554
[truncated: 84,329 more rows]

## Sheet: P3S0-007
Frame	T8_Head Lateral Bending	T8_Head Axial Bending	T8_Head Flexion/Extension
0	-13.6196	26.7982	10.8812
1	-13.6373	26.7826	10.8592
2	-13.6561	26.7673	10.8361
3	-13.6756	26.7521	10.8121
4	-13.6955	26.7371	10.7877
5	-13.7155	26.722	10.7632
6	-13.7354	26.707	10.7389
7	-13.7546	26.6918	10.7152
8	-13.7731	26.6764	10.6924
9	-13.7904	26.6608	10.6709
10	-13.8062	26.6448	10.6511
11	-13.8202	26.6285	10.6332
12	-13.8321	26.6117	10.6177
13	-13.8416	26.5944	10.6049
14	-13.8489	26.5754	10.5942
15	-13.8534	26.5562	10.5865
16	-13.8556	26.5369	10.5814
17	-13.8558	26.5173	10.5785
18	-13.8544	26.4973	10.5774
19	-13.8517	26.4769	10.5777
20	-13.8482	26.4561	10.5789
21	-13.8442	26.4346	10.5807
22	-13.8402	26.4125	10.5826
23	-13.8365	26.3896	10.5842
24	-13.8335	26.3659	10.5852
25	-13.8316	26.3413	10.585
26	-13.8304	26.3156	10.5843
27	-13.8294	26.2888	10.5836
28	-13.8285	26.261	10.5831
29	-13.8277	26.2324	10.5826
30	-13.8267	26.2031	10.5824
31	-13.8256	26.1733	10.5822
32	-13.8243	26.1432	10.5823
33	-13.8226	26.1129	10.5825
34	-13.8205	26.0825	10.583
35	-13.818	26.0522	10.5837
36	-13.8149	26.0222	10.5846
37	-13.8112	25.9926	10.5857
38	-13.8071	25.9633	10.5872
39	-13.8031	25.9339	10.589
40	-13.7989	25.9045	10.591
41	-13.7944	25.8751	10.5932
42	-13.7896	25.8456	10.5957
43	-13.7842	25.816	10.5983
44	-13.7782	25.7864	10.6011
45	-13.7713	25.7568	10.604
46	-13.7636	25.7271	10.607
47	-13.7547	25.6974	10.61
48	-13.7448	25.6676	10.6131
49	-13.7334	25.6377	10.6162
50	-13.7207	25.6076	10.6194
51	-13.7066	25.5772	10.6231
52	-13.6913	25.5466	10.627
53	-13.675	25.5158	10.631
54	-13.6577	25.485	10.6351
55	-13.6397	25.4543	10.6393
56	-13.621	25.4236	10.6433
57	-13.6018	25.3932	10.6472
58	-13.5823	25.363	10.6508
59	-13.5625	25.3332	10.6541
60	-13.5428	25.3039	10.6569
61	-13.5231	25.2751	10.6592
62	-13.503	25.2471	10.6609
63	-13.4823	25.2199	10.6621
64	-13.461	25.1933	10.6629
65	-13.4392	25.1671	10.6633
66	-13.4171	25.1413	10.6634
67	-13.3948	25.1156	10.6634
68	-13.3724	25.0898	10.6633
69	-13.3499	25.0638	10.6632
70	-13.3277	25.0374	10.6632
71	-13.3057	25.0105	10.6634
72	-13.284	24.9828	10.6639
73	-13.2629	24.9543	10.6647
74	-13.2422	24.925	10.6659
75	-13.2218	24.8951	10.6673
76	-13.2015	24.8646	10.669
77	-13.1814	24.8338	10.6708
78	-13.1614	24.8025	10.6727
79	-13.1416	24.7709	10.6747
80	-13.1218	24.7391	10.6766
81	-13.1021	24.7071	10.6785
82	-13.0825	24.675	10.6802
83	-13.0628	24.6429	10.6816
84	-13.0432	24.6108	10.6829
85	-13.0235	24.5788	10.6837
86	-13.004	24.5468	10.6842
87	-12.9848	24.5146	10.6844
88	-12.9658	24.4823	10.6842
89	-12.9469	24.4499	10.6839
90	-12.928	24.4174	10.6834
91	-12.9091	24.3848	10.6828
92	-12.8901	24.3521	10.6822
93	-12.8709	24.3193	10.6816
94	-12.8514	24.2866	10.6812
95	-12.8316	24.2538	10.681
96	-12.8113	24.221	10.681
97	-12.7905	24.1883	10.6813
98	-12.7697	24.1558	10.6819
99	-12.7491	24.1237	10.6825
100	-12.7287	24.0918	10.6832
101	-12.7082	24.0601	10.6841
102	-12.6875	24.0283	10.6851
103	-12.6662	23.9964	10.6861
104	-12.6443	23.9642	10.6874
105	-12.6215	23.9315	10.6888
106	-12.5976	23.8982	10.6903
107	-12.5724	23.8641	10.692
108	-12.5458	23.8292	10.6939
109	-12.5174	23.7933	10.696
110	-12.4873	23.7563	10.6984
111	-12.4555	23.7182	10.7011
112	-12.4222	23.6792	10.7042
113	-12.3876	23.6394	10.7074
114	-12.352	23.5991	10.7108
115	-12.3154	23.5583	10.7143
116	-12.2782	23.5173	10.7177
117	-12.2404	23.4761	10.7212
118	-12.2024	23.435	10.7245
119	-12.1642	23.3941	10.7275
120	-12.126	23.3535	10.7304
121	-12.0881	23.3134	10.7329
122	-12.05	23.2738	10.7349
123	-12.0112	23.2343	10.7365
124	-11.9717	23.195	10.7378
125	-11.9318	23.1558	10.7388
126	-11.8915	23.1166	10.7396
127	-11.8511	23.0774	10.7405
128	-11.8106	23.0382	10.7414
129	-11.7703	22.9988	10.7425
130	-11.7301	22.9592	10.744
131	-11.6904	22.9193	10.7458
132	-11.6513	22.8791	10.7482
133	-11.6128	22.8386	10.7513
134	-11.5748	22.7974	10.7551
135	-11.5371	22.7557	10.7596
136	-11.4997	22.7134	10.7648
137	-11.4625	22.6708	10.7703
138	-11.4256	22.6279	10.7762
139	-11.3889	22.5851	10.7823
140	-11.3524	22.5423	10.7884
141	-11.3162	22.4999	10.7943
142	-11.2802	22.4578	10.8001
143	-11.2443	22.4162	10.8054
144	-11.2087	22.3754	10.8102
145	-11.1733	22.3355	10.8144
146	-11.1377	22.296	10.8179
147	-11.1017	22.2565	10.821
148	-11.0655	22.2172	10.8236
149	-11.0293	22.1781	10.826
150	-10.9932	22.1395	10.8281
151	-10.9577	22.1014	10.83
152	-10.9228	22.0639	10.8318
153	-10.8887	22.0272	10.8336
154	-10.8558	21.9914	10.8355
155	-10.8242	21.9567	10.8375
156	-10.7941	21.9231	10.8398
157	-10.7657	21.8907	10.8423
158	-10.7393	21.8601	10.8453
159	-10.7147	21.8312	10.8485
160	-10.6917	21.8039	10.8521
161	-10.67	21.7778	10.8558
162	-10.6494	21.7526	10.8596
163	-10.6297	21.728	10.8633
164	-10.6106	21.7037	10.867
165	-10.5919	21.6793	10.8705
166	-10.5733	21.6545	10.8737
167	-10.5546	21.6292	10.8766
168	-10.5355	21.6028	10.879
169	-10.5159	21.5752	10.8809
170	-10.4967	21.5467	10.882
171	-10.4789	21.518	10.8824
172	-10.4621	21.4891	10.8823
173	-10.4458	21.4599	10.8817
174	-10.4296	21.4303	10.8809
175	-10.4132	21.4003	10.8799
176	-10.396	21.3699	10.879
177	-10.3778	21.339	10.8782
178	-10.3581	21.3075	10.8777
179	-10.3365	21.2755	10.8777
180	-10.3126	21.2429	10.8783
181	-10.286	21.2096	10.8796
182	-10.2561	21.1752	10.8816
183	-10.2232	21.1395	10.8841
184	-10.1877	21.1028	10.887
185	-10.1502	21.0652	10.8902
186	-10.1112	21.0272	10.8937
187	-10.0712	20.9889	10.8974
188	-10.0308	20.9506	10.9013
189	-9.99049	20.9125	10.9054
190	-9.95077	20.8749	10.9095
191	-9.91218	20.8381	10.9137
192	-9.87527	20.8024	10.9179
193	-9.84055	20.7679	10.922
194	-9.80798	20.7347	10.9261
195	-9.77694	20.7027	10.9305
196	-9.74714	20.6716	10.935
197	-9.71825	20.6412	10.9396
198	-9.68997	20.6113	10.9443
199	-9.662	20.5817	10.9491
200	-9.63403	20.5522	10.9539
201	-9.60574	20.5226	10.9588
202	-9.57684	20.4927	10.9636
203	-9.547	20.4623	10.9684
204	-9.51593	20.4312	10.9732
205	-9.48332	20.3993	10.9778
206	-9.44948	20.3669	10.9824
207	-9.41496	20.3348	10.987
208	-9.37979	20.3026	10.9916
209	-9.34397	20.2703	10.9963
210	-9.30753	20.2377	11.0009
211	-9.27049	20.2047	11.0054
212	-9.23287	20.1711	11.0099
213	-9.19469	20.1367	11.0144
214	-9.15597	20.1014	11.0188
215	-9.11672	20.065	11.0231
216	-9.07698	20.0274	11.0274
217	-9.03675	19.9885	11.0315
218	-8.9955	19.9476	11.0354
219	-8.95286	19.9047	11.0392
220	-8.90912	19.8601	11.0428
221	-8.86455	19.8142	11.0463
222	-8.81945	19.7674	11.0498
223	-8.77407	19.7201	11.0531
224	-8.72872	19.6726	11.0565
225	-8.68367	19.6253	11.0598
226	-8.6392	19.5787	11.0632
227	-8.59559	19.5331	11.0668
228	-8.55312	19.4888	11.0704
229	-8.51208	19.4464	11.0743
230	-8.47197	19.4051	11.0783
231	-8.43218	19.3642	11.0826
232	-8.39279	19.3238	11.087
233	-8.35389	19.284	11.0916
234	-8.31557	19.2447	11.0962
235	-8.27792	19.2062	11.1008
236	-8.24104	19.1684	11.1054
237	-8.205	19.1314	11.11
238	-8.16991	19.0952	11.1145
239	-8.13584	19.06	11.1189
240	-8.1029	19.0258	11.123
241	-8.07116	18.9925	11.1269
242	-8.04081	18.9603	11.1308
243	-8.01185	18.929	11.1348
244	-7.98414	18.8986	11.1388
245	-7.95752	18.869	11.1427
246	-7.93184	18.8403	11.1466
247	-7.90696	18.8125	11.1504
248	-7.88271	18.7854	11.1539
249	-7.85896	18.7592	11.1572
250	-7.83554	18.7338	11.1602
251	-7.81231	18.7092	11.1628
252	-7.78912	18.6853	11.165
253	-7.76581	18.6622	11.1667
254	-7.7422	18.6398	11.1679
255	-7.71834	18.6179	11.1688
256	-7.69443	18.5967	11.1692
257	-7.67067	18.5761	11.1694
258	-7.64724	18.5564	11.1692
259	-7.62435	18.5376	11.1687
260	-7.6022	18.5197	11.168
261	-7.58097	18.5029	11.1671
262	-7.56088	18.4871	11.166
263	-7.54212	18.4725	11.1648
264	-7.52488	18.4591	11.1634
265	-7.50936	18.4471	11.162
266	-7.49575	18.437	11.1605
267	-7.48397	18.4293	11.1588
268	-7.47377	18.4236	11.157
269	-7.46493	18.4194	11.155
270	-7.45722	18.4163	11.1528
271	-7.45041	18.4139	11.1505
272	-7.44428	18.4117	11.1479
273	-7.43858	18.4093	11.1451
274	-7.4331	18.4063	11.1422
275	-7.42761	18.4022	11.1389
276	-7.42186	18.3966	11.1354
277	-7.41564	18.3891	11.1317
278	-7.41022	18.3805	11.1273
279	-7.40667	18.3718	11.1218
280	-7.40443	18.3628	11.1157
281	-7.40295	18.3533	11.1091
282	-7.40168	18.3432	11.1023
283	-7.40007	18.3323	11.0955
284	-7.39758	18.3205	11.089
285	-7.39365	18.3075	11.0829
286	-7.38773	18.2932	11.0777
287	-7.37928	18.2775	11.0734
288	-7.36773	18.2602	11.0704
289	-7.35254	18.241	11.0688
290	-7.33455	18.2202	11.0685
291	-7.31489	18.1979	11.0688
292	-7.29344	18.1742	11.0698
293	-7.2701	18.1491	11.0715
294	-7.24478	18.1228	11.074
295	-7.21735	18.0952	11.0772
296	-7.18773	18.0665	11.0813
297	-7.15579	18.0366	11.086
298	-7.12144	18.0057	11.0916
299	-7.08456	17.9738	11.0981
300	-7.04506	17.941	11.1053
301	-7.00283	17.9073	11.1134
302	-6.95722	17.8726	11.123
303	-6.90795	17.8367	11.1343
304	-6.85543	17.7996	11.1471
305	-6.80008	17.7615	11.161
306	-6.74229	17.7223	11.1756
307	-6.6825	17.6822	11.1907
308	-6.62111	17.6411	11.2059
309	-6.55854	17.5991	11.2209
310	-6.49521	17.5563	11.2352
311	-6.43152	17.5127	11.2487
312	-6.3679	17.4684	11.261
313	-6.30475	17.4233	11.2717
314	-6.24041	17.3769	11.2809
315	-6.17335	17.3288	11.2888
316	-6.10422	17.2793	11.2957
317	-6.03367	17.2287	11.3019
318	-5.96236	17.1772	11.3074
319	-5.89094	17.1251	11.3126
320	-5.82006	17.0728	11.3176
321	-5.75037	17.0205	11.3227
322	-5.68253	16.9686	11.3281
323	-5.61719	16.9173	11.334
324	-5.555	16.8669	11.3406
325	-5.49661	16.8177	11.3482
326	-5.44112	16.7692	11.3567
327	-5.38726	16.7208	11.3659
328	-5.33509	16.6725	11.3757
329	-5.28468	16.6244	11.386
330	-5.23612	16.5767	11.3966
331	-5.18948	16.5294	11.4073
332	-5.14483	16.4826	11.4181
333	-5.10225	16.4364	11.4288
334	-5.06182	16.3909	11.4393
335	-5.02361	16.3463	11.4494
336	-4.98769	16.3025	11.4591
337	-4.95414	16.2597	11.4681
338	-4.92399	16.2182	11.4761
339	-4.8978	16.1782	11.483
340	-4.87496	16.1394	11.4892
341	-4.85488	16.1015	11.4949
342	-4.83694	16.0643	11.5005
343	-4.82056	16.0275	11.506
344	-4.80513	15.991	11.512
345	-4.79003	15.9544	11.5186
346	-4.77467	15.9174	11.5261
347	-4.75845	15.8799	11.5348
348	-4.74075	15.8416	11.545
349	-4.72097	15.8022	11.5569
350	-4.69974	15.7623	11.5705
351	-4.67813	15.7223	11.5855
352	-4.65616	15.6822	11.6016
353	-4.63389	15.6419	11.6188
354	-4.61134	15.6013	11.637
355	-4.58855	15.5603	11.6558
356	-4.56557	15.5188	11.6753
357	-4.54243	15.4767	11.6953
358	-4.51916	15.4338	11.7156
359	-4.49582	15.3902	11.736
360	-4.47243	15.3457	11.7565
361	-4.44904	15.3001	11.7768
362	-4.42507	15.2531	11.7974
363	-4.40011	15.2044	11.8187
364	-4.37446	15.1543	11.8404
365	-4.34839	15.1032	11.8626
366	-4.3222	15.0513	11.8851
367	-4.29617	14.9991	11.9077
368	-4.27058	14.9469	11.9305
369	-4.24572	14.8949	11.9533
370	-4.22189	14.8436	11.9759
371	-4.19936	14.7932	11.9983
372	-4.17844	14.744	12.0204
373	-4.1594	14.6964	12.042
374	-4.14174	14.6506	12.0636
375	-4.1248	14.6062	12.0853
376	-4.10869	14.5631	12.1072
377	-4.09351	14.5208	12.1291
378	-4.07936	14.4791	12.1509
379	-4.06635	14.4377	12.1725
380	-4.05457	14.3963	12.1937
381	-4.04412	14.3547	12.2144
382	-4.03511	14.3124	12.2346
383	-4.02763	14.2693	12.2541
384	-4.02179	14.2249	12.2728
385	-4.01768	14.1791	12.2905
386	-4.01581	14.132	12.3076
387	-4.01639	14.0839	12.3241
388	-4.01909	14.035	12.3401
389	-4.02355	13.9855	12.3555
390	-4.02945	13.9353	12.3704
391	-4.03645	13.8846	12.3847
392	-4.04419	13.8336	12.3983
393	-4.05235	13.7823	12.4113
394	-4.06059	13.7309	12.4237
395	-4.06856	13.6794	12.4353
396	-4.07593	13.628	12.4462
397	-4.08235	13.5768	12.4564
398	-4.08824	13.5251	12.4657
399	-4.09422	13.4722	12.4741
400	-4.10028	13.4185	12.4815
401	-4.10642	13.3644	12.4882
402	-4.11265	13.3101	12.4942
403	-4.11895	13.2561	12.4997
404	-4.12532	13.2025	12.5047
405	-4.13176	13.1498	12.5093
406	-4.13827	13.0983	12.5137
407	-4.14484	13.0482	12.5179
408	-4.15147	13	12.5221
409	-4.15816	12.954	12.5263
410	-4.16636	12.9115	12.5306
411	-4.17699	12.8729	12.535
412	-4.18927	12.8374	12.5393
413	-4.2024	12.804	12.5435
414	-4.21562	12.7718	12.5474
415	-4.22812	12.7398	12.551
416	-4.23912	12.7071	12.5541
417	-4.24783	12.6728	12.5567
418	-4.25346	12.636	12.5586
419	-4.25523	12.5956	12.5597
420	-4.25234	12.5508	12.56
421	-4.24401	12.5006	12.5593
422	-4.23078	12.4443	12.557
423	-4.21388	12.3824	12.5529
424	-4.1935	12.3159	12.5474
425	-4.16984	12.2458	12.5407
426	-4.14308	12.1732	12.5333
427	-4.11344	12.0991	12.5255
428	-4.0811	12.0244	12.5178
429	-4.04626	11.9502	12.5105
430	-4.00912	11.8775	12.504
431	-3.96988	11.8073	12.4987
432	-3.92872	11.7407	12.495
433	-3.88586	11.6785	12.4933
434	-3.8405	11.6199	12.4935
435	-3.7919	11.5631	12.4951
436	-3.74038	11.508	12.498
437	-3.68625	11.4545	12.5019
438	-3.62981	11.4025	12.5066
439	-3.57138	11.3519	12.512
440	-3.51125	11.3026	12.5177
441	-3.44975	11.2546	12.5237
442	-3.38718	11.2076	12.5296
443	-3.32386	11.1615	12.5354
444	-3.26009	11.1164	12.5408
445	-3.19618	11.072	12.5455
446	-3.13079	11.028	12.5499
447	-3.06271	10.9842	12.5544
448	-2.99249	10.9408	12.5589
449	-2.92067	10.8983	12.5635
450	-2.84779	10.8568	12.5681
451	-2.7744	10.8167	12.5727
452	-2.70103	10.7783	12.5772
453	-2.62824	10.7418	12.5816
454	-2.55656	10.7076	12.586
455	-2.48653	10.676	12.5902
456	-2.41869	10.6472	12.5942
457	-2.3536	10.6216	12.5982
458	-2.29111	10.5991	12.6021
459	-2.23056	10.5794	12.6063
460	-2.17167	10.5623	12.6107
461	-2.11416	10.5477	12.6151
462	-2.05777	10.5353	12.6194
463	-2.00222	10.5251	12.6236
464	-1.94724	10.5167	12.6275
465	-1.89256	10.51	12.631
466	-1.83791	10.5049	12.6342
467	-1.783	10.5012	12.6367
468	-1.72758	10.4987	12.6386
469	-1.67136	10.4971	12.6398
470	-1.6143	10.4976	12.6404
471	-1.55666	10.5011	12.6406
472	-1.49866	10.5071	12.6404
473	-1.44048	10.5151	12.6398
474	-1.38233	10.5247	12.6388
475	-1.32441	10.5353	12.6373
476	-1.26692	10.5464	12.6353
477	-1.21005	10.5577	12.6327
478	-1.15401	10.5685	12.6296
479	-1.09899	10.5786	12.6259
480	-1.0452	10.5872	12.6216
481	-0.992841	10.5941	12.6166
482	-0.941933	10.5993	12.6105
483	-0.892276	10.6038	12.6033
484	-0.843731	10.6075	12.595
485	-0.796157	10.6107	12.5859
486	-0.749415	10.6136	12.5762
487	-0.703364	10.6161	12.5662
488	-0.657864	10.6186	12.556
489	-0.612773	10.6212	12.5459
490	-0.56795	10.624	12.5361
491	-0.523253	10.6271	12.5268
492	-0.478541	10.6309	12.5182
493	-0.43367	10.6353	12.5106
494	-0.388637	10.6406	12.5034
495	-0.343593	10.6467	12.4963
496	-0.29863	10.6535	12.4893
497	-0.253841	10.6607	12.4825
498	-0.209317	10.6682	12.476
499	-0.165151	10.6757	12.4698
500	-0.121434	10.683	12.4642
501	-0.0782578	10.69	12.4592
502	-0.0357136	10.6963	12.4548
503	0.00610718	10.7019	12.4513
504	0.0471131	10.7065	12.4486
505	0.0872132	10.7099	12.4469
506	0.126858	10.712	12.4466
507	0.166436	10.7132	12.4477
508	0.20576	10.7135	12.4501
509	0.244643	10.713	12.4535
510	0.282898	10.712	12.4576
511	0.320338	10.7105	12.4621
512	0.356776	10.7088	12.4667
513	0.392024	10.7068	12.4712
514	0.425895	10.7049	12.4753
515	0.4582	10.7032	12.4787
516	0.488752	10.7017	12.4811
517	0.517362	10.7006	12.4823
518	0.543303	10.6997	12.4829
519	0.566317	10.6986	12.4836
520	0.58692	10.6973	12.4841
521	0.605628	10.6961	12.4844
522	0.622957	10.6948	12.4843
523	0.639423	10.6935	12.4837
524	0.655542	10.6923	12.4823
525	0.671831	10.6913	12.4802
526	0.688805	10.6905	12.477
527	0.706981	10.69	12.4727
528	0.726874	10.6898	12.4671
529	0.749	10.6899	12.46
530	0.773413	10.6901	12.4508
531	0.799583	10.6901	12.4392
532	0.827153	10.69	12.4256
533	0.855765	10.69	12.4105
534	0.885063	10.6901	12.3945
535	0.914689	10.6906	12.3779
536	0.944286	10.6916	12.3613
537	0.973497	10.6932	12.3452
538	1.00197	10.6956	12.33
539	1.02933	10.6989	12.3162
540	1.05524	10.7033	12.3044
541	1.07934	10.7088	12.295
542	1.10153	10.7158	12.2873
543	1.12216	10.7241	12.2805
544	1.1415	10.7335	12.2747
545	1.15981	10.7439	12.2697
546	1.17739	10.755	12.2657
547	1.19449	10.7668	12.2627
548	1.21139	10.779	12.2607
549	1.22837	10.7913	12.2597
550	1.24571	10.8038	12.2597
551	1.26366	10.816	12.2607
552	1.28251	10.828	12.2629
553	1.30254	10.8394	12.2661
554	1.32374	10.8507	12.2708
555	1.34583	10.8624	12.277
556	1.36861	10.8744	12.2847
557	1.39192	10.8865	12.2936
558	1.41559	10.8987	12.3035
559	1.43942	10.9107	12.3142
560	1.46326	10.9227	12.3256
561	1.48691	10.9343	12.3375
562	1.51021	10.9454	12.3497
563	1.53298	10.9561	12.362
564	1.55503	10.9661	12.3742
565	1.57621	10.9753	12.3861
566	1.59701	10.9838	12.3989
567	1.61797	10.9917	12.4134
568	1.63892	10.9992	12.4291
569	1.65968	11.0061	12.4456
570	1.68008	11.0127	12.4624
571	1.69996	11.0188	12.4789
572	1.71914	11.0247	12.4949
573	1.73746	11.0302	12.5096
574	1.75475	11.0356	12.5228
575	1.77083	11.0407	12.5339
576	1.78554	11.0457	12.5423
577	1.79871	11.0506	12.5478
578	1.80995	11.0552	12.5504
579	1.81921	11.0596	12.5507
580	1.82681	11.0636	12.5491
581	1.83307	11.0674	12.5457
582	1.83829	11.0709	12.5406
583	1.84279	11.0742	12.5341
584	1.84689	11.0773	12.5264
585	1.8509	11.0803	12.5176
586	1.85513	11.0831	12.508
587	1.85991	11.0859	12.4977
588	1.86554	11.0885	12.487
589	1.87235	11.0911	12.4759
590	1.88022	11.0939	12.464
591	1.88875	11.0969	12.4505
592	1.89781	11.1001	12.4356
593	1.90723	11.1032	12.4197
594	1.91689	11.1063	12.4029
595	1.92662	11.109	12.3855
596	1.9363	11.1114	12.3678
597	1.94578	11.1132	12.3499
598	1.9549	11.1144	12.3321
599	1.96352	11.1148	12.3146
600	1.97151	11.1142	12.2977
601	1.9787	11.1125	12.2816
602	1.98514	11.1093	12.2663
603	1.99097	11.1045	12.2515
604	1.9963	11.0983	12.2371
605	2.00119	11.0911	12.2229
606	2.00573	11.0833	12.2088
607	2.00999	11.0751	12.1946
608	2.01406	11.0669	12.1803
609	2.01801	11.059	12.1656
610	2.02194	11.0518	12.1506
611	2.02591	11.0455	12.1349
612	2.03001	11.0406	12.1185
613	2.03432	11.0372	12.1013
614	2.0399	11.0352	12.0836
615	2.04731	11.0339	12.0658
616	2.05593	11.0332	12.0477
617	2.06515	11.0333	12.0293
618	2.07434	11.0339	12.0104
619	2.08288	11.0352	11.9911
620	2.09014	11.0371	11.971
621	2.09551	11.0396	11.9502
622	2.09836	11.0427	11.9285
623	2.09807	11.0463	11.9058
624	2.09402	11.0504	11.8821
625	2.08559	11.0551	11.8572
626	2.07224	11.0608	11.83
627	2.05429	11.068	11.8002
628	2.03244	11.0764	11.7682
629	2.00738	11.0857	11.7348
630	1.97982	11.0955	11.7004
631	1.95045	11.1056	11.6659
632	1.91996	11.1158	11.6316
633	1.88905	11.1256	11.5983
634	1.8584	11.1348	11.5666
635	1.82872	11.1431	11.537
636	1.80068	11.1502	11.5103
637	1.77499	11.1559	11.4869
638	1.75028	11.16	11.4667
639	1.72491	11.1629	11.4487
640	1.6992	11.1649	11.4328
641	1.67344	11.1661	11.4186
642	1.64795	11.1667	11.4061
643	1.62301	11.1669	11.3948
644	1.59894	11.1668	11.3847
645	1.57604	11.1666	11.3755
646	1.55461	11.1666	11.367
647	1.53497	11.1669	11.3589
648	1.5174	11.1676	11.3511
649	1.50222	11.169	11.3432
650	1.48914	11.1711	11.3361
651	1.47766	11.1735	11.3306
652	1.46774	11.1763	11.3263
653	1.45932	11.1792	11.3229
654	1.45238	11.1823	11.3202
655	1.44687	11.1854	11.3179
656	1.44275	11.1884	11.3158
657	1.43998	11.1912	11.3134
658	1.43851	11.1937	11.3107
659	1.43832	11.1959	11.3072
660	1.43936	11.1976	11.3027
661	1.44158	11.1988	11.2969
662	1.44529	11.1997	11.2896
663	1.4507	11.2007	11.2807
664	1.4577	11.2016	11.2707
665	1.46614	11.2024	11.2599
666	1.47589	11.2028	11.2486
667	1.48681	11.2029	11.2373
668	1.49878	11.2025	11.2262
669	1.51165	11.2015	11.2158
670	1.52529	11.1998	11.2063
671	1.53957	11.1972	11.1982
672	1.55435	11.1936	11.1918
673	1.5695	11.189	11.1874
674	1.58578	11.1827	11.1848
675	1.60382	11.1744	11.1835
676	1.62329	11.1647	11.1833
677	1.64387	11.1538	11.1842
678	1.66521	11.1422	11.1861
679	1.687	11.1303	11.1888
680	1.70891	11.1184	11.1923
681	1.73059	11.107	11.1965
682	1.75173	11.0964	11.2013
683	1.77199	11.0871	11.2066
684	1.79104	11.0794	11.2123
685	1.80856	11.0738	11.2183
686	1.82495	11.07	11.2253
687	1.84086	11.0675	11.2341
688	1.85626	11.0661	11.2441
689	1.87114	11.0657	11.2551
690	1.88546	11.0661	11.2667
691	1.89922	11.0673	11.2786
692	1.9124	11.069	11.2903
693	1.92497	11.0712	11.3015
694	1.93691	11.0737	11.3118
695	1.94821	11.0764	11.3209
696	1.95884	11.079	11.3284
697	1.96879	11.0816	11.334
698	1.97827	11.0844	11.3378
699	1.98746	11.0878	11.3402
700	1.99624	11.0917	11.3414
701	2.0045	11.096	11.3416
702	2.01213	11.1006	11.3409
703	2.01903	11.1054	11.3395
704	2.02509	11.1103	11.3376
705	2.03018	11.1152	11.3353
706	2.03421	11.12	11.3329
707	2.03707	11.1246	11.3304
708	2.03864	11.1289	11.3281
709	2.03882	11.1327	11.3261
710	2.03726	11.1364	11.3239
711	2.03387	11.14	11.321
712	2.0289	11.1435	11.3176
713	2.02261	11.147	11.3139
714	2.01525	11.1503	11.3101
715	2.00709	11.1536	11.3061
716	1.99837	11.1567	11.3023
717	1.98935	11.1596	11.2988
718	1.98029	11.1623	11.2956
719	1.97144	11.1647	11.2931
720	1.96306	11.1669	11.2913
721	1.9554	11.1688	11.2904
722	1.9477	11.1709	11.2902
723	1.9392	11.1734	11.2905
724	1.93014	11.1761	11.2914
725	1.92079	11.1788	11.2926
726	1.91139	11.1813	11.2943
727	1.9022	11.1833	11.2964
728	1.89348	11.1848	11.2989
729	1.88548	11.1854	11.3017
730	1.87845	11.1849	11.3048
731	1.87266	11.1832	11.3082
732	1.86835	11.18	11.3118
733	1.86578	11.1751	11.3156
734	1.86399	11.1694	11.3199
735	1.86209	11.1635	11.3247
736	1.86044	11.1572	11.3301
737	1.8594	11.1501	11.3358
738	1.85934	11.142	11.3418
739	1.86062	11.1325	11.3481
740	1.8636	11.1214	11.3545
741	1.86864	11.1082	11.3609
742	1.87611	11.0928	11.3672
743	1.88637	11.0748	11.3734
744	1.89978	11.0538	11.3794
745	1.91671	11.0297	11.385
746	1.93765	11.0022	11.3906
747	1.96253	10.9716	11.3968
748	1.99085	10.9382	11.4032
749	2.0221	10.9023	11.4097
750	2.05578	10.8641	11.4161
751	2.09139	10.8238	11.4222
752	2.12842	10.7818	11.4279
753	2.16637	10.7383	11.433
754	2.20474	10.6935	11.4373
755	2.24301	10.6477	11.4406
756	2.28069	10.6011	11.4428
757	2.31726	10.5541	11.4437
758	2.35422	10.5051	11.4433
759	2.39309	10.4531	11.4417
760	2.43335	10.3987	11.439
761	2.47451	10.3423	11.4354
762	2.51607	10.2847	11.431
763	2.55752	10.2264	11.4259
764	2.59837	10.168	11.4202
765	2.63812	10.1102	11.4142
766	2.67626	10.0535	11.4078
767	2.71231	9.9985	11.4014
768	2.74577	9.94589	11.3949
769	2.77615	9.89624	11.3887
770	2.80316	9.84857	11.3816
771	2.82716	9.80158	11.3731
772	2.84864	9.75544	11.3635
773	2.86805	9.71029	11.3532
774	2.88587	9.66629	11.3427
775	2.90257	9.62359	11.3324
776	2.91861	9.58234	11.3226
777	2.93448	9.54269	11.3139
778	2.95063	9.5048	11.3066
779	2.96755	9.46882	11.3011
780	2.98571	9.43489	11.2979
781	3.00558	9.40318	11.2973
782	3.02655	9.37391	11.2999
783	3.04775	9.34707	11.3056
784	3.06919	9.32244	11.3138
785	3.0909	9.2998	11.3239
786	3.11292	9.27893	11.3354
787	3.13526	9.25959	11.3479
788	3.15797	9.24156	11.3607
789	3.18105	9.22462	11.3733
790	3.20455	9.20855	11.3852
791	3.22849	9.19312	11.3958
792	3.25289	9.1781	11.4045
793	3.27779	9.16328	11.4109
794	3.30417	9.14942	11.416
795	3.33262	9.1373	11.4209
796	3.36259	9.12661	11.4255
797	3.39352	9.11707	11.4296
798	3.42486	9.10839	11.433
799	3.45605	9.10029	11.4354
800	3.48655	9.09248	11.4367
801	3.51579	9.08467	11.4366
802	3.54323	9.07657	11.435
803	3.56831	9.06789	11.4316
804	3.59047	9.05835	11.4263
805	3.60916	9.04765	11.4188
806	3.62563	9.03577	11.408
807	3.64126	9.02299	11.3932
808	3.65574	9.00952	11.3753
809	3.66872	8.99556	11.3551
810	3.6799	8.98131	11.3334
811	3.68895	8.96697	11.3109
812	3.69553	8.95274	11.2883
813	3.69934	8.93882	11.2666
814	3.70004	8.92541	11.2465
815	3.6973	8.91272	11.2287
816	3.69082	8.90094	11.2141
817	3.68025	8.89028	11.2035
818	3.66518	8.88045	11.1964
819	3.64568	8.87104	11.1917
820	3.6222	8.86209	11.1893
821	3.59517	8.85363	11.1888
822	3.56503	8.84568	11.1898
823	3.53224	8.83827	11.1921
824	3.49722	8.83142	11.1955
825	3.46042	8.82518	11.1995
826	3.42228	8.81956	11.2039
827	3.38324	8.81459	11.2084
828	3.34375	8.81031	11.2127
829	3.30424	8.80674	11.2165
830	3.263	8.80491	11.2206
831	3.21845	8.80543	11.2259
832	3.17124	8.80772	11.232
833	3.12205	8.8112	11.2388
834	3.07151	8.81532	11.246
835	3.02029	8.81948	11.2533
836	2.96903	8.82312	11.2604
837	2.9184	8.82566	11.2671
838	2.86906	8.82653	11.2732
839	2.82164	8.82516	11.2784
840	2.77682	8.82097	11.2823
841	2.73524	8.81339	11.2849
842	2.69562	8.80323	11.2859
843	2.65643	8.79163	11.2857
844	2.61794	8.77851	11.2844
845	2.58044	8.7638	11.2822
846	2.54423	8.74743	11.2794
847	2.50958	8.72933	11.2761
848	2.47678	8.70942	11.2725
849	2.44611	8.68762	11.269
850	2.41787	8.66387	11.2656
851	2.39233	8.63808	11.2626
852	2.36978	8.61018	11.2602
853	2.35051	8.5801	11.2587
854	2.33375	8.54711	11.2578
855	2.31869	8.51084	11.2573
856	2.30558	8.47172	11.2571
857	2.29465	8.4302	11.2571
858	2.28614	8.38671	11.2574
859	2.28029	8.34169	11.2577
860	2.27733	8.29559	11.2582
861	2.27751	8.24883	11.2586
862	2.28105	8.20187	11.259
863	2.2882	8.15514	11.2592
864	2.2992	8.10908	11.2593
865	2.31428	8.06412	11.2591
866	2.33456	8.01915	11.2588
867	2.36047	7.97294	11.2583
868	2.39126	7.92586	11.2579
869	2.42618	7.87822	11.2573
870	2.46447	7.83037	11.2567
871	2.50539	7.78265	11.2559
872	2.54816	7.73539	11.2551
873	2.59204	7.68894	11.2542
874	2.63628	7.64363	11.2531
875	2.68011	7.59981	11.2519
876	2.72279	7.5578	11.2507
877	2.76356	7.51795	11.2493
878	2.80416	7.4796	11.2476
879	2.84652	7.44198	11.2454
880	2.89018	7.40523	11.2428
881	2.93466	7.36948	11.24
882	2.97949	7.33488	11.2372
883	3.02421	7.30155	11.2343
884	3.06835	7.26965	11.2316
885	3.11143	7.23932	11.2292
886	3.15298	7.21068	11.2273
887	3.19254	7.18389	11.2259
888	3.22964	7.15908	11.2251
889	3.2638	7.13639	11.2252
890	3.29488	7.11623	11.2265
891	3.32329	7.09871	11.2292
892	3.34942	7.08351	11.2329
893	3.37365	7.07033	11.2373
894	3.39635	7.05886	11.2422
895	3.41791	7.04878	11.2473
896	3.4387	7.03979	11.2522
897	3.45911	7.03157	11.2566
898	3.47952	7.02382	11.2602
899	3.50031	7.01622	11.2628
900	3.52185	7.00846	11.2641
901	3.54454	7.00022	11.2637
902	3.56826	6.99166	11.2615
903	3.59254	6.98321	11.258
904	3.61719	6.97498	11.2532
905	3.64202	6.96708	11.2474
906	3.66685	6.95965	11.2409
907	3.69148	6.95278	11.2339
908	3.71573	6.94661	11.2265
909	3.73941	6.94124	11.219
910	3.76233	6.9368	11.2116
911	3.7843	6.93341	11.2046
912	3.80514	6.93118	11.1982
913	3.82466	6.93024	11.1925
914	3.84312	6.93091	11.1873
915	3.86089	6.93326	11.1822
916	3.87795	6.93704	11.1772
917	3.89427	6.942	11.1723
918	3.90984	6.94789	11.1674
919	3.92463	6.95447	11.1628
920	3.93862	6.96147	11.1583
921	3.95178	6.96865	11.154
922	3.96409	6.97575	11.15
923	3.97552	6.98254	11.1461
924	3.98606	6.98875	11.1426
925	3.99569	6.99414	11.1393
926	4.00465	6.99897	11.1364
927	4.01315	7.00369	11.1337
928	4.02106	7.00832	11.1314
929	4.02824	7.01286	11.1292
930	4.03458	7.01733	11.1273
931	4.03994	7.02175	11.1256
932	4.04419	7.02611	11.124
933	4.04721	7.03045	11.1227
934	4.04886	7.03477	11.1214
935	4.04903	7.03908	11.1203
936	4.04758	7.0434	11.1192
937	4.04438	7.04774	11.1182
938	4.03908	7.05196	11.1174
939	4.03159	7.05594	11.1171
940	4.02218	7.05977	11.117
941	4.01114	7.06351	11.1172
942	3.99873	7.06723	11.1175
943	3.98524	7.071	11.1178
944	3.97094	7.07489	11.1181
945	3.9561	7.07898	11.1183
946	3.94101	7.08334	11.1182
947	3.92594	7.08803	11.1178
948	3.91116	7.09313	11.117
949	3.89696	7.09871	11.1156
950	3.88284	7.10458	11.114
951	3.8682	7.11056	11.1122
952	3.85313	7.1167	11.1102
953	3.83771	7.12305	11.108
954	3.82203	7.12967	11.1056
955	3.80619	7.13661	11.103
956	3.79027	7.14393	11.1
957	3.77436	7.15167	11.0967
958	3.75855	7.15988	11.093
959	3.74294	7.16864	11.089
960	3.7276	7.17798	11.0845
961	3.71263	7.18796	11.0796
962	3.69752	7.19913	11.0735
963	3.68186	7.21178	11.0659
964	3.66586	7.22558	11.0572
965	3.64975	7.2402	11.0477
966	3.63374	7.25531	11.0378
967	3.61806	7.27056	11.0279
968	3.60293	7.28563	11.0185
969	3.58857	7.30018	11.0099
970	3.57519	7.31388	11.0025
971	3.56301	7.32639	10.9968
972	3.55226	7.33737	10.993
973	3.54313	7.34649	10.9917
974	3.53541	7.3534	10.9932
975	3.5287	7.35826	10.9975
976	3.52298	7.36145	11.004
977	3.51825	7.36338	11.0122
978	3.51448	7.36446	11.0217
979	3.51168	7.36507	11.0318
980	3.50983	7.36561	11.0422
981	3.50892	7.3665	11.0523
982	3.50893	7.36812	11.0616
983	3.50986	7.37088	11.0696
984	3.5117	7.37517	11.0758
985	3.51443	7.3814	11.0797
986	3.51889	7.3894	11.0816
987	3.52562	7.39863	11.0823
988	3.53418	7.40891	11.0819
989	3.54412	7.42009	11.0806
990	3.55498	7.43201	11.0785
991	3.56634	7.44451	11.0758
992	3.57774	7.45742	11.0725
993	3.58873	7.47059	11.0689
994	3.59887	7.48386	11.065
995	3.60772	7.49705	11.061
996	3.61482	7.51002	11.057
997	3.61973	7.5226	11.0532
998	3.62326	7.53517	11.0486
999	3.62643	7.54815	11.0427
1000	3.62906	7.56142	11.0358
1001	3.631	7.57489	11.0282
1002	3.6321	7.58846	11.0204
1003	3.63219	7.60201	11.0127
1004	3.63111	7.61545	11.0055
1005	3.62869	7.62868	10.9991
1006	3.62479	7.64159	10.994
1007	3.61923	7.65407	10.9906
1008	3.61186	7.66603	10.9891
1009	3.60251	7.67736	10.99
1010	3.59093	7.68818	10.9937
1011	3.57713	7.69868	10.9998
1012	3.56135	7.70885	11.008
1013	3.54383	7.7187	11.0179
1014	3.52482	7.72823	11.029
1015	3.50454	7.73744	11.041
1016	3.48325	7.74633	11.0533
1017	3.46118	7.75491	11.0657
1018	3.43856	7.76317	11.0776
1019	3.41565	7.77112	11.0887
1020	3.39268	7.77877	11.0985
1021	3.36989	7.7861	11.1066
1022	3.3462	7.79372	11.1133
1023	3.32063	7.80199	11.1194
1024	3.29365	7.81058	11.125
1025	3.26568	7.81919	11.13
1026	3.23718	7.82748	11.1346
1027	3.20858	7.83514	11.1388
1028	3.18033	7.84184	11.1427
1029	3.15288	7.84728	11.1464
1030	3.12666	7.85111	11.15
1031	3.10213	7.85304	11.1536
1032	3.07971	7.85273	11.1572
1033	3.05987	7.84986	11.1609
1034	3.04037	7.84503	11.1636
1035	3.01933	7.83896	11.1645
1036	2.99768	7.83154	11.1642
1037	2.97635	7.82265	11.1633
1038	2.95624	7.81217	11.1622
1039	2.9383	7.79998	11.1616
1040	2.92345	7.78596	11.1619
1041	2.91261	7.76999	11.1638
1042	2.90671	7.75194	11.1678
1043	2.90667	7.73169	11.1744
1044	2.91343	7.70913	11.1841
1045	2.9279	7.68413	11.1977
1046	2.9496	7.6569	11.2167
1047	2.97719	7.62769	11.2419
1048	3.01036	7.59647	11.2719
1049	3.04881	7.56324	11.3053
1050	3.09222	7.52796	11.3407
1051	3.14028	7.49061	11.3769
1052	3.19266	7.45117	11.4124
1053	3.24907	7.4096	11.4459
1054	3.30917	7.36586	11.4761
1055	3.37266	7.31992	11.5015
1056	3.43919	7.27173	11.5208
1057	3.50846	7.22125	11.5327
1058	3.58266	7.16693	11.5371
1059	3.66352	7.10784	11.5353
1060	3.75004	7.0448	11.5282
1061	3.84122	6.97868	11.5167
1062	3.93605	6.91032	11.5017
1063	4.03353	6.84058	11.4842
1064	4.13266	6.7703	11.465
1065	4.23245	6.70035	11.445
1066	4.33188	6.63158	11.4253
1067	4.42999	6.56487	11.4066
1068	4.52576	6.50107	11.3901
1069	4.61823	6.44107	11.3765
1070	4.71004	6.38151	11.3645
1071	4.80396	6.31929	11.3521
1072	4.89917	6.25571	11.3395
1073	4.99486	6.19202	11.3269
1074	5.0902	6.12952	11.3144
1075	5.18439	6.06949	11.3024
1076	5.27662	6.01322	11.291
1077	5.36607	5.962	11.2805
1078	5.45194	5.91712	11.271
1079	5.53343	5.87988	11.2629
1080	5.60973	5.85159	11.2564
1081	5.68004	5.83354	11.2517
1082	5.74671	5.82654	11.25
1083	5.81214	5.8297	11.2516
1084	5.87554	5.84179	11.256
1085	5.93615	5.86154	11.2624
1086	5.9932	5.88772	11.27
1087	6.0459	5.91905	11.2782
1088	6.09349	5.95428	11.2861
1089	6.1352	5.99215	11.2932
1090	6.17026	6.03139	11.2986
1091	6.19791	6.07073	11.3017
1092	6.21739	6.10891	11.3015
1093	6.22793	6.14464	11.2975
1094	6.2287	6.18063	11.288
1095	6.21998	6.21996	11.2728
1096	6.20272	6.26195	11.2532
1097	6.1779	6.30595	11.2306
1098	6.14645	6.35129	11.2062
1099	6.10934	6.3973	11.1814
1100	6.06752	6.44333	11.1574
1101	6.02193	6.4887	11.1357
1102	5.97352	6.53274	11.1176
1103	5.92323	6.5748	11.1043
1104	5.87202	6.61421	11.0973
1105	5.82081	6.6503	11.0979
1106	5.76668	6.68373	11.1067
1107	5.70673	6.71562	11.1227
1108	5.64196	6.74604	11.1447
1109	5.57334	6.77506	11.1716
1110	5.50188	6.80272	11.2019
1111	5.42858	6.8291	11.2347
1112	5.35441	6.85426	11.2686
1113	5.28039	6.87827	11.3025
1114	5.20751	6.90119	11.3351
1115	5.13675	6.92311	11.3652
1116	5.06912	6.94409	11.3917
1117	5.00561	6.96421	11.4132
1118	4.94394	6.98382	11.4311
1119	4.88158	7.00303	11.4475
1120	4.81914	7.02163	11.4623
1121	4.75722	7.0394	11.4759
1122	4.69645	7.0561	11.4881
1123	4.63743	7.07152	11.4993
1124	4.58077	7.08543	11.5094
1125	4.52709	7.09761	11.5185
1126	4.47699	7.10783	11.5269
1127	4.43109	7.11588	11.5346
1128	4.39	7.12153	11.5417
1129	4.35433	7.12456	11.5483
1130	4.32382	7.12494	11.5548
1131	4.29765	7.1229	11.5611
1132	4.27556	7.1186	11.5672
1133	4.25732	7.1122	11.5726
1134	4.24266	7.10386	11.5773
1135	4.23134	7.09374	11.581
1136	4.22311	7.082	11.5834
1137	4.21773	7.06879	11.5844
1138	4.21493	7.05427	11.5836
1139	4.21448	7.03861	11.5808
1140	4.21613	7.02195	11.5759
1141	4.21962	7.00447	11.5686
1142	4.22619	6.98522	11.5584
1143	4.2369	6.96344	11.5455
1144	4.25124	6.93953	11.5301
1145	4.26868	6.91391	11.5126
1146	4.28872	6.88697	11.4934
1147	4.31084	6.85913	11.4728
1148	4.33452	6.8308	11.4512
1149	4.35925	6.80237	11.429
1150	4.38451	6.77427	11.4066
1151	4.40979	6.74689	11.3842
1152	4.43457	6.72064	11.3623
1153	4.45834	6.69594	11.3412
1154	4.48268	6.6718	11.3196
1155	4.50915	6.64715	11.2962
1156	4.53722	6.62227	11.2714
1157	4.56636	6.59743	11.246
1158	4.59602	6.5729	11.2202
1159	4.62569	6.54896	11.1947
1160	4.65481	6.52588	11.1699
1161	4.68287	6.50394	11.1464
1162	4.70932	6.48341	11.1247
1163	4.73363	6.46458	11.1053
1164	4.75527	6.44773	11.0886
1165	4.7737	6.43312	11.0753
1166	4.78956	6.42052	11.0654
1167	4.8038	6.40946	11.0585
1168	4.81643	6.3999	11.0541
1169	4.82747	6.39182	11.052
1170	4.83689	6.38516	11.0516
1171	4.84472	6.37989	11.0525
1172	4.85095	6.37597	11.0545
1173	4.85559	6.37335	11.0571
1174	4.85863	6.37201	11.06
1175	4.86007	6.37189	11.0626
1176	4.85993	6.37295	11.0647
1177	4.85819	6.37517	11.0659
1178	4.85422	6.37911	11.0667
1179	4.84761	6.38519	11.068
1180	4.83869	6.39313	11.0697
1181	4.82784	6.40262	11.0716
1182	4.81538	6.41337	11.0739
1183	4.80169	6.42511	11.0762
1184	4.78709	6.43752	11.0786
1185	4.77195	6.45033	11.081
1186	4.75662	6.46324	11.0833
1187	4.74145	6.47596	11.0853
1188	4.72678	6.4882	11.0871
1189	4.71296	6.49967	11.0886
1190	4.69898	6.51104	11.09
1191	4.6838	6.52305	11.0916
1192	4.66776	6.53554	11.0933
1193	4.65119	6.5483	11.095
1194	4.63442	6.56117	11.0966
1195	4.6178	6.57396	11.098
1196	4.60165	6.58649	11.099
1197	4.58632	6.59857	11.0996
1198	4.57213	6.61004	11.0997
1199	4.55943	6.62069	11.0991
1200	4.54854	6.63036	11.0977
1201	4.53981	6.63886	11.0955
1202	4.53324	6.64611	11.0923
1203	4.52849	6.65227	11.0883
1204	4.52533	6.65749	11.0835
1205	4.52353	6.66193	11.0782
1206	4.52289	6.66575	11.0722
1207	4.52317	6.66909	11.0659
1208	4.52415	6.67213	11.0591
1209	4.52561	6.675	11.0521
1210	4.52734	6.67788	11.0449
1211	4.5291	6.68091	11.0377
1212	4.53068	6.68426	11.0304
1213	4.53186	6.68807	11.0233
1214	4.53324	6.69225	11.0157
1215	4.53544	6.69654	11.0073
1216	4.53828	6.70092	10.9984
1217	4.54157	6.70533	10.989
1218	4.54513	6.70975	10.9794
1219	4.54875	6.71412	10.9699
1220	4.55227	6.71841	10.9607
1221	4.55548	6.72259	10.952
1222	4.55821	6.7266	10.9439
1223	4.56026	6.73042	10.9368
1224	4.56144	6.734	10.9308
1225	4.56158	6.7373	10.9262
1226	4.56065	6.74034	10.9229
1227	4.55887	6.74318	10.9205
1228	4.55634	6.74583	10.9191
1229	4.5532	6.74832	10.9186
1230	4.54958	6.75064	10.9187
1231	4.54558	6.75282	10.9194
1232	4.54134	6.75486	10.9206
1233	4.53699	6.75679	10.9222
1234	4.53264	6.75862	10.924
1235	4.52841	6.76035	10.9261
1236	4.52444	6.76201	10.9282
1237	4.52085	6.7636	10.9303
1238	4.5173	6.76507	10.9327
1239	4.51345	6.76637	10.9358
1240	4.50939	6.7675	10.9394
1241	4.50524	6.76851	10.9434
1242	4.5011	6.76942	10.9477
1243	4.49706	6.77024	10.9521
1244	4.49323	6.77101	10.9566
1245	4.48971	6.77175	10.961
1246	4.48661	6.77249	10.9652
1247	4.48403	6.77325	10.9691
1248	4.48207	6.77405	10.9725
1249	4.48083	6.77492	10.9753
1250	4.48032	6.77584	10.9776
1251	4.48042	6.77675	10.9795
1252	4.48107	6.77767	10.981
1253	4.48221	6.77858	10.9822
1254	4.48376	6.77949	10.9832
1255	4.48566	6.7804	10.9841
1256	4.48784	6.78129	10.9849
1257	4.49023	6.78218	10.9858
1258	4.49278	6.78306	10.9867
1259	4.4954	6.78392	10.9877
1260	4.49804	6.78477	10.989
1261	4.50063	6.7856	10.9905
1262	4.50354	6.78633	10.9923
1263	4.50707	6.78689	10.9942
1264	4.51106	6.78734	10.9962
1265	4.51536	6.78773	10.9983
1266	4.51981	6.78811	11.0005
1267	4.52424	6.78853	11.0028
1268	4.52851	6.78904	11.0051
1269	4.53246	6.78969	11.0074
1270	4.53592	6.79054	11.0097
1271	4.53874	6.79162	11.012
1272	4.54076	6.793	11.0143
1273	4.54182	6.79473	11.0165
1274	4.54215	6.79669	11.019
1275	4.54205	6.79876	11.0219
1276	4.54152	6.80097	11.0251
1277	4.54053	6.80335	11.0285
1278	4.53906	6.80592	11.0318
1279	4.53707	6.80871	11.0351
1280	4.53456	6.81174	11.038
1281	4.5315	6.81505	11.0405
1282	4.52787	6.81865	11.0425
1283	4.52364	6.82257	11.0438
1284	4.5188	6.82685	11.0442
1285	4.51332	6.8315	11.0436
1286	4.50683	6.83667	11.0419
1287	4.49911	6.84241	11.0389
1288	4.49039	6.84862	11.035
1289	4.48089	6.85523	11.0303
1290	4.47081	6.86213	11.025
1291	4.46037	6.86924	11.0194
1292	4.44979	6.87647	11.0136
1293	4.4393	6.88372	11.0079
1294	4.4291	6.89091	11.0025
1295	4.41941	6.89794	10.9976
1296	4.41044	6.90473	10.9933
1297	4.40243	6.91119	10.99
1298	4.39511	6.91748	10.9874
1299	4.3881	6.92383	10.9851
1300	4.3814	6.9302	10.9831
1301	4.37499	6.93655	10.9815
1302	4.36888	6.94282	10.9801
1303	4.36306	6.949	10.9789
1304	4.35753	6.95503	10.9781
1305	4.35227	6.96087	10.9774
1306	4.34729	6.96648	10.977
1307	4.34258	6.97182	10.9767
1308	4.33814	6.97686	10.9767
1309	4.33396	6.98154	10.9768
1310	4.32999	6.98599	10.9773
1311	4.32624	6.9903	10.9783
1312	4.32271	6.99444	10.9796
1313	4.31943	6.9984	10.9813
1314	4.31642	7.00212	10.9832
1315	4.31372	7.00558	10.9853
1316	4.31134	7.00876	10.9873
1317	4.3093	7.0116	10.9893
1318	4.30764	7.0141	10.9911
1319	4.30637	7.0162	10.9927
1320	4.30552	7.01788	10.9939
1321	4.30512	7.01911	10.9947
1322	4.30536	7.01977	10.9952
1323	4.30636	7.01983	10.9957
1324	4.30798	7.01936	10.9961
1325	4.3101	7.01845	10.9963
1326	4.31259	7.01718	10.9964
1327	4.31532	7.01565	10.9963
1328	4.31817	7.01392	10.9959
1329	4.32102	7.01209	10.9953
1330	4.32372	7.01023	10.9944
1331	4.32617	7.00844	10.9931
1332	4.32823	7.0068	10.9915
1333	4.32977	7.00538	10.9895
1334	4.33102	7.00402	10.9869
1335	4.33227	7.00251	10.9838
1336	4.33348	7.00089	10.9801
1337	4.33459	6.99921	10.9761
1338	4.33557	6.9975	10.9717
1339	4.33636	6.99582	10.9672
1340	4.33694	6.9942	10.9625
1341	4.33724	6.99269	10.9579
1342	4.33723	6.99133	10.9533
1343	4.33686	6.99015	10.9489
1344	4.33608	6.98922	10.9447
1345	4.33486	6.98856	10.9409
1346	4.3331	6.98823	10.9374
1347	4.3308	6.98821	10.9341
1348	4.32803	6.98845	10.9309
1349	4.32487	6.98889	10.9278
1350	4.3214	6.98948	10.9247
1351	4.31769	6.99017	10.9218
1352	4.31382	6.9909	10.9188
1353	4.30987	6.99161	10.9159
1354	4.30591	6.99226	10.9129
1355	4.30202	6.99279	10.9099
1356	4.29828	6.99315	10.9068
1357	4.29476	6.99328	10.9036
1358	4.29124	6.99332	10.9004
1359	4.28748	6.99342	10.8973
1360	4.28357	6.99355	10.8941
1361	4.27957	6.99365	10.8909
1362	4.27557	6.99368	10.8878
1363	4.27164	6.99361	10.8845
1364	4.26785	6.99339	10.8813
1365	4.26429	6.99296	10.8779
1366	4.26102	6.99231	10.8744
1367	4.25813	6.99136	10.8708
1368	4.25569	6.9901	10.8671
1369	4.25377	6.98846	10.8631
1370	4.2524	6.98633	10.8591
1371	4.25152	6.98365	10.8549
1372	4.25105	6.98054	10.8507
1373	4.25094	6.97709	10.8463
1374	4.25113	6.9734	10.8419
1375	4.25156	6.96957	10.8373
1376	4.25216	6.9657	10.8327
1377	4.25288	6.9619	10.8279
1378	4.25365	6.95825	10.8229
1379	4.25441	6.95487	10.8179
1380	4.2551	6.95184	10.8127
1381	4.25566	6.94928	10.8074
1382	4.25643	6.94698	10.8019
1383	4.25771	6.94469	10.7961
1384	4.25935	6.94247	10.7902
1385	4.26118	6.94036	10.7842
1386	4.26307	6.93842	10.778
1387	4.26486	6.93668	10.7717
1388	4.26641	6.9352	10.7654
1389	4.26755	6.93402	10.759
1390	4.26815	6.93319	10.7526
1391	4.26805	6.93276	10.7462
1392	4.2671	6.93278	10.7399
1393	4.26515	6.9333	10.7336
1394	4.26198	6.9345	10.7273
1395	4.25761	6.93647	10.7208
1396	4.25225	6.93906	10.7143
1397	4.24613	6.94214	10.7076
1398	4.23946	6.94557	10.701
1399	4.23246	6.94922	10.6944
1400	4.22535	6.95295	10.6878
1401	4.21835	6.95661	10.6814
1402	4.21166	6.96008	10.6752
1403	4.20552	6.96322	10.6693
1404	4.20014	6.96589	10.6636
1405	4.19574	6.96795	10.6582
1406	4.19211	6.96949	10.6532
1407	4.18889	6.97073	10.6483
1408	4.18605	6.97169	10.6435
1409	4.18357	6.97242	10.639
1410	4.1814	6.97296	10.6346
1411	4.17954	6.97334	10.6305
1412	4.17793	6.97359	10.6265
1413	4.17657	6.97376	10.6227
1414	4.17541	6.97388	10.6192
1415	4.17443	6.97399	10.6158
1416	4.1736	6.97412	10.6127
1417	4.17289	6.97432	10.6098
1418	4.1725	6.97449	10.6071
1419	4.17261	6.97452	10.6047
1420	4.17311	6.97444	10.6026
1421	4.17391	6.97429	10.6006
1422	4.17492	6.97409	10.5989
1423	4.17604	6.97387	10.5974
1424	4.17718	6.97365	10.596
1425	4.17824	6.97348	10.5948
1426	4.17914	6.97338	10.5937
1427	4.17978	6.97337	10.5927
1428	4.18005	6.97349	10.5918
1429	4.17988	6.97377	10.5909
1430	4.17933	6.97415	10.5901
1431	4.17857	6.97459	10.5895
1432	4.17761	6.97507	10.5891
1433	4.17646	6.97562	10.5888
1434	4.17514	6.97624	10.5887
1435	4.17367	6.97693	10.5886
1436	4.17206	6.9777	10.5887
1437	4.17034	6.97857	10.5887
1438	4.16851	6.97952	10.5889
1439	4.16659	6.98058	10.589
1440	4.1646	6.98174	10.5892
1441	4.16255	6.98302	10.5893
1442	4.16032	6.98446	10.5895
1443	4.15781	6.98608	10.5899
1444	4.15508	6.98786	10.5903
1445	4.15218	6.98976	10.5908
1446	4.14919	6.99175	10.5914
1447	4.14614	6.99381	10.592
1448	4.14311	6.99591	10.5925
1449	4.14015	6.99801	10.593
1450	4.13733	7.00009	10.5934
1451	4.13469	7.00212	10.5938
1452	4.13231	7.00406	10.5939
1453	4.13023	7.0059	10.5939
1454	4.12851	7.00765	10.5938
1455	4.12712	7.00936	10.5935
1456	4.12598	7.01103	10.5931
1457	4.12505	7.01268	10.5927
1458	4.12424	7.0143	10.5922
1459	4.1235	7.01591	10.5915
1460	4.12277	7.01751	10.5909
1461	4.12197	7.0191	10.5902
1462	4.12105	7.02069	10.5894
1463	4.11993	7.02228	10.5886
1464	4.11857	7.02388	10.5877
1465	4.11688	7.0255	10.5868
1466	4.11481	7.02714	10.5858
1467	4.11241	7.0288	10.5847
1468	4.10974	7.03046	10.5834
1469	4.10687	7.03213	10.5819
1470	4.10388	7.0338	10.5805
1471	4.10083	7.03546	10.579
1472	4.0978	7.03712	10.5776
1473	4.09485	7.03875	10.5763
1474	4.09207	7.04036	10.5751
1475	4.08951	7.04195	10.574
1476	4.08725	7.04351	10.5732
1477	4.08536	7.04502	10.5726
1478	4.0838	7.04656	10.5723
1479	4.08246	7.04814	10.5722
1480	4.08132	7.04976	10.5724
1481	4.08035	7.05137	10.5726
1482	4.07954	7.05297	10.5731
1483	4.07887	7.05452	10.5736
1484	4.07832	7.05599	10.5741
1485	4.07786	7.05738	10.5747
1486	4.07748	7.05863	10.5752
1487	4.07716	7.05975	10.5757
1488	4.07688	7.06069	10.5761
1489	4.07662	7.06143	10.5764
1490	4.07634	7.06207	10.5766
1491	4.07604	7.06269	10.5768
1492	4.07577	7.06326	10.5771
1493	4.07554	7.06374	10.5774
1494	4.0754	7.06409	10.5776
1495	4.07536	7.0643	10.5778
1496	4.07545	7.06431	10.578
1497	4.07572	7.0641	10.578
1498	4.07618	7.06363	10.5779
1499	4.07686	7.06288	10.5777
1500	4.07781	7.0618	10.5773
1501	4.07904	7.06037	10.5767
1502	4.08059	7.05853	10.5759
1503	4.08243	7.0563	10.5751
1504	4.08453	7.05372	10.5742
1505	4.08687	7.05084	10.5732
1506	4.0894	7.0477	10.5721
1507	4.0921	7.04436	10.5708
1508	4.09493	7.04085	10.5694
1509	4.09785	7.03722	10.5678
1510	4.10084	7.03352	10.566
1511	4.10386	7.02979	10.564
1512	4.10688	7.02608	10.5618
1513	4.10985	7.02244	10.5594
1514	4.11292	7.01866	10.5566
1515	4.1162	7.01457	10.5535
1516	4.11964	7.01026	10.55
1517	4.12319	7.00579	10.5463
1518	4.1268	7.00124	10.5424
1519	4.13043	6.99671	10.5383
1520	4.13402	6.99226	10.5343
1521	4.13754	6.98797	10.5302
1522	4.14092	6.98393	10.5262
1523	4.14412	6.9802	10.5224
1524	4.1471	6.97688	10.5188
1525	4.1498	6.97404	10.5155
1526	4.15239	6.97156	10.5125
1527	4.15503	6.9693	10.5098
1528	4.15765	6.96726	10.5073
1529	4.1602	6.96545	10.5049
1530	4.16262	6.96388	10.5026
1531	4.16485	6.96257	10.5004
1532	4.16683	6.96152	10.4981
1533	4.16851	6.96075	10.4957
1534	4.16983	6.96026	10.4932
1535	4.17073	6.96007	10.4905
1536	4.17115	6.96019	10.4875
1537	4.17104	6.96062	10.4842
1538	4.17034	6.96141	10.4805
1539	4.16908	6.96257	10.4765
1540	4.16732	6.96407	10.4721
1541	4.16514	6.96587	10.4675
1542	4.1626	6.96797	10.4628
1543	4.15976	6.97032	10.458
1544	4.1567	6.97291	10.4532
1545	4.15346	6.97571	10.4485
1546	4.15013	6.97868	10.444
1547	4.14676	6.98182	10.4398
1548	4.14343	6.98508	10.4359
1549	4.14019	6.98844	10.4324
1550	4.13683	6.99208	10.4292
1551	4.13315	6.99614	10.4262
1552	4.12923	7.00053	10.4234
1553	4.12512	7.00518	10.4208
1554	4.12092	7.01002	10.4183
1555	4.11669	7.01495	10.416
1556	4.11252	7.01992	10.4139
1557	4.10847	7.02482	10.412
1558	4.10462	7.0296	10.4103
1559	4.10104	7.03417	10.4088
1560	4.09781	7.03846	10.4075
1561	4.09501	7.04238	10.4064
1562	4.09253	7.04608	10.4056
1563	4.09023	7.04975	10.4051
1564	4.08811	7.05336	10.405
1565	4.08618	7.05687	10.4052
1566	4.08445	7.06024	10.4055
1567	4.08294	7.06346	10.406
1568	4.08163	7.06647	10.4066
1569	4.08055	7.06926	10.4071
1570	4.0797	7.07179	10.4076
1571	4.07909	7.07403	10.408
1572	4.07872	7.07593	10.4082
1573	4.0786	7.07748	10.4082
1574	4.07887	7.07857	10.4079
1575	4.07957	7.07916	10.4076
1576	4.08065	7.07933	10.4073
1577	4.08204	7.07917	10.4069
1578	4.08365	7.07874	10.4064
1579	4.08542	7.07813	10.4059
1580	4.08728	7.07742	10.4053
1581	4.08915	7.07668	10.4047
1582	4.09097	7.07599	10.4041
1583	4.09266	7.07542	10.4034
1584	4.09416	7.07507	10.4027
1585	4.09538	7.075	10.4019
1586	4.09628	7.07533	10.4012
1587	4.09692	7.07607	10.4004
1588	4.09736	7.0771	10.3996
1589	4.09768	7.07829	10.3988
1590	4.09794	7.07953	10.398
1591	4.09821	7.08071	10.3971
1592	4.09857	7.0817	10.3961
1593	4.09908	7.0824	10.3951
1594	4.09982	7.08267	10.394
1595	4.10086	7.08241	10.3928
1596	4.10227	7.0815	10.3915
1597	4.10411	7.07982	10.3901
1598	4.10636	7.0773	10.3885
1599	4.10892	7.07401	10.3865
1600	4.11178	7.07008	10.3843
1601	4.11488	7.06562	10.3819
1602	4.11822	7.06074	10.3795
1603	4.12175	7.05556	10.377
1604	4.12544	7.05019	10.3747
1605	4.12927	7.04474	10.3725
1606	4.13321	7.03933	10.3706
1607	4.13723	7.03407	10.369
1608	4.14129	7.02908	10.3679
1609	4.14536	7.02447	10.3673
1610	4.14975	7.01995	10.3672
1611	4.15467	7.01521	10.3676
1612	4.15998	7.01033	10.3683
1613	4.16553	7.00541	10.3694
1614	4.17119	7.00052	10.3707
1615	4.17682	6.99576	10.3723
1616	4.18227	6.99122	10.374
1617	4.1874	6.98697	10.3757
1618	4.19207	6.9831	10.3775
1619	4.19615	6.9797	10.3793
1620	4.19948	6.97686	10.3809
1621	4.20194	6.97466	10.3824
1622	4.20356	6.97308	10.3838
1623	4.20454	6.97201	10.3852
1624	4.20494	6.97141	10.3866
1625	4.20483	6.97123	10.3881
1626	4.20425	6.97144	10.3896
1627	4.20328	6.97199	10.3911
1628	4.20197	6.97284	10.3926
1629	4.20038	6.97394	10.3942
1630	4.19858	6.97526	10.3957
1631	4.19662	6.97675	10.3972
1632	4.19457	6.97837	10.3987
1633	4.19249	6.98008	10.4002
1634	4.19016	6.98205	10.4017
1635	4.1874	6.98445	10.4033
1636	4.18427	6.9872	10.405
1637	4.18085	6.99024	10.4067
1638	4.17722	6.99349	10.4084
1639	4.17345	6.99688	10.41
1640	4.16961	7.00035	10.4116
1641	4.16577	7.00382	10.4131
1642	4.16202	7.00723	10.4145
1643	4.15843	7.0105	10.4157
1644	4.15506	7.01356	10.4167
1645	4.152	7.01635	10.4175
1646	4.14921	7.01893	10.4181
1647	4.14659	7.02143	10.4184
1648	4.14411	7.02386	10.4187
1649	4.14174	7.02621	10.4187
1650	4.13945	7.0285	10.4187
1651	4.13721	7.03072	10.4185
1652	4.135	7.03289	10.4183
1653	4.13279	7.03501	10.4179
1654	4.13054	7.03709	10.4176
1655	4.12823	7.03912	10.4172
1656	4.12584	7.04111	10.4167
1657	4.12333	7.04308	10.4163
1658	4.12065	7.04502	10.416
1659	4.1178	7.04693	10.4158
1660	4.11483	7.0488	10.4157
1661	4.11178	7.05064	10.4155
1662	4.10871	7.05243	10.4153
1663	4.10564	7.05416	10.415
1664	4.10264	7.05584	10.4146
1665	4.09974	7.05746	10.4139
1666	4.09699	7.059	10.413
1667	4.09444	7.06047	10.4118
1668	4.09213	7.06186	10.4101
1669	4.09011	7.06316	10.4081
1670	4.08844	7.06447	10.4058
1671	4.08711	7.06586	10.4035
1672	4.08607	7.06728	10.401
1673	4.08524	7.06868	10.3984
1674	4.08456	7.07001	10.3955
1675	4.08397	7.07122	10.3922
1676	4.0834	7.07227	10.3886
1677	4.08279	7.07309	10.3844
1678	4.08208	7.07364	10.3798
1679	4.0812	7.07388	10.3745
1680	4.08008	7.07374	10.3686
1681	4.07868	7.07319	10.3619
1682	4.077	7.07223	10.3548
1683	4.07514	7.07092	10.3475
1684	4.07313	7.0693	10.3399
1685	4.07099	7.06738	10.3318
1686	4.06875	7.06519	10.3232
1687	4.06642	7.06276	10.314
1688	4.06404	7.06011	10.304
1689	4.06164	7.05727	10.2931
1690	4.05922	7.05426	10.2813
1691	4.05683	7.05111	10.2683
1692	4.05449	7.04784	10.2541
1693	4.05221	7.04448	10.2385
1694	4.04994	7.0409	10.2215
1695	4.04759	7.03702	10.203
1696	4.0452	7.03288	10.1832
1697	4.04277	7.02852	10.1622
1698	4.04034	7.02399	10.1402
1699	4.03792	7.01934	10.1174
1700	4.03554	7.01462	10.0939
1701	4.03323	7.00987	10.0699
1702	4.031	7.00515	10.0455
1703	4.02887	7.00051	10.021
1704	4.02688	6.99598	9.99635
1705	4.02504	6.99162	9.97186
1706	4.02341	6.98729	9.94734
[truncated: 94,289 more rows]

## Sheet: P3S0-008
Frame	T8_Head Lateral Bending	T8_Head Axial Bending	T8_Head Flexion/Extension
[truncated: 106,813 more rows]

[truncated: 1 more sheets: P3S0-009]
