# Supplementary material for: Comparison of different techniques for prehospital cervical spine immobilization: Biomechanical measurements with a wireless motion capture system
Source: PLoS One. 2023 Nov 28;18(11):e0292300. doi: 10.1371/journal.pone.0292300 (PMC10683997; doi:10.1371/journal.pone.0292300)
Supplement: S6 Dataset — (XLSX) [file pone.0292300.s011.xlsx]

## Sheet: P3S1-001
Frame	T8_Head Lateral Bending	T8_Head Axial Bending	T8_Head Flexion/Extension
0	1.00225	5.45991	13.1848
1	1.0075	5.45634	13.1855
2	1.01298	5.45244	13.1865
3	1.01862	5.44831	13.1877
4	1.02435	5.44405	13.189
5	1.03011	5.43976	13.1902
6	1.03582	5.43553	13.1915
7	1.04141	5.43147	13.1926
8	1.04682	5.42767	13.1935
9	1.05199	5.42424	13.1942
10	1.05683	5.42126	13.1944
11	1.06128	5.41884	13.1943
12	1.06527	5.41708	13.1937
13	1.06873	5.41607	13.1925
14	1.07199	5.41594	13.1905
15	1.07486	5.41675	13.188
16	1.07737	5.41835	13.185
17	1.07952	5.42059	13.1816
18	1.08132	5.42334	13.1777
19	1.08278	5.42644	13.1736
20	1.08391	5.42975	13.1692
21	1.08471	5.43312	13.1646
22	1.08519	5.43641	13.1598
23	1.08537	5.43946	13.1549
24	1.08524	5.44214	13.1501
25	1.08482	5.4443	13.1452
26	1.08405	5.44608	13.1401
27	1.0829	5.44772	13.1346
28	1.08137	5.44924	13.1288
29	1.07951	5.45065	13.1227
30	1.07732	5.45199	13.1165
31	1.07485	5.45325	13.1102
32	1.0721	5.45447	13.104
33	1.06912	5.45566	13.0979
34	1.06591	5.45684	13.092
35	1.06251	5.45802	13.0864
36	1.05894	5.45922	13.0813
37	1.05522	5.46047	13.0766
38	1.05112	5.46188	13.0722
39	1.04648	5.46352	13.0678
40	1.04139	5.4653	13.0633
41	1.03597	5.46716	13.0591
42	1.03033	5.469	13.055
43	1.02458	5.47075	13.0512
44	1.01884	5.47232	13.0479
45	1.01321	5.47364	13.0451
46	1.00781	5.47463	13.0428
47	1.00274	5.4752	13.0412
48	0.99813	5.47527	13.0404
49	0.994075	5.47477	13.0404
50	0.990308	5.47374	13.0416
51	0.986533	5.4723	13.0439
52	0.982828	5.47047	13.0472
53	0.979272	5.46828	13.0513
54	0.975942	5.46575	13.0559
55	0.972918	5.46292	13.061
56	0.970278	5.4598	13.0662
57	0.9681	5.45643	13.0715
58	0.966463	5.45283	13.0766
59	0.965444	5.44902	13.0812
60	0.965122	5.44504	13.0853
61	0.965575	5.44091	13.0886
62	0.96701	5.43643	13.0914
63	0.96947	5.43146	13.0942
64	0.972796	5.42608	13.0968
65	0.976824	5.42038	13.0993
66	0.981392	5.41445	13.1016
67	0.986339	5.40838	13.1036
68	0.991501	5.40226	13.1054
69	0.996717	5.39618	13.1069
70	1.00182	5.39023	13.108
71	1.00666	5.3845	13.1087
72	1.01106	5.37908	13.109
73	1.01487	5.37405	13.1088
74	1.01829	5.36941	13.108
75	1.02161	5.36505	13.1064
76	1.02484	5.36091	13.1042
77	1.02796	5.35695	13.1016
78	1.03098	5.35312	13.0986
79	1.03388	5.34937	13.0954
80	1.03666	5.34565	13.092
81	1.03931	5.34191	13.0887
82	1.04182	5.3381	13.0856
83	1.0442	5.33417	13.0828
84	1.04643	5.33007	13.0803
85	1.04851	5.32576	13.0784
86	1.05048	5.32117	13.077
87	1.05239	5.31633	13.0758
88	1.05422	5.31129	13.0749
89	1.05593	5.30612	13.0742
90	1.05752	5.30088	13.0737
91	1.05894	5.29563	13.0733
92	1.06018	5.29044	13.0729
93	1.06122	5.28537	13.0726
94	1.06203	5.28048	13.0723
95	1.06259	5.27584	13.0719
96	1.06287	5.2715	13.0714
97	1.06285	5.26754	13.0708
98	1.06248	5.2638	13.0702
99	1.06175	5.26013	13.0695
100	1.06071	5.25658	13.0688
101	1.0594	5.25317	13.0681
102	1.05786	5.24994	13.0675
103	1.05614	5.24692	13.0668
104	1.05427	5.24417	13.0661
105	1.0523	5.2417	13.0653
106	1.05027	5.23957	13.0646
107	1.04823	5.2378	13.0639
108	1.04621	5.23644	13.0631
109	1.04427	5.23551	13.0623
110	1.0423	5.23513	13.0614
111	1.04022	5.23532	13.0602
112	1.03803	5.23601	13.059
113	1.03577	5.2371	13.0576
114	1.03344	5.23852	13.0562
115	1.03108	5.2402	13.0549
116	1.02871	5.24203	13.0537
117	1.02634	5.24396	13.0526
118	1.02399	5.24588	13.0518
119	1.0217	5.24773	13.0513
120	1.01947	5.24942	13.0512
121	1.01733	5.25087	13.0516
122	1.0153	5.25216	13.0524
123	1.01336	5.25344	13.0538
124	1.01148	5.25471	13.0556
125	1.00965	5.25597	13.0577
126	1.00785	5.25724	13.06
127	1.00605	5.25852	13.0625
128	1.00424	5.25981	13.0651
129	1.00239	5.26113	13.0677
130	1.00049	5.26247	13.0701
131	0.998511	5.26385	13.0724
132	0.996433	5.26526	13.0744
133	0.994238	5.26672	13.0761
134	0.991852	5.26828	13.0774
135	0.989253	5.26995	13.0786
136	0.986493	5.27172	13.0797
137	0.983624	5.27354	13.0806
138	0.980699	5.27539	13.0815
139	0.97777	5.27723	13.0822
140	0.97489	5.27904	13.0829
141	0.972111	5.28079	13.0836
142	0.969486	5.28244	13.0842
143	0.967067	5.28397	13.0848
144	0.964906	5.28534	13.0854
145	0.963057	5.28652	13.086
146	0.961478	5.28752	13.0866
147	0.960088	5.28837	13.0871
148	0.958876	5.2891	13.0875
149	0.957828	5.28971	13.0879
150	0.956934	5.29022	13.0883
151	0.956183	5.29066	13.0886
152	0.955561	5.29103	13.0889
153	0.955059	5.29137	13.0893
154	0.954663	5.29168	13.0897
155	0.954363	5.29198	13.0901
156	0.954147	5.2923	13.0906
157	0.954004	5.29264	13.0912
158	0.95411	5.29296	13.0919
159	0.954593	5.29318	13.0927
160	0.955364	5.29334	13.0936
161	0.956331	5.29346	13.0945
162	0.957405	5.29355	13.0955
163	0.958497	5.29363	13.0965
164	0.959516	5.29374	13.0974
165	0.960372	5.29388	13.0984
166	0.960976	5.29409	13.0993
167	0.961239	5.29437	13.1001
168	0.961069	5.29476	13.1008
169	0.960377	5.29527	13.1013
170	0.959121	5.29589	13.1018
171	0.957373	5.29661	13.1022
172	0.955213	5.2974	13.1027
173	0.952721	5.29826	13.103
174	0.949976	5.29918	13.1033
175	0.947059	5.30016	13.1035
176	0.944049	5.30117	13.1037
177	0.941028	5.30221	13.1038
178	0.938074	5.30328	13.1037
179	0.935268	5.30436	13.1036
180	0.932689	5.30544	13.1033
181	0.930418	5.30651	13.103
182	0.928251	5.3076	13.1024
183	0.925971	5.30875	13.1017
184	0.923638	5.30993	13.1008
185	0.921312	5.31115	13.0998
186	0.919054	5.31239	13.0986
187	0.916924	5.31364	13.0975
188	0.914982	5.3149	13.0962
189	0.913289	5.31614	13.095
190	0.911905	5.31737	13.0938
191	0.910891	5.31856	13.0926
192	0.910307	5.31972	13.0915
193	0.910213	5.32083	13.0905
194	0.910658	5.32197	13.0895
195	0.911608	5.32322	13.0885
196	0.912997	5.32453	13.0875
197	0.91476	5.32586	13.0865
198	0.916832	5.32718	13.0855
199	0.919149	5.32843	13.0845
200	0.921644	5.32959	13.0836
201	0.924253	5.3306	13.0828
202	0.926911	5.33143	13.082
203	0.929553	5.33204	13.0813
204	0.932113	5.33239	13.0808
205	0.934526	5.33244	13.0803
206	0.937055	5.33194	13.08
207	0.939939	5.33078	13.0796
208	0.943074	5.32912	13.0793
209	0.94636	5.32712	13.079
210	0.949695	5.32494	13.0788
211	0.952976	5.32274	13.0788
212	0.956103	5.32068	13.0788
213	0.958973	5.31891	13.079
214	0.961484	5.3176	13.0794
215	0.963536	5.3169	13.08
216	0.965025	5.31697	13.0808
217	0.96585	5.31798	13.0818
218	0.966082	5.31995	13.0831
219	0.965877	5.32271	13.0845
220	0.96526	5.32616	13.0862
221	0.964259	5.33017	13.0881
222	0.962899	5.33465	13.0901
223	0.961206	5.33946	13.0923
224	0.959208	5.3445	13.0946
225	0.95693	5.34965	13.0971
226	0.9544	5.3548	13.0997
227	0.951642	5.35983	13.1024
228	0.948684	5.36462	13.1053
229	0.945552	5.36907	13.1082
230	0.942007	5.37334	13.1114
231	0.937868	5.37765	13.1151
232	0.933249	5.382	13.1192
233	0.928264	5.38636	13.1235
234	0.923025	5.39071	13.1279
235	0.917646	5.39505	13.1324
236	0.912241	5.39934	13.1367
237	0.906924	5.40358	13.1409
238	0.901808	5.40776	13.1447
239	0.897006	5.41184	13.1481
240	0.892634	5.41582	13.151
241	0.888803	5.41968	13.1533
242	0.885417	5.42335	13.155
243	0.882291	5.42679	13.1564
244	0.879404	5.43007	13.1576
245	0.876738	5.43323	13.1584
246	0.874274	5.43631	13.1589
247	0.871992	5.43938	13.1591
248	0.869873	5.44247	13.159
249	0.867898	5.44564	13.1586
250	0.866048	5.44894	13.1579
251	0.864304	5.45242	13.1568
252	0.862646	5.45613	13.1554
253	0.861056	5.46011	13.1538
254	0.859784	5.46435	13.1516
255	0.859011	5.46878	13.149
256	0.858613	5.47336	13.1459
257	0.858465	5.4781	13.1424
258	0.858443	5.48297	13.1387
259	0.858422	5.48794	13.1346
260	0.858278	5.493	13.1304
261	0.857886	5.49814	13.1261
262	0.857121	5.50333	13.1217
263	0.85586	5.50855	13.1173
264	0.853977	5.51379	13.113
265	0.851348	5.51902	13.1088
266	0.847855	5.52432	13.1042
267	0.84356	5.52975	13.0988
268	0.838607	5.53529	13.0928
269	0.833138	5.54091	13.0864
270	0.827298	5.54659	13.08
271	0.82123	5.55229	13.0738
272	0.815077	5.558	13.0681
273	0.808982	5.56368	13.0631
274	0.803088	5.56931	13.0591
275	0.797537	5.57486	13.0564
276	0.792474	5.58031	13.0553
277	0.78804	5.58563	13.056
278	0.784145	5.59099	13.0585
279	0.780577	5.59655	13.0627
280	0.777293	5.60223	13.0682
281	0.77425	5.60793	13.075
282	0.771406	5.61357	13.0828
283	0.768717	5.61909	13.0914
284	0.766143	5.62438	13.1006
285	0.763639	5.62938	13.1103
286	0.761164	5.63399	13.1201
287	0.758676	5.63814	13.13
288	0.756132	5.64174	13.1397
289	0.753491	5.64472	13.149
290	0.750623	5.64712	13.158
291	0.747495	5.64906	13.1671
292	0.744202	5.65057	13.1762
293	0.740841	5.65168	13.1854
294	0.737509	5.6524	13.1949
295	0.734303	5.65277	13.2047
296	0.731319	5.65281	13.2148
297	0.728654	5.65253	13.2253
298	0.726404	5.65197	13.2364
299	0.724667	5.65114	13.248
300	0.723538	5.65008	13.2603
301	0.723115	5.64881	13.2734
302	0.723422	5.64722	13.2873
303	0.72437	5.64521	13.3023
304	0.725884	5.64284	13.3181
305	0.727888	5.64015	13.3346
306	0.730309	5.63717	13.3516
307	0.73307	5.63394	13.3689
308	0.736097	5.63051	13.3864
309	0.739315	5.62692	13.404
310	0.742649	5.62321	13.4213
311	0.746024	5.61942	13.4383
312	0.749365	5.61559	13.4548
313	0.752597	5.61177	13.4706
314	0.756037	5.60783	13.486
315	0.759969	5.60364	13.5012
316	0.764266	5.59925	13.5162
317	0.768806	5.59471	13.5311
318	0.773461	5.59004	13.5458
319	0.778108	5.58529	13.5603
320	0.782621	5.58051	13.5746
321	0.786876	5.57573	13.5888
322	0.790747	5.57099	13.6029
323	0.794108	5.56633	13.6167
324	0.796836	5.56181	13.6304
325	0.798805	5.55744	13.6439
326	0.800103	5.55308	13.6572
327	0.800921	5.54857	13.6703
328	0.801291	5.54397	13.6832
329	0.801246	5.53934	13.696
330	0.800818	5.53476	13.7085
331	0.800038	5.53029	13.7209
332	0.798938	5.52599	13.7332
333	0.797551	5.52193	13.7453
334	0.795907	5.51818	13.7574
335	0.79404	5.51479	13.7693
336	0.79198	5.51184	13.7812
337	0.78976	5.50938	13.793
338	0.787191	5.50744	13.8049
339	0.78412	5.50596	13.8171
340	0.780629	5.50489	13.8295
341	0.776799	5.50417	13.8419
342	0.772712	5.50376	13.8542
343	0.768451	5.50359	13.8662
344	0.764098	5.50363	13.8779
345	0.759735	5.50381	13.8891
346	0.755444	5.5041	13.8997
347	0.751306	5.50443	13.9095
348	0.747405	5.50476	13.9185
349	0.743823	5.50503	13.9264
350	0.740292	5.5054	13.9333
351	0.736553	5.50602	13.9391
352	0.7327	5.50684	13.9442
353	0.728825	5.50782	13.9484
354	0.725023	5.50889	13.9521
355	0.721385	5.51001	13.9552
356	0.718006	5.51112	13.958
357	0.714979	5.51218	13.9605
358	0.712397	5.51313	13.9629
359	0.710353	5.51392	13.9652
360	0.708941	5.5145	13.9676
361	0.708254	5.51482	13.9703
362	0.708367	5.51501	13.9731
363	0.709228	5.51521	13.976
364	0.710736	5.51538	13.9788
365	0.71279	5.51549	13.9816
366	0.715288	5.51548	13.9842
367	0.718131	5.51533	13.9866
368	0.721217	5.51499	13.9888
369	0.724446	5.51443	13.9906
370	0.727717	5.51361	13.992
371	0.730928	5.51248	13.9929
372	0.73398	5.51101	13.9933
373	0.736771	5.50916	13.9931
374	0.739555	5.5068	13.9924
375	0.742606	5.50387	13.9911
376	0.745849	5.50048	13.9895
377	0.749207	5.49674	13.9874
378	0.752607	5.49272	13.9849
379	0.755974	5.48854	13.982
380	0.759232	5.4843	13.9788
381	0.762307	5.48009	13.9752
382	0.765124	5.47601	13.9714
383	0.767609	5.47216	13.9672
384	0.769685	5.46863	13.9628
385	0.771279	5.46554	13.9582
386	0.772393	5.46248	13.953
387	0.77311	5.4591	13.947
388	0.773475	5.45556	13.9404
389	0.773535	5.45199	13.9334
390	0.773338	5.44856	13.926
391	0.772928	5.44541	13.9185
392	0.772353	5.44269	13.911
393	0.771659	5.44055	13.9037
394	0.770893	5.43914	13.8967
395	0.770101	5.43861	13.8901
396	0.769331	5.43911	13.8842
397	0.768628	5.44078	13.8791
398	0.768124	5.44422	13.8747
399	0.767853	5.44963	13.8708
400	0.767713	5.4566	13.8674
401	0.767603	5.46471	13.8645
402	0.767421	5.47354	13.8618
403	0.767066	5.4827	13.8594
404	0.766436	5.49176	13.8571
405	0.76543	5.50031	13.8549
406	0.763946	5.50794	13.8527
407	0.761883	5.51423	13.8505
408	0.759139	5.51877	13.8481
409	0.755614	5.52115	13.8455
410	0.750807	5.52168	13.8431
411	0.74451	5.521	13.8413
412	0.737061	5.5192	13.8398
413	0.728797	5.51639	13.8385
414	0.720056	5.51266	13.8372
415	0.711174	5.50809	13.8358
416	0.70249	5.5028	13.834
417	0.694341	5.49687	13.8317
418	0.687063	5.4904	13.8287
419	0.680993	5.48348	13.8249
420	0.67647	5.47622	13.8199
421	0.673829	5.4687	13.8138
422	0.672866	5.46	13.806
423	0.673083	5.44941	13.7964
424	0.674378	5.43738	13.7854
425	0.676644	5.42436	13.7734
426	0.679779	5.4108	13.7606
427	0.68368	5.39715	13.7475
428	0.688243	5.38385	13.7345
429	0.693365	5.37137	13.7218
430	0.698943	5.36013	13.7098
431	0.704876	5.35061	13.699
432	0.711061	5.34324	13.6896
433	0.717396	5.33847	13.6821
434	0.724738	5.33643	13.6762
435	0.733746	5.3367	13.6717
436	0.744017	5.33893	13.6682
437	0.755149	5.34277	13.6657
438	0.766741	5.34787	13.6639
439	0.77839	5.35387	13.6627
440	0.789693	5.36042	13.6619
441	0.80025	5.36718	13.6612
442	0.809656	5.37378	13.6607
443	0.817511	5.37988	13.6599
444	0.823412	5.38511	13.6588
445	0.826957	5.38914	13.6572
446	0.828034	5.39222	13.6554
447	0.827009	5.3949	13.6536
448	0.8242	5.39727	13.6518
449	0.819924	5.3994	13.6501
450	0.814498	5.40138	13.6484
451	0.808241	5.40329	13.6468
452	0.801468	5.40521	13.6451
453	0.794498	5.40722	13.6434
454	0.787647	5.4094	13.6418
455	0.781232	5.41184	13.64
456	0.775572	5.41462	13.6383
457	0.770984	5.41781	13.6364
458	0.766907	5.42147	13.6348
459	0.76264	5.42555	13.6337
460	0.758286	5.42997	13.6328
461	0.753949	5.43464	13.632
462	0.749731	5.43949	13.6313
463	0.745736	5.44442	13.6303
464	0.742067	5.44937	13.6291
465	0.738827	5.45425	13.6273
466	0.736119	5.45897	13.6249
467	0.734048	5.46347	13.6217
468	0.732714	5.46765	13.6176
469	0.732224	5.47143	13.6123
470	0.732555	5.47521	13.606
471	0.733585	5.4793	13.5987
472	0.735257	5.48355	13.5906
473	0.737516	5.48781	13.5817
474	0.740309	5.49192	13.5722
475	0.743579	5.49571	13.5622
476	0.747272	5.49905	13.5517
477	0.751332	5.50176	13.5409
478	0.755705	5.50369	13.5298
479	0.760335	5.50469	13.5186
480	0.765166	5.50461	13.5074
481	0.770144	5.50327	13.4962
482	0.775476	5.50058	13.4847
483	0.781352	5.49663	13.4726
484	0.787696	5.49159	13.4599
485	0.794427	5.4856	13.4469
486	0.801469	5.47884	13.4337
487	0.808742	5.47146	13.4203
488	0.816169	5.46362	13.407
489	0.823672	5.45548	13.3938
490	0.831172	5.4472	13.381
491	0.838591	5.43894	13.3686
492	0.845853	5.43086	13.3567
493	0.852879	5.42311	13.3456
494	0.860076	5.41542	13.3365
495	0.867788	5.40744	13.3302
496	0.875843	5.39922	13.3259
497	0.884069	5.3908	13.3227
498	0.892294	5.38224	13.3197
499	0.900346	5.3736	13.3163
500	0.908052	5.36492	13.3115
501	0.915239	5.35625	13.3046
502	0.921735	5.34765	13.2947
503	0.927364	5.33916	13.2809
504	0.931955	5.33083	13.2626
505	0.935332	5.32273	13.2388
506	0.937475	5.31454	13.2099
507	0.938558	5.30604	13.1771
508	0.938701	5.29734	13.1406
509	0.938023	5.28859	13.1008
510	0.936643	5.2799	13.0581
511	0.934683	5.2714	13.0127
512	0.932262	5.26323	12.9649
513	0.929501	5.25551	12.9152
514	0.926522	5.24837	12.8638
515	0.923445	5.24193	12.8111
516	0.920393	5.23633	12.7573
517	0.917488	5.23168	12.7028
518	0.914295	5.22783	12.6436
519	0.910404	5.22453	12.5769
520	0.905973	5.2218	12.5045
521	0.901162	5.21964	12.4284
522	0.896132	5.21805	12.3507
523	0.891044	5.21706	12.2733
524	0.88606	5.21665	12.1982
525	0.881342	5.21685	12.1273
526	0.877055	5.21765	12.0626
527	0.873363	5.21907	12.0062
528	0.870428	5.2211	11.9599
529	0.868415	5.22376	11.9257
530	0.867507	5.22773	11.9045
531	0.867643	5.23346	11.8945
532	0.868622	5.24056	11.8941
533	0.870242	5.24865	11.9015
534	0.872301	5.25734	11.9152
535	0.874598	5.26626	11.9335
536	0.87693	5.27502	11.9546
537	0.879097	5.28323	11.9769
538	0.880898	5.29051	11.9987
539	0.882133	5.29648	12.0184
540	0.8826	5.30075	12.0342
541	0.882102	5.30294	12.0445
542	0.880746	5.30285	12.0506
543	0.878819	5.30075	12.0551
544	0.876392	5.29702	12.0584
545	0.873531	5.29201	12.0608
546	0.870306	5.28606	12.0628
547	0.866784	5.27954	12.0646
548	0.863035	5.27279	12.0667
549	0.859126	5.26618	12.0694
550	0.855128	5.26006	12.0731
551	0.851108	5.25478	12.0782
552	0.847135	5.25069	12.0851
553	0.843279	5.24816	12.0941
554	0.839199	5.24695	12.1053
555	0.834602	5.24653	12.1186
556	0.82963	5.2468	12.1335
557	0.824425	5.24766	12.1498
558	0.819128	5.249	12.1671
559	0.813882	5.25072	12.1851
560	0.808827	5.25273	12.2033
561	0.804106	5.25492	12.2216
562	0.79986	5.25719	12.2396
563	0.796233	5.25944	12.2568
564	0.793367	5.26156	12.2731
565	0.791403	5.26346	12.288
566	0.7906	5.26528	12.302
567	0.790963	5.26719	12.3157
568	0.792263	5.26921	12.329
569	0.794269	5.27131	12.3421
570	0.796752	5.2735	12.3548
571	0.79948	5.27576	12.3672
572	0.802224	5.27809	12.3792
573	0.804753	5.28047	12.3908
574	0.806838	5.28291	12.402
575	0.808247	5.28538	12.4128
576	0.808752	5.28789	12.4232
577	0.80812	5.29042	12.4331
578	0.806082	5.29311	12.4421
579	0.802717	5.29605	12.4498
580	0.798319	5.29917	12.4567
581	0.793182	5.30241	12.4628
582	0.787601	5.3057	12.4686
583	0.781869	5.30897	12.4742
584	0.776281	5.31215	12.48
585	0.771131	5.31517	12.4861
586	0.766713	5.31798	12.493
587	0.76332	5.32049	12.5008
588	0.761247	5.32264	12.5098
589	0.760787	5.32437	12.5203
590	0.761957	5.32544	12.5335
591	0.764446	5.32576	12.5496
592	0.768058	5.32551	12.5681
593	0.772597	5.32487	12.588
594	0.777867	5.32401	12.6086
595	0.783673	5.3231	12.6291
596	0.789818	5.32233	12.6487
597	0.796108	5.32185	12.6666
598	0.802346	5.32184	12.6821
599	0.808337	5.32249	12.6942
600	0.813884	5.32395	12.7023
601	0.818794	5.32641	12.7056
602	0.823249	5.32941	12.7034
603	0.827583	5.33247	12.6963
604	0.831819	5.33574	12.6851
605	0.835982	5.33934	12.6706
606	0.840096	5.34342	12.6537
607	0.844187	5.3481	12.635
608	0.848278	5.35352	12.6156
609	0.852393	5.35983	12.596
610	0.856557	5.36715	12.5773
611	0.860794	5.37562	12.5602
612	0.865128	5.38537	12.5454
613	0.869581	5.39655	12.5339
614	0.874479	5.40965	12.5242
615	0.880002	5.42484	12.5146
616	0.885957	5.44177	12.5053
617	0.892155	5.46008	12.4964
618	0.898401	5.47939	12.4884
619	0.904503	5.49937	12.4814
620	0.910268	5.51963	12.4757
621	0.915504	5.53984	12.4715
622	0.920015	5.55962	12.4691
623	0.92361	5.57861	12.4686
624	0.926093	5.59647	12.4705
625	0.927271	5.61282	12.4748
626	0.927198	5.62821	12.4827
627	0.926117	5.6434	12.4945
628	0.92412	5.6583	12.5095
629	0.921299	5.67285	12.527
630	0.917745	5.68698	12.5463
631	0.913552	5.7006	12.5666
632	0.908813	5.71366	12.5872
633	0.903621	5.72608	12.6075
634	0.898071	5.73779	12.6266
635	0.892257	5.74872	12.6439
636	0.886274	5.7588	12.6586
637	0.880217	5.76796	12.6701
638	0.873636	5.77601	12.6793
639	0.86614	5.78292	12.6876
640	0.857917	5.78881	12.6949
641	0.849154	5.79386	12.7012
642	0.84004	5.79819	12.7063
643	0.830761	5.80197	12.7103
644	0.821504	5.80533	12.713
645	0.812457	5.80843	12.7144
646	0.803807	5.81141	12.7145
647	0.795742	5.81443	12.7131
648	0.788448	5.81763	12.7102
649	0.782113	5.82115	12.7057
650	0.776358	5.82488	12.6985
651	0.77074	5.82858	12.6877
652	0.765345	5.83223	12.6742
653	0.760261	5.83578	12.6586
654	0.755576	5.83923	12.6416
655	0.751376	5.84253	12.624
656	0.747748	5.84566	12.6064
657	0.74478	5.8486	12.5895
658	0.742559	5.85131	12.5741
659	0.741172	5.85376	12.5609
660	0.740705	5.85594	12.5505
661	0.741246	5.8578	12.5436
662	0.743127	5.85942	12.5403
663	0.746463	5.86087	12.5398
664	0.751018	5.86212	12.5417
665	0.756556	5.86318	12.5454
666	0.76284	5.864	12.5506
667	0.769634	5.86458	12.5568
668	0.776701	5.8649	12.5636
669	0.783804	5.86493	12.5704
670	0.790707	5.86466	12.5768
671	0.797173	5.86407	12.5825
672	0.802966	5.86315	12.5868
673	0.807849	5.86186	12.5894
674	0.812145	5.86028	12.5903
675	0.816318	5.85846	12.59
676	0.820342	5.85639	12.5886
677	0.824192	5.85403	12.5866
678	0.827841	5.85137	12.5843
679	0.831264	5.84839	12.5819
680	0.834435	5.84506	12.5797
681	0.837329	5.84136	12.578
682	0.839919	5.83728	12.5771
683	0.842181	5.83278	12.5773
684	0.844088	5.82785	12.5789
685	0.845616	5.82247	12.5822
686	0.846809	5.81655	12.5878
687	0.847725	5.81007	12.5957
688	0.848356	5.80308	12.6055
689	0.848694	5.79565	12.6166
690	0.848731	5.78782	12.6285
691	0.848458	5.77966	12.6407
692	0.847868	5.77123	12.6527
693	0.846952	5.76259	12.664
694	0.845702	5.75379	12.6739
695	0.844107	5.74489	12.6822
696	0.84216	5.73596	12.6881
697	0.839851	5.72704	12.6912
698	0.837247	5.71792	12.6921
699	0.834401	5.70839	12.6918
700	0.83128	5.69852	12.6903
701	0.827854	5.68842	12.6875
702	0.82409	5.67816	12.6835
703	0.819958	5.66783	12.6782
704	0.815426	5.65752	12.6716
705	0.810463	5.64732	12.6637
706	0.805036	5.63732	12.6545
707	0.799114	5.62759	12.644
708	0.792667	5.61823	12.6321
709	0.785662	5.60933	12.6189
710	0.7776	5.60029	12.6027
711	0.768197	5.59064	12.5827
712	0.757744	5.58066	12.5597
713	0.746533	5.57061	12.5345
714	0.734855	5.56075	12.5079
715	0.723004	5.55137	12.481
716	0.71127	5.54272	12.4544
717	0.699949	5.53507	12.429
718	0.689332	5.52868	12.4057
719	0.679715	5.52383	12.3854
720	0.67139	5.52078	12.3689
721	0.664653	5.51979	12.357
722	0.659843	5.52102	12.3499
723	0.656856	5.52431	12.3464
724	0.655321	5.52938	12.3462
725	0.654866	5.53597	12.3487
726	0.655118	5.54383	12.3532
727	0.655707	5.55268	12.3592
728	0.656259	5.56227	12.3663
729	0.656404	5.57233	12.3737
730	0.65577	5.58261	12.381
731	0.653986	5.59283	12.3877
732	0.65068	5.60275	12.393
733	0.645483	5.61209	12.3965
734	0.638357	5.62154	12.3988
735	0.629686	5.63183	12.4008
736	0.619726	5.64274	12.4026
737	0.608731	5.65408	12.4042
738	0.596959	5.66563	12.4056
739	0.584666	5.67718	12.407
740	0.572108	5.68853	12.4082
741	0.559539	5.69947	12.4095
742	0.547217	5.70979	12.4108
743	0.535397	5.71928	12.4121
744	0.524335	5.72774	12.4136
745	0.514286	5.73495	12.4151
746	0.504898	5.74078	12.417
747	0.495666	5.74536	12.419
748	0.48662	5.74891	12.4212
749	0.47779	5.75162	12.4235
750	0.469206	5.75372	12.4259
751	0.460897	5.75541	12.4281
752	0.452894	5.75689	12.4303
753	0.445225	5.75838	12.4323
754	0.43792	5.76009	12.434
755	0.43101	5.76222	12.4354
756	0.424524	5.76498	12.4364
757	0.418492	5.76858	12.4369
758	0.412698	5.77327	12.4364
759	0.406973	5.77898	12.4347
760	0.401415	5.78545	12.432
761	0.396124	5.7924	12.4288
762	0.391198	5.79957	12.4253
763	0.386735	5.80668	12.4219
764	0.382835	5.81347	12.4188
765	0.379595	5.81967	12.4166
766	0.377114	5.82501	12.4153
767	0.37549	5.82922	12.4155
768	0.374822	5.83203	12.4175
769	0.375207	5.83317	12.4215
770	0.377002	5.83251	12.4274
771	0.380325	5.83022	12.4348
772	0.38492	5.82658	12.4435
773	0.390531	5.82182	12.4535
774	0.396901	5.81621	12.4645
775	0.403776	5.80999	12.4765
776	0.410898	5.80342	12.4893
777	0.418012	5.79674	12.5027
778	0.424859	5.79021	12.5166
779	0.431185	5.78408	12.5309
780	0.43673	5.7786	12.5455
781	0.441239	5.77402	12.5601
782	0.444958	5.77	12.5756
783	0.448323	5.76604	12.5925
784	0.451363	5.76218	12.6106
785	0.454108	5.75844	12.6295
786	0.456587	5.75484	12.6488
787	0.458828	5.75142	12.6684
788	0.460861	5.7482	12.688
789	0.462714	5.74521	12.7071
790	0.464417	5.74247	12.7255
791	0.465997	5.74001	12.7429
792	0.467485	5.73787	12.759
793	0.468909	5.73606	12.7735
794	0.47028	5.7347	12.7867
795	0.471572	5.73384	12.799
796	0.472762	5.7334	12.8106
797	0.473825	5.7333	12.8213
798	0.474737	5.73345	12.8315
799	0.475472	5.73377	12.8409
800	0.476007	5.73419	12.8497
801	0.476316	5.73461	12.858
802	0.476377	5.73496	12.8658
803	0.476163	5.73516	12.8731
804	0.475652	5.73512	12.8799
805	0.474818	5.73476	12.8864
806	0.473492	5.73416	12.8921
807	0.471592	5.73345	12.8969
808	0.469227	5.73264	12.9008
809	0.466505	5.73174	12.904
810	0.463533	5.73077	12.9068
811	0.460421	5.72974	12.9091
812	0.457275	5.72867	12.9113
813	0.454205	5.72756	12.9134
814	0.451318	5.72643	12.9156
815	0.448723	5.72529	12.9181
816	0.446527	5.72416	12.921
817	0.44484	5.72304	12.9245
818	0.44361	5.72187	12.9285
819	0.442687	5.72058	12.9329
820	0.442031	5.71921	12.9376
821	0.4416	5.71779	12.9424
822	0.441353	5.71635	12.9473
823	0.441248	5.71491	12.9523
824	0.441243	5.71352	12.9572
825	0.441298	5.71221	12.962
826	0.441371	5.711	12.9666
827	0.44142	5.70992	12.971
828	0.441404	5.70902	12.975
829	0.441282	5.70832	12.9785
830	0.44116	5.70788	12.9818
831	0.441152	5.70771	12.9849
832	0.441224	5.70775	12.9879
833	0.441347	5.70796	12.9907
834	0.441487	5.70827	12.9932
835	0.441613	5.70863	12.9956
836	0.441693	5.70899	12.9977
837	0.441695	5.70929	12.9997
838	0.441588	5.70948	13.0013
839	0.44134	5.7095	13.0027
840	0.440919	5.7093	13.0038
841	0.440292	5.70882	13.0047
842	0.439468	5.70807	13.0052
843	0.438486	5.70712	13.0054
844	0.43736	5.70598	13.0053
845	0.436109	5.7047	13.005
846	0.434749	5.70331	13.0043
847	0.433295	5.70184	13.0035
848	0.431765	5.70032	13.0025
849	0.430174	5.69878	13.0013
850	0.42854	5.69726	12.9999
851	0.426878	5.69579	12.9984
852	0.425206	5.69439	12.9968
853	0.423539	5.69311	12.9951
854	0.421819	5.69181	12.9932
855	0.419989	5.6904	12.9909
856	0.418073	5.68891	12.9883
857	0.416091	5.68739	12.9854
858	0.414065	5.68589	12.9825
859	0.412018	5.68444	12.9794
860	0.40997	5.68311	12.9763
861	0.407944	5.68192	12.9733
862	0.405961	5.68093	12.9704
863	0.404043	5.68017	12.9678
864	0.402211	5.67971	12.9654
865	0.400489	5.67957	12.9633
866	0.398821	5.67985	12.9616
867	0.39715	5.68054	12.96
868	0.395491	5.68158	12.9585
869	0.393861	5.68288	12.9572
870	0.392273	5.68438	12.9561
871	0.390745	5.686	12.955
872	0.38929	5.68767	12.9541
873	0.387925	5.68932	12.9533
874	0.386665	5.69087	12.9526
875	0.385525	5.69225	12.952
876	0.384521	5.69338	12.9515
877	0.383668	5.6942	12.9512
878	0.383046	5.69467	12.9509
879	0.382686	5.69483	12.9507
880	0.382537	5.69476	12.9505
881	0.382546	5.69453	12.9505
882	0.38266	5.6942	12.9506
883	0.382826	5.69384	12.9508
884	0.382991	5.69352	12.9512
885	0.383102	5.6933	12.9517
886	0.383107	5.69326	12.9524
887	0.382952	5.69346	12.9532
888	0.382585	5.69397	12.9543
889	0.381952	5.69485	12.9555
890	0.381067	5.69614	12.957
891	0.379993	5.69777	12.9588
892	0.378759	5.69969	12.9607
893	0.37739	5.70184	12.9628
894	0.375915	5.70417	12.9651
895	0.37436	5.70661	12.9676
896	0.372753	5.70911	12.9702
897	0.37112	5.71161	12.9728
898	0.369489	5.71405	12.9756
899	0.367886	5.71637	12.9784
900	0.36634	5.71852	12.9812
901	0.364876	5.72044	12.984
902	0.36347	5.7222	12.9869
903	0.362073	5.72393	12.9898
904	0.360683	5.72561	12.9928
905	0.359298	5.72724	12.9959
906	0.357914	5.72882	12.999
907	0.35653	5.73032	13.0022
908	0.355142	5.73176	13.0055
909	0.353747	5.73311	13.0089
910	0.352343	5.73438	13.0124
911	0.350927	5.73555	13.016
912	0.349496	5.73663	13.0197
913	0.348047	5.73759	13.0235
914	0.34654	5.73849	13.0274
915	0.344952	5.73938	13.0313
916	0.343307	5.74022	13.0352
917	0.341629	5.741	13.0392
918	0.339941	5.74169	13.0433
919	0.338268	5.74228	13.0475
920	0.336633	5.74273	13.0518
921	0.33506	5.74302	13.0564
922	0.333574	5.74314	13.0612
923	0.332199	5.74307	13.0662
924	0.330957	5.74277	13.0715
925	0.329874	5.74222	13.0771
926	0.328923	5.7414	13.0832
927	0.328063	5.74029	13.0898
928	0.327291	5.73893	13.0968
929	0.326607	5.73737	13.1042
930	0.326009	5.73562	13.1118
931	0.325497	5.73374	13.1195
932	0.325068	5.73175	13.1271
933	0.324721	5.72969	13.1347
934	0.324456	5.72759	13.1421
935	0.32427	5.7255	13.1492
936	0.324164	5.72344	13.1558
937	0.324135	5.72146	13.162
938	0.3243	5.71937	13.1676
939	0.324736	5.71703	13.1729
940	0.325379	5.71451	13.178
941	0.326167	5.71188	13.1827
942	0.327036	5.70922	13.1873
943	0.327923	5.7066	13.1917
944	0.328766	5.70409	13.196
945	0.3295	5.70176	13.2002
946	0.330064	5.6997	13.2043
947	0.330394	5.69796	13.2084
948	0.330427	5.69664	13.2126
949	0.330099	5.69579	13.2169
950	0.329502	5.69541	13.2212
951	0.32876	5.69544	13.2255
952	0.327865	5.69581	13.2298
953	0.326809	5.6965	13.2341
954	0.325581	5.69744	13.2383
955	0.324173	5.69859	13.2424
956	0.322577	5.69991	13.2465
957	0.320784	5.70135	13.2505
958	0.318783	5.70286	13.2544
959	0.316568	5.70441	13.2582
960	0.314128	5.70593	13.2618
961	0.311456	5.7074	13.2653
962	0.308398	5.70887	13.2684
963	0.304869	5.71044	13.2711
964	0.300957	5.7121	13.2735
965	0.29675	5.71384	13.2757
966	0.292337	5.71566	13.2777
967	0.287806	5.71755	13.2798
968	0.283245	5.7195	13.282
969	0.278744	5.72149	13.2844
970	0.274389	5.72353	13.2871
971	0.270271	5.7256	13.2902
972	0.266476	5.72769	13.2939
973	0.263094	5.7298	13.2982
974	0.260106	5.73205	13.3033
975	0.257402	5.73453	13.3093
976	0.254937	5.73718	13.316
977	0.252664	5.73993	13.3231
978	0.250539	5.74272	13.3306
979	0.248515	5.74549	13.3382
980	0.246546	5.74818	13.3458
981	0.244587	5.75072	13.3532
982	0.242591	5.75305	13.3602
983	0.240514	5.75511	13.3667
984	0.238309	5.75684	13.3725
985	0.235931	5.75817	13.3774
986	0.233384	5.75909	13.3814
987	0.230723	5.75966	13.3846
988	0.227973	5.75992	13.3873
989	0.225162	5.75993	13.3894
990	0.222314	5.75972	13.3912
991	0.219456	5.75936	13.3927
992	0.216616	5.75889	13.3941
993	0.213818	5.75835	13.3955
994	0.21109	5.7578	13.3971
995	0.208457	5.75729	13.3988
996	0.205946	5.75686	13.401
997	0.203583	5.75656	13.4036
998	0.201278	5.75636	13.4066
999	0.198942	5.7562	13.4098
1000	0.196609	5.75605	13.4133
1001	0.194312	5.7559	13.4168
1002	0.192085	5.75574	13.4205
1003	0.18996	5.75555	13.4243
1004	0.187971	5.75532	13.4281
1005	0.18615	5.75503	13.4319
1006	0.184532	5.75466	13.4358
1007	0.183149	5.75421	13.4396
1008	0.182034	5.75365	13.4433
1009	0.18122	5.75297	13.4469
1010	0.180701	5.75221	13.4504
1011	0.180436	5.75139	13.4538
1012	0.180408	5.75051	13.4571
1013	0.180599	5.74957	13.4604
1014	0.180993	5.74855	13.4637
1015	0.18157	5.74745	13.467
1016	0.182316	5.74626	13.4704
1017	0.183211	5.74498	13.4738
1018	0.184239	5.7436	13.4774
1019	0.185382	5.74211	13.481
1020	0.186623	5.7405	13.4849
1021	0.187944	5.73878	13.4889
1022	0.189601	5.73686	13.4935
1023	0.191775	5.73471	13.4986
1024	0.194338	5.73238	13.5042
1025	0.197161	5.72989	13.5101
1026	0.200118	5.72731	13.5161
1027	0.203078	5.72467	13.522
1028	0.205916	5.72202	13.5277
1029	0.208502	5.7194	13.533
1030	0.210708	5.71686	13.5377
1031	0.212406	5.71443	13.5417
1032	0.213469	5.71217	13.5447
1033	0.213767	5.71012	13.5467
1034	0.213269	5.70824	13.5473
1035	0.212094	5.70646	13.5468
1036	0.210342	5.70478	13.5453
1037	0.20811	5.70317	13.5429
1038	0.205498	5.70165	13.54
1039	0.202606	5.70019	13.5368
1040	0.199531	5.69879	13.5333
1041	0.196372	5.69744	13.53
1042	0.19323	5.69613	13.5268
1043	0.190203	5.69485	13.5241
1044	0.187389	5.6936	13.5221
1045	0.184888	5.69236	13.521
1046	0.182379	5.69129	13.5204
1047	0.179548	5.69048	13.52
1048	0.17651	5.68987	13.5197
1049	0.173374	5.68937	13.5197
1050	0.170255	5.68891	13.5199
1051	0.167264	5.68842	13.5204
1052	0.164514	5.68781	13.5212
1053	0.162117	5.68703	13.5224
1054	0.160185	5.68598	13.5239
1055	0.15883	5.68459	13.5259
1056	0.158165	5.6828	13.5283
1057	0.158302	5.68051	13.5313
1058	0.159466	5.67766	13.5349
1059	0.161678	5.67426	13.5395
1060	0.164743	5.67041	13.5447
1061	0.168467	5.66621	13.5505
1062	0.172657	5.66175	13.5567
1063	0.177119	5.65712	13.5631
1064	0.181657	5.65242	13.5695
1065	0.186079	5.64774	13.5759
1066	0.19019	5.64317	13.582
1067	0.193795	5.63881	13.5877
1068	0.196701	5.63475	13.5928
1069	0.198713	5.63109	13.5971
1070	0.199878	5.62779	13.6007
1071	0.200436	5.62475	13.6038
1072	0.200486	5.62191	13.6065
1073	0.200126	5.61923	13.6088
1074	0.199455	5.61666	13.6109
1075	0.19857	5.61416	13.6128
1076	0.197571	5.61169	13.6146
1077	0.196555	5.60919	13.6163
1078	0.195621	5.60662	13.6182
1079	0.194867	5.60394	13.6203
1080	0.194391	5.6011	13.6226
1081	0.194292	5.59806	13.6253
1082	0.194347	5.59486	13.6281
1083	0.194307	5.59161	13.6311
1084	0.194231	5.58828	13.6341
1085	0.194178	5.58489	13.6373
1086	0.194207	5.58143	13.6405
1087	0.194376	5.5779	13.6438
1088	0.194745	5.5743	13.6472
1089	0.195373	5.57063	13.6507
1090	0.196319	5.56689	13.6543
1091	0.197641	5.56307	13.658
1092	0.199399	5.55918	13.6619
1093	0.201652	5.55521	13.6659
1094	0.20459	5.5511	13.6702
1095	0.20827	5.54678	13.675
1096	0.212552	5.5423	13.6801
1097	0.217293	5.53771	13.6854
1098	0.222352	5.53305	13.6909
1099	0.227587	5.52836	13.6963
1100	0.232858	5.52368	13.7017
1101	0.238023	5.51906	13.7068
1102	0.242939	5.51454	13.7116
1103	0.247466	5.51016	13.716
1104	0.251462	5.50596	13.7198
1105	0.254785	5.50199	13.723
1106	0.257608	5.49821	13.7256
1107	0.260195	5.49455	13.7279
1108	0.262542	5.491	13.7298
1109	0.264645	5.48756	13.7313
1110	0.2665	5.48421	13.7326
1111	0.268102	5.48096	13.7335
1112	0.269447	5.4778	13.7342
1113	0.270532	5.47471	13.7345
1114	0.271351	5.4717	13.7346
1115	0.271901	5.46875	13.7345
1116	0.272177	5.46587	13.7341
1117	0.272176	5.46305	13.7335
1118	0.271842	5.46033	13.7327
1119	0.271146	5.45778	13.7317
1120	0.27012	5.45536	13.7304
1121	0.268796	5.45304	13.7288
1122	0.267207	5.45079	13.727
1123	0.265385	5.44859	13.7249
1124	0.263363	5.44641	13.7225
1125	0.261171	5.44422	13.7199
1126	0.258844	5.44198	13.7169
1127	0.256414	5.43968	13.7137
1128	0.253911	5.43728	13.7101
1129	0.25137	5.43476	13.7062
1130	0.24864	5.43217	13.7018
1131	0.245589	5.42958	13.6969
1132	0.242278	5.42699	13.6914
1133	0.23877	5.42437	13.6855
1134	0.235126	5.42171	13.6794
1135	0.231407	5.419	13.673
1136	0.227675	5.41622	13.6666
1137	0.22399	5.41335	13.6602
1138	0.220416	5.41038	13.6539
1139	0.217012	5.4073	13.6477
1140	0.21384	5.40408	13.6419
1141	0.210963	5.40072	13.6366
1142	0.208107	5.39738	13.6315
1143	0.205029	5.39417	13.6268
1144	0.201842	5.39103	13.6222
1145	0.198654	5.38786	13.6177
1146	0.195576	5.3846	13.6134
1147	0.192718	5.38115	13.6092
1148	0.19019	5.37744	13.6049
1149	0.188102	5.3734	13.6007
1150	0.186565	5.36893	13.5964
1151	0.185687	5.36397	13.592
1152	0.18558	5.35842	13.5874
1153	0.186352	5.35222	13.5827
1154	0.188077	5.34526	13.578
1155	0.190679	5.33759	13.5733
1156	0.194049	5.32929	13.5687
1157	0.198077	5.32048	13.5641
1158	0.202656	5.31124	13.5594
1159	0.207676	5.30169	13.5546
1160	0.213027	5.29192	13.5497
1161	0.2186	5.28202	13.5445
1162	0.224287	5.27211	13.5391
1163	0.229977	5.26229	13.5334
1164	0.235563	5.25264	13.5273
1165	0.240935	5.24328	13.5209
1166	0.246323	5.23393	13.514
1167	0.251993	5.22433	13.5066
1168	0.25789	5.21456	13.499
1169	0.263955	5.20468	13.491
1170	0.270134	5.19479	13.4827
1171	0.276369	5.18495	13.4742
1172	0.282604	5.17526	13.4657
1173	0.288782	5.16579	13.457
1174	0.294847	5.15661	13.4482
1175	0.300743	5.14781	13.4395
1176	0.306413	5.13948	13.4309
1177	0.3118	5.13167	13.4224
1178	0.317164	5.12423	13.4139
1179	0.322729	5.11694	13.4051
1180	0.32839	5.10985	13.3962
1181	0.334043	5.10301	13.3871
1182	0.339584	5.09648	13.378
1183	0.344907	5.09029	13.369
1184	0.349909	5.08449	13.36
1185	0.354484	5.07914	13.3513
1186	0.358529	5.07428	13.3427
1187	0.361938	5.06996	13.3345
1188	0.364608	5.06623	13.3267
1189	0.366432	5.06313	13.3193
1190	0.367238	5.06072	13.3123
1191	0.367028	5.05895	13.3056
1192	0.365964	5.05778	13.2992
1193	0.364207	5.05715	13.2931
1194	0.36192	5.05702	13.2872
1195	0.359264	5.05732	13.2815
1196	0.356401	5.05801	13.276
1197	0.353493	5.05904	13.2707
1198	0.350701	5.06034	13.2656
1199	0.348187	5.06187	13.2606
1200	0.346113	5.06358	13.2556
1201	0.344641	5.06541	13.2508
1202	0.343637	5.06763	13.246
1203	0.34284	5.07047	13.2413
1204	0.342218	5.07381	13.2368
1205	0.341743	5.07754	13.2324
1206	0.341385	5.08156	13.2281
1207	0.341112	5.08574	13.224
1208	0.340895	5.08998	13.2201
1209	0.340704	5.09416	13.2163
1210	0.340508	5.09818	13.2128
1211	0.340278	5.10191	13.2094
1212	0.339983	5.10526	13.2063
1213	0.339594	5.1081	13.2034
1214	0.339274	5.11046	13.2009
1215	0.339161	5.11245	13.1989
1216	0.339185	5.11416	13.1973
1217	0.339275	5.11563	13.196
1218	0.339361	5.11694	13.1948
1219	0.339372	5.11814	13.1938
1220	0.339239	5.1193	13.1928
1221	0.338891	5.12048	13.1916
1222	0.338257	5.12175	13.1903
1223	0.337268	5.12316	13.1887
1224	0.335853	5.12478	13.1867
1225	0.333942	5.12667	13.1842
1226	0.331499	5.12878	13.1813
1227	0.328579	5.13101	13.1782
1228	0.325245	5.13333	13.1749
1229	0.321562	5.13575	13.1714
1230	0.317594	5.13825	13.1677
1231	0.313404	5.14082	13.1638
1232	0.309057	5.14346	13.1597
1233	0.304616	5.14616	13.1554
1234	0.300146	5.1489	13.151
1235	0.295711	5.15168	13.1463
1236	0.291374	5.15448	13.1415
1237	0.2872	5.1573	13.1365
1238	0.283015	5.16019	13.1311
1239	0.278639	5.16318	13.1253
1240	0.274126	5.16626	13.1191
1241	0.26953	5.16941	13.1126
1242	0.264905	5.1726	13.1059
1243	0.260304	5.17582	13.0992
1244	0.255781	5.17904	13.0924
1245	0.251391	5.18225	13.0857
1246	0.247186	5.18542	13.0792
1247	0.243221	5.18854	13.073
1248	0.23955	5.19158	13.0672
1249	0.236225	5.19452	13.0618
1250	0.233215	5.19752	13.057
1251	0.230438	5.20069	13.0529
1252	0.227879	5.20396	13.0492
1253	0.225523	5.20727	13.0458
1254	0.223352	5.21054	13.0426
1255	0.221351	5.2137	13.0395
1256	0.219504	5.2167	13.0363
1257	0.217796	5.21944	13.0328
1258	0.216209	5.22188	13.0289
1259	0.21473	5.22393	13.0246
1260	0.213341	5.22554	13.0195
1261	0.212026	5.22662	13.0137
1262	0.210698	5.22704	13.0069
1263	0.209316	5.22678	12.9992
1264	0.20794	5.22597	12.9908
1265	0.206628	5.22472	12.9819
1266	0.205438	5.22317	12.9726
1267	0.204429	5.22142	12.9631
1268	0.20366	5.2196	12.9535
1269	0.203189	5.21784	12.944
1270	0.203074	5.21625	12.9348
1271	0.203374	5.21496	12.926
1272	0.204149	5.21408	12.9178
1273	0.205456	5.21375	12.9103
1274	0.207597	5.21374	12.9034
1275	0.210701	5.21377	12.8965
1276	0.214567	5.21389	12.8898
1277	0.218991	5.21414	12.8834
1278	0.223773	5.21457	12.8772
1279	0.228708	5.21522	12.8713
1280	0.233597	5.21613	12.8658
1281	0.238236	5.21733	12.8606
1282	0.242423	5.21889	12.8559
1283	0.245956	5.22083	12.8517
1284	0.248633	5.2232	12.848
1285	0.250252	5.22604	12.8448
1286	0.250812	5.22939	12.8422
1287	0.250534	5.2332	12.8402
1288	0.249547	5.23744	12.8387
1289	0.247978	5.24206	12.8377
1290	0.245957	5.24703	12.8371
1291	0.243613	5.2523	12.8369
1292	0.241074	5.25784	12.837
1293	0.238469	5.26359	12.8375
1294	0.235927	5.26953	12.8382
1295	0.233577	5.2756	12.8391
1296	0.231546	5.28178	12.8403
1297	0.229965	5.28801	12.8416
1298	0.228633	5.29449	12.8432
1299	0.227283	5.30139	12.8453
1300	0.225942	5.30862	12.8478
1301	0.224635	5.31612	12.8507
1302	0.223391	5.3238	12.8538
1303	0.222236	5.33158	12.8571
1304	0.221197	5.33938	12.8606
1305	0.220301	5.34712	12.8641
1306	0.219575	5.35472	12.8676
1307	0.219047	5.36211	12.871
1308	0.218742	5.36919	12.8743
1309	0.218689	5.3759	12.8774
1310	0.218815	5.38226	12.8804
1311	0.219046	5.38837	12.8836
1312	0.219403	5.39427	12.8869
1313	0.219909	5.4	12.8903
1314	0.220585	5.40559	12.8936
1315	0.221453	5.41108	12.8969
1316	0.222536	5.4165	12.9001
1317	0.223854	5.42189	12.903
1318	0.225431	5.42728	12.9058
1319	0.227288	5.43272	12.9083
1320	0.229447	5.43824	12.9105
1321	0.231929	5.44386	12.9123
1322	0.235104	5.44892	12.9139
1323	0.239181	5.45294	12.9156
1324	0.243945	5.45626	12.9173
1325	0.249182	5.45924	12.9188
1326	0.254678	5.46223	12.9201
1327	0.260218	5.46557	12.9211
1328	0.265587	5.46962	12.9217
1329	0.27057	5.47472	12.9218
1330	0.274953	5.48122	12.9213
1331	0.27852	5.48948	12.9201
1332	0.281058	5.49984	12.918
1333	0.282351	5.51265	12.9151
1334	0.282612	5.52844	12.911
1335	0.28221	5.54713	12.9056
1336	0.281165	5.56824	12.8992
1337	0.2795	5.59126	12.892
1338	0.277237	5.61568	12.8841
1339	0.274397	5.641	12.8759
1340	0.271	5.66672	12.8675
1341	0.267069	5.69232	12.8591
1342	0.262623	5.71731	12.851
1343	0.257684	5.74119	12.8434
1344	0.252271	5.76344	12.8365
1345	0.246406	5.78356	12.8305
1346	0.240449	5.80197	12.8255
1347	0.234607	5.81949	12.8211
1348	0.228669	5.8362	12.8173
1349	0.222425	5.85221	12.8138
1350	0.215665	5.86759	12.8106
1351	0.208179	5.88246	12.8076
1352	0.199757	5.89691	12.8045
1353	0.190189	5.91102	12.8013
1354	0.179265	5.9249	12.7979
1355	0.166775	5.93863	12.794
1356	0.15251	5.95232	12.7896
1357	0.136259	5.96606	12.7844
1358	0.117467	5.97918	12.7788
1359	0.096007	5.99118	12.7731
1360	0.0723172	6.00235	12.767
1361	0.0468347	6.01298	12.7608
1362	0.019997	6.02338	12.7542
1363	-0.00775851	6.03385	12.7474
1364	-0.0359942	6.04467	12.7402
1365	-0.0642726	6.05615	12.7326
1366	-0.0921559	6.0686	12.7247
1367	-0.119207	6.08229	12.7163
1368	-0.144987	6.09754	12.7075
1369	-0.169058	6.11464	12.6982
1370	-0.192187	6.13442	12.6881
1371	-0.215339	6.15709	12.677
1372	-0.238373	6.182	12.6651
1373	-0.261147	6.20851	12.6526
1374	-0.283522	6.23598	12.6398
1375	-0.305357	6.26377	12.6267
1376	-0.326512	6.29124	12.6136
1377	-0.346848	6.31773	12.6007
1378	-0.366226	6.34261	12.5882
1379	-0.384507	6.36523	12.5763
1380	-0.401554	6.38495	12.5651
1381	-0.417228	6.40113	12.555
1382	-0.431429	6.41425	12.5458
1383	-0.444246	6.42532	12.5375
1384	-0.455823	6.4345	12.5297
1385	-0.466303	6.44192	12.5225
1386	-0.47583	6.44772	12.5157
1387	-0.484547	6.45204	12.5092
1388	-0.492598	6.45504	12.5029
1389	-0.500126	6.45684	12.4965
1390	-0.507274	6.4576	12.4901
1391	-0.514185	6.45745	12.4834
1392	-0.521004	6.45655	12.4764
1393	-0.527872	6.45502	12.4689
1394	-0.534659	6.45199	12.4612
1395	-0.541125	6.44674	12.4538
1396	-0.547251	6.43965	12.4465
1397	-0.553016	6.43113	12.4391
1398	-0.558403	6.42157	12.4317
1399	-0.563393	6.41134	12.4241
1400	-0.567965	6.40086	12.4162
1401	-0.572101	6.3905	12.4078
1402	-0.575781	6.38066	12.399
1403	-0.578987	6.37173	12.3895
1404	-0.581699	6.3641	12.3792
1405	-0.583898	6.35816	12.3682
1406	-0.583965	6.35312	12.3557
1407	-0.58089	6.34804	12.3414
1408	-0.575569	6.3431	12.3259
1409	-0.568898	6.3385	12.3094
1410	-0.561771	6.33441	12.2924
1411	-0.555085	6.33102	12.2753
1412	-0.549734	6.32853	12.2584
1413	-0.546613	6.32711	12.2422
1414	-0.546617	6.32696	12.2272
1415	-0.55064	6.32827	12.2135
1416	-0.559579	6.33121	12.2018
1417	-0.574327	6.33598	12.1924
1418	-0.594491	6.34011	12.1848
1419	-0.618844	6.34181	12.1785
1420	-0.647032	6.34231	12.1734
1421	-0.6787	6.34284	12.1695
1422	-0.713492	6.34464	12.1666
1423	-0.751053	6.34893	12.1648
1424	-0.791029	6.35695	12.1639
1425	-0.833065	6.36993	12.1638
1426	-0.876808	6.38909	12.1646
1427	-0.921903	6.41567	12.1662
1428	-0.967997	6.4509	12.1684
1429	-1.01474	6.49601	12.1712
1430	-1.0634	6.55076	12.1747
1431	-1.11519	6.61364	12.179
1432	-1.16963	6.68399	12.1841
1433	-1.22626	6.76118	12.1899
1434	-1.28462	6.84455	12.1964
1435	-1.34423	6.93345	12.2035
1436	-1.40464	7.02723	12.2114
1437	-1.46537	7.12523	12.2199
1438	-1.52596	7.22682	12.2291
1439	-1.58594	7.33133	12.2389
1440	-1.64485	7.43813	12.2493
1441	-1.70221	7.54656	12.2604
1442	-1.75852	7.65898	12.2725
1443	-1.81461	7.77762	12.2859
1444	-1.87052	7.9016	12.3005
1445	-1.92627	8.03003	12.3158
1446	-1.98191	8.16204	12.3317
1447	-2.03747	8.29675	12.348
1448	-2.09297	8.43328	12.3645
1449	-2.14846	8.57076	12.3808
1450	-2.20396	8.70831	12.3967
1451	-2.25949	8.84504	12.4121
1452	-2.31509	8.98009	12.4267
1453	-2.37078	9.11257	12.4402
1454	-2.42726	9.24409	12.4532
1455	-2.48495	9.37661	12.4661
1456	-2.54344	9.50984	12.4789
1457	-2.60234	9.64344	12.4914
1458	-2.66125	9.77711	12.5036
1459	-2.71975	9.91054	12.5153
1460	-2.77745	10.0434	12.5264
1461	-2.83395	10.1754	12.537
1462	-2.88883	10.3062	12.5467
1463	-2.94169	10.4356	12.5557
1464	-2.99213	10.5631	12.5637
1465	-3.03973	10.6885	12.5708
1466	-3.08504	10.8133	12.5769
1467	-3.12884	10.9389	12.5823
1468	-3.17108	11.0645	12.5869
1469	-3.21173	11.1896	12.5909
1470	-3.25075	11.3135	12.5941
1471	-3.28809	11.4356	12.5968
1472	-3.32371	11.5553	12.5988
1473	-3.35757	11.6719	12.6002
1474	-3.38963	11.7848	12.6011
1475	-3.41986	11.8933	12.6016
1476	-3.4482	11.9969	12.6015
1477	-3.47462	12.0948	12.6011
1478	-3.4978	12.1882	12.5993
1479	-3.51693	12.2783	12.5955
1480	-3.53277	12.365	12.5902
1481	-3.54605	12.4482	12.5839
1482	-3.55751	12.5276	12.5772
1483	-3.5679	12.6032	12.5706
1484	-3.57797	12.6747	12.5645
1485	-3.58847	12.7421	12.5595
1486	-3.60014	12.805	12.5561
1487	-3.61374	12.8635	12.5548
1488	-3.63001	12.9173	12.5561
1489	-3.64971	12.9662	12.5605
1490	-3.6735	13.0091	12.5683
1491	-3.701	13.0454	12.5789
1492	-3.73137	13.0759	12.592
1493	-3.76376	13.1014	12.6072
1494	-3.79734	13.1224	12.624
1495	-3.83125	13.1398	12.6419
1496	-3.86467	13.1543	12.6606
1497	-3.89674	13.1666	12.6795
1498	-3.92662	13.1774	12.6983
1499	-3.95347	13.1875	12.7165
1500	-3.97644	13.1976	12.7336
1501	-3.99471	13.2085	12.7492
1502	-4.00769	13.2187	12.7637
1503	-4.01596	13.2267	12.7777
1504	-4.02035	13.2328	12.7915
1505	-4.02171	13.2371	12.8049
1506	-4.02087	13.24	12.8183
1507	-4.01868	13.2416	12.8315
1508	-4.01599	13.2424	12.8448
1509	-4.01363	13.2425	12.8582
1510	-4.01245	13.2423	12.8718
1511	-4.0133	13.2419	12.8856
1512	-4.01701	13.2417	12.8999
1513	-4.02442	13.2418	12.9146
1514	-4.03493	13.2417	12.9301
1515	-4.04723	13.2405	12.9464
1516	-4.0611	13.2385	12.9635
1517	-4.07635	13.2358	12.9809
1518	-4.09277	13.2328	12.9985
1519	-4.11018	13.2296	13.0162
1520	-4.12837	13.2265	13.0335
1521	-4.14713	13.2236	13.0504
1522	-4.16627	13.2212	13.0666
1523	-4.18559	13.2195	13.0818
1524	-4.20488	13.2187	13.0958
1525	-4.22396	13.2191	13.1085
1526	-4.24348	13.2203	13.1199
1527	-4.2641	13.222	13.1302
1528	-4.28558	13.2241	13.1396
1529	-4.30767	13.2266	13.1483
1530	-4.33014	13.2297	13.1562
1531	-4.35275	13.2332	13.1635
1532	-4.37527	13.2373	13.1702
1533	-4.39744	13.242	13.1766
1534	-4.41903	13.2473	13.1827
1535	-4.43981	13.2532	13.1885
1536	-4.45952	13.2598	13.1943
1537	-4.47795	13.267	13.2
1538	-4.4956	13.2757	13.2053
1539	-4.51306	13.2863	13.2099
1540	-4.53021	13.2984	13.2138
1541	-4.54691	13.3115	13.2173
1542	-4.56303	13.3252	13.2205
1543	-4.57844	13.3391	13.2235
1544	-4.59301	13.3528	13.2265
1545	-4.6066	13.3657	13.2297
1546	-4.61909	13.3774	13.2331
1547	-4.63033	13.3876	13.237
1548	-4.64021	13.3957	13.2415
1549	-4.64859	13.4013	13.2467
1550	-4.65525	13.4047	13.2527
1551	-4.6602	13.4063	13.2591
1552	-4.66364	13.4063	13.2661
1553	-4.66578	13.405	13.2733
1554	-4.66681	13.4025	13.2809
1555	-4.66694	13.3991	13.2887
1556	-4.66636	13.3949	13.2967
1557	-4.66528	13.3902	13.3047
1558	-4.66389	13.3851	13.3128
1559	-4.6624	13.3798	13.3207
1560	-4.66101	13.3745	13.3286
1561	-4.65992	13.3694	13.3362
1562	-4.65876	13.3641	13.3437
1563	-4.65711	13.3579	13.3514
1564	-4.65501	13.351	13.3591
1565	-4.65254	13.3435	13.3669
1566	-4.64977	13.3357	13.3747
1567	-4.64677	13.3277	13.3825
1568	-4.64359	13.3197	13.3901
1569	-4.64032	13.3117	13.3977
1570	-4.63701	13.304	13.4051
1571	-4.63373	13.2968	13.4124
1572	-4.63056	13.2901	13.4194
1573	-4.62755	13.2842	13.4261
1574	-4.62424	13.2789	13.4324
1575	-4.62025	13.274	13.4383
1576	-4.6158	13.2694	13.4437
1577	-4.61109	13.2651	13.449
1578	-4.60636	13.261	13.454
1579	-4.6018	13.2572	13.4591
1580	-4.59764	13.2536	13.4642
1581	-4.5941	13.2502	13.4694
1582	-4.59138	13.2469	13.475
1583	-4.58971	13.2438	13.4809
1584	-4.58929	13.2407	13.4874
1585	-4.59035	13.2377	13.4944
1586	-4.59307	13.2351	13.5022
1587	-4.59731	13.2331	13.5106
1588	-4.60285	13.2316	13.5196
1589	-4.60946	13.2303	13.529
1590	-4.61689	13.2292	13.5386
1591	-4.62492	13.2281	13.5484
1592	-4.63331	13.2268	13.5583
1593	-4.64182	13.2253	13.568
1594	-4.65023	13.2232	13.5775
1595	-4.6583	13.2206	13.5867
1596	-4.6658	13.2171	13.5954
1597	-4.67249	13.2127	13.6034
1598	-4.67883	13.2072	13.6108
1599	-4.68537	13.2005	13.6176
1600	-4.69201	13.1929	13.624
1601	-4.69865	13.1845	13.63
1602	-4.70518	13.1758	13.6357
1603	-4.7115	13.1667	13.6414
1604	-4.71751	13.1577	13.6471
1605	-4.72311	13.1489	13.6529
1606	-4.7282	13.1405	13.6589
1607	-4.73267	13.1329	13.6654
1608	-4.73642	13.1261	13.6723
1609	-4.73935	13.1205	13.6799
1610	-4.7413	13.1162	13.6883
1611	-4.74229	13.113	13.6978
1612	-4.74247	13.1108	13.708
1613	-4.74199	13.1092	13.7187
1614	-4.74099	13.1081	13.7296
1615	-4.73962	13.1072	13.7406
1616	-4.73805	13.1064	13.7513
1617	-4.7364	13.1052	13.7616
1618	-4.73484	13.1036	13.7711
1619	-4.73351	13.1013	13.7797
1620	-4.73256	13.0981	13.7871
1621	-4.73214	13.0937	13.7931
1622	-4.73185	13.0879	13.7974
1623	-4.73128	13.0809	13.8001
1624	-4.73055	13.0728	13.8015
1625	-4.72977	13.064	13.802
1626	-4.72908	13.0548	13.8017
1627	-4.7286	13.0453	13.801
1628	-4.72844	13.0359	13.8002
1629	-4.72874	13.0268	13.7995
1630	-4.72962	13.0184	13.7992
1631	-4.73119	13.0108	13.7996
1632	-4.73358	13.0043	13.801
1633	-4.73691	12.9993	13.8037
1634	-4.74117	12.9956	13.8076
1635	-4.74621	12.9929	13.8123
1636	-4.75197	12.9911	13.8178
1637	-4.75837	12.9901	13.8239
1638	-4.76535	12.9896	13.8303
1639	-4.77283	12.9896	13.8371
1640	-4.78074	12.99	13.8439
1641	-4.78902	12.9905	13.8507
1642	-4.79759	12.9911	13.8573
1643	-4.80639	12.9915	13.8636
1644	-4.81534	12.9917	13.8694
1645	-4.82437	12.9916	13.8746
1646	-4.83368	12.9911	13.8792
1647	-4.84346	12.9906	13.8836
1648	-4.85365	12.99	13.8878
1649	-4.86419	12.9894	13.8917
1650	-4.87503	12.9888	13.8955
1651	-4.8861	12.9884	13.8991
1652	-4.89735	12.988	13.9026
1653	-4.90872	12.9879	13.9059
1654	-4.92014	12.9879	13.9091
1655	-4.93157	12.9883	13.9122
1656	-4.94294	12.9889	13.9153
1657	-4.9542	12.9899	13.9183
1658	-4.96577	12.9912	13.9212
1659	-4.97797	12.9925	13.9239
1660	-4.99063	12.9939	13.9266
1661	-5.00354	12.9956	13.9292
1662	-5.01651	12.9974	13.9316
1663	-5.02934	12.9995	13.9339
1664	-5.04185	13.002	13.9361
1665	-5.05383	13.0048	13.9382
1666	-5.0651	13.008	13.9402
1667	-5.07545	13.0116	13.9421
1668	-5.0847	13.0158	13.9438
1669	-5.09265	13.0206	13.9455
1670	-5.09917	13.0262	13.9468
1671	-5.10437	13.033	13.9478
1672	-5.10847	13.0407	13.9484
1673	-5.11165	13.049	13.9489
1674	-5.11411	13.0578	13.9492
1675	-5.11605	13.0667	13.9496
1676	-5.11767	13.0756	13.9499
1677	-5.11917	13.0841	13.9505
1678	-5.12073	13.0922	13.9513
1679	-5.12256	13.0994	13.9524
1680	-5.12486	13.1056	13.954
1681	-5.12782	13.1106	13.956
1682	-5.13122	13.1144	13.9587
1683	-5.13472	13.1173	13.9619
1684	-5.1383	13.1196	13.9654
1685	-5.14196	13.1212	13.9693
1686	-5.14569	13.1222	13.9735
1687	-5.14949	13.1228	13.9778
1688	-5.15334	13.1231	13.9822
1689	-5.15725	13.1231	13.9866
1690	-5.16119	13.123	13.9909
1691	-5.16517	13.1228	13.9951
1692	-5.16918	13.1227	13.9989
1693	-5.17321	13.1227	14.0024
1694	-5.17735	13.1226	14.0056
1695	-5.18165	13.1222	14.0084
1696	-5.18609	13.1215	14.011
1697	-5.19061	13.1206	14.0134
1698	-5.19517	13.1196	14.0158
1699	-5.19973	13.1184	14.0181
1700	-5.20425	13.1173	14.0204
1701	-5.20869	13.1162	14.0229
1702	-5.21299	13.1153	14.0256
1703	-5.21712	13.1145	14.0286
1704	-5.22104	13.114	14.0318
1705	-5.2247	13.1138	14.0355
1706	-5.22818	13.1138	14.0398
1707	-5.23159	13.1136	14.0445
1708	-5.2349	13.1133	14.0498
1709	-5.2381	13.1131	14.0553
1710	-5.24117	13.113	14.061
1711	-5.2441	13.1131	14.0668
1712	-5.24686	13.1136	14.0725
1713	-5.24944	13.1144	14.0781
1714	-5.25182	13.1157	14.0834
1715	-5.25398	13.1175	14.0883
1716	-5.25591	13.12	14.0927
1717	-5.2576	13.1232	14.0964
1718	-5.25898	13.1273	14.0995
1719	-5.26006	13.1322	14.102
1720	-5.26087	13.1379	14.1041
1721	-5.26144	13.1443	14.1057
1722	-5.26181	13.1511	14.1071
1723	-5.26202	13.1582	14.1083
1724	-5.26211	13.1655	14.1094
1725	-5.2621	13.1729	14.1105
1726	-5.26205	13.1802	14.1116
1727	-5.26197	13.1872	14.113
1728	-5.26192	13.1939	14.1146
1729	-5.26192	13.2001	14.1165
1730	-5.26209	13.2063	14.1188
1731	-5.26245	13.2127	14.1213
1732	-5.26292	13.2193	14.1239
1733	-5.26342	13.226	14.1267
1734	-5.26387	13.2326	14.1296
1735	-5.26419	13.2389	14.1325
1736	-5.26428	13.2449	14.1354
1737	-5.26408	13.2505	14.1382
1738	-5.2635	13.2553	14.141
1739	-5.26245	13.2595	14.1435
1740	-5.26086	13.2627	14.1458
1741	-5.25864	13.2649	14.1479
1742	-5.25544	13.266	14.1498
1743	-5.25113	13.2659	14.1517
1744	-5.24596	13.2649	14.1534
1745	-5.24016	13.2631	14.1551
1746	-5.23398	13.2607	14.1567
1747	-5.22767	13.2579	14.1581
1748	-5.22145	13.2547	14.1594
1749	-5.21558	13.2513	14.1605
1750	-5.21031	13.248	14.1614
1751	-5.20586	13.2449	14.1621
1752	-5.20249	13.2421	14.1626
1753	-5.20044	13.2398	14.1628
1754	-5.19973	13.2377	14.1629
1755	-5.20014	13.2355	14.1629
1756	-5.20149	13.2331	14.1627
1757	-5.2036	13.2306	14.1623
1758	-5.2063	13.2282	14.1618
1759	-5.20942	13.2259	14.1611
1760	-5.21277	13.2237	14.1601
1761	-5.2162	13.2217	14.1589
1762	-5.21952	13.22	14.1573
1763	-5.22256	13.2186	14.1555
1764	-5.22514	13.2176	14.1534
1765	-5.22711	13.2171	14.1509
1766	-5.22878	13.2171	14.1479
1767	-5.23057	13.2176	14.1445
1768	-5.23241	13.2186	14.1407
1769	-5.23421	13.2198	14.1365
1770	-5.23591	13.2214	14.1321
1771	-5.23743	13.2231	14.1274
1772	-5.23869	13.225	14.1226
1773	-5.23963	13.2269	14.1177
1774	-5.24016	13.2288	14.1128
1775	-5.24021	13.2307	14.1079
1776	-5.23971	13.2324	14.1031
1777	-5.23858	13.2339	14.0985
1778	-5.23683	13.2353	14.094
1779	-5.23458	13.2367	14.0896
1780	-5.23184	13.2381	14.0852
1781	-5.22866	13.2396	14.0809
1782	-5.22508	13.241	14.0765
1783	-5.22113	13.2424	14.072
1784	-5.21685	13.2438	14.0675
1785	-5.21228	13.2452	14.0629
1786	-5.20745	13.2465	14.0581
1787	-5.20241	13.2477	14.0533
1788	-5.19719	13.2488	14.0483
1789	-5.19183	13.2499	14.043
1790	-5.18597	13.2511	14.0374
1791	-5.17934	13.2525	14.0312
1792	-5.17213	13.2541	14.0247
1793	-5.16449	13.2557	14.0179
1794	-5.1566	13.2573	14.0109
1795	-5.14862	13.2587	14.004
1796	-5.14073	13.2598	13.9973
1797	-5.13309	13.2607	13.9908
1798	-5.12587	13.261	13.9849
1799	-5.11924	13.2608	13.9794
1800	-5.11338	13.26	13.9748
1801	-5.10844	13.2584	13.9709
1802	-5.10425	13.2556	13.9677
1803	-5.10049	13.2513	13.9649
1804	-5.09717	13.2459	13.9623
1805	-5.09428	13.2398	13.9602
1806	-5.0918	13.2331	13.9585
1807	-5.08975	13.2264	13.9574
1808	-5.0881	13.2199	13.9567
1809	-5.08686	13.2139	13.9566
1810	-5.08603	13.2089	13.9571
1811	-5.08559	13.205	13.9583
1812	-5.08554	13.2027	13.9602
1813	-5.08588	13.2023	13.9628
1814	-5.08697	13.2038	13.9669
1815	-5.08907	13.2069	13.9731
1816	-5.09198	13.2113	13.9807
1817	-5.09549	13.2168	13.9895
1818	-5.0994	13.2231	13.9988
1819	-5.10351	13.2302	14.0083
1820	-5.10763	13.2377	14.0175
1821	-5.11155	13.2454	14.0259
1822	-5.11506	13.2531	14.0331
1823	-5.11798	13.2606	14.0386
1824	-5.1201	13.2676	14.042
1825	-5.12121	13.274	14.0428
1826	-5.12133	13.2803	14.0411
1827	-5.12069	13.2871	14.0375
1828	-5.11941	13.2944	14.0322
1829	-5.11761	13.3018	14.0254
1830	-5.11541	13.3092	14.0174
1831	-5.11292	13.3164	14.0085
1832	-5.11028	13.3232	13.9987
1833	-5.10759	13.3295	13.9885
1834	-5.10499	13.335	13.978
1835	-5.10258	13.3396	13.9675
1836	-5.10049	13.343	13.9571
1837	-5.09885	13.3451	13.9472
1838	-5.09745	13.3458	13.9374
1839	-5.09603	13.3453	13.9274
1840	-5.09462	13.3436	13.9172
1841	-5.09326	13.341	13.9066
1842	-5.09199	13.3377	13.8958
1843	-5.09083	13.3338	13.8847
1844	-5.08982	13.3294	13.8733
1845	-5.08899	13.3249	13.8617
1846	-5.08837	13.3202	13.8497
1847	-5.08801	13.3157	13.8375
1848	-5.08792	13.3114	13.8249
1849	-5.08815	13.3076	13.812
1850	-5.08866	13.3041	13.7988
1851	-5.08941	13.3006	13.7852
1852	-5.09038	13.2971	13.7712
1853	-5.09157	13.2935	13.7568
1854	-5.09298	13.2899	13.7422
1855	-5.09459	13.2862	13.7273
1856	-5.09641	13.2824	13.7122
1857	-5.09843	13.2784	13.6969
1858	-5.10064	13.2742	13.6815
1859	-5.10304	13.2698	13.666
1860	-5.10562	13.2652	13.6503
1861	-5.10837	13.2602	13.6346
1862	-5.11166	13.2547	13.6182
1863	-5.11571	13.2485	13.6005
1864	-5.12034	13.2419	13.5819
1865	-5.12536	13.2349	13.5629
1866	-5.13057	13.2276	13.5436
1867	-5.13578	13.2204	13.5246
1868	-5.1408	13.2133	13.5061
1869	-5.14544	13.2064	13.4886
1870	-5.14951	13.2	13.4725
1871	-5.15281	13.1942	13.458
1872	-5.15516	13.1891	13.4455
1873	-5.15635	13.185	13.4355
1874	-5.15638	13.1817	13.4279
1875	-5.15547	13.1791	13.4225
1876	-5.15373	13.1772	13.4188
1877	-5.15128	13.1757	13.4168
1878	-5.14826	13.1747	13.4161
1879	-5.14479	13.1741	13.4164
1880	-5.141	13.1737	13.4175
1881	-5.137	13.1734	13.4191
1882	-5.13293	13.1733	13.421
1883	-5.12891	13.1731	13.4229
1884	-5.12507	13.1727	13.4245
1885	-5.12152	13.1722	13.4256
1886	-5.11774	13.1716	13.4266
1887	-5.11324	13.1711	13.4283
1888	-5.10824	13.1707	13.4304
1889	-5.10295	13.1704	13.4329
1890	-5.09759	13.1702	13.4356
1891	-5.09236	13.17	13.4385
1892	-5.08749	13.1699	13.4414
1893	-5.08318	13.1698	13.4442
1894	-5.07966	13.1696	13.4469
1895	-5.07713	13.1695	13.4492
1896	-5.07581	13.1693	13.4512
1897	-5.07591	13.1691	13.4526
1898	-5.07758	13.1689	13.4536
1899	-5.08069	13.1688	13.4545
1900	-5.08501	13.1688	13.4552
1901	-5.09034	13.1688	13.4557
1902	-5.09644	13.1688	13.456
1903	-5.1031	13.1688	13.4561
1904	-5.11012	13.1687	13.456
1905	-5.11726	13.1685	13.4557
1906	-5.12431	13.1683	13.4553
1907	-5.13105	13.1679	13.4546
1908	-5.13727	13.1673	13.4537
1909	-5.14275	13.1665	13.4526
1910	-5.14777	13.1654	13.4511
1911	-5.15272	13.1639	13.4493
1912	-5.15761	13.1622	13.4472
1913	-5.16242	13.1603	13.4448
1914	-5.16714	13.1582	13.4421
1915	-5.17176	13.1561	13.4394
1916	-5.17627	13.1541	13.4366
1917	-5.18066	13.1522	13.4337
1918	-5.18492	13.1506	13.4309
1919	-5.18903	13.1492	13.4283
1920	-5.19299	13.1483	13.4258
1921	-5.19679	13.1478	13.4236
1922	-5.20037	13.1479	13.4214
1923	-5.20374	13.1486	13.4191
1924	-5.2069	13.1498	13.4168
1925	-5.2099	13.1513	13.4145
1926	-5.21278	13.153	13.4122
1927	-5.21555	13.1548	13.41
1928	-5.21825	13.1566	13.408
1929	-5.22091	13.1583	13.4062
1930	-5.22357	13.1598	13.4047
1931	-5.22625	13.1609	13.4035
1932	-5.22898	13.1616	13.4027
1933	-5.23181	13.1617	13.4022
1934	-5.2349	13.1614	13.4024
1935	-5.23833	13.1609	13.4033
1936	-5.24198	13.1601	13.4047
1937	-5.24575	13.1591	13.4065
1938	-5.24951	13.1579	13.4086
1939	-5.25315	13.1565	13.4108
1940	-5.25654	13.1548	13.413
1941	-5.25958	13.1529	13.4151
1942	-5.26215	13.1507	13.4169
1943	-5.26413	13.1483	13.4182
1944	-5.2654	13.1457	13.419
1945	-5.26585	13.1427	13.4191
1946	-5.26545	13.1395	13.4187
1947	-5.2643	13.1359	13.4182
1948	-5.26249	13.132	13.4175
1949	-5.26011	13.1278	13.4165
1950	-5.25727	13.1233	13.4153
1951	-5.25404	13.1187	13.4137
1952	-5.25053	13.1139	13.4117
1953	-5.24681	13.1089	13.4094
1954	-5.243	13.1039	13.4066
1955	-5.23917	13.0987	13.4033
1956	-5.23542	13.0936	13.3995
1957	-5.23184	13.0885	13.3952
1958	-5.22841	13.0833	13.3901
1959	-5.22504	13.0782	13.3842
1960	-5.22167	13.0731	13.3776
1961	-5.21824	13.0679	13.3705
1962	-5.21471	13.0626	13.3629
1963	-5.21103	13.0572	13.355
1964	-5.20714	13.0516	13.3469
1965	-5.203	13.0458	13.3387
1966	-5.19855	13.0397	13.3305
1967	-5.19374	13.0334	13.3225
1968	-5.18852	13.0268	13.3147
1969	-5.18284	13.0199	13.3073
1970	-5.17675	13.0127	13.2993
1971	-5.17033	13.0054	13.2902
1972	-5.1636	12.9979	13.2802
1973	-5.15655	12.9903	13.2698
1974	-5.14919	12.9824	13.2595
1975	-5.14154	12.9742	13.2496
1976	-5.13359	12.9657	13.2405
1977	-5.12535	12.9569	13.2327
1978	-5.11683	12.9477	13.2266
1979	-5.10802	12.9381	13.2225
1980	-5.09894	12.928	13.221
1981	-5.08959	12.9174	13.2223
1982	-5.07971	12.9061	13.227
1983	-5.06914	12.8938	13.2346
1984	-5.058	12.8808	13.2449
1985	-5.04643	12.8673	13.2573
1986	-5.03456	12.8534	13.2713
1987	-5.02253	12.8393	13.2866
1988	-5.01046	12.8251	13.3026
1989	-4.9985	12.8112	13.3188
1990	-4.98679	12.7975	13.3349
1991	-4.97545	12.7844	13.3504
1992	-4.96463	12.772	13.3648
1993	-4.95446	12.7604	13.3776
1994	-4.94446	12.7493	13.3898
1995	-4.93416	12.7383	13.4028
1996	-4.92376	12.7275	13.4162
1997	-4.91342	12.7169	13.4297
1998	-4.90333	12.7067	13.443
[truncated: 73,256 more rows]

## Sheet: P3S1-002
Frame	T8_Head Lateral Bending	T8_Head Axial Bending	T8_Head Flexion/Extension
0	0.324281	7.47924	10.3605
1	0.323408	7.47572	10.3465
2	0.322539	7.47192	10.3318
3	0.321674	7.46794	10.3165
4	0.32081	7.46386	10.3009
5	0.319945	7.45975	10.2852
6	0.319078	7.4557	10.2697
7	0.318207	7.45178	10.2546
8	0.317332	7.44807	10.2401
9	0.31645	7.44466	10.2264
10	0.315561	7.44162	10.2139
11	0.314663	7.43903	10.2027
12	0.313755	7.43697	10.1931
13	0.312835	7.43553	10.1853
14	0.311826	7.43467	10.179
15	0.310804	7.43447	10.1748
16	0.309771	7.43484	10.1724
17	0.308729	7.43569	10.1714
18	0.307679	7.43695	10.1717
19	0.306624	7.43853	10.1728
20	0.305565	7.44036	10.1746
21	0.304505	7.44234	10.1768
22	0.303444	7.44439	10.179
23	0.302384	7.44644	10.181
24	0.301329	7.44841	10.1825
25	0.300279	7.4502	10.1832
26	0.299062	7.452	10.1834
27	0.297566	7.45402	10.1838
28	0.295882	7.45621	10.1842
29	0.294105	7.45852	10.1847
30	0.292329	7.4609	10.1853
31	0.290645	7.46332	10.1859
32	0.289149	7.46572	10.1866
33	0.287933	7.46806	10.1873
34	0.28709	7.47029	10.188
35	0.286714	7.47237	10.1888
36	0.286898	7.47425	10.1896
37	0.287736	7.47588	10.1904
38	0.289381	7.47713	10.1913
39	0.291828	7.47797	10.1924
40	0.294935	7.47848	10.1937
41	0.298558	7.47879	10.1951
42	0.302555	7.47899	10.1965
43	0.306782	7.47919	10.1979
44	0.311096	7.47948	10.1992
45	0.315353	7.47999	10.2004
46	0.319412	7.4808	10.2014
47	0.323128	7.48202	10.2021
48	0.326358	7.48375	10.2024
49	0.32896	7.48611	10.2024
50	0.331065	7.48907	10.202
51	0.332915	7.49252	10.2012
52	0.334528	7.49638	10.2001
53	0.335923	7.50061	10.1987
54	0.33712	7.50515	10.1972
55	0.338136	7.50994	10.1955
56	0.338992	7.51493	10.1937
57	0.339706	7.52005	10.1918
58	0.340298	7.52525	10.1899
59	0.340785	7.53047	10.1881
60	0.341188	7.53565	10.1863
61	0.341524	7.54074	10.1847
62	0.341646	7.54595	10.1833
63	0.341438	7.55149	10.1819
64	0.34097	7.55728	10.1805
65	0.34031	7.56322	10.1792
66	0.339527	7.56925	10.1778
67	0.338689	7.57527	10.1764
68	0.337867	7.5812	10.175
69	0.337128	7.58696	10.1735
70	0.336541	7.59247	10.1719
71	0.336175	7.59765	10.1701
72	0.3361	7.6024	10.1682
73	0.336383	7.60665	10.1661
74	0.337069	7.61047	10.1638
75	0.338112	7.61397	10.1614
76	0.339442	7.61719	10.1589
77	0.340993	7.62014	10.1563
78	0.342695	7.62283	10.1535
79	0.344483	7.62528	10.1507
80	0.346286	7.62752	10.1478
81	0.348038	7.62956	10.1447
82	0.349671	7.63142	10.1417
83	0.351116	7.63311	10.1385
84	0.352306	7.63466	10.1353
85	0.353173	7.63608	10.1321
86	0.353688	7.6373	10.1286
87	0.353907	7.63825	10.1246
88	0.353889	7.63895	10.1204
89	0.353692	7.63945	10.1159
90	0.353376	7.63976	10.1114
91	0.352998	7.63992	10.1069
92	0.352619	7.63996	10.1027
93	0.352296	7.63991	10.0986
94	0.352088	7.63979	10.0951
95	0.352054	7.63963	10.092
96	0.352254	7.63947	10.0896
97	0.352744	7.63933	10.088
98	0.353514	7.63919	10.0874
99	0.354489	7.63899	10.088
100	0.355641	7.63874	10.0894
101	0.356938	7.63843	10.0915
102	0.35835	7.63805	10.094
103	0.359848	7.63761	10.0967
104	0.3614	7.63709	10.0993
105	0.362976	7.6365	10.1016
106	0.364546	7.63582	10.1034
107	0.36608	7.63505	10.1044
108	0.367548	7.6342	10.1045
109	0.368918	7.63325	10.1032
110	0.370218	7.63222	10.1007
111	0.371497	7.63111	10.0972
112	0.37276	7.62993	10.0927
113	0.374013	7.62866	10.0876
114	0.375259	7.62732	10.0819
115	0.376504	7.62589	10.0759
116	0.377753	7.62437	10.0697
117	0.37901	7.62277	10.0634
118	0.38028	7.62107	10.0573
119	0.381567	7.61928	10.0516
120	0.382877	7.6174	10.0463
121	0.384215	7.61541	10.0416
122	0.38559	7.61338	10.0377
123	0.387004	7.61134	10.0342
124	0.388447	7.60925	10.031
125	0.389913	7.60709	10.0281
126	0.391391	7.60485	10.0254
127	0.392873	7.60249	10.0227
128	0.394352	7.59999	10.0199
129	0.395819	7.59732	10.017
130	0.397264	7.59446	10.0138
131	0.39868	7.59139	10.0102
132	0.400058	7.58808	10.0062
133	0.40139	7.5845	10.0016
134	0.402406	7.58077	9.99635
135	0.402944	7.57698	9.99049
136	0.403157	7.5731	9.98414
137	0.403196	7.56907	9.97741
138	0.403214	7.56484	9.97042
139	0.403363	7.56039	9.96328
140	0.403794	7.55565	9.9561
141	0.404661	7.55058	9.94898
142	0.406115	7.54515	9.94205
143	0.408309	7.53929	9.93541
144	0.411394	7.53297	9.92918
145	0.415523	7.52614	9.92347
146	0.420866	7.51865	9.91856
147	0.427364	7.51043	9.91453
148	0.43483	7.50161	9.91115
149	0.443072	7.4923	9.90818
150	0.451902	7.48262	9.90538
151	0.461131	7.47268	9.90254
152	0.470567	7.4626	9.89941
153	0.480022	7.4525	9.89577
154	0.489305	7.44249	9.89138
155	0.498226	7.43268	9.88601
156	0.506595	7.4232	9.87943
157	0.514223	7.41416	9.87141
158	0.521243	7.40521	9.86223
159	0.527951	7.39599	9.8523
160	0.534391	7.38664	9.84163
161	0.540611	7.37726	9.83022
162	0.546656	7.36797	9.81807
163	0.552573	7.35888	9.80516
164	0.558407	7.35011	9.79151
165	0.564205	7.34179	9.77711
166	0.570014	7.33401	9.76195
167	0.575879	7.32691	9.74603
168	0.581847	7.32059	9.72936
169	0.587964	7.31518	9.71193
170	0.593349	7.30701	9.69068
171	0.597385	7.29364	9.66369
172	0.60052	7.27699	9.63262
173	0.603202	7.25896	9.59914
174	0.605884	7.24149	9.5649
175	0.60902	7.22648	9.53157
176	0.613067	7.21586	9.50082
177	0.618486	7.21155	9.4743
178	0.625738	7.21545	9.45368
179	0.635284	7.2295	9.44062
180	0.64758	7.25562	9.43679
181	0.663078	7.29573	9.44384
182	0.684464	7.34725	9.46597
183	0.71294	7.40645	9.50405
184	0.74672	7.47355	9.55474
185	0.784019	7.54876	9.6147
186	0.823056	7.63228	9.68058
187	0.862053	7.7243	9.74905
188	0.899237	7.825	9.81674
189	0.932844	7.93456	9.88031
190	0.961123	8.05313	9.9364
191	0.982332	8.18087	9.98163
192	0.994749	8.31793	10.0126
193	0.996665	8.46445	10.026
194	0.987445	8.62565	10.0236
195	0.968591	8.80465	10.0101
196	0.941622	8.9985	9.98672
197	0.908054	9.20424	9.95448
198	0.869399	9.41893	9.91449
199	0.827158	9.63962	9.86785
200	0.782825	9.86336	9.81569
201	0.737876	10.0872	9.75916
202	0.693776	10.3081	9.69941
203	0.651974	10.5233	9.63763
204	0.613907	10.7296	9.57502
205	0.580996	10.9242	9.51279
206	0.551441	11.1145	9.44786
207	0.522538	11.3085	9.37699
208	0.494345	11.5041	9.30114
209	0.466917	11.699	9.22125
210	0.440304	11.891	9.13829
211	0.414551	12.078	9.0532
212	0.389701	12.2576	8.96696
213	0.365792	12.4278	8.88054
214	0.342859	12.5863	8.79489
215	0.320933	12.731	8.71099
216	0.300042	12.8595	8.62981
217	0.280212	12.9698	8.55232
218	0.261483	13.0631	8.47935
219	0.243826	13.1427	8.4104
220	0.227168	13.2092	8.34443
221	0.211442	13.2633	8.28038
222	0.196583	13.3057	8.21722
223	0.18253	13.3372	8.15389
224	0.169223	13.3584	8.08933
225	0.156603	13.37	8.0225
226	0.14461	13.3728	7.95235
227	0.133183	13.3673	7.87781
228	0.122257	13.3544	7.79784
229	0.111768	13.3346	7.71138
230	0.101729	13.304	7.61884
231	0.0921886	13.2589	7.52163
232	0.0831363	13.2013	7.4202
233	0.0745626	13.133	7.315
234	0.0664616	13.0558	7.20648
235	0.0588318	12.9717	7.09508
236	0.0516767	12.8823	6.98125
237	0.0450062	12.7895	6.86544
238	0.0388371	12.6952	6.7481
239	0.0331935	12.6012	6.62968
240	0.0281076	12.5094	6.51063
241	0.0236198	12.4214	6.39139
242	0.0197878	12.3317	6.26975
243	0.0165779	12.2344	6.14379
244	0.0139063	12.1317	6.01444
245	0.0116997	12.0253	5.88262
246	0.00989586	11.9174	5.74928
247	0.00844514	11.81	5.61533
248	0.00731042	11.7049	5.48171
249	0.00646741	11.6043	5.34935
250	0.00590432	11.51	5.21916
251	0.00562135	11.4241	5.0921
252	0.00562964	11.3486	4.96907
253	0.00595005	11.2854	4.85102
254	0.00710186	11.2342	4.73568
255	0.00944214	11.1929	4.62061
256	0.0127529	11.1601	4.50645
257	0.0168127	11.1348	4.39383
258	0.0213958	11.1159	4.2834
259	0.0262711	11.1022	4.17578
260	0.0312019	11.0926	4.07163
261	0.0359459	11.086	3.97157
262	0.040255	11.0812	3.87625
263	0.0438759	11.0771	3.7863
264	0.0465508	11.0726	3.70237
265	0.0480183	11.0667	3.62509
266	0.0483398	11.0617	3.55519
267	0.0478436	11.0605	3.49244
268	0.0466644	11.0624	3.43603
269	0.0449344	11.0668	3.38516
270	0.0427845	11.0731	3.33903
271	0.0403442	11.0807	3.29683
272	0.0377422	11.0888	3.25775
273	0.0351071	11.0969	3.221
274	0.0325667	11.1043	3.18577
275	0.0302488	11.1105	3.15125
276	0.028281	11.1146	3.11664
277	0.0267906	11.1162	3.08114
278	0.0253451	11.1159	3.04866
279	0.0235301	11.1147	3.02255
280	0.0215002	11.1129	3.00121
281	0.0194096	11.1103	2.983
282	0.0174123	11.1071	2.96632
283	0.015662	11.1032	2.94953
284	0.0143114	11.0987	2.93103
285	0.0135129	11.0936	2.90918
286	0.0134177	11.0881	2.88237
287	0.0141767	11.082	2.84898
288	0.0159401	11.0754	2.80738
289	0.0188575	11.0685	2.75596
290	0.0229229	11.0617	2.69349
291	0.0279669	11.0557	2.62098
292	0.0338944	11.0499	2.54012
293	0.0406101	11.0439	2.45259
294	0.0480181	11.0374	2.36011
295	0.0560217	11.03	2.26435
296	0.0645232	11.0212	2.16702
297	0.0734238	11.0107	2.0698
298	0.0826239	10.9981	1.97439
299	0.0920234	10.983	1.88249
300	0.101522	10.965	1.79578
301	0.111021	10.9437	1.71596
302	0.120319	10.9191	1.64083
303	0.129394	10.8915	1.56714
304	0.13841	10.8614	1.495
305	0.147537	10.8288	1.42454
306	0.15694	10.7941	1.35588
307	0.166791	10.7576	1.28915
308	0.177257	10.7195	1.22446
309	0.188511	10.6801	1.16194
310	0.200723	10.6396	1.1017
311	0.214066	10.5983	1.04388
312	0.228713	10.5564	0.988584
313	0.244838	10.5143	0.935941
314	0.262614	10.4703	0.886522
315	0.281967	10.4232	0.840555
316	0.302695	10.3737	0.797644
317	0.324602	10.3225	0.757395
318	0.347486	10.2702	0.719416
319	0.371148	10.2175	0.683314
320	0.395389	10.1651	0.648699
321	0.420008	10.1136	0.61518
322	0.444804	10.0638	0.582371
323	0.469574	10.0163	0.549883
324	0.494117	9.97179	0.517331
325	0.518231	9.93092	0.484329
326	0.542718	9.89337	0.451414
327	0.568312	9.85819	0.419348
328	0.594708	9.82513	0.388089
329	0.621598	9.79394	0.357598
330	0.648674	9.76438	0.327832
331	0.675628	9.73621	0.298749
332	0.702153	9.70918	0.27031
333	0.727941	9.68305	0.242471
334	0.752683	9.65756	0.21519
335	0.77607	9.63248	0.188427
336	0.797794	9.60757	0.162138
337	0.817545	9.58257	0.136281
338	0.835808	9.55832	0.111251
339	0.853229	9.53561	0.0873485
340	0.869741	9.51416	0.0643865
341	0.885278	9.49366	0.042178
342	0.899771	9.47381	0.0205359
343	0.913154	9.45432	-0.000727091
344	0.925359	9.4349	-0.0217985
345	0.936319	9.41524	-0.042866
346	0.945966	9.39505	-0.0641175
347	0.954233	9.37403	-0.0857409
348	0.96105	9.35188	-0.107924
349	0.966351	9.32832	-0.130855
350	0.969368	9.30318	-0.155147
351	0.969685	9.27669	-0.180983
352	0.967765	9.24914	-0.207907
353	0.964068	9.22078	-0.235466
354	0.959056	9.1919	-0.263204
355	0.95319	9.16277	-0.290668
356	0.946933	9.13366	-0.317402
357	0.940748	9.10484	-0.342954
358	0.935095	9.07658	-0.36687
359	0.930439	9.04916	-0.388697
360	0.927242	9.02285	-0.407982
361	0.925968	8.99791	-0.424273
362	0.926774	8.97371	-0.438142
363	0.929259	8.94956	-0.45045
364	0.933041	8.92562	-0.461173
365	0.937741	8.90207	-0.470287
366	0.94298	8.87908	-0.477769
367	0.948377	8.85682	-0.483593
368	0.953554	8.83546	-0.487736
369	0.958131	8.81518	-0.490173
370	0.961727	8.79615	-0.490879
371	0.963964	8.77854	-0.489828
372	0.964461	8.76252	-0.486995
373	0.962838	8.74828	-0.482355
374	0.959313	8.73589	-0.475041
375	0.954438	8.72525	-0.464528
376	0.948337	8.71618	-0.451305
377	0.941132	8.70852	-0.435859
378	0.932947	8.70211	-0.418679
379	0.923903	8.69678	-0.400252
380	0.914124	8.69236	-0.381068
381	0.903733	8.68869	-0.361614
382	0.892853	8.68561	-0.342379
383	0.881608	8.68296	-0.32385
384	0.870121	8.68056	-0.306516
385	0.858515	8.67826	-0.290865
386	0.84578	8.67606	-0.27604
387	0.831137	8.67411	-0.260962
388	0.815059	8.67254	-0.24579
389	0.798019	8.67145	-0.23068
390	0.780489	8.67094	-0.21579
391	0.762943	8.67113	-0.201276
392	0.745853	8.67213	-0.187297
393	0.729693	8.67404	-0.174008
394	0.714936	8.67697	-0.161568
395	0.702054	8.68104	-0.150132
396	0.691521	8.68635	-0.139857
397	0.683811	8.69301	-0.1309
398	0.678949	8.70127	-0.123848
399	0.676438	8.71116	-0.118904
400	0.675962	8.72248	-0.115645
401	0.677206	8.73503	-0.113652
402	0.679855	8.7486	-0.112502
403	0.683593	8.763	-0.111777
404	0.688106	8.77803	-0.111055
405	0.693076	8.79348	-0.109915
406	0.698188	8.80915	-0.107938
407	0.703125	8.82485	-0.104704
408	0.707571	8.84037	-0.0997924
409	0.711208	8.8555	-0.0927845
410	0.714871	8.87098	-0.0837892
411	0.719436	8.88747	-0.0733337
412	0.724649	8.90471	-0.0616253
413	0.730252	8.92243	-0.0488719
414	0.735992	8.94039	-0.0352812
415	0.741612	8.9583	-0.0210612
416	0.746859	8.97591	-0.00642001
417	0.751476	8.99296	0.00843403
418	0.755212	9.00918	0.0232925
419	0.75781	9.0243	0.0379469
420	0.759018	9.03806	0.0521885
421	0.758581	9.0502	0.0658087
422	0.756823	9.06058	0.0793316
423	0.754226	9.06943	0.0933181
424	0.750776	9.07697	0.107614
425	0.746459	9.08344	0.122066
426	0.741262	9.08907	0.13652
427	0.735172	9.09411	0.150822
428	0.728174	9.09878	0.164818
429	0.720254	9.10333	0.178354
430	0.711399	9.10799	0.191275
431	0.701595	9.113	0.203429
432	0.690829	9.11859	0.214661
433	0.679085	9.12501	0.224816
434	0.665673	9.13189	0.233722
435	0.650168	9.13876	0.241439
436	0.632955	9.14565	0.248157
437	0.614423	9.15262	0.254066
438	0.594956	9.15969	0.259358
439	0.574943	9.16692	0.264224
440	0.554768	9.17435	0.268854
441	0.534819	9.18201	0.273441
442	0.515482	9.18996	0.278176
443	0.497142	9.19823	0.28325
444	0.480185	9.20687	0.288856
445	0.464999	9.21591	0.295186
446	0.450964	9.22563	0.302012
447	0.437268	9.23614	0.308979
448	0.424001	9.24727	0.316089
449	0.411253	9.25885	0.323346
450	0.399116	9.27072	0.330752
451	0.387681	9.2827	0.338311
452	0.377038	9.29462	0.346024
453	0.367279	9.30631	0.353896
454	0.358495	9.3176	0.36193
455	0.350776	9.32832	0.370129
456	0.344214	9.3383	0.378497
457	0.338901	9.34738	0.387036
458	0.335045	9.35579	0.395568
459	0.332684	9.36389	0.403973
460	0.331643	9.37164	0.412351
461	0.331749	9.37902	0.420796
462	0.332832	9.386	0.429407
463	0.334716	9.39255	0.43828
464	0.33723	9.39866	0.447512
465	0.340201	9.40429	0.457198
466	0.343456	9.40942	0.467437
467	0.346822	9.41402	0.478323
468	0.350126	9.41806	0.489955
469	0.353194	9.42152	0.502427
470	0.356606	9.42414	0.515583
471	0.360917	9.4258	0.529217
472	0.365922	9.42665	0.543354
473	0.371416	9.42684	0.558018
474	0.377194	9.42653	0.573234
475	0.38305	9.42587	0.589026
476	0.38878	9.42501	0.605419
477	0.394177	9.42411	0.622438
478	0.399036	9.42333	0.640107
479	0.403153	9.42281	0.658451
480	0.40632	9.42272	0.677494
481	0.408333	9.42319	0.697261
482	0.409256	9.42402	0.718119
483	0.409352	9.42488	0.740276
484	0.408718	9.42581	0.763515
485	0.407449	9.42682	0.78762
486	0.40564	9.42794	0.812374
487	0.403387	9.42919	0.837561
488	0.400786	9.43061	0.862965
489	0.397932	9.4322	0.88837
490	0.394921	9.43401	0.913559
491	0.391848	9.43605	0.938317
492	0.388809	9.43834	0.962427
493	0.385901	9.44092	0.985673
494	0.382933	9.44364	1.00815
495	0.379681	9.44637	1.03017
496	0.376187	9.44919	1.0518
497	0.372494	9.45216	1.07313
498	0.368643	9.45533	1.09425
499	0.364677	9.45878	1.11523
500	0.360637	9.46255	1.13616
501	0.356566	9.46672	1.15714
502	0.352504	9.47135	1.17822
503	0.348494	9.4765	1.19951
504	0.344577	9.48223	1.22109
505	0.340794	9.48861	1.24304
506	0.33735	9.4955	1.26521
507	0.334328	9.50276	1.28744
508	0.33159	9.51041	1.30974
509	0.328997	9.5185	1.33214
510	0.32641	9.52703	1.35465
511	0.323691	9.53606	1.37731
512	0.3207	9.54561	1.40012
513	0.3173	9.55571	1.42313
514	0.31335	9.56639	1.44634
515	0.308712	9.57768	1.46978
516	0.303247	9.58962	1.49348
517	0.296816	9.60223	1.51744
518	0.289022	9.61591	1.54194
519	0.279762	9.63088	1.56709
520	0.26934	9.64689	1.59276
521	0.258059	9.66372	1.61877
522	0.246224	9.68113	1.64499
523	0.234138	9.69888	1.67126
524	0.222106	9.71675	1.69741
525	0.210435	9.7345	1.72332
526	0.199429	9.75189	1.74881
527	0.189395	9.7687	1.77375
528	0.180639	9.78468	1.79797
529	0.173468	9.79961	1.82134
530	0.167689	9.81384	1.84376
531	0.162847	9.82784	1.86536
532	0.158854	9.84157	1.88627
533	0.155621	9.855	1.90663
534	0.153061	9.86807	1.92659
535	0.151085	9.88075	1.9463
536	0.149603	9.89299	1.96589
537	0.148529	9.90476	1.98551
538	0.147772	9.916	2.0053
539	0.147245	9.92668	2.0254
540	0.146858	9.93675	2.04596
541	0.146522	9.94618	2.06712
542	0.14668	9.95478	2.08892
543	0.147709	9.9625	2.11124
544	0.149426	9.96945	2.13397
545	0.151647	9.97576	2.15698
546	0.154189	9.98156	2.18016
547	0.156868	9.98695	2.2034
548	0.159499	9.99206	2.22658
549	0.1619	9.99702	2.24959
550	0.163886	10.0019	2.27231
551	0.165273	10.0069	2.29463
552	0.165877	10.0122	2.31642
553	0.165513	10.0177	2.33758
554	0.164041	10.0236	2.35834
555	0.161575	10.0297	2.37895
556	0.158308	10.036	2.39938
557	0.154432	10.0424	2.41957
558	0.150142	10.0487	2.43948
559	0.14563	10.0548	2.45903
560	0.141091	10.0608	2.4782
561	0.136717	10.0664	2.49692
562	0.132703	10.0716	2.51515
563	0.129243	10.0763	2.53282
564	0.12653	10.0804	2.5499
565	0.124759	10.0838	2.56634
566	0.123892	10.0864	2.58194
567	0.123694	10.0883	2.59665
568	0.124064	10.0894	2.61059
569	0.124899	10.0901	2.62391
570	0.126096	10.0903	2.63674
571	0.127552	10.0902	2.6492
572	0.129165	10.0899	2.66144
573	0.130833	10.0896	2.67357
574	0.132452	10.0894	2.68575
575	0.13392	10.0894	2.69809
576	0.135134	10.0897	2.71074
577	0.13599	10.0904	2.72382
578	0.136593	10.0915	2.73729
579	0.13712	10.0927	2.751
580	0.137581	10.094	2.76487
581	0.137984	10.0954	2.77884
582	0.138339	10.0969	2.79284
583	0.138654	10.0984	2.80682
584	0.13894	10.1	2.82071
585	0.139205	10.1016	2.83444
586	0.139458	10.1032	2.84795
587	0.139709	10.1048	2.86117
588	0.139965	10.1064	2.87405
589	0.140238	10.1079	2.88651
590	0.140418	10.1094	2.89863
591	0.140428	10.1112	2.91052
592	0.14032	10.113	2.92219
593	0.140148	10.1148	2.93364
594	0.139964	10.1167	2.94487
595	0.139821	10.1185	2.95588
596	0.139772	10.1203	2.96667
597	0.139869	10.1219	2.97725
598	0.140167	10.1233	2.98761
599	0.140717	10.1245	2.99776
600	0.141572	10.1255	3.0077
601	0.142785	10.1261	3.01743
602	0.144337	10.1265	3.0269
603	0.146158	10.1266	3.03609
604	0.148225	10.1265	3.04503
605	0.150515	10.1261	3.05372
606	0.153004	10.1257	3.0622
607	0.15567	10.125	3.07049
608	0.158489	10.1242	3.07861
609	0.161439	10.1233	3.08659
610	0.164496	10.1223	3.09445
611	0.167637	10.1213	3.10221
612	0.170839	10.1201	3.10991
613	0.174079	10.119	3.11755
614	0.177404	10.1177	3.12505
615	0.18087	10.1162	3.13231
616	0.184465	10.1146	3.13938
617	0.188179	10.1128	3.14629
618	0.192001	10.111	3.15308
619	0.195918	10.1091	3.15979
620	0.19992	10.1071	3.16646
621	0.203997	10.1052	3.17312
622	0.208136	10.1032	3.17982
623	0.212327	10.1014	3.18658
624	0.216558	10.0996	3.19345
625	0.220819	10.0979	3.20047
626	0.225413	10.0962	3.20772
627	0.230546	10.0943	3.21521
628	0.236059	10.0923	3.22287
629	0.241793	10.0902	3.23063
630	0.24759	10.0882	3.23842
631	0.253293	10.0862	3.24617
632	0.258741	10.0845	3.25382
633	0.263777	10.083	3.2613
634	0.268242	10.0818	3.26853
635	0.271977	10.081	3.27545
636	0.274824	10.0807	3.282
637	0.276625	10.0809	3.28809
638	0.277087	10.0818	3.29381
639	0.276197	10.0836	3.2993
640	0.274216	10.0859	3.30454
641	0.271403	10.0887	3.30954
642	0.268019	10.0919	3.3143
643	0.264324	10.0952	3.31881
644	0.260578	10.0985	3.32308
645	0.257042	10.1018	3.3271
646	0.253975	10.1047	3.33088
647	0.251639	10.1072	3.33441
648	0.250293	10.1091	3.33769
649	0.250197	10.1103	3.34073
650	0.251381	10.111	3.3431
651	0.253578	10.1116	3.34453
652	0.256607	10.1121	3.34526
653	0.260288	10.1124	3.34551
654	0.264439	10.1124	3.34552
655	0.268878	10.112	3.34551
656	0.273425	10.1113	3.34571
657	0.277898	10.11	3.34636
658	0.282116	10.1083	3.34767
659	0.285898	10.1059	3.34989
660	0.289063	10.1029	3.35324
661	0.291429	10.0991	3.35794
662	0.292964	10.0946	3.36383
663	0.293843	10.0893	3.37052
664	0.294201	10.0834	3.37799
665	0.294171	10.0768	3.38617
666	0.293887	10.0698	3.39502
667	0.293483	10.0622	3.4045
668	0.293093	10.0543	3.41455
669	0.292851	10.046	3.42513
670	0.29289	10.0375	3.4362
671	0.293343	10.0288	3.4477
672	0.294346	10.0199	3.45958
673	0.296031	10.011	3.47181
674	0.297732	10.0021	3.48427
675	0.29888	9.99314	3.49698
676	0.299754	9.98412	3.51
677	0.300632	9.97491	3.52341
678	0.301793	9.96544	3.53731
679	0.303515	9.95563	3.55177
680	0.306076	9.94538	3.56688
681	0.309757	9.93462	3.58271
682	0.314835	9.92326	3.59935
683	0.321589	9.91123	3.61688
684	0.330299	9.89844	3.63538
685	0.341244	9.88481	3.65493
686	0.354825	9.8703	3.67584
687	0.370992	9.85496	3.69818
688	0.389353	9.83888	3.72176
689	0.409512	9.82214	3.74636
690	0.431075	9.80482	3.77175
691	0.453648	9.78699	3.79773
692	0.476835	9.76873	3.82408
693	0.500242	9.75012	3.85059
694	0.523473	9.73124	3.87704
695	0.546133	9.71216	3.90322
696	0.567827	9.69296	3.92891
697	0.588158	9.67372	3.9539
698	0.608028	9.65412	3.97828
699	0.628441	9.63388	4.00232
700	0.649159	9.61312	4.02611
701	0.669942	9.59197	4.04975
702	0.690552	9.57055	4.07334
703	0.710749	9.54897	4.09696
704	0.730293	9.52736	4.12071
705	0.748945	9.50584	4.14468
706	0.766467	9.48452	4.16898
707	0.782618	9.46353	4.19368
708	0.797158	9.44299	4.21889
709	0.809849	9.42301	4.24471
710	0.820608	9.40357	4.2714
711	0.829645	9.38449	4.29902
712	0.837158	9.36574	4.32738
713	0.843344	9.34724	4.35626
714	0.848399	9.32894	4.38548
715	0.852522	9.31078	4.41481
716	0.855908	9.29271	4.44406
717	0.858755	9.27466	4.47302
718	0.86126	9.25659	4.50149
719	0.863619	9.23843	4.52927
720	0.866029	9.22012	4.55614
721	0.868686	9.20162	4.58191
722	0.870931	9.18312	4.60683
723	0.872129	9.16485	4.63131
724	0.872516	9.1467	4.65533
725	0.872324	9.1286	4.67888
726	0.871787	9.11047	4.70193
727	0.87114	9.09222	4.72448
728	0.870617	9.07378	4.7465
729	0.870451	9.05506	4.76799
730	0.870876	9.03598	4.78893
731	0.872127	9.01646	4.8093
732	0.874437	8.99643	4.82908
733	0.878041	8.9758	4.84827
734	0.882887	8.95456	4.86722
735	0.888689	8.9328	4.88621
736	0.895323	8.91058	4.90502
737	0.90267	8.88795	4.92347
738	0.910607	8.86496	4.94136
739	0.919013	8.84167	4.9585
740	0.927764	8.81814	4.9747
741	0.93674	8.79442	4.98976
742	0.945818	8.77057	5.00349
743	0.954876	8.74663	5.0157
744	0.96379	8.72268	5.02619
745	0.972438	8.69875	5.03476
746	0.98114	8.67444	5.04111
747	0.990232	8.64943	5.04524
748	0.999615	8.6239	5.04743
749	1.00919	8.59805	5.048
750	1.01886	8.57206	5.04723
751	1.02852	8.54612	5.04543
752	1.03809	8.52043	5.0429
753	1.04745	8.49516	5.03993
754	1.05652	8.47052	5.03681
755	1.0652	8.44668	5.03386
756	1.07338	8.42385	5.03136
757	1.08098	8.4022	5.02962
758	1.08793	8.3815	5.02796
759	1.09428	8.36141	5.02562
760	1.10015	8.34192	5.02277
761	1.10561	8.32305	5.01961
762	1.11079	8.3048	5.01632
763	1.11576	8.28717	5.01307
764	1.12064	8.27018	5.01004
765	1.12551	8.25382	5.00743
766	1.13049	8.23812	5.00541
767	1.13565	8.22306	5.00416
768	1.14112	8.20867	5.00386
769	1.14698	8.19494	5.00469
770	1.15332	8.18217	5.00703
771	1.16009	8.17053	5.01089
772	1.16719	8.15986	5.01596
773	1.17449	8.15	5.02194
774	1.1819	8.14079	5.02851
775	1.18929	8.13207	5.03536
776	1.19656	8.12367	5.04217
777	1.20359	8.11543	5.04864
778	1.21028	8.1072	5.05444
779	1.21651	8.0988	5.05927
780	1.22217	8.09008	5.06282
781	1.22715	8.08087	5.06477
782	1.23154	8.07134	5.0651
783	1.23551	8.06178	5.06415
784	1.2391	8.0522	5.06212
785	1.24231	8.0426	5.05922
786	1.24518	8.03301	5.05567
787	1.24772	8.02342	5.05166
788	1.24996	8.01385	5.04741
789	1.25191	8.00431	5.04313
790	1.25361	7.99482	5.03902
791	1.25506	7.98538	5.03529
792	1.2563	7.976	5.03216
793	1.25734	7.9667	5.02983
794	1.25801	7.95747	5.02831
795	1.25815	7.94831	5.02738
796	1.25787	7.93921	5.02691
797	1.25723	7.93015	5.02674
798	1.25634	7.92114	5.02675
799	1.25527	7.91216	5.0268
800	1.25412	7.9032	5.02675
801	1.25296	7.89427	5.02647
802	1.25189	7.88535	5.0258
803	1.25099	7.87643	5.02463
804	1.25034	7.86751	5.0228
805	1.25003	7.85858	5.02018
806	1.24999	7.84968	5.01663
807	1.25008	7.84085	5.01222
808	1.25027	7.83206	5.00712
809	1.25056	7.8233	5.00147
810	1.25094	7.81456	4.99545
811	1.25138	7.8058	4.98921
812	1.25188	7.79703	4.98292
813	1.25242	7.78821	4.97674
814	1.25298	7.77934	4.97084
815	1.25356	7.77039	4.96536
816	1.25414	7.76135	4.96048
817	1.25471	7.7522	4.95636
818	1.25534	7.7429	4.95308
819	1.25609	7.73348	4.95051
820	1.25694	7.72394	4.94851
821	1.25785	7.71432	4.94693
822	1.25879	7.70464	4.94562
823	1.25972	7.69493	4.94443
824	1.26062	7.68521	4.94322
825	1.26145	7.67552	4.94183
826	1.26217	7.66587	4.94013
827	1.26277	7.6563	4.93795
828	1.2632	7.64683	4.93516
829	1.26343	7.63748	4.93161
830	1.26338	7.62816	4.92718
831	1.26304	7.61876	4.92195
832	1.26246	7.60932	4.91608
833	1.26171	7.59989	4.90974
834	1.26086	7.59051	4.90308
835	1.25998	7.58122	4.89625
836	1.25912	7.57206	4.88943
837	1.25836	7.56307	4.88275
838	1.25777	7.5543	4.87639
839	1.2574	7.54578	4.87049
840	1.25732	7.53755	4.86523
841	1.25761	7.52967	4.86075
842	1.25835	7.52198	4.85708
843	1.25956	7.51434	4.85408
844	1.26112	7.5068	4.85162
845	1.26294	7.49942	4.84959
846	1.26493	7.49226	4.84786
847	1.26698	7.48537	4.84634
848	1.26899	7.47879	4.84489
849	1.27088	7.4726	4.84341
850	1.27253	7.46683	4.84177
851	1.27385	7.46155	4.83986
852	1.27474	7.45681	4.83756
853	1.27511	7.45267	4.83476
854	1.2751	7.44909	4.8315
855	1.27491	7.44601	4.82793
856	1.27452	7.4434	4.82412
857	1.27392	7.44125	4.8201
858	1.27309	7.43952	4.81593
859	1.27201	7.43821	4.81165
860	1.27066	7.43728	4.80732
861	1.26902	7.43672	4.80298
862	1.26709	7.4365	4.79868
863	1.26483	7.4366	4.79448
864	1.26224	7.437	4.79043
865	1.2593	7.43768	4.78657
866	1.25571	7.43899	4.78292
867	1.25132	7.44117	4.77944
868	1.2463	7.44404	4.77609
869	1.24082	7.44743	4.77283
870	1.23503	7.45116	4.76962
871	1.2291	7.45506	4.7664
872	1.2232	7.45896	4.76315
873	1.2175	7.46266	4.7598
874	1.21216	7.46601	4.75633
875	1.20735	7.46882	4.75269
876	1.20323	7.47092	4.74884
877	1.19998	7.47213	4.74472
878	1.19732	7.47265	4.74042
879	1.19491	7.4728	4.736
880	1.1928	7.47257	4.73147
881	1.19101	7.47197	4.72682
882	1.18958	7.47102	4.72203
883	1.18855	7.46971	4.71712
884	1.18795	7.46805	4.71207
885	1.18783	7.46605	4.70687
886	1.18821	7.46371	4.70152
887	1.18913	7.46104	4.69601
888	1.19063	7.45805	4.69034
889	1.19275	7.45473	4.68451
890	1.19591	7.45079	4.67819
891	1.20035	7.44602	4.67119
892	1.20581	7.44059	4.66369
893	1.21203	7.43465	4.65587
894	1.21876	7.42838	4.64789
895	1.22573	7.42193	4.63994
896	1.2327	7.41547	4.63219
897	1.2394	7.40916	4.62481
898	1.24558	7.40318	4.61798
899	1.25098	7.39767	4.61187
900	1.25534	7.39281	4.60666
901	1.25841	7.38876	4.60252
902	1.26035	7.38537	4.59961
903	1.26153	7.38236	4.59781
904	1.26203	7.37973	4.59693
905	1.26193	7.37743	4.5968
906	1.26131	7.37545	4.59721
907	1.26025	7.37377	4.59799
908	1.25882	7.37235	4.59893
909	1.2571	7.37119	4.59986
910	1.25517	7.37025	4.60059
911	1.25311	7.36951	4.60092
912	1.251	7.36895	4.60066
913	1.24891	7.36855	4.59963
914	1.24657	7.36836	4.59807
915	1.2437	7.36846	4.59633
916	1.24042	7.36882	4.59439
917	1.23683	7.36943	4.59227
918	1.23303	7.37026	4.58993
919	1.22912	7.3713	4.58738
920	1.22521	7.37253	4.58461
921	1.2214	7.37392	4.5816
922	1.21778	7.37545	4.57835
923	1.21448	7.37712	4.57486
924	1.21158	7.37888	4.5711
925	1.20918	7.38074	4.56707
926	1.20715	7.38285	4.56271
927	1.20525	7.38533	4.55796
928	1.20351	7.38812	4.55289
929	1.20196	7.39113	4.54752
930	1.20061	7.39429	4.54192
931	1.19948	7.39751	4.53612
932	1.19859	7.40073	4.53016
933	1.19796	7.40385	4.52411
934	1.19761	7.40681	4.51799
935	1.19757	7.40953	4.51186
936	1.19785	7.41192	4.50577
937	1.19847	7.41391	4.49974
938	1.19973	7.4154	4.49365
939	1.20179	7.41641	4.48734
940	1.20449	7.41703	4.48086
941	1.20763	7.41739	4.47427
942	1.21106	7.41758	4.46761
943	1.2146	7.4177	4.46096
944	1.21807	7.41787	4.45435
945	1.2213	7.4182	4.44784
946	1.22412	7.41878	4.44149
947	1.22635	7.41972	4.43534
948	1.22782	7.42113	4.42946
949	1.22836	7.42311	4.42389
950	1.2279	7.42562	4.4185
951	1.22659	7.42852	4.41317
952	1.22458	7.43176	4.40791
953	1.22201	7.43529	4.40277
954	1.21903	7.43909	4.39779
955	1.21578	7.4431	4.39299
956	1.21241	7.44728	4.38843
957	1.20906	7.45159	4.38412
958	1.20587	7.45599	4.38012
959	1.20298	7.46043	4.37645
960	1.20055	7.46488	4.37316
961	1.19872	7.46929	4.37028
962	1.19738	7.4738	4.3679
963	1.19631	7.47855	4.36604
964	1.19547	7.48349	4.36464
965	1.19483	7.48857	4.36361
966	1.19435	7.49373	4.36288
967	1.194	7.49894	4.36237
968	1.19374	7.50413	4.36202
969	1.19355	7.50925	4.36174
970	1.19338	7.51426	4.36146
971	1.1932	7.5191	4.3611
972	1.19297	7.52372	4.3606
973	1.19266	7.52808	4.35987
974	1.19227	7.53224	4.35898
975	1.19181	7.53631	4.35805
976	1.19133	7.54028	4.35709
977	1.19084	7.54414	4.35612
978	1.19037	7.54789	4.35515
979	1.18996	7.55151	4.3542
980	1.18963	7.555	4.35327
981	1.1894	7.55835	4.35238
982	1.18931	7.56156	4.35154
983	1.18939	7.5646	4.35077
984	1.18966	7.56749	4.35007
985	1.19014	7.5702	4.34947
986	1.1909	7.57263	4.34893
987	1.19192	7.57473	4.34842
988	1.19317	7.57655	4.34794
989	1.19459	7.57816	4.34751
990	1.19616	7.57962	4.34713
991	1.19781	7.581	4.34681
992	1.19952	7.58235	4.34656
993	1.20122	7.58375	4.34639
994	1.20288	7.58525	4.3463
995	1.20445	7.58693	4.3463
996	1.2059	7.58883	4.3464
997	1.20716	7.59104	4.3466
998	1.20839	7.59347	4.34698
999	1.20971	7.59603	4.34757
1000	1.21109	7.59871	4.34831
1001	1.21247	7.60149	4.34918
1002	1.2138	7.60439	4.35014
1003	1.21505	7.60738	4.35114
1004	1.21616	7.61047	4.35214
1005	1.21709	7.61365	4.35311
1006	1.21779	7.61691	4.35399
1007	1.21822	7.62025	4.35477
1008	1.21832	7.62367	4.35538
1009	1.21806	7.62715	4.3558
1010	1.21732	7.63078	4.35601
1011	1.21607	7.63462	4.35604
1012	1.21441	7.63863	4.35594
1013	1.21243	7.64276	4.35572
1014	1.21022	7.64697	4.35543
1015	1.20788	7.65123	4.35509
1016	1.20549	7.65549	4.35474
1017	1.20315	7.65971	4.35441
1018	1.20095	7.66386	4.35413
1019	1.19898	7.66789	4.35394
1020	1.19734	7.67175	4.35386
1021	1.19612	7.67542	4.35393
1022	1.19526	7.67889	4.35405
1023	1.19463	7.68221	4.35411
1024	1.19419	7.68539	4.35414
1025	1.19393	7.68847	4.35419
1026	1.1938	7.69148	4.35429
1027	1.19379	7.69443	4.35448
1028	1.19386	7.69735	4.3548
1029	1.19398	7.70028	4.35529
1030	1.19413	7.70322	4.35597
1031	1.19428	7.70621	4.3569
1032	1.19439	7.70928	4.35811
1033	1.19444	7.71245	4.35963
1034	1.19459	7.71566	4.36164
1035	1.19497	7.71886	4.3642
1036	1.19552	7.72206	4.3672
1037	1.19615	7.72527	4.37052
1038	1.19681	7.72851	4.37404
1039	1.19743	7.73178	4.37765
1040	1.19794	7.73509	4.38122
1041	1.19826	7.73847	4.38465
1042	1.19834	7.74192	4.38781
1043	1.1981	7.74544	4.39059
1044	1.19748	7.74907	4.39287
1045	1.1964	7.7528	4.39454
1046	1.19475	7.75664	4.39527
1047	1.19252	7.76058	4.39498
1048	1.18982	7.76461	4.39394
1049	1.18676	7.76872	4.39238
1050	1.18346	7.77291	4.39056
1051	1.18001	7.77715	4.38872
1052	1.17654	7.78145	4.3871
1053	1.17315	7.78579	4.38597
1054	1.16996	7.79016	4.38557
1055	1.16707	7.79456	4.38614
1056	1.16459	7.79897	4.38794
1057	1.16263	7.80339	4.39121
1058	1.16128	7.80791	4.39585
1059	1.16045	7.81258	4.40153
1060	1.16004	7.81738	4.40815
1061	1.15993	7.82226	4.41559
1062	1.16001	7.82716	4.42377
1063	1.16018	7.83206	4.43257
1064	1.16031	7.83691	4.44189
1065	1.16029	7.84165	4.45163
1066	1.16003	7.84626	4.46168
1067	1.15939	7.85068	4.47193
1068	1.15827	7.85488	4.48229
1069	1.15657	7.85881	4.49265
1070	1.15439	7.86231	4.5034
1071	1.15194	7.86536	4.5149
1072	1.14922	7.86804	4.527
1073	1.14625	7.87048	4.53956
1074	1.14302	7.87278	4.55243
1075	1.13954	7.87505	4.56547
1076	1.13581	7.87739	4.57853
1077	1.13184	7.87991	4.59146
1078	1.12764	7.88272	4.60412
1079	1.1232	7.88594	4.61636
1080	1.11854	7.88965	4.62804
1081	1.11366	7.89399	4.63901
1082	1.10823	7.89904	4.64923
1083	1.10203	7.90476	4.65881
1084	1.09525	7.91103	4.66789
1085	1.08805	7.91771	4.67657
1086	1.08061	7.92469	4.68499
1087	1.07312	7.93183	4.69325
1088	1.06574	7.939	4.70147
1089	1.05866	7.94609	4.70978
1090	1.05205	7.95297	4.71829
1091	1.04608	7.9595	4.72713
1092	1.04093	7.96557	4.73641
1093	1.03679	7.97104	4.74624
1094	1.03346	7.97615	4.75659
1095	1.03064	7.98118	4.76729
1096	1.02833	7.9861	4.77828
1097	1.02649	7.99084	4.78952
1098	1.02513	7.99537	4.80097
1099	1.02421	7.99964	4.81258
1100	1.02374	8.0036	4.82429
1101	1.0237	8.0072	4.83607
1102	1.02407	8.01041	4.84787
1103	1.02484	8.01316	4.85963
1104	1.02599	8.01542	4.87132
1105	1.02752	8.01714	4.88288
1106	1.02953	8.0181	4.89437
1107	1.03213	8.01822	4.90586
1108	1.03527	8.01764	4.91737
1109	1.03887	8.01651	4.92888
1110	1.04288	8.01498	4.94042
1111	1.04725	8.01319	4.95197
1112	1.05192	8.01131	4.96354
1113	1.05683	8.00946	4.97514
1114	1.06192	8.0078	4.98678
1115	1.06714	8.00648	4.99844
1116	1.07242	8.00565	5.01014
1117	1.07771	8.00545	5.02187
1118	1.0832	8.00587	5.03352
1119	1.08909	8.00676	5.04497
1120	1.09529	8.00801	5.05631
1121	1.10174	8.00955	5.06761
1122	1.10838	8.01128	5.07894
1123	1.11513	8.0131	5.09037
1124	1.12192	8.01494	5.10197
1125	1.12868	8.01669	5.11382
1126	1.13535	8.01828	5.12599
1127	1.14185	8.0196	5.13854
1128	1.14812	8.02057	5.15156
1129	1.15408	8.0211	5.16511
1130	1.15991	8.02114	5.17924
1131	1.16579	8.02076	5.19391
1132	1.17168	8.02005	5.20904
1133	1.17751	8.01908	5.22456
1134	1.18325	8.01794	5.2404
1135	1.18885	8.01671	5.25648
1136	1.19425	8.01547	5.27273
1137	1.19942	8.01431	5.28908
1138	1.2043	8.01332	5.30545
1139	1.20884	8.01256	5.32178
1140	1.21299	8.01213	5.33799
1141	1.21672	8.01211	5.354
1142	1.22004	8.01227	5.36985
1143	1.22305	8.01237	5.38563
1144	1.22574	8.0125	5.40137
1145	1.22814	8.01272	5.4171
1146	1.23025	8.01309	5.43287
1147	1.23208	8.0137	5.44868
1148	1.23365	8.0146	5.46459
1149	1.23495	8.01587	5.48061
1150	1.23601	8.01759	5.49679
1151	1.23683	8.01981	5.51314
1152	1.23743	8.02262	5.52971
1153	1.23781	8.02608	5.54652
1154	1.23786	8.03044	5.56389
1155	1.23751	8.03578	5.58198
1156	1.2368	8.04192	5.6006
1157	1.2358	8.04869	5.61957
1158	1.23454	8.05589	5.63868
1159	1.23308	8.06335	5.65776
1160	1.23148	8.0709	5.67659
1161	1.22979	8.07834	5.69501
1162	1.22805	8.0855	5.71281
1163	1.22633	8.0922	5.7298
1164	1.22467	8.09825	5.74579
1165	1.22313	8.10349	5.76059
1166	1.22155	8.10815	5.77411
1167	1.21977	8.1126	5.78649
1168	1.21785	8.11682	5.79792
1169	1.21583	8.12077	5.80855
1170	1.21377	8.12445	5.81857
1171	1.21173	8.12782	5.82815
1172	1.20975	8.13086	5.83746
1173	1.20789	8.13355	5.84666
1174	1.2062	8.13587	5.85594
1175	1.20474	8.13778	5.86547
1176	1.20356	8.13928	5.87541
1177	1.2027	8.14034	5.88594
1178	1.20235	8.14065	5.89682
1179	1.20257	8.14007	5.9077
1180	1.20321	8.13876	5.91862
1181	1.20417	8.13689	5.92958
1182	1.20529	8.13466	5.94062
1183	1.20645	8.13222	5.95175
1184	1.20752	8.12976	5.963
1185	1.20838	8.12746	5.97439
1186	1.20888	8.12548	5.98594
1187	1.2089	8.124	5.99768
1188	1.20831	8.1232	6.00962
1189	1.20698	8.12325	6.0218
1190	1.20457	8.12432	6.03447
1191	1.20101	8.1263	6.04777
1192	1.19656	8.12901	6.06155
1193	1.1915	8.13225	6.07564
1194	1.18608	8.13581	6.0899
1195	1.18058	8.13951	6.10417
1196	1.17526	8.14313	6.11828
1197	1.17038	8.14648	6.13208
1198	1.16622	8.14937	6.14542
1199	1.16304	8.1516	6.15814
1200	1.1611	8.15296	6.17008
1201	1.16068	8.15326	6.18108
1202	1.16157	8.15259	6.19081
1203	1.16334	8.1512	6.19922
1204	1.16593	8.14918	6.20658
1205	1.1693	8.14662	6.21319
1206	1.17339	8.14359	6.21934
1207	1.17813	8.14018	6.22532
1208	1.18348	8.13647	6.23141
1209	1.18937	8.13255	6.23789
1210	1.19576	8.12849	6.24507
1211	1.20258	8.12438	6.25322
1212	1.20978	8.12031	6.26263
1213	1.21731	8.11635	6.27359
1214	1.22601	8.11183	6.28593
1215	1.2365	8.10622	6.29924
1216	1.24834	8.09986	6.31342
1217	1.26111	8.09305	6.32838
1218	1.27437	8.08611	6.34403
1219	1.2877	8.07935	6.36026
1220	1.30065	8.0731	6.377
1221	1.31281	8.06767	6.39414
1222	1.32374	8.06337	6.4116
1223	1.333	8.06052	6.42928
1224	1.34016	8.05944	6.4471
1225	1.3448	8.06044	6.46496
1226	1.34696	8.06373	6.48361
1227	1.34714	8.06907	6.50365
1228	1.34558	8.07617	6.5247
1229	1.34255	8.08472	6.54643
1230	1.33827	8.09439	6.56848
1231	1.33301	8.10488	6.59049
1232	1.32701	8.11588	6.6121
1233	1.32052	8.12708	6.63297
1234	1.31378	8.13816	6.65275
1235	1.30704	8.14882	6.67106
1236	1.30056	8.15874	6.68758
1237	1.29459	8.16761	6.70193
1238	1.28828	8.17608	6.71406
1239	1.28085	8.18489	6.72432
1240	1.2726	8.1939	6.73296
1241	1.2638	8.20294	6.74024
1242	1.25477	8.21187	6.74642
1243	1.24579	8.22053	6.75176
1244	1.23715	8.22877	6.75652
1245	1.22915	8.23644	6.76096
1246	1.22208	8.24338	6.76535
1247	1.21625	8.24945	6.76993
1248	1.21193	8.25448	6.77498
1249	1.20942	8.25833	6.78074
1250	1.20865	8.26108	6.78645
1251	1.20923	8.26295	6.79134
1252	1.21102	8.264	6.79566
1253	1.21389	8.26427	6.79967
1254	1.21769	8.26382	6.80361
1255	1.22228	8.26269	6.80776
1256	1.22753	8.26095	6.81235
1257	1.23329	8.25862	6.81766
1258	1.23942	8.25578	6.82392
1259	1.24578	8.25247	6.83141
1260	1.25223	8.24873	6.84037
1261	1.25864	8.24463	6.85106
1262	1.2654	8.23989	6.86433
1263	1.27293	8.2343	6.88044
1264	1.28109	8.22796	6.89877
1265	1.28976	8.22099	6.91868
1266	1.29881	8.2135	6.93956
1267	1.30809	8.20561	6.96078
1268	1.31748	8.19742	6.9817
1269	1.32685	8.18904	7.00171
1270	1.33607	8.18059	7.02018
1271	1.34499	8.17218	7.03648
1272	1.35349	8.16392	7.05
1273	1.36144	8.15592	7.06009
1274	1.36896	8.14785	7.06669
1275	1.37625	8.13937	7.07042
1276	1.38334	8.1306	7.07174
1277	1.39026	8.12164	7.07107
1278	1.39702	8.1126	7.06887
1279	1.40365	8.1036	7.06556
1280	1.41016	8.09475	7.0616
1281	1.41657	8.08614	7.05741
1282	1.42292	8.0779	7.05344
1283	1.42921	8.07013	7.05014
1284	1.43548	8.06295	7.04793
1285	1.44173	8.05646	7.04727
1286	1.44789	8.05052	7.04769
1287	1.45388	8.04492	7.04843
1288	1.45973	8.03965	7.04944
1289	1.46548	8.03474	7.05071
1290	1.47115	8.0302	7.0522
1291	1.47679	8.02603	7.05388
1292	1.48242	8.02224	7.05572
1293	1.48808	8.01886	7.05768
1294	1.4938	8.01587	7.05975
1295	1.49962	8.01331	7.06188
1296	1.50556	8.01117	7.06405
1297	1.51167	8.00947	7.06622
1298	1.51777	8.00831	7.06881
1299	1.5237	8.00775	7.07211
1300	1.52955	8.00771	7.07591
1301	1.53539	8.00815	7.08
1302	1.54129	8.00899	7.0842
1303	1.54733	8.01018	7.0883
1304	1.55357	8.01165	7.09208
1305	1.5601	8.01333	7.09536
1306	1.56698	8.01518	7.09792
1307	1.5743	8.01711	7.09957
1308	1.58211	8.01908	7.1001
1309	1.59051	8.02102	7.09931
1310	1.59926	8.02301	7.09716
1311	1.60816	8.02516	7.09386
1312	1.61727	8.02749	7.08956
1313	1.62666	8.02997	7.08439
1314	1.63641	8.03261	7.07851
1315	1.64659	8.0354	7.07207
1316	1.65727	8.03833	7.0652
1317	1.66852	8.0414	7.05807
1318	1.68041	8.0446	7.05082
1319	1.69303	8.04793	7.04359
1320	1.70643	8.05138	7.03654
1321	1.72069	8.05495	7.02981
1322	1.73554	8.05766	7.0236
1323	1.75075	8.05891	7.01787
1324	1.7664	8.05923	7.01242
1325	1.7826	8.05916	7.00706
1326	1.79944	8.05921	7.00157
1327	1.81702	8.05993	6.99575
1328	1.83544	8.06185	6.98941
1329	1.85481	8.06549	6.98233
1330	1.87521	8.07139	6.97433
1331	1.89675	8.08007	6.96519
1332	1.91952	8.09207	6.95472
1333	1.94362	8.10791	6.94272
1334	1.96874	8.12813	6.92955
1335	1.99454	8.15246	6.91564
1336	2.02114	8.18029	6.90094
1337	2.04868	8.21099	6.88539
1338	2.07726	8.24393	6.86892
1339	2.107	8.2785	6.85146
1340	2.13803	8.31407	6.83297
1341	2.17046	8.35001	6.81337
1342	2.2044	8.3857	6.79259
1343	2.23998	8.42051	6.77058
1344	2.27732	8.45382	6.74727
1345	2.31651	8.48501	6.7226
1346	2.35878	8.51556	6.69514
1347	2.40477	8.5471	6.66408
1348	2.45373	8.57921	6.63023
1349	2.50495	8.61146	6.59441
1350	2.55769	8.64344	6.55741
1351	2.61121	8.67473	6.52007
1352	2.6648	8.70492	6.48318
1353	2.7177	8.7336	6.44756
1354	2.76918	8.76036	6.41402
1355	2.81851	8.7848	6.38335
1356	2.86496	8.8065	6.35638
1357	2.90778	8.82507	6.33389
1358	2.94892	8.83982	6.31452
1359	2.99043	8.85076	6.2965
1360	3.03171	8.85854	6.28007
1361	3.07216	8.86378	6.26544
1362	3.11118	8.86715	6.25287
1363	3.14817	8.86926	6.24258
1364	3.18254	8.87076	6.23481
1365	3.2137	8.87228	6.22981
1366	3.24104	8.87448	6.2278
1367	3.26397	8.87798	6.22903
1368	3.28189	8.88341	6.23374
1369	3.2942	8.89143	6.24216
1370	3.29941	8.90255	6.25606
1371	3.29721	8.91642	6.27627
1372	3.2888	8.93235	6.30171
1373	3.27537	8.94962	6.33125
1374	3.25813	8.96755	6.36379
1375	3.23827	8.98544	6.39822
1376	3.21699	9.00259	6.43344
1377	3.1955	9.0183	6.46834
1378	3.17499	9.0319	6.50182
1379	3.15667	9.04268	6.53277
1380	3.14174	9.04995	6.56009
1381	3.1314	9.05304	6.58268
1382	3.12475	9.05228	6.60178
1383	3.11991	9.04867	6.61941
1384	3.11661	9.04244	6.63559
1385	3.11458	9.03385	6.65032
1386	3.11354	9.02314	6.66363
1387	3.11321	9.01057	6.67555
1388	3.11332	8.99637	6.68608
1389	3.11359	8.98081	6.69525
1390	3.11375	8.96413	6.70308
1391	3.11352	8.94657	6.70959
1392	3.11263	8.92839	6.7148
1393	3.1108	8.90984	6.71872
1394	3.10927	8.88899	6.72081
1395	3.10914	8.86437	6.72069
1396	3.1099	8.83684	6.71863
1397	3.11105	8.80731	6.71494
1398	3.11207	8.77666	6.7099
1399	3.11246	8.74578	6.70381
1400	3.11172	8.71555	6.69697
1401	3.10934	8.68687	6.68966
1402	3.10483	8.66062	6.68219
1403	3.09767	8.63769	6.67485
1404	3.08737	8.61897	6.66795
1405	3.07343	8.60535	6.66176
1406	3.05486	8.59684	6.65453
1407	3.03159	8.59247	6.64481
1408	3.00448	8.59168	6.63338
1409	2.97438	8.5939	6.62102
1410	2.94214	8.59857	6.60851
1411	2.90864	8.60512	6.59662
1412	2.87471	8.61298	6.58613
1413	2.84122	8.62157	6.57783
1414	2.80902	8.63032	6.57248
1415	2.77898	8.63865	6.57087
1416	2.75194	8.646	6.57378
1417	2.72876	8.65177	6.58198
1418	2.70881	8.65698	6.59592
1419	2.69075	8.66289	6.61502
1420	2.67438	8.66931	6.63856
1421	2.65951	8.67605	6.66578
1422	2.64595	8.68292	6.69596
1423	2.63348	8.68974	6.72836
1424	2.62192	8.69632	6.76223
1425	2.61107	8.70249	6.79684
1426	2.60074	8.70805	6.83145
1427	2.59072	8.71282	6.86532
1428	2.58082	8.71662	6.89772
1429	2.57084	8.71926	6.9279
1430	2.56078	8.72061	6.95741
1431	2.55088	8.72077	6.98805
1432	2.54125	8.71993	7.01942
1433	2.532	8.7183	7.05117
1434	2.52327	8.71607	7.08292
1435	2.51517	8.71343	7.1143
1436	2.50782	8.71059	7.14492
1437	2.50134	8.70775	7.17443
1438	2.49586	8.70509	7.20244
1439	2.49148	8.70283	7.22858
1440	2.48834	8.70115	7.25248
1441	2.48655	8.70027	7.27377
1442	2.48636	8.70023	7.29271
1443	2.48782	8.70089	7.30986
1444	2.49071	8.70206	7.32534
1445	2.4948	8.7036	7.33922
1446	2.49988	8.70533	7.35161
1447	2.50573	8.70711	7.3626
1448	2.51213	8.70875	7.37229
1449	2.51885	8.71011	7.38076
1450	2.52568	8.71101	7.38812
1451	2.53241	8.7113	7.39446
1452	2.5388	8.71082	7.39986
1453	2.54465	8.7094	7.40444
1454	2.55045	8.70681	7.4072
1455	2.55675	8.7031	7.40742
1456	2.56343	8.69848	7.40556
1457	2.57036	8.69318	7.40212
1458	2.57739	8.68743	7.39756
1459	2.58441	8.68145	7.39236
1460	2.59127	8.67547	7.387
1461	2.59784	8.66972	7.38194
1462	2.604	8.66443	7.37768
1463	2.6096	8.65981	7.37468
1464	2.61453	8.6561	7.37341
1465	2.61863	8.65352	7.37436
1466	2.62193	8.652	7.37756
1467	2.62457	8.65123	7.3825
1468	2.62662	8.65113	7.38887
1469	2.62818	8.65158	7.39634
1470	2.62931	8.65249	7.4046
1471	2.6301	8.65375	7.41333
1472	2.63063	8.65526	7.4222
1473	2.63099	8.65692	7.4309
1474	2.63124	8.65863	7.43911
1475	2.63147	8.66028	7.44651
1476	2.63177	8.66177	7.45278
1477	2.63221	8.663	7.4576
1478	2.63257	8.66455	7.46098
1479	2.63262	8.66688	7.46329
1480	2.63244	8.66976	7.46471
1481	2.63208	8.67294	7.46544
1482	2.63163	8.67615	7.46568
1483	2.63115	8.67917	7.46562
1484	2.63071	8.68173	7.46546
1485	2.63039	8.68359	7.4654
1486	2.63025	8.68451	7.46563
1487	2.63037	8.68423	7.46635
1488	2.63081	8.6825	7.46775
1489	2.63164	8.67907	7.47003
1490	2.63317	8.67376	7.47336
1491	2.63551	8.6667	7.4776
1492	2.63846	8.65817	7.48257
1493	2.6418	8.64842	7.48804
1494	2.64532	8.63772	7.4938
1495	2.64882	8.62633	7.49964
1496	2.65209	8.61454	7.50534
1497	2.65491	8.60258	7.5107
1498	2.65709	8.59075	7.51551
1499	2.6584	8.57929	7.51954
1500	2.65864	8.56847	7.5226
1501	2.65761	8.55856	7.52447
1502	2.65514	8.54901	7.52511
1503	2.65137	8.53917	7.52474
1504	2.64653	8.52917	7.5235
1505	2.64081	8.51915	7.52155
1506	2.63444	8.50925	7.51906
1507	2.62763	8.49959	7.51616
1508	2.6206	8.49032	7.51301
1509	2.61355	8.48156	7.50978
1510	2.60671	8.47345	7.5066
1511	2.60029	8.46612	7.50365
1512	2.5945	8.45971	7.50106
1513	2.58957	8.45435	7.499
1514	2.58518	8.45025	7.49724
1515	2.58091	8.44739	7.4955
1516	2.5768	8.44558	7.49377
1517	2.57287	8.44462	7.49209
1518	2.56914	8.4443	7.49048
1519	2.56564	8.44443	7.48894
1520	2.5624	8.44482	7.48749
1521	2.55945	8.44526	7.48617
1522	2.55681	8.44556	7.48498
1523	2.55452	8.44551	7.48394
1524	2.55259	8.44493	7.48307
1525	2.55106	8.44361	7.48239
1526	2.55017	8.4419	7.48216
1527	2.55004	8.44025	7.48253
1528	2.55052	8.4386	7.48335
1529	2.55147	8.43687	7.48445
1530	2.55273	8.43499	7.48568
1531	2.55416	8.43291	7.4869
1532	2.5556	8.43054	7.48794
1533	2.55691	8.42783	7.48865
1534	2.55794	8.4247	7.48888
1535	2.55853	8.42108	7.48847
1536	2.55855	8.41691	7.48727
1537	2.55783	8.41213	7.48512
1538	2.55665	8.40635	7.48167
1539	2.55536	8.39945	7.47687
1540	2.55389	8.39164	7.471
1541	2.55219	8.38318	7.46436
1542	2.55021	8.3743	7.45724
1543	2.54789	8.36524	7.44992
1544	2.54517	8.35625	7.44271
1545	2.54201	8.34756	7.43589
1546	2.53834	8.33942	7.42975
1547	2.53412	8.33207	7.42459
1548	2.52929	8.32574	7.4207
1549	2.52379	8.32068	7.41836
1550	2.51736	8.31667	7.41748
1551	2.50988	8.31333	7.41766
1552	2.50155	8.31061	7.41877
1553	2.49254	8.30847	7.4207
1554	2.48303	8.30687	7.42332
1555	2.47319	8.30578	7.42649
1556	2.46322	8.30516	7.43009
1557	2.45328	8.30496	7.43399
1558	2.44356	8.30515	7.43806
1559	2.43423	8.3057	7.44219
1560	2.42549	8.30655	7.44624
1561	2.4175	8.30769	7.45008
1562	2.40961	8.30974	7.45421
1563	2.4012	8.31317	7.45909
1564	2.39251	8.31765	7.46453
1565	2.38379	8.32285	7.47034
1566	2.37529	8.32843	7.47632
1567	2.36725	8.33408	7.48228
1568	2.35993	8.33946	7.48803
1569	2.35355	8.34425	7.49338
1570	2.34838	8.34812	7.49813
1571	2.34466	8.35074	7.5021
1572	2.34263	8.35178	7.50509
1573	2.34254	8.35091	7.50692
1574	2.3446	8.34841	7.50751
1575	2.34868	8.34483	7.50702
1576	2.35452	8.34021	7.50562
1577	2.36183	8.33462	7.50347
1578	2.37034	8.3281	7.50072
1579	2.37978	8.32072	7.49754
1580	2.38987	8.31253	7.4941
1581	2.40035	8.30358	7.49054
1582	2.41094	8.29393	7.48703
1583	2.42137	8.28364	7.48374
1584	2.43136	8.27276	7.48081
1585	2.44064	8.26135	7.47842
1586	2.44999	8.24863	7.47629
1587	2.4602	8.23406	7.47406
1588	2.47102	8.218	7.47178
1589	2.4822	8.20087	7.46949
1590	2.4935	8.18303	7.46726
1591	2.50465	8.16488	7.46512
1592	2.51541	8.14681	7.46313
1593	2.52554	8.1292	7.46132
1594	2.53478	8.11245	7.45977
1595	2.54287	8.09693	7.4585
1596	2.54959	8.08304	7.45758
1597	2.55466	8.07117	7.45706
1598	2.55795	8.06101	7.45716
1599	2.55963	8.05196	7.45799
1600	2.55994	8.04394	7.45939
1601	2.55913	8.03685	7.4612
1602	2.55743	8.03061	7.46326
1603	2.55508	8.02514	7.4654
1604	2.55231	8.02035	7.46747
1605	2.54938	8.01615	7.46931
1606	2.54652	8.01246	7.47075
1607	2.54396	8.0092	7.47164
1608	2.54195	8.00627	7.47182
1609	2.54072	8.0036	7.47112
1610	2.54011	8.00153	7.46951
1611	2.53975	8.00038	7.46716
1612	2.53958	8.00001	7.46417
1613	2.53954	8.00028	7.46067
1614	2.53956	8.00107	7.45678
1615	2.53959	8.00223	7.45261
1616	2.53957	8.00362	7.44829
1617	2.53943	8.00512	7.44393
1618	2.53911	8.00658	7.43965
1619	2.53856	8.00787	7.43557
1620	2.53771	8.00885	7.43181
1621	2.5365	8.00939	7.42849
1622	2.53526	8.00942	7.42569
1623	2.53425	8.00905	7.42333
1624	2.53335	8.00841	7.42129
1625	2.53241	8.00761	7.41945
1626	2.53129	8.00678	7.41769
1627	2.52986	8.00603	7.4159
1628	2.52798	8.00549	7.41394
1629	2.5255	8.00527	7.41171
1630	2.52229	8.0055	7.40908
1631	2.51821	8.0063	7.40592
1632	2.51313	8.00779	7.40213
1633	2.5069	8.01009	7.39757
1634	2.49885	8.01336	7.39214
1635	2.48871	8.01757	7.38587
1636	2.47693	8.02255	7.37891
1637	2.46397	8.02815	7.37141
1638	2.45028	8.0342	7.36351
1639	2.43631	8.04053	7.35535
1640	2.42252	8.04698	7.34707
1641	2.40936	8.05338	7.33883
1642	2.39728	8.05957	7.33076
1643	2.38674	8.06539	7.32301
1644	2.37819	8.07066	7.31571
1645	2.37208	8.07523	7.30902
1646	2.36822	8.07932	7.30258
1647	2.36596	8.08326	7.29598
1648	2.36514	8.08704	7.28934
1649	2.36558	8.09062	7.28277
1650	2.3671	8.094	7.27638
1651	2.36953	8.09714	7.27026
1652	2.37269	8.10002	7.26454
1653	2.37642	8.10263	7.25931
1654	2.38052	8.10494	7.25469
1655	2.38483	8.10694	7.25077
1656	2.38917	8.1086	7.24768
1657	2.39337	8.10989	7.24551
1658	2.39797	8.11077	7.24465
1659	2.40351	8.11121	7.24522
1660	2.4098	8.11125	7.24693
1661	2.41666	8.11095	7.24953
1662	2.42391	8.11036	7.25273
1663	2.43135	8.10952	7.25625
1664	2.4388	8.10847	7.25984
1665	2.44608	8.10728	7.2632
1666	2.453	8.10597	7.26608
1667	2.45938	8.10461	7.26818
1668	2.46502	8.10323	7.26925
1669	2.46974	8.10189	7.269
1670	2.47364	8.10047	7.26755
1671	2.47697	8.09886	7.2653
1672	2.47981	8.09708	7.26234
1673	2.48222	8.09516	7.25877
1674	2.48427	8.09314	7.25472
1675	2.48603	8.09104	7.25028
1676	2.48756	8.08889	7.24556
1677	2.48894	8.08672	7.24067
1678	2.49022	8.08457	7.23572
1679	2.49148	8.08245	7.23081
1680	2.49279	8.08041	7.22605
1681	2.49421	8.07846	7.22154
1682	2.49574	8.07647	7.21691
1683	2.49729	8.0743	7.2118
1684	2.49884	8.07203	7.20634
1685	2.50033	8.0697	7.20068
1686	2.50174	8.06738	7.19496
1687	2.50301	8.06514	7.18931
1688	2.50412	8.06303	7.18388
1689	2.50502	8.06111	7.1788
1690	2.50567	8.05946	7.17421
1691	2.50603	8.05812	7.17025
1692	2.50607	8.05715	7.16706
1693	2.50574	8.05663	7.16478
1694	2.50512	8.05654	7.1639
1695	2.5043	8.05681	7.16457
1696	2.50326	8.0574	7.16644
1697	2.50198	8.05828	7.16915
1698	2.50046	8.05942	7.17235
1699	2.49868	8.06078	7.17569
1700	2.49662	8.06233	7.17882
1701	2.49427	8.06403	7.18139
1702	2.49161	8.06586	7.18303
1703	2.48862	8.06777	7.18341
1704	2.4853	8.06974	7.18216
1705	2.48163	8.07174	7.17893
1706	2.47756	8.0739	7.17372
1707	2.47309	8.07637	7.16689
1708	2.46823	8.07908	7.15869
1709	2.46304	8.08198	7.14934
1710	2.45754	8.08499	7.13907
1711	2.45177	8.08808	7.12812
1712	2.44576	8.09116	7.1167
1713	2.43954	8.09419	7.10505
1714	2.43316	8.09711	7.0934
1715	2.42664	8.09986	7.08198
1716	2.42002	8.10236	7.07103
1717	2.41334	8.10458	7.06076
1718	2.40606	8.10658	7.0506
1719	2.39784	8.10849	7.03994
1720	2.38893	8.1103	7.02894
1721	2.37959	8.112	7.01778
1722	2.37008	8.11359	7.00661
1723	2.36067	8.11506	6.99562
1724	2.3516	8.1164	6.98495
1725	2.34314	8.1176	6.97479
1726	2.33555	8.11866	6.96531
1727	2.32909	8.11957	6.95666
1728	2.32403	8.12032	6.94902
1729	2.32061	8.12091	6.94255
1730	2.31875	8.12114	6.93762
1731	2.31812	8.12091	6.93424
1732	2.3186	8.12033	6.93214
1733	2.32006	8.1195	6.93101
1734	2.3224	8.11852	6.93055
1735	2.32548	8.1175	6.93046
1736	2.3292	8.11654	6.93045
1737	2.33343	8.11576	6.93022
1738	2.33806	8.11524	6.92946
1739	2.34297	8.1151	6.92789
1740	2.34804	8.11545	6.92519
1741	2.35316	8.11638	6.92108
1742	2.35905	8.11799	6.91573
1743	2.36631	8.12023	6.90956
1744	2.37461	8.12296	6.90267
1745	2.38364	8.12608	6.89516
1746	2.39306	8.12947	6.88714
1747	2.40257	8.13302	6.87869
1748	2.41182	8.13661	6.86992
1749	2.4205	8.14012	6.86092
1750	2.42828	8.14344	6.85178
1751	2.43485	8.14645	6.84262
1752	2.43987	8.14904	6.83352
1753	2.44302	8.15109	6.82458
1754	2.44431	8.15252	6.81553
1755	2.4441	8.15338	6.80609
1756	2.44259	8.15381	6.79635
1757	2.43998	8.15393	6.78639
1758	2.43647	8.15385	6.77629
1759	2.43226	8.15372	6.76615
1760	2.42756	8.15364	6.75606
1761	2.42257	8.15374	6.74608
1762	2.41749	8.15415	6.73633
1763	2.41252	8.15499	6.72687
1764	2.40787	8.15638	6.71779
1765	2.40374	8.15845	6.70919
1766	2.39966	8.16127	6.70138
1767	2.39512	8.16476	6.69449
1768	2.39024	8.16879	6.68828
1769	2.38515	8.17325	6.68251
1770	2.37996	8.17802	6.67696
1771	2.37482	8.18297	6.67139
1772	2.36983	8.18799	6.66556
1773	2.36513	8.19295	6.65924
1774	2.36084	8.19773	6.6522
1775	2.35709	8.2022	6.64421
1776	2.35399	8.20626	6.63504
1777	2.35167	8.20978	6.62444
1778	2.35022	8.21296	6.61232
1779	2.34956	8.21607	6.59886
1780	2.34956	8.21909	6.58428
1781	2.35009	8.22195	6.56877
1782	2.35104	8.22464	6.55254
1783	2.35226	8.22711	6.53579
1784	2.35364	8.22933	6.51873
1785	2.35506	8.23125	6.50157
1786	2.35638	8.23284	6.48451
1787	2.35748	8.23406	6.46775
1788	2.35823	8.23487	6.45149
1789	2.35851	8.23524	6.43595
1790	2.35836	8.23515	6.421
1791	2.35795	8.23463	6.40633
1792	2.35732	8.23372	6.39188
1793	2.35654	8.23244	6.3776
1794	2.35567	8.23084	6.36341
1795	2.35475	8.22893	6.34926
1796	2.35386	8.22676	6.33508
1797	2.35304	8.22435	6.32082
1798	2.35235	8.22175	6.30641
1799	2.35186	8.21897	6.29179
1800	2.35161	8.21606	6.2769
1801	2.35167	8.21304	6.26168
1802	2.35206	8.20964	6.24586
1803	2.35272	8.20565	6.22934
1804	2.35362	8.2012	6.21232
1805	2.3547	8.19641	6.19496
1806	2.35591	8.19143	6.17746
1807	2.35721	8.18637	6.15999
1808	2.35854	8.18137	6.14274
1809	2.35985	8.17656	6.12588
1810	2.3611	8.17206	6.1096
1811	2.36224	8.16801	6.09408
1812	2.36322	8.16454	6.07951
1813	2.36398	8.16178	6.06606
1814	2.36481	8.15959	6.05369
1815	2.36593	8.15775	6.04217
1816	2.36722	8.15626	6.03142
1817	2.36857	8.1551	6.02134
1818	2.36986	8.15425	6.01183
1819	2.37097	8.15371	6.00282
1820	2.37178	8.15347	5.9942
1821	2.37217	8.15351	5.98588
1822	2.37203	8.15382	5.97778
1823	2.37124	8.15438	5.96979
1824	2.36967	8.1552	5.96184
1825	2.36722	8.15626	5.95382
1826	2.36364	8.15779	5.94585
1827	2.35891	8.15999	5.93808
1828	2.35324	8.16271	5.93051
1829	2.34684	8.16583	5.92316
1830	2.33989	8.16923	5.91602
1831	2.33262	8.17277	5.9091
1832	2.32523	8.17632	5.90239
1833	2.31791	8.17977	5.89589
1834	2.31088	8.18297	5.88962
1835	2.30434	8.18581	5.88357
1836	2.29849	8.18816	5.87774
1837	2.29353	8.18988	5.87214
1838	2.28951	8.19098	5.8665
1839	2.28622	8.19159	5.86066
1840	2.2835	8.19181	5.85475
1841	2.28122	8.1917	5.84892
1842	2.27923	8.19136	5.84332
1843	2.27736	8.19086	5.83807
1844	2.27549	8.19027	5.83333
1845	2.27345	8.18969	5.82923
1846	2.2711	8.18919	5.82592
1847	2.26829	8.18886	5.82354
1848	2.26488	8.18877	5.82223
1849	2.26071	8.18901	5.82213
1850	2.25577	8.18939	5.82348
1851	2.25021	8.1897	5.82628
1852	2.24414	8.19001	5.83031
1853	2.23765	8.19035	5.83534
1854	2.23085	8.19077	5.84116
1855	2.22385	8.19133	5.84755
1856	2.21674	8.19205	5.85428
1857	2.20963	8.19301	5.86114
1858	2.20262	8.19423	5.86791
1859	2.19581	8.19578	5.87436
1860	2.18931	8.1977	5.88028
1861	2.18322	8.20003	5.88545
1862	2.17718	8.20294	5.89033
1863	2.17083	8.20648	5.89544
1864	2.1643	8.21055	5.90067
1865	2.15775	8.215	5.90592
1866	2.15129	8.21973	5.91108
1867	2.14507	8.22461	5.91604
1868	2.13923	8.22951	5.92068
1869	2.13389	8.23433	5.92491
1870	2.12919	8.23894	5.9286
1871	2.12527	8.24322	5.93165
1872	2.12226	8.24704	5.93395
1873	2.1203	8.25029	5.9354
1874	2.11963	8.25297	5.93558
1875	2.12025	8.25519	5.93435
1876	2.12194	8.25703	5.93201
1877	2.12449	8.25859	5.92885
1878	2.12768	8.25994	5.92516
1879	2.1313	8.26116	5.92122
1880	2.13514	8.26233	5.91735
1881	2.13897	8.26353	5.91381
1882	2.14258	8.26485	5.91092
1883	2.14577	8.26636	5.90895
1884	2.1483	8.26815	5.9082
1885	2.14997	8.27029	5.90896
1886	2.15107	8.27269	5.91127
1887	2.15201	8.27519	5.91484
1888	2.15278	8.27779	5.91945
1889	2.15335	8.28051	5.92491
1890	2.1537	8.28333	5.931
1891	2.15381	8.28628	5.93752
1892	2.15367	8.28935	5.94427
1893	2.15324	8.29254	5.95104
1894	2.15251	8.29586	5.95761
1895	2.15147	8.29932	5.9638
1896	2.15007	8.30291	5.96938
1897	2.14832	8.30665	5.97416
1898	2.14607	8.31065	5.97842
1899	2.14328	8.31499	5.9826
1900	2.14001	8.3196	5.98665
1901	2.13637	8.32441	5.99053
1902	2.13242	8.32934	5.99424
1903	2.12826	8.33434	5.99772
1904	2.12396	8.33933	6.00095
1905	2.1196	8.34423	6.0039
1906	2.11528	8.34898	6.00654
1907	2.11108	8.35351	6.00884
1908	2.10706	8.35774	6.01076
1909	2.10333	8.36162	6.01228
1910	2.09977	8.36514	6.01321
1911	2.09622	8.36842	6.01345
1912	2.09269	8.37147	6.01314
1913	2.08919	8.37434	6.01239
1914	2.08571	8.37705	6.01133
1915	2.08227	8.37965	6.01008
1916	2.07888	8.38216	6.00877
1917	2.07554	8.38463	6.00751
1918	2.07225	8.38707	6.00644
1919	2.06903	8.38954	6.00566
1920	2.06588	8.39206	6.00532
1921	2.06281	8.39467	6.00552
1922	2.05976	8.39733	6.00611
1923	2.0567	8.39999	6.00685
1924	2.05366	8.40264	6.00776
1925	2.05064	8.40528	6.00883
1926	2.04768	8.4079	6.01008
1927	2.04481	8.41051	6.01153
1928	2.04204	8.41309	6.01317
1929	2.03939	8.41564	6.01503
1930	2.0369	8.41816	6.0171
1931	2.03458	8.42064	6.01941
1932	2.03246	8.42308	6.02195
1933	2.03056	8.42547	6.02475
1934	2.02902	8.42778	6.02798
1935	2.02789	8.42999	6.03176
1936	2.02709	8.43211	6.03599
1937	2.02653	8.43418	6.04054
1938	2.02613	8.43621	6.04532
1939	2.02578	8.43823	6.0502
1940	2.02541	8.44027	6.05509
1941	2.02492	8.44235	6.05986
1942	2.02423	8.44449	6.06442
1943	2.02325	8.44672	6.06864
1944	2.02188	8.44907	6.07242
1945	2.02004	8.45155	6.07566
1946	2.01759	8.45421	6.07825
1947	2.01454	8.45707	6.08027
1948	2.01101	8.46008	6.08183
1949	2.00715	8.46319	6.08305
1950	2.00309	8.46637	6.08405
1951	1.99895	8.46957	6.08495
1952	1.99488	8.47274	6.08587
1953	1.991	8.47585	6.08692
1954	1.98744	8.47885	6.08822
1955	1.98434	8.4817	6.08989
1956	1.98183	8.48435	6.09206
1957	1.98004	8.48676	6.09483
1958	1.97906	8.4889	6.09825
1959	1.97879	8.4908	6.10221
1960	1.97911	8.4925	6.10663
1961	1.97988	8.49405	6.1114
1962	1.98098	8.49548	6.11642
1963	1.98227	8.49685	6.1216
1964	1.98363	8.49821	6.12683
1965	1.98492	8.49958	6.13202
1966	1.98603	8.50103	6.13707
1967	1.98681	8.5026	6.14189
1968	1.98714	8.50432	6.14637
1969	1.98689	8.50625	6.15041
1970	1.98599	8.50846	6.1541
1971	1.98452	8.51095	6.15759
1972	1.98261	8.51364	6.1609
1973	1.98039	8.51647	6.16404
1974	1.97797	8.51937	6.16705
1975	1.97549	8.52228	6.16994
1976	1.97306	8.52511	6.17273
1977	1.97082	8.52782	6.17544
1978	1.96887	8.53031	6.1781
1979	1.96736	8.53254	6.18071
1980	1.9664	8.53442	6.18331
1981	1.96612	8.53589	6.18592
1982	1.96658	8.53687	6.18847
1983	1.96771	8.53739	6.19091
1984	1.96938	8.53752	6.19325
1985	1.97148	8.53737	6.19552
1986	1.97388	8.53701	6.19773
1987	1.97647	8.53653	6.1999
1988	1.97912	8.53603	6.20205
1989	1.98172	8.53558	6.2042
1990	1.98415	8.53527	6.20636
1991	1.98628	8.5352	6.20856
1992	1.98801	8.53545	6.2108
1993	1.9892	8.5361	6.21312
1994	1.98999	8.5371	6.21549
1995	1.99058	8.53834	6.21789
1996	1.99097	8.53978	6.22032
1997	1.99118	8.54139	6.22276
1998	1.99122	8.54315	6.22522
[truncated: 114,247 more rows]

## Sheet: P3S1-003
Frame	T8_Head Lateral Bending	T8_Head Axial Bending	T8_Head Flexion/Extension
0	4.35299	6.31284	8.86596
1	4.31169	6.40322	8.85871
2	4.2674	6.49674	8.84957
3	4.22113	6.59236	8.83914
4	4.1739	6.68903	8.82801
5	4.1267	6.78571	8.81679
6	4.08054	6.88136	8.80609
7	4.03642	6.97492	8.79651
8	3.99533	7.06535	8.78867
9	3.95828	7.1516	8.7832
10	3.92625	7.23262	8.78071
11	3.90024	7.30736	8.78185
12	3.88124	7.37478	8.78722
13	3.87045	7.43646	8.79741
14	3.86756	7.49455	8.81209
15	3.87126	7.54886	8.8306
16	3.88024	7.59919	8.85225
17	3.89321	7.64534	8.87636
18	3.90885	7.68713	8.90224
19	3.92587	7.72434	8.92921
20	3.94297	7.75678	8.95658
21	3.95885	7.78424	8.98366
22	3.97221	7.80653	9.00976
23	3.98175	7.82343	9.03417
24	3.98619	7.83473	9.05622
25	3.98644	7.83805	9.0766
26	3.98449	7.8321	9.09652
27	3.98067	7.81829	9.11603
28	3.97533	7.79806	9.1352
29	3.96878	7.77285	9.15408
30	3.96136	7.74407	9.17273
31	3.95339	7.71316	9.19119
32	3.9452	7.68156	9.20953
33	3.93713	7.65069	9.2278
34	3.9295	7.62198	9.24604
35	3.92263	7.59687	9.26433
36	3.91685	7.57678	9.28269
37	3.91121	7.56002	9.30123
38	3.90474	7.54396	9.31993
39	3.89776	7.52861	9.33871
40	3.89057	7.51398	9.35749
41	3.88348	7.50007	9.3762
42	3.87682	7.48692	9.39475
43	3.87088	7.47451	9.41306
44	3.86599	7.46288	9.43106
45	3.86246	7.45203	9.44867
46	3.86059	7.44198	9.4658
47	3.8607	7.43273	9.48237
48	3.8631	7.42431	9.49832
49	3.86777	7.41784	9.51387
50	3.87435	7.414	9.52926
51	3.88265	7.4122	9.54442
52	3.89248	7.41179	9.55927
53	3.90367	7.41218	9.57373
54	3.91603	7.41273	9.58772
55	3.92937	7.41284	9.60116
56	3.94351	7.41188	9.61398
57	3.95827	7.40923	9.6261
58	3.97347	7.40427	9.63743
59	3.98891	7.39638	9.64791
60	4.00443	7.38495	9.65744
61	4.02091	7.37032	9.66601
62	4.03913	7.35336	9.67371
63	4.05872	7.3343	9.68059
64	4.0793	7.31335	9.6867
65	4.1005	7.2907	9.6921
66	4.12195	7.26657	9.69685
67	4.14328	7.24116	9.701
68	4.16412	7.21469	9.70461
69	4.18408	7.18736	9.70773
70	4.2028	7.15937	9.71042
71	4.21991	7.13095	9.71273
72	4.23504	7.10229	9.71473
73	4.24843	7.0723	9.71536
74	4.26067	7.04007	9.71389
75	4.27186	7.00606	9.71086
76	4.28207	6.97072	9.7068
77	4.29141	6.93452	9.70226
78	4.29997	6.89792	9.69776
79	4.30785	6.86138	9.69384
80	4.31513	6.82537	9.69105
81	4.32193	6.79035	9.68991
82	4.32832	6.75677	9.69098
83	4.33441	6.7251	9.69477
84	4.3403	6.69581	9.70183
85	4.3461	6.66827	9.7122
86	4.35177	6.64161	9.72532
87	4.3572	6.61585	9.74081
88	4.36225	6.59103	9.75832
89	4.36683	6.56721	9.7775
90	4.37079	6.5444	9.79797
91	4.37402	6.52267	9.81938
92	4.37641	6.50203	9.84136
93	4.37782	6.48255	9.86357
94	4.37815	6.46424	9.88563
95	4.37726	6.44716	9.90719
96	4.37503	6.43135	9.92789
97	4.37153	6.41695	9.94838
98	4.36693	6.40403	9.96948
99	4.36126	6.39247	9.99107
100	4.35459	6.38217	10.013
101	4.34694	6.37301	10.0352
102	4.33837	6.36489	10.0574
103	4.32893	6.35768	10.0796
104	4.31865	6.35129	10.1017
105	4.30758	6.3456	10.1234
106	4.29578	6.34051	10.1448
107	4.28327	6.33589	10.1655
108	4.27011	6.33164	10.1856
109	4.25616	6.32737	10.2049
110	4.24127	6.32293	10.2234
111	4.22549	6.31862	10.2414
112	4.20888	6.31473	10.2588
113	4.19147	6.31154	10.276
114	4.17333	6.30934	10.2931
115	4.15449	6.30842	10.3101
116	4.13501	6.30908	10.3273
117	4.11493	6.31159	10.3448
118	4.0943	6.31625	10.3628
119	4.07317	6.32335	10.3814
120	4.05159	6.33316	10.4007
121	4.02865	6.34649	10.4212
122	4.00373	6.36353	10.4427
123	3.97728	6.38366	10.4652
124	3.94977	6.40626	10.4882
125	3.92165	6.43071	10.5115
126	3.89339	6.4564	10.5348
127	3.86544	6.48271	10.5579
128	3.83827	6.50902	10.5803
129	3.81233	6.53471	10.6019
130	3.7881	6.55918	10.6224
131	3.76602	6.58181	10.6415
132	3.74658	6.60197	10.6589
133	3.72966	6.62043	10.6743
134	3.7147	6.63834	10.6879
135	3.70146	6.65567	10.7001
136	3.6897	6.67242	10.7111
137	3.67919	6.68856	10.7213
138	3.66968	6.70407	10.731
139	3.66095	6.71894	10.7405
140	3.65274	6.73316	10.7501
141	3.64484	6.74669	10.7601
142	3.63698	6.75953	10.7709
143	3.62894	6.77165	10.7828
144	3.62047	6.78304	10.7961
145	3.61141	6.79378	10.8104
146	3.60189	6.80394	10.8252
147	3.59216	6.81349	10.8404
148	3.58248	6.82239	10.856
149	3.57308	6.83062	10.872
150	3.56422	6.83813	10.8885
151	3.55614	6.8449	10.9055
152	3.54909	6.85089	10.9229
153	3.54332	6.85607	10.9408
154	3.53908	6.8604	10.9592
155	3.53661	6.86386	10.9781
156	3.53616	6.86641	10.9974
157	3.53787	6.86801	11.0174
158	3.54154	6.86869	11.0382
159	3.54695	6.86848	11.0597
160	3.55387	6.86743	11.0818
161	3.56207	6.86556	11.1043
162	3.57131	6.86293	11.1272
163	3.58137	6.85956	11.1504
164	3.59201	6.8555	11.1737
165	3.603	6.85079	11.1972
166	3.61411	6.84546	11.2205
167	3.62512	6.83956	11.2438
168	3.63578	6.83312	11.2668
169	3.64655	6.82581	11.2895
170	3.65794	6.81736	11.312
171	3.66987	6.80795	11.3345
172	3.68224	6.79772	11.3569
173	3.69497	6.78684	11.3794
174	3.70796	6.77546	11.4021
175	3.72113	6.76375	11.425
176	3.73437	6.75186	11.4481
177	3.74761	6.73996	11.4716
178	3.76074	6.7282	11.4956
179	3.77368	6.71675	11.5201
180	3.78634	6.70575	11.5453
181	3.79918	6.69483	11.5714
182	3.81262	6.68357	11.5988
183	3.82644	6.67208	11.627
184	3.84045	6.66046	11.656
185	3.85445	6.64883	11.6853
186	3.86824	6.63729	11.7147
187	3.88163	6.62595	11.7439
188	3.89441	6.61492	11.7726
189	3.90638	6.60431	11.8006
190	3.91735	6.59422	11.8276
191	3.92711	6.58476	11.8533
192	3.93547	6.57604	11.8773
193	3.94257	6.5679	11.8999
194	3.94872	6.5601	11.9211
195	3.95397	6.55267	11.9414
196	3.95836	6.54564	11.9606
197	3.96194	6.53902	11.9792
198	3.96477	6.53284	11.9972
199	3.9669	6.52711	12.0147
200	3.96837	6.52186	12.032
201	3.96924	6.51711	12.0492
202	3.96954	6.51289	12.0665
203	3.96934	6.5092	12.084
204	3.96869	6.50609	12.1019
205	3.96706	6.50364	12.1198
206	3.96407	6.50188	12.1373
207	3.95998	6.50076	12.1545
208	3.95503	6.50021	12.1714
209	3.94948	6.50016	12.1883
210	3.94357	6.50054	12.2052
211	3.93756	6.50129	12.2222
212	3.93169	6.50234	12.2395
213	3.92621	6.50362	12.2571
214	3.92137	6.50507	12.2752
215	3.91743	6.50661	12.2938
216	3.91462	6.50819	12.3131
217	3.91279	6.51008	12.3331
218	3.91155	6.51251	12.3538
219	3.91083	6.51538	12.3749
220	3.91057	6.5186	12.3965
221	3.9107	6.52204	12.4185
222	3.91116	6.52562	12.4407
223	3.91187	6.52922	12.4631
224	3.91278	6.53274	12.4855
225	3.91382	6.53607	12.508
226	3.91491	6.53911	12.5303
227	3.91601	6.54175	12.5524
228	3.91703	6.54389	12.5743
229	3.91808	6.54557	12.5956
230	3.91932	6.54691	12.6163
231	3.92072	6.54796	12.6365
232	3.92226	6.54879	12.6565
233	3.92393	6.54942	12.6765
234	3.92572	6.54992	12.6967
235	3.92759	6.55033	12.7173
236	3.92955	6.55071	12.7385
237	3.93156	6.55109	12.7606
238	3.93362	6.55153	12.7836
239	3.93569	6.55208	12.8079
240	3.93778	6.55279	12.8336
241	3.93992	6.55375	12.8613
242	3.94218	6.55498	12.8909
243	3.94452	6.55638	12.9222
244	3.94694	6.55788	12.9547
245	3.94941	6.55939	12.988
246	3.95192	6.56083	13.0217
247	3.95446	6.5621	13.0554
248	3.957	6.56313	13.0888
249	3.95953	6.56383	13.1214
250	3.96203	6.56411	13.1528
251	3.96448	6.5639	13.1827
252	3.96688	6.5631	13.2106
253	3.96951	6.56154	13.2366
254	3.97259	6.5592	13.2612
255	3.97596	6.55623	13.2845
256	3.97947	6.55278	13.3068
257	3.98297	6.549	13.3284
258	3.98631	6.54504	13.3494
259	3.98934	6.54105	13.3701
260	3.99191	6.53719	13.3907
261	3.99386	6.53359	13.4114
262	3.99505	6.53042	13.4325
263	3.99533	6.52782	13.4543
264	3.99454	6.52594	13.4768
265	3.99247	6.52479	13.5003
266	3.98913	6.52421	13.5245
267	3.98474	6.5241	13.5492
268	3.97953	6.52437	13.5742
269	3.9737	6.5249	13.5994
270	3.96747	6.52561	13.6245
271	3.96106	6.52639	13.6494
272	3.95469	6.52714	13.6739
273	3.94857	6.52775	13.6977
274	3.94291	6.52814	13.7207
275	3.93795	6.5282	13.7426
276	3.93388	6.52782	13.7634
277	3.93056	6.52706	13.7825
278	3.92764	6.52604	13.8002
279	3.92508	6.5248	13.8167
280	3.92282	6.52339	13.8322
281	3.92082	6.52185	13.8471
282	3.91901	6.52023	13.8616
283	3.91736	6.51856	13.8761
284	3.9158	6.51689	13.8909
285	3.9143	6.51525	13.9061
286	3.91279	6.5137	13.9223
287	3.91122	6.51228	13.9395
288	3.90955	6.51102	13.9582
289	3.90788	6.50978	13.9775
290	3.90636	6.50841	13.9968
291	3.90495	6.50698	14.0161
292	3.90361	6.50553	14.0358
293	3.90232	6.50413	14.056
294	3.90105	6.50281	14.077
295	3.89975	6.50164	14.0989
296	3.89841	6.50067	14.122
297	3.89698	6.49996	14.1466
298	3.89544	6.49955	14.1727
299	3.89375	6.4995	14.2007
300	3.89189	6.49986	14.2307
301	3.89023	6.50043	14.2627
302	3.88906	6.50101	14.2966
303	3.88818	6.50167	14.3322
304	3.88741	6.50251	14.3693
305	3.88655	6.5036	14.4078
306	3.88541	6.50502	14.4475
307	3.88381	6.50686	14.4884
308	3.88155	6.50919	14.5303
309	3.87844	6.51211	14.573
310	3.87429	6.51569	14.6164
311	3.86891	6.52001	14.6604
312	3.86212	6.52515	14.7048
313	3.8535	6.53141	14.7499
314	3.84301	6.53888	14.796
315	3.83099	6.54734	14.843
316	3.81778	6.55659	14.8909
317	3.80372	6.56642	14.9396
318	3.78914	6.57662	14.9891
319	3.7744	6.58697	15.0394
320	3.75981	6.59726	15.0904
321	3.74574	6.6073	15.142
322	3.7325	6.61686	15.1942
323	3.72046	6.62573	15.2469
324	3.70994	6.63371	15.3002
325	3.7	6.64089	15.3532
326	3.68967	6.64753	15.4057
327	3.67925	6.65374	15.4579
328	3.66904	6.65959	15.5104
329	3.65934	6.66518	15.5635
330	3.65044	6.6706	15.6177
331	3.64264	6.67594	15.6734
332	3.63625	6.68129	15.731
333	3.63155	6.68673	15.7909
334	3.62884	6.69237	15.8536
335	3.62843	6.69828	15.9195
336	3.63062	6.70456	15.9891
337	3.63615	6.71086	16.0624
338	3.6452	6.71686	16.1392
339	3.65715	6.7227	16.2191
340	3.67141	6.72852	16.3017
341	3.68736	6.73445	16.3867
342	3.7044	6.74063	16.4736
343	3.72193	6.74721	16.5622
344	3.73934	6.75432	16.652
345	3.75602	6.76209	16.7426
346	3.77137	6.77065	16.8337
347	3.78479	6.78015	16.9249
348	3.79566	6.79072	17.0159
349	3.80484	6.80266	17.1075
350	3.81354	6.81604	17.2009
351	3.82166	6.83061	17.2957
352	3.82914	6.84609	17.3917
353	3.8359	6.86224	17.4884
354	3.84185	6.87879	17.5858
355	3.84692	6.89549	17.6834
356	3.85103	6.91207	17.781
357	3.8541	6.92828	17.8783
358	3.85605	6.94385	17.975
359	3.8568	6.95852	18.0708
360	3.85628	6.97203	18.1654
361	3.85396	6.98515	18.2596
362	3.84959	6.99864	18.3544
363	3.84351	7.01225	18.4494
364	3.83604	7.02572	18.5443
365	3.82753	7.03879	18.6389
366	3.81831	7.05122	18.733
367	3.80871	7.06275	18.8261
368	3.79908	7.07312	18.9182
369	3.78973	7.08208	19.0088
370	3.78103	7.08939	19.0977
371	3.7733	7.09477	19.1847
372	3.76688	7.09799	19.2694
373	3.76133	7.09985	19.3522
374	3.75598	7.1011	19.4332
375	3.75088	7.1015	19.5127
376	3.74606	7.10075	19.5908
377	3.74155	7.0986	19.6674
378	3.7374	7.09477	19.7427
379	3.73362	7.08898	19.8167
380	3.73027	7.08097	19.8896
381	3.72737	7.07047	19.9614
382	3.72496	7.05719	20.0321
383	3.72308	7.04088	20.1019
384	3.72176	7.02125	20.1708
385	3.7206	6.99844	20.2382
386	3.7193	6.97282	20.3033
387	3.71807	6.94449	20.3666
388	3.7171	6.91356	20.4285
389	3.71661	6.88014	20.4892
390	3.71679	6.84432	20.5492
391	3.71786	6.80621	20.6089
392	3.72001	6.76592	20.6685
393	3.72345	6.72354	20.7284
394	3.72838	6.6792	20.789
395	3.73501	6.63298	20.8507
396	3.74355	6.58501	20.9138
397	3.75371	6.53442	20.9785
398	3.76513	6.48055	21.0447
399	3.77781	6.42381	21.1118
400	3.79178	6.36461	21.1797
401	3.80705	6.30333	21.2479
402	3.82365	6.24039	21.316
403	3.8416	6.17618	21.3837
404	3.8609	6.11111	21.4507
405	3.88159	6.04558	21.5165
406	3.90366	5.97999	21.5809
407	3.92715	5.91474	21.6434
408	3.95205	5.85022	21.7037
409	3.97888	5.78634	21.7628
410	4.00794	5.72258	21.8217
411	4.03894	5.65874	21.8801
412	4.07159	5.59465	21.9376
413	4.10562	5.5301	21.9941
414	4.14074	5.4649	22.049
415	4.17667	5.39886	22.1022
416	4.21312	5.33177	22.1533
417	4.24981	5.26345	22.2019
418	4.28646	5.1937	22.2478
419	4.32278	5.12232	22.2906
420	4.35848	5.04912	22.33
421	4.39387	4.97477	22.3651
422	4.42947	4.89992	22.3958
423	4.46526	4.82433	22.4228
424	4.50127	4.74774	22.4466
425	4.53749	4.66989	22.468
426	4.57395	4.59054	22.4876
427	4.61066	4.50944	22.5061
428	4.64762	4.42632	22.524
429	4.68485	4.34096	22.5422
430	4.72237	4.25308	22.5612
431	4.76019	4.16246	22.5817
432	4.79834	4.06883	22.6044
433	4.83721	3.97204	22.6291
434	4.87705	3.87225	22.6552
435	4.91762	3.76972	22.6821
436	4.95872	3.6647	22.7096
437	5.00011	3.55742	22.7372
438	5.04157	3.44813	22.7646
439	5.08286	3.33709	22.7915
440	5.12378	3.22452	22.8173
441	5.16407	3.11069	22.8417
442	5.20351	2.99583	22.8645
443	5.24187	2.88018	22.8851
444	5.27891	2.76399	22.9033
445	5.31445	2.64651	22.9182
446	5.34861	2.52699	22.9299
447	5.38163	2.40568	22.9389
448	5.41375	2.28284	22.9459
449	5.4452	2.15871	22.9515
450	5.47624	2.03355	22.9565
451	5.5071	1.90761	22.9614
452	5.53804	1.78114	22.9668
453	5.5693	1.6544	22.9736
454	5.60114	1.52763	22.9821
455	5.63382	1.40109	22.9933
456	5.66758	1.27504	23.0075
457	5.70265	1.14781	23.0259
458	5.73891	1.01806	23.0482
459	5.77609	0.886544	23.0735
460	5.81392	0.754005	23.1009
461	5.85213	0.621194	23.1295
462	5.89044	0.488859	23.1584
463	5.92856	0.357746	23.1867
464	5.96622	0.228605	23.2134
465	6.00313	0.102181	23.2378
466	6.039	-0.0207764	23.2588
467	6.07353	-0.139521	23.2756
468	6.10643	-0.253305	23.2872
469	6.13721	-0.362349	23.2934
470	6.16589	-0.467609	23.2948
471	6.19289	-0.569439	23.2923
472	6.21865	-0.668197	23.2866
473	6.24359	-0.764236	23.2785
474	6.26815	-0.857914	23.2689
475	6.29276	-0.949587	23.2585
476	6.31788	-1.03961	23.2482
477	6.34392	-1.12834	23.2387
478	6.37134	-1.21613	23.2309
479	6.40057	-1.30334	23.2255
480	6.43207	-1.39033	23.2233
481	6.46594	-1.47684	23.2241
482	6.5018	-1.56232	23.2269
483	6.5393	-1.64667	23.2313
484	6.57809	-1.72982	23.2368
485	6.61784	-1.81167	23.2432
486	6.65819	-1.89214	23.2501
487	6.69881	-1.97115	23.2571
488	6.73934	-2.0486	23.2638
489	6.77945	-2.12441	23.2699
490	6.81878	-2.1985	23.2749
491	6.85698	-2.27077	23.2786
492	6.89371	-2.34115	23.2805
493	6.92939	-2.40975	23.2809
494	6.96466	-2.47674	23.2802
495	6.99952	-2.54211	23.2786
496	7.03396	-2.60586	23.2762
497	7.06795	-2.66797	23.2732
498	7.1015	-2.72843	23.2698
499	7.13458	-2.78723	23.266
500	7.1672	-2.84437	23.262
501	7.19934	-2.89983	23.258
502	7.231	-2.95361	23.2541
503	7.26216	-3.00569	23.2505
504	7.29281	-3.05606	23.2472
505	7.3227	-3.10454	23.2444
506	7.35168	-3.15103	23.2421
507	7.37989	-3.19562	23.2399
508	7.40748	-3.23843	23.2379
509	7.43461	-3.27955	23.2358
510	7.46141	-3.31909	23.2336
511	7.48804	-3.35716	23.2311
512	7.51465	-3.39387	23.2282
513	7.54139	-3.42931	23.2248
514	7.5684	-3.4636	23.2206
515	7.59583	-3.49683	23.2157
516	7.62382	-3.52912	23.2097
517	7.65248	-3.56079	23.2025
518	7.68168	-3.59192	23.1938
519	7.71128	-3.62227	23.1839
520	7.74115	-3.65161	23.1732
521	7.77115	-3.6797	23.1619
522	7.80113	-3.70629	23.1504
523	7.83095	-3.73114	23.1389
524	7.86047	-3.75402	23.1278
525	7.88955	-3.77468	23.1174
526	7.91806	-3.79287	23.108
527	7.94585	-3.80836	23.0999
528	7.97279	-3.82091	23.0934
529	7.99864	-3.83008	23.0886
530	8.0234	-3.83586	23.0852
531	8.0473	-3.83864	23.0831
532	8.07055	-3.83881	23.0819
533	8.09337	-3.83674	23.0814
534	8.11597	-3.83283	23.0813
535	8.13859	-3.82745	23.0814
536	8.16142	-3.821	23.0814
537	8.1847	-3.81387	23.081
538	8.20864	-3.80643	23.08
539	8.23346	-3.79908	23.0782
540	8.25938	-3.79221	23.0752
541	8.28678	-3.78479	23.0711
542	8.31568	-3.77577	23.0664
543	8.34572	-3.76544	23.0612
544	8.37657	-3.75413	23.0555
545	8.40786	-3.74214	23.0494
546	8.43924	-3.72977	23.0431
547	8.47037	-3.71735	23.0366
548	8.50089	-3.70518	23.0301
549	8.53045	-3.69356	23.0237
550	8.5587	-3.6828	23.0174
551	8.58528	-3.67322	23.0115
552	8.60984	-3.66512	23.0059
553	8.63309	-3.65868	23.001
554	8.65585	-3.65367	22.9967
555	8.67796	-3.64981	22.993
556	8.69927	-3.64679	22.9895
557	8.71962	-3.64433	22.986
558	8.73884	-3.64212	22.9825
559	8.75678	-3.63987	22.9785
560	8.77329	-3.63729	22.9741
561	8.78819	-3.63408	22.9689
562	8.80134	-3.62995	22.9627
563	8.81258	-3.62461	22.9554
564	8.82175	-3.61776	22.9467
565	8.82894	-3.61109	22.9369
566	8.83439	-3.606	22.9265
567	8.83814	-3.60176	22.9154
568	8.84024	-3.59763	22.9036
569	8.84075	-3.59287	22.891
570	8.83971	-3.58674	22.8777
571	8.83718	-3.57851	22.8635
572	8.8332	-3.56744	22.8484
573	8.82783	-3.55279	22.8325
574	8.82112	-3.53383	22.8156
575	8.81312	-3.50981	22.7977
576	8.80388	-3.48001	22.7789
577	8.79317	-3.44557	22.7589
578	8.78078	-3.40802	22.7377
579	8.76683	-3.36721	22.7153
580	8.75139	-3.32297	22.692
581	8.73457	-3.27515	22.6677
582	8.71646	-3.22359	22.6427
583	8.69716	-3.16814	22.6169
584	8.67676	-3.10863	22.5905
585	8.65536	-3.04491	22.5636
586	8.63304	-2.97682	22.5363
587	8.60991	-2.9042	22.5086
588	8.58605	-2.8269	22.4808
589	8.56089	-2.74422	22.4515
590	8.53398	-2.65586	22.4197
591	8.50557	-2.56233	22.3862
592	8.47589	-2.4641	22.3515
593	8.44519	-2.36167	22.3162
594	8.41372	-2.25551	22.281
595	8.38173	-2.14613	22.2466
596	8.34946	-2.034	22.2134
597	8.31715	-1.91962	22.1822
598	8.28505	-1.80348	22.1536
599	8.2534	-1.68606	22.1282
600	8.22245	-1.56786	22.1066
601	8.19185	-1.44684	22.0891
602	8.16109	-1.32121	22.0754
603	8.1302	-1.19174	22.0649
604	8.0992	-1.05924	22.0568
605	8.06814	-0.924497	22.0507
606	8.03704	-0.788317	22.0458
607	8.00594	-0.651491	22.0417
608	7.97488	-0.514812	22.0378
609	7.94389	-0.379074	22.0333
610	7.91302	-0.245071	22.0278
611	7.88231	-0.113594	22.0206
612	7.85181	0.014563	22.0112
613	7.82128	0.140958	21.9999
614	7.79054	0.267448	21.9876
615	7.75969	0.393689	21.9745
616	7.72884	0.519336	21.9608
617	7.6981	0.644046	21.9467
618	7.66755	0.767475	21.9322
619	7.63732	0.889279	21.9175
620	7.60749	1.00911	21.9029
621	7.57817	1.12664	21.8884
622	7.54945	1.24151	21.8743
623	7.52144	1.35337	21.8607
624	7.49424	1.4619	21.8478
625	7.4677	1.56768	21.836
626	7.44161	1.67149	21.8255
627	7.416	1.77321	21.8159
628	7.39087	1.87272	21.8069
629	7.36623	1.96993	21.798
630	7.3421	2.06471	21.789
631	7.3185	2.15696	21.7796
632	7.29544	2.24657	21.7692
633	7.27293	2.33343	21.7577
634	7.25101	2.41744	21.7447
635	7.22968	2.49847	21.7297
636	7.20898	2.57643	21.7126
637	7.18878	2.65009	21.6933
638	7.16902	2.71879	21.6726
639	7.14973	2.78327	21.6504
640	7.13098	2.84427	21.6269
641	7.11281	2.90254	21.6023
642	7.09527	2.9588	21.5766
643	7.07841	3.0138	21.5501
644	7.06229	3.06829	21.5228
645	7.04694	3.123	21.4948
646	7.03243	3.17866	21.4664
647	7.01879	3.23603	21.4376
648	7.00609	3.29583	21.4085
649	6.99459	3.3579	21.379
650	6.98443	3.42134	21.3491
651	6.97541	3.48577	21.3186
652	6.96737	3.55079	21.2875
653	6.96012	3.61604	21.2557
654	6.95348	3.68113	21.2233
655	6.94727	3.74568	21.1903
656	6.94131	3.80931	21.1565
657	6.93541	3.87164	21.1219
658	6.9294	3.93229	21.0866
659	6.92309	3.99088	21.0504
660	6.91631	4.04702	21.0134
661	6.90938	4.10101	20.9754
662	6.90273	4.15343	20.9364
663	6.89629	4.20438	20.8965
664	6.88998	4.25394	20.8558
665	6.88374	4.30221	20.8143
666	6.8775	4.34927	20.7722
667	6.87118	4.3952	20.7295
668	6.86473	4.4401	20.6862
669	6.85806	4.48406	20.6426
670	6.85111	4.52716	20.5985
671	6.84382	4.56949	20.5542
672	6.8361	4.61113	20.5097
673	6.82756	4.6514	20.4641
674	6.81803	4.68975	20.4167
675	6.80776	4.7265	20.368
676	6.79702	4.76199	20.3183
677	6.78607	4.79653	20.2682
678	6.77517	4.83046	20.2182
679	6.76459	4.8641	20.1686
680	6.75459	4.89777	20.12
681	6.74543	4.9318	20.0727
682	6.73737	4.96651	20.0272
683	6.73068	5.00222	19.984
684	6.72562	5.03926	19.9436
685	6.72231	5.07726	19.9059
686	6.72057	5.11566	19.8704
687	6.72015	5.15444	19.8368
688	6.7208	5.19358	19.8049
689	6.72229	5.23307	19.7744
690	6.72438	5.27289	19.745
691	6.72683	5.31302	19.7164
692	6.72938	5.35346	19.6883
693	6.73182	5.39418	19.6605
694	6.73388	5.43517	19.6327
695	6.73535	5.47642	19.6045
696	6.73596	5.5179	19.5757
697	6.73645	5.55963	19.547
698	6.73755	5.60164	19.5191
699	6.739	5.64391	19.4917
700	6.74056	5.68647	19.4647
701	6.742	5.7293	19.438
702	6.74306	5.77243	19.4114
703	6.74351	5.81584	19.3847
704	6.7431	5.85955	19.3577
705	6.74158	5.90357	19.3302
706	6.73873	5.94789	19.3022
707	6.73428	5.99252	19.2734
708	6.728	6.03747	19.2436
709	6.71947	6.0831	19.2124
710	6.7087	6.12963	19.1796
711	6.69605	6.17686	19.1456
712	6.68192	6.2246	19.1108
713	6.66668	6.27264	19.0755
714	6.65071	6.32078	19.0401
715	6.63439	6.36882	19.0051
716	6.61811	6.41657	18.9708
717	6.60224	6.46381	18.9375
718	6.58716	6.51036	18.9056
719	6.57326	6.556	18.8756
720	6.56091	6.60054	18.8477
721	6.55003	6.64419	18.8213
722	6.54013	6.68731	18.7954
723	6.53102	6.7299	18.7702
724	6.52252	6.77199	18.7459
725	6.51442	6.81357	18.7227
726	6.50655	6.85466	18.7007
727	6.4987	6.89527	18.6801
728	6.49068	6.93541	18.6612
729	6.4823	6.97509	18.644
730	6.47338	7.01432	18.6289
731	6.4637	7.05311	18.6159
732	6.4531	7.09147	18.6052
733	6.44167	7.13069	18.5975
734	6.4297	7.1716	18.5928
735	6.41725	7.21347	18.5907
736	6.40437	7.25559	18.5908
737	6.39112	7.29724	18.5927
738	6.37755	7.33773	18.596
739	6.36373	7.37632	18.6002
740	6.34971	7.41232	18.605
741	6.33556	7.445	18.61
742	6.32133	7.47366	18.6147
743	6.3071	7.49758	18.6187
744	6.29292	7.51605	18.6216
745	6.27865	7.52859	18.6246
746	6.26412	7.53566	18.6289
747	6.24937	7.53799	18.6342
748	6.23446	7.5363	18.64
749	6.21944	7.53129	18.6459
750	6.20435	7.52369	18.6517
751	6.18924	7.51422	18.6568
752	6.17415	7.50359	18.661
753	6.15914	7.49252	18.6638
754	6.14424	7.48174	18.6649
755	6.1295	7.47195	18.6638
756	6.11497	7.46388	18.6603
757	6.09996	7.45565	18.6538
758	6.08396	7.4453	18.6443
759	6.06734	7.43339	18.6325
760	6.05043	7.42048	18.6188
761	6.03359	7.40714	18.6038
762	6.01716	7.39394	18.5879
763	6.00149	7.38143	18.5717
764	5.98693	7.37018	18.5557
765	5.97383	7.36075	18.5403
766	5.96255	7.3537	18.5262
767	5.95342	7.3496	18.5138
768	5.9468	7.349	18.5036
769	5.94301	7.35206	18.4961
770	5.94186	7.35826	18.491
771	5.94295	7.36716	18.4878
772	5.94591	7.37832	18.4859
773	5.95032	7.3913	18.4846
774	5.95581	7.40566	18.4835
775	5.96197	7.42096	18.4819
776	5.96841	7.43675	18.4792
777	5.97475	7.4526	18.4749
778	5.98059	7.46807	18.4684
779	5.98553	7.48271	18.459
780	5.98919	7.49608	18.4463
781	5.99206	7.50872	18.4302
782	5.99486	7.52144	18.4113
783	5.99758	7.53423	18.3901
784	6.00021	7.54709	18.3668
785	6.00274	7.56	18.3419
786	6.00514	7.57295	18.3157
787	6.0074	7.58594	18.2886
788	6.00951	7.59896	18.261
789	6.01146	7.612	18.2333
790	6.01321	7.62505	18.2057
791	6.01477	7.63811	18.1787
792	6.01611	7.65116	18.1527
793	6.01666	7.6645	18.1274
794	6.01606	7.67831	18.1023
795	6.01464	7.69244	18.0774
796	6.01273	7.70674	18.0523
797	6.01064	7.72106	18.0272
798	6.00871	7.73525	18.0017
799	6.00726	7.74916	17.9758
800	6.00662	7.76264	17.9494
801	6.00711	7.77552	17.9223
802	6.00905	7.78767	17.8945
803	6.01278	7.79893	17.8657
804	6.01862	7.80914	17.8358
805	6.02727	7.81779	17.8047
806	6.03884	7.82473	17.772
807	6.05274	7.83031	17.7382
808	6.06835	7.83493	17.7035
809	6.0851	7.83895	17.6681
810	6.10238	7.84275	17.6323
811	6.11959	7.84672	17.5964
812	6.13614	7.85122	17.5605
813	6.15143	7.85664	17.525
814	6.16487	7.86336	17.4901
815	6.17586	7.87175	17.4561
816	6.1838	7.8822	17.4232
817	6.18853	7.89428	17.3913
818	6.1906	7.90733	17.3599
819	6.19047	7.92132	17.329
820	6.18862	7.93625	17.2985
821	6.18551	7.9521	17.2684
822	6.1816	7.96885	17.2386
823	6.17738	7.9865	17.209
824	6.17329	8.00503	17.1795
825	6.16982	8.02443	17.1502
826	6.16743	8.04468	17.1208
827	6.16658	8.06577	17.0914
828	6.16775	8.08769	17.0619
829	6.1699	8.11178	17.0311
830	6.17188	8.13891	16.9983
831	6.17394	8.16837	16.9642
832	6.17635	8.19941	16.9295
833	6.17936	8.23132	16.8948
834	6.18323	8.26337	16.861
835	6.18824	8.29482	16.8286
836	6.19463	8.32496	16.7984
837	6.20267	8.35307	16.7711
838	6.21262	8.3784	16.7473
839	6.22474	8.40026	16.7278
840	6.23931	8.4179	16.7133
841	6.25662	8.43169	16.7003
842	6.27658	8.44264	16.6856
843	6.29886	8.45102	16.6707
844	6.32314	8.45711	16.6573
845	6.34908	8.46118	16.6467
846	6.37634	8.46351	16.6405
847	6.40461	8.46438	16.6403
848	6.43354	8.46406	16.6473
849	6.46282	8.46284	16.6633
850	6.49211	8.46101	16.6897
851	6.52108	8.45884	16.7279
852	6.54942	8.45664	16.7796
853	6.57796	8.45298	16.8457
854	6.60762	8.4467	16.9254
855	6.63814	8.43839	17.017
856	6.66931	8.42866	17.1191
857	6.70087	8.41812	17.23
858	6.73257	8.40737	17.3483
859	6.76418	8.397	17.4725
860	6.79544	8.38762	17.6009
861	6.8261	8.37981	17.732
862	6.8559	8.37417	17.8644
863	6.88457	8.37129	17.9964
864	6.91186	8.37174	18.1266
865	6.9381	8.3749	18.2606
866	6.96381	8.37973	18.4037
867	6.98895	8.3862	18.5538
868	7.01347	8.39429	18.7088
869	7.03734	8.40397	18.8666
870	7.06051	8.4152	19.025
871	7.08295	8.42796	19.1819
872	7.10462	8.44219	19.3352
873	7.12548	8.45786	19.4826
874	7.1455	8.47492	19.6222
875	7.16462	8.49333	19.7518
876	7.18283	8.51302	19.8692
877	7.19957	8.53579	19.977
878	7.21454	8.5628	20.0793
879	7.22804	8.5931	20.1759
880	7.24037	8.62571	20.2668
881	7.25185	8.65969	20.3519
882	7.26279	8.69407	20.4312
883	7.27351	8.7279	20.5046
884	7.28434	8.76021	20.572
885	7.29561	8.79006	20.6333
886	7.30764	8.81649	20.6885
887	7.32076	8.83854	20.7375
888	7.33531	8.85526	20.7803
889	7.35198	8.86718	20.8173
890	7.37085	8.87566	20.8487
891	7.39135	8.88103	20.8745
892	7.4129	8.88359	20.8944
893	7.43494	8.88365	20.9083
894	7.45689	8.88154	20.9159
895	7.47816	8.87756	20.9171
896	7.49819	8.87202	20.9117
897	7.5164	8.86524	20.8994
898	7.5322	8.85752	20.8801
899	7.54502	8.84918	20.8537
900	7.55428	8.84053	20.8198
901	7.55988	8.83105	20.7773
902	7.56239	8.82007	20.7255
903	7.56222	8.80767	20.6653
904	7.55979	8.79394	20.5975
905	7.55551	8.77897	20.5228
906	7.54979	8.76284	20.4422
907	7.54305	8.74565	20.3563
908	7.5357	8.72749	20.2662
909	7.52816	8.70843	20.1725
910	7.52084	8.68856	20.076
911	7.51415	8.66795	19.9777
912	7.50851	8.64669	19.8783
913	7.50315	8.62331	19.7728
914	7.49712	8.5968	19.657
915	7.49055	8.56791	19.5332
916	7.48358	8.5374	19.4036
917	7.47636	8.506	19.2704
918	7.46905	8.47447	19.136
919	7.4618	8.44356	19.0026
920	7.45478	8.41401	18.8723
921	7.44816	8.38655	18.7475
922	7.44211	8.36192	18.6304
923	7.43682	8.34087	18.5232
924	7.43246	8.32413	18.4281
925	7.42855	8.31182	18.3412
926	7.42461	8.30324	18.2574
927	7.4208	8.29783	18.1775
928	7.4173	8.29504	18.1022
929	7.41429	8.29431	18.0323
930	7.41193	8.29511	17.9687
931	7.41039	8.29686	17.9121
932	7.40983	8.29903	17.8632
933	7.41042	8.30106	17.823
934	7.41232	8.30239	17.792
935	7.41568	8.30248	17.7712
936	7.42068	8.30078	17.7613
937	7.42773	8.29843	17.7647
938	7.43694	8.29677	17.7821
939	7.44795	8.29552	17.8118
940	7.46044	8.29442	17.8519
941	7.47407	8.29318	17.9005
942	7.4885	8.29155	17.9559
943	7.50339	8.28924	18.0162
944	7.51841	8.28598	18.0795
945	7.53322	8.2815	18.1441
946	7.54749	8.27551	18.2081
947	7.5609	8.26774	18.2698
948	7.5731	8.2579	18.3272
949	7.58485	8.24501	18.3849
950	7.59701	8.22875	18.448
951	7.60939	8.20985	18.515
952	7.6218	8.18901	18.5846
953	7.63404	8.16695	18.6554
954	7.64591	8.14437	18.7261
955	7.65721	8.12198	18.7954
956	7.66773	8.10049	18.8619
957	7.67727	8.0806	18.9243
958	7.68562	8.06303	18.9811
959	7.69256	8.04847	19.0311
960	7.69788	8.03763	19.0729
961	7.70169	8.02963	19.1081
962	7.70428	8.02315	19.139
963	7.70573	8.01821	19.1657
964	7.70608	8.01483	19.1883
965	7.70543	8.01304	19.2067
966	7.70382	8.01286	19.221
967	7.70133	8.01432	19.2312
968	7.69803	8.01744	19.2373
969	7.69397	8.02226	19.2394
970	7.68925	8.02879	19.2375
971	7.68391	8.03707	19.2316
972	7.67804	8.04711	19.2217
973	7.6711	8.06081	19.2062
974	7.66272	8.07932	19.1843
975	7.65312	8.10162	19.1566
976	7.64255	8.12666	19.1241
977	7.63125	8.15339	19.0875
978	7.61948	8.18079	19.0476
979	7.60746	8.2078	19.0054
980	7.59544	8.2334	18.9617
981	7.58364	8.25653	18.9171
982	7.57231	8.27615	18.8727
983	7.56167	8.29121	18.8293
984	7.55195	8.30069	18.7875
985	7.54299	8.30477	18.745
986	7.53444	8.30473	18.699
987	7.52624	8.30113	18.6505
988	7.5183	8.29451	18.6004
989	7.51056	8.28542	18.5496
990	7.50295	8.27443	18.499
991	7.49539	8.26208	18.4494
992	7.48783	8.24891	18.4017
993	7.48019	8.23549	18.3569
994	7.47241	8.22237	18.3158
995	7.46443	8.21008	18.2794
996	7.45618	8.19919	18.2485
997	7.44735	8.18853	18.2227
998	7.43779	8.17676	18.2008
999	7.42774	8.16417	18.1824
1000	7.4174	8.15103	18.1672
1001	7.40699	8.13762	18.1548
1002	7.39673	8.12422	18.1449
1003	7.38684	8.11112	18.1372
1004	7.37754	8.0986	18.1313
1005	7.36905	8.08694	18.1269
1006	7.36158	8.07641	18.1237
1007	7.35536	8.0673	18.1212
1008	7.3506	8.0599	18.1192
1009	7.34742	8.05434	18.1182
1010	7.34567	8.0504	18.1189
1011	7.34515	8.04784	18.1214
1012	7.34564	8.04639	18.1255
1013	7.34694	8.0458	18.131
1014	7.34885	8.0458	18.1379
1015	7.35114	8.04615	18.146
1016	7.35363	8.04657	18.1554
1017	7.3561	8.04683	18.1658
1018	7.35834	8.04665	18.1771
1019	7.36015	8.04579	18.1893
1020	7.36132	8.04398	18.2023
1021	7.36236	8.04111	18.2169
1022	7.36382	8.03739	18.2339
1023	7.36555	8.03305	18.2527
1024	7.36742	8.0283	18.273
1025	7.36927	8.02339	18.2944
1026	7.37096	8.01853	18.3164
1027	7.37235	8.01395	18.3386
1028	7.37329	8.00988	18.3607
1029	7.37364	8.00654	18.3822
1030	7.37324	8.00415	18.4026
1031	7.37197	8.00294	18.4217
1032	7.36965	8.00314	18.4389
1033	7.36621	8.00559	18.4552
1034	7.36175	8.01057	18.4718
1035	7.35639	8.0175	18.4885
1036	7.35029	8.02575	18.5048
1037	7.34359	8.03472	18.5205
1038	7.33643	8.04382	18.5353
1039	7.32895	8.05244	18.5489
1040	7.3213	8.05996	18.5611
1041	7.31362	8.06579	18.5715
1042	7.30606	8.06933	18.5798
1043	7.29877	8.06997	18.5858
1044	7.29189	8.0671	18.5892
1045	7.28498	8.06107	18.5903
1046	7.2776	8.05276	18.5895
1047	7.26989	8.04235	18.5868
1048	7.26202	8.03006	18.5824
1049	7.25412	8.01609	18.5762
1050	7.24634	8.00062	18.5683
1051	7.23885	7.98386	18.5588
1052	7.23178	7.96601	18.5475
1053	7.22529	7.94726	18.5347
1054	7.21952	7.92782	18.5202
1055	7.21463	7.90788	18.5042
1056	7.21076	7.88765	18.4867
1057	7.20775	7.86598	18.4667
1058	7.20533	7.84195	18.4436
1059	7.2035	7.81603	18.4178
1060	7.20223	7.78873	18.3898
1061	7.20153	7.76053	18.3603
1062	7.20138	7.73194	18.3296
1063	7.20178	7.70344	18.2983
1064	7.20271	7.67552	18.267
1065	7.20417	7.64868	18.236
1066	7.20616	7.62342	18.206
1067	7.20867	7.60021	18.1774
1068	7.2117	7.57956	18.1507
1069	7.21573	7.56086	18.1248
1070	7.22108	7.54316	18.0983
1071	7.22749	7.5265	18.0715
1072	7.2347	7.51089	18.0448
1073	7.24245	7.49636	18.0185
1074	7.25049	7.48292	17.9929
1075	7.25854	7.4706	17.9685
1076	7.26637	7.45942	17.9454
1077	7.2737	7.44939	17.9241
1078	7.28028	7.44055	17.9049
1079	7.28585	7.43292	17.8881
1080	7.29015	7.42651	17.8741
1081	7.29359	7.42138	17.8629
1082	7.29669	7.41755	17.8541
1083	7.29941	7.41497	17.8476
1084	7.30169	7.41359	17.8431
1085	7.30349	7.41338	17.8404
1086	7.30475	7.41429	17.8391
1087	7.30541	7.41627	17.8392
1088	7.30543	7.41928	17.8402
1089	7.30475	7.42328	17.8421
1090	7.30332	7.42822	17.8444
1091	7.30109	7.43406	17.8471
1092	7.29801	7.44076	17.8499
1093	7.29359	7.44912	17.8534
1094	7.28761	7.45971	17.8585
1095	7.28035	7.47212	17.8649
1096	7.2721	7.48592	17.8723
1097	7.26314	7.50071	17.8805
1098	7.25378	7.51606	17.8892
1099	7.24429	7.53157	17.8982
1100	7.23497	7.54682	17.9072
1101	7.2261	7.56139	17.9159
1102	7.21799	7.57487	17.9242
1103	7.21092	7.58685	17.9317
1104	7.20518	7.59692	17.9383
1105	7.20069	7.60587	17.9442
1106	7.19707	7.61467	17.9502
1107	7.19419	7.62314	17.956
1108	7.19191	7.63111	17.9616
1109	7.19009	7.63841	17.9671
1110	7.1886	7.64487	17.9722
1111	7.1873	7.6503	17.9769
1112	7.18604	7.65455	17.9812
1113	7.1847	7.65744	17.985
1114	7.18313	7.65879	17.9883
1115	7.18121	7.65844	17.9909
1116	7.17878	7.6562	17.9928
1117	7.17584	7.65133	17.9941
1118	7.17252	7.64352	17.9947
1119	7.16892	7.63332	17.9948
1120	7.16513	7.62122	17.9944
1121	7.16126	7.60777	17.9935
1122	7.15741	7.59347	17.9921
1123	7.15366	7.57886	17.9902
1124	7.15012	7.56445	17.988
1125	7.14689	7.55077	17.9854
1126	7.14406	7.53834	17.9824
1127	7.14173	7.52768	17.9791
1128	7.14	7.51931	17.9755
1129	7.13887	7.51311	17.9715
1130	7.13825	7.50843	17.9671
1131	7.13807	7.50501	17.9623
1132	7.13826	7.50258	17.9571
1133	7.13875	7.50088	17.9515
1134	7.13949	7.49963	17.9455
1135	7.14039	7.49859	17.9392
1136	7.14139	7.49748	17.9326
1137	7.14244	7.49603	17.9257
1138	7.14345	7.49399	17.9185
1139	7.14437	7.49109	17.911
1140	7.14512	7.48707	17.9033
1141	7.14576	7.48204	17.8951
1142	7.14638	7.47639	17.8861
1143	7.14701	7.47021	17.8765
1144	7.14765	7.46359	17.8664
1145	7.14833	7.45665	17.8561
1146	7.14907	7.44947	17.8456
1147	7.14988	7.44216	17.8351
1148	7.15077	7.43481	17.8247
1149	7.15178	7.42753	17.8147
1150	7.1529	7.42042	17.8052
1151	7.15417	7.41357	17.7963
1152	7.15559	7.40708	17.7882
1153	7.15718	7.40075	17.7806
1154	7.15892	7.39435	17.7731
1155	7.16081	7.38793	17.7657
1156	7.16281	7.38152	17.7586
1157	7.16492	7.37518	17.7518
1158	7.16712	7.36895	17.7454
1159	7.1694	7.36288	17.7394
1160	7.17173	7.35701	17.7341
1161	7.1741	7.35139	17.7294
1162	7.1765	7.34607	17.7253
1163	7.17891	7.3411	17.7221
1164	7.1813	7.33651	17.7198
1165	7.18352	7.33249	17.7188
1166	7.18545	7.3291	17.7195
1167	7.18721	7.32621	17.7215
1168	7.18891	7.32369	17.7245
1169	7.19065	7.32142	17.7282
1170	7.19254	7.31928	17.7321
1171	7.19468	7.31714	17.736
1172	7.19718	7.31488	17.7395
1173	7.20016	7.31237	17.7423
1174	7.20371	7.30948	17.744
1175	7.20794	7.30609	17.7443
1176	7.21296	7.30208	17.7429
1177	7.21919	7.29709	17.739
1178	7.22676	7.29106	17.7325
1179	7.2354	7.28423	17.7239
1180	7.24479	7.27689	17.714
1181	7.25465	7.26929	17.7034
1182	7.26468	7.26171	17.6927
1183	7.27459	7.25442	17.6826
1184	7.28408	7.24768	17.6736
1185	7.29286	7.24177	17.6664
1186	7.30064	7.23695	17.6616
1187	7.30713	7.23349	17.66
1188	7.31203	7.23166	17.662
1189	7.31567	7.23172	17.6681
1190	7.3186	7.23355	17.6778
1191	7.32081	7.23682	17.6906
1192	7.32232	7.24123	17.7057
1193	7.32311	7.24646	17.7226
1194	7.3232	7.25221	17.7408
1195	7.32258	7.25815	17.7596
1196	7.32127	7.26398	17.7783
1197	7.31927	7.26939	17.7966
1198	7.31658	7.27407	17.8136
1199	7.31321	7.2777	17.8288
1200	7.30916	7.27998	17.8417
1201	7.30406	7.28176	17.8533
1202	7.29767	7.28394	17.8649
1203	7.29018	7.28624	17.8763
1204	7.28181	7.28838	17.8874
1205	7.27274	7.29011	17.8978
1206	7.26319	7.29114	17.9075
1207	7.25334	7.29121	17.9162
1208	7.2434	7.29003	17.9237
1209	7.23358	7.28734	17.9298
1210	7.22407	7.28287	17.9343
1211	7.21507	7.27635	17.937
1212	7.20679	7.26749	17.9377
1213	7.19856	7.25555	17.9356
1214	7.18978	7.24032	17.9306
1215	7.18064	7.2224	17.9231
1216	7.17139	7.20237	17.9136
1217	7.16225	7.18084	17.9028
1218	7.15345	7.15839	17.8911
1219	7.14521	7.13561	17.8791
1220	7.13776	7.11309	17.8673
1221	7.13132	7.09143	17.8562
1222	7.12614	7.07121	17.8464
1223	7.12243	7.05303	17.8384
1224	7.12042	7.03747	17.8327
1225	7.12034	7.02414	17.8292
1226	7.1221	7.01214	17.8271
1227	7.12542	7.00131	17.8262
1228	7.13003	6.99149	17.8263
1229	7.13566	6.98252	17.8272
1230	7.14205	6.97425	17.8285
1231	7.14892	6.96652	17.83
1232	7.156	6.95917	17.8316
1233	7.16302	6.95204	17.8329
1234	7.16972	6.94497	17.8338
1235	7.17581	6.93781	17.8339
1236	7.18104	6.9304	17.833
1237	7.18574	6.92313	17.8318
1238	7.19044	6.91643	17.8309
1239	7.19512	6.91019	17.83
1240	7.19976	6.90428	17.8292
1241	7.20434	6.8986	17.8281
1242	7.20884	6.89302	17.8265
1243	7.21324	6.88742	17.8244
1244	7.21753	6.8817	17.8215
1245	7.22168	6.87574	17.8176
1246	7.22568	6.86941	17.8126
1247	7.2295	6.8626	17.8063
1248	7.23313	6.8552	17.7985
1249	7.23666	6.8469	17.7881
1250	7.24015	6.83764	17.7744
1251	7.24358	6.82766	17.7582
1252	7.2469	6.81719	17.7403
1253	7.25009	6.80648	17.7215
1254	7.2531	6.79576	17.7024
1255	7.2559	6.78527	17.6839
1256	7.25846	6.77525	17.6668
1257	7.26073	6.76594	17.6518
1258	7.2627	6.75757	17.6396
1259	7.26433	6.75039	17.6311
1260	7.26557	6.74463	17.6269
1261	7.2665	6.74084	17.6278
1262	7.26718	6.73912	17.6331
1263	7.2676	6.73901	17.6422
1264	7.26776	6.74006	17.6542
1265	7.26764	6.74182	17.6682
1266	7.26723	6.74384	17.6836
1267	7.26653	6.74565	17.6995
1268	7.26552	6.74681	17.715
1269	7.26421	6.74687	17.7294
1270	7.26257	6.74537	17.7419
1271	7.2606	6.74186	17.7516
1272	7.25831	6.73589	17.7578
1273	7.25538	6.72716	17.7607
1274	7.25163	6.71598	17.7613
1275	7.24724	6.70279	17.76
1276	7.24237	6.68806	17.7573
1277	7.23719	6.67222	17.7534
1278	7.23187	6.65572	17.7487
1279	7.22658	6.63903	17.7437
1280	7.22149	6.62258	17.7387
1281	7.21676	6.60683	17.7341
1282	7.21257	6.59222	17.7302
1283	7.20908	6.57921	17.7275
1284	7.20646	6.56826	17.7263
1285	7.20443	6.55911	17.7263
1286	7.2026	6.55115	17.7269
1287	7.20104	6.5442	17.7282
1288	7.19978	6.53811	17.7299
1289	7.1989	6.53271	17.7319
1290	7.19843	6.52786	17.7343
1291	7.19843	6.52338	17.7369
1292	7.19896	6.51911	17.7395
1293	7.20006	6.5149	17.7422
1294	7.2018	6.51059	17.7447
1295	7.20422	6.50601	17.7471
1296	7.20738	6.501	17.7491
1297	7.21121	6.49596	17.7518
1298	7.21563	6.49131	17.7557
1299	7.22063	6.48692	17.7604
1300	7.22621	6.48271	17.7656
1301	7.23237	6.47855	17.7708
1302	7.2391	6.47433	17.7755
1303	7.24641	6.46995	17.7794
1304	7.25429	6.4653	17.7821
1305	7.26274	6.46026	17.783
1306	7.27176	6.45473	17.7819
1307	7.28135	6.4486	17.7783
1308	7.29149	6.44175	17.7718
1309	7.30291	6.43409	17.762
1310	7.31605	6.42567	17.7492
1311	7.33053	6.41662	17.7338
1312	7.34596	6.40705	17.7163
1313	7.36196	6.3971	17.6972
1314	7.37814	6.38688	17.6768
1315	7.39411	6.37653	17.6556
1316	7.4095	6.36617	17.6341
1317	7.42391	6.35592	17.6127
1318	7.43697	6.3459	17.5919
1319	7.44828	6.33625	17.5721
1320	7.45747	6.32709	17.5538
1321	7.46446	6.31811	17.5363
1322	7.46961	6.30897	17.5187
1323	7.47323	6.29977	17.501
1324	7.47558	6.29059	17.4834
1325	7.47696	6.28153	17.4659
1326	7.47766	6.27268	17.4486
1327	7.47795	6.26412	17.4316
1328	7.47813	6.25595	17.415
1329	7.47847	6.24826	17.3988
1330	7.47928	6.24114	17.3832
1331	7.48082	6.23468	17.3682
1332	7.4834	6.22897	17.3539
1333	7.48652	6.22393	17.3396
1334	7.48957	6.21942	17.3248
1335	7.49263	6.21542	17.3099
1336	7.49578	6.21191	17.2951
1337	7.49911	6.20888	17.2808
1338	7.50268	6.20632	17.2673
1339	7.5066	6.2042	17.2548
1340	7.51094	6.20251	17.2437
1341	7.51577	6.20124	17.2343
1342	7.52119	6.20036	17.2269
1343	7.52728	6.19987	17.2218
1344	7.53411	6.19974	17.2194
1345	7.54184	6.20039	17.2205
1346	7.55046	6.20209	17.2253
1347	7.55986	6.20462	17.2332
1348	7.56988	6.20778	17.2435
1349	7.58041	6.21136	17.2554
1350	7.59131	6.21515	17.2684
1351	7.60244	6.21894	17.2818
1352	7.61367	6.22251	17.2947
1353	7.62488	6.22566	17.3067
1354	7.63592	6.22818	17.3169
1355	7.64668	6.22984	17.3247
1356	7.65701	6.23044	17.3294
1357	7.66707	6.22994	17.3313
1358	7.67712	6.22854	17.3313
1359	7.68714	6.22639	17.3298
1360	7.69714	6.22366	17.327
1361	7.70711	6.2205	17.3231
1362	7.71705	6.21707	17.3185
1363	7.72695	6.21353	17.3133
1364	7.73683	6.21003	17.3079
1365	7.74666	6.20673	17.3026
1366	7.75646	6.20379	17.2975
1367	7.76621	6.20137	17.2931
1368	7.77592	6.19963	17.2894
1369	7.78579	6.19855	17.2867
1370	7.79595	6.19797	17.2845
1371	7.8063	6.19778	17.2828
1372	7.81672	6.1979	17.2814
1373	7.8271	6.19821	17.2799
1374	7.83734	6.19863	17.2783
1375	7.84731	6.19906	17.2763
1376	7.85692	6.1994	17.2738
1377	7.86604	6.19956	17.2706
1378	7.87456	6.19943	17.2664
1379	7.88238	6.19893	17.2611
1380	7.88939	6.19794	17.2546
1381	7.89509	6.19666	17.247
1382	7.89929	6.19529	17.2388
1383	7.90234	6.19381	17.23
1384	7.90457	6.19218	17.2206
1385	7.90631	6.19036	17.2104
1386	7.90791	6.18832	17.1994
1387	7.9097	6.18602	17.1875
1388	7.91201	6.18343	17.1748
1389	7.91519	6.18051	17.1611
1390	7.91957	6.17722	17.1464
1391	7.92549	6.17353	17.1307
1392	7.93328	6.16941	17.1138
1393	7.94295	6.1646	17.0948
1394	7.95411	6.15899	17.073
1395	7.96656	6.15274	17.049
1396	7.98008	6.14599	17.0235
1397	7.99446	6.13891	16.997
1398	8.00949	6.13165	16.9701
1399	8.02495	6.12437	16.9435
1400	8.04063	6.11723	16.9178
1401	8.05632	6.11038	16.8935
1402	8.07181	6.10398	16.8712
1403	8.08689	6.09819	16.8517
1404	8.10135	6.09316	16.8353
1405	8.11567	6.08882	16.8223
1406	8.13038	6.08492	16.8119
1407	8.14536	6.08142	16.8038
1408	8.16048	6.07828	16.7976
1409	8.17562	6.07542	16.7928
1410	8.19065	6.07282	16.7891
1411	8.20545	6.07041	16.786
1412	8.21988	6.06815	16.7831
1413	8.23383	6.06598	16.7801
1414	8.24717	6.06386	16.7765
1415	8.25977	6.06172	16.772
1416	8.27151	6.05952	16.7661
1417	8.28282	6.05762	16.7591
1418	8.29412	6.0563	16.7518
1419	8.30526	6.0554	16.7441
1420	8.31608	6.05475	16.7363
1421	8.3264	6.05419	16.7283
1422	8.33609	6.05356	16.7201
1423	8.34496	6.0527	16.712
1424	8.35287	6.05145	16.7039
1425	8.35965	6.04964	16.6959
1426	8.36515	6.04712	16.6882
1427	8.3692	6.04371	16.6806
1428	8.37165	6.03926	16.6734
1429	8.37243	6.03345	16.6668
1430	8.37169	6.02623	16.6609
1431	8.36956	6.01789	16.6554
1432	8.36618	6.00872	16.6502
1433	8.36166	5.999	16.6452
1434	8.35615	5.989	16.6401
1435	8.34978	5.97902	16.6347
1436	8.34267	5.96932	16.629
1437	8.33497	5.96021	16.6226
1438	8.3268	5.95196	16.6154
1439	8.31829	5.94484	16.6073
1440	8.30959	5.93916	16.598
1441	8.29988	5.93466	16.5871
1442	8.28852	5.9309	16.5744
1443	8.27587	5.92782	16.5604
1444	8.26226	5.92538	16.5453
1445	8.24806	5.92352	16.5297
1446	8.23361	5.92218	16.5138
1447	8.21926	5.92132	16.4981
1448	8.20536	5.92088	16.483
1449	8.19226	5.92081	16.4688
1450	8.18031	5.92106	16.4559
1451	8.16987	5.92156	16.4447
1452	8.16128	5.92226	16.4356
1453	8.154	5.92398	16.4286
1454	8.1473	5.92729	16.423
1455	8.14126	5.93177	16.4188
1456	8.13594	5.93702	16.4158
1457	8.13143	5.94263	16.4137
1458	8.12779	5.9482	16.4123
1459	8.12511	5.95332	16.4114
1460	8.12345	5.95758	16.4109
1461	8.12289	5.96058	16.4106
1462	8.12351	5.96191	16.4101
1463	8.12538	5.96116	16.4094
1464	8.12858	5.95792	16.4082
1465	8.13384	5.95168	16.4066
1466	8.14156	5.94254	16.4047
1467	8.15128	5.93104	16.4027
1468	8.16256	5.91774	16.4008
1469	8.17494	5.90317	16.3989
1470	8.18797	5.88789	16.3973
1471	8.2012	5.87243	16.3961
1472	8.21418	5.85734	16.3954
1473	8.22645	5.84318	16.3953
1474	8.23756	5.83047	16.3959
1475	8.24707	5.81977	16.3974
1476	8.25451	5.81163	16.3998
1477	8.26013	5.80599	16.4038
1478	8.26458	5.80224	16.4094
1479	8.268	5.80005	16.4163
1480	8.27057	5.7991	16.4241
1481	8.27242	5.79907	16.4326
1482	8.27373	5.79963	16.4414
1483	8.27464	5.80046	16.4501
1484	8.27532	5.80125	16.4584
1485	8.27591	5.80166	16.4658
1486	8.27659	5.80138	16.4722
1487	8.2775	5.80008	16.4771
1488	8.27879	5.79744	16.4802
1489	8.28023	5.79383	16.4819
1490	8.28149	5.78981	16.4829
1491	8.28259	5.78541	16.4833
1492	8.28357	5.78062	16.4829
1493	8.28448	5.77546	16.4817
1494	8.28533	5.76994	16.4798
1495	8.28618	5.76407	16.4769
1496	8.28705	5.75785	16.4732
1497	8.28798	5.7513	16.4686
1498	8.28901	5.74442	16.4631
1499	8.29017	5.73723	16.4565
1500	8.29149	5.72974	16.449
1501	8.29323	5.72126	16.4401
1502	8.2955	5.71136	16.4296
1503	8.29814	5.7004	16.4178
1504	8.301	5.68874	16.4049
1505	8.30391	5.67675	16.391
1506	8.30672	5.66479	16.3765
1507	8.30926	5.65322	16.3615
1508	8.31139	5.6424	16.3462
1509	8.31294	5.6327	16.3308
1510	8.31375	5.62449	16.3156
1511	8.31367	5.61812	16.3007
1512	8.31255	5.61395	16.2864
1513	8.30986	5.61248	16.2716
1514	8.30546	5.6136	16.2553
1515	8.29972	5.61682	16.2381
1516	8.29303	5.62166	16.2203
1517	8.28577	5.62762	16.2025
1518	8.27833	5.63421	16.1851
1519	8.27109	5.64094	16.1685
1520	8.26444	5.6473	16.1532
1521	8.25874	5.65282	16.1397
1522	8.25439	5.65699	16.1284
1523	8.25176	5.65932	16.1198
1524	8.25123	5.65931	16.1143
1525	8.25296	5.65663	16.1123
1526	8.25665	5.6516	16.1137
1527	8.26197	5.64471	16.1179
1528	8.26858	5.63646	16.1243
1529	8.27615	5.62737	16.1325
1530	8.28435	5.61793	16.142
1531	8.29283	5.60863	16.1522
1532	8.30128	5.59999	16.1626
1533	8.30934	5.5925	16.1727
1534	8.3167	5.58666	16.182
1535	8.323	5.58297	16.19
1536	8.32792	5.58194	16.1962
1537	8.33159	5.5839	16.2013
1538	8.33445	5.58854	16.2066
1539	8.33665	5.59535	16.2117
1540	8.33833	5.60381	16.2167
1541	8.33962	5.61343	16.2213
1542	8.34068	5.62369	16.2256
1543	8.34163	5.63408	16.2294
1544	8.34262	5.64409	16.2325
1545	8.3438	5.65322	16.2349
1546	8.34529	5.66096	16.2365
1547	8.34725	5.66679	16.237
1548	8.34982	5.67021	16.2366
1549	8.35292	5.67121	16.2344
1550	8.35635	5.67034	16.2305
1551	8.36006	5.66793	16.225
1552	8.364	5.6643	16.2184
1553	8.36812	5.65979	16.2111
1554	8.37238	5.65472	16.2034
1555	8.37672	5.64942	16.1957
1556	8.3811	5.64422	16.1884
1557	8.38546	5.63946	16.1819
1558	8.38975	5.63545	16.1765
1559	8.39393	5.63253	16.1726
1560	8.39795	5.63102	16.1706
1561	8.40229	5.63092	16.1711
1562	8.40731	5.63185	16.1742
1563	8.41277	5.63361	16.1791
1564	8.41845	5.63601	16.1854
1565	8.42412	5.63883	16.1925
1566	8.42954	5.64189	16.1997
1567	8.43448	5.64497	16.2065
1568	8.43871	5.64789	16.2124
1569	8.44201	5.65043	16.2166
1570	8.44413	5.6524	16.2187
1571	8.44485	5.6536	16.218
1572	8.44394	5.65382	16.2139
1573	8.44099	5.65303	16.2058
1574	8.43599	5.6514	16.1937
1575	8.42931	5.6491	16.1785
1576	8.42131	5.64627	16.1609
1577	8.41238	5.64308	16.1418
1578	8.40287	5.63967	16.1218
1579	8.39317	5.63619	16.1018
1580	8.38362	5.63281	16.0826
1581	8.37462	5.62966	16.065
1582	8.36652	5.6269	16.0496
1583	8.3597	5.62469	16.0374
1584	8.35453	5.62317	16.0291
1585	8.35063	5.62249	16.0245
1586	8.34737	5.62259	16.0225
1587	8.34472	5.62328	16.0229
1588	8.34264	5.62439	16.0252
1589	8.3411	5.62574	16.029
1590	8.34006	5.62714	16.0341
1591	8.3395	5.62842	16.0399
1592	8.33938	5.6294	16.0461
1593	8.33967	5.6299	16.0523
1594	8.34033	5.62973	16.0583
1595	8.34134	5.62872	16.0634
1596	8.34266	5.62669	16.0675
1597	8.34514	5.62346	16.0718
1598	8.34935	5.61911	16.0776
1599	8.35485	5.61385	16.0843
1600	8.3612	5.6079	16.0915
1601	8.36796	5.60146	16.0988
1602	8.37469	5.59476	16.1056
1603	8.38094	5.58799	16.1116
1604	8.38629	5.58138	16.1161
1605	8.39028	5.57515	16.1187
1606	8.39247	5.56949	16.1191
1607	8.39243	5.56462	16.1166
1608	8.38972	5.56077	16.1108
1609	8.38326	5.55755	16.0997
1610	8.37286	5.55449	16.0824
1611	8.35938	5.55168	16.0604
1612	8.34368	5.54918	16.0351
1613	8.32664	5.54706	16.0079
1614	8.30911	5.54539	15.9803
1615	8.29196	5.54422	15.9537
1616	8.27605	5.54364	15.9295
1617	8.26223	5.54369	15.9092
1618	8.25138	5.54444	15.8942
1619	8.24435	5.54595	15.8859
1620	8.242	5.54828	15.8858
1621	8.24416	5.55161	15.8945
1622	8.24978	5.55596	15.9108
1623	8.2584	5.56121	15.9334
1624	8.26958	5.56722	15.9612
1625	8.28285	5.57387	15.9929
1626	8.29776	5.58103	16.0272
1627	8.31386	5.58855	16.0628
1628	8.33068	5.59632	16.0986
1629	8.34779	5.60419	16.1332
1630	8.36471	5.61204	16.1654
1631	8.381	5.61972	16.1939
1632	8.3962	5.6271	16.2176
1633	8.41153	5.63461	16.238
1634	8.42827	5.64268	16.2577
1635	8.44604	5.65114	16.2764
1636	8.46446	5.65987	16.2941
1637	8.48315	5.66869	16.3107
1638	8.50175	5.67746	16.326
1639	8.51986	5.68603	16.3399
1640	8.53711	5.69425	16.3524
1641	8.55313	5.70196	16.3632
1642	8.56754	5.70902	16.3723
1643	8.57997	5.71527	16.3795
1644	8.59002	5.72056	16.3848
1645	8.59825	5.72534	16.3879
1646	8.6054	5.73007	16.3888
1647	8.61143	5.73459	16.3877
1648	8.61627	5.73876	16.3847
1649	8.61989	5.74242	16.3802
1650	8.62221	5.74542	16.3742
1651	8.6232	5.74761	16.367
1652	8.6228	5.74883	16.3588
1653	8.62096	5.74894	16.3498
1654	8.61761	5.74779	16.3402
1655	8.61272	5.74522	16.3302
1656	8.60622	5.74109	16.32
1657	8.59736	5.73541	16.3085
1658	8.5857	5.72836	16.2948
1659	8.57171	5.72002	16.2794
1660	8.55581	5.7105	16.2627
1661	8.53847	5.69986	16.2452
1662	8.52013	5.68821	16.2274
1663	8.50123	5.67563	16.2097
1664	8.48223	5.6622	16.1926
1665	8.46357	5.64802	16.1766
1666	8.44569	5.63317	16.162
1667	8.42905	5.61772	16.1495
1668	8.41409	5.60178	16.1394
1669	8.39927	5.5825	16.131
1670	8.38311	5.55799	16.1232
1671	8.36618	5.52975	16.1163
1672	8.34904	5.49925	16.1104
1673	8.33224	5.46799	16.1055
1674	8.31634	5.43745	16.1017
1675	8.30191	5.40913	16.0993
1676	8.2895	5.3845	16.0983
1677	8.27968	5.36506	16.0989
1678	8.273	5.35229	16.1011
1679	8.27002	5.34768	16.105
1680	8.27129	5.35273	16.1108
1681	8.27796	5.37025	16.1189
1682	8.29013	5.40044	16.1293
1683	8.30683	5.4408	16.1417
1684	8.32706	5.48885	16.156
1685	8.34985	5.5421	16.1719
1686	8.37422	5.59806	16.189
1687	8.39917	5.65425	16.2071
1688	8.42375	5.70816	16.226
1689	8.44697	5.75731	16.2453
1690	8.46786	5.7992	16.2648
1691	8.48547	5.83134	16.2842
1692	8.49881	5.85123	16.3032
1693	8.50874	5.85934	16.323
1694	8.51683	5.85872	16.3447
1695	8.52327	5.85068	16.3678
1696	8.52823	5.83654	16.3918
1697	8.53188	5.81762	16.4162
1698	8.53439	5.79523	16.4406
1699	8.53592	5.7707	16.4643
1700	8.53665	5.74534	16.487
1701	8.53674	5.72049	16.5081
1702	8.53634	5.69745	16.5271
1703	8.53561	5.67756	16.5436
1704	8.53472	5.66214	16.557
1705	8.53304	5.64914	16.5669
1706	8.53002	5.63582	16.5737
1707	8.52589	5.62245	16.5778
1708	8.52086	5.60931	16.5799
1709	8.51517	5.59668	16.5803
1710	8.50905	5.58481	16.5798
1711	8.50273	5.574	16.5787
1712	8.49644	5.56452	16.5776
1713	8.49041	5.55664	16.577
1714	8.48486	5.55063	16.5776
1715	8.48003	5.54677	16.5797
1716	8.47615	5.54533	16.584
1717	8.47305	5.54715	16.5901
1718	8.47038	5.55245	16.5972
1719	8.46807	5.56061	16.6053
1720	8.46607	5.571	16.6141
1721	8.46432	5.58299	16.6234
1722	8.46277	5.59596	16.6331
1723	8.46137	5.60926	16.643
1724	8.46005	5.62229	16.6528
1725	8.45877	5.6344	16.6625
1726	8.45746	5.64497	16.6718
1727	8.45608	5.65338	16.6805
1728	8.45456	5.65899	16.6886
1729	8.45301	5.66198	16.6959
1730	8.45157	5.66317	16.7027
1731	8.4502	5.66284	16.7091
1732	8.44888	5.6613	16.7153
1733	8.4476	5.65886	16.7212
1734	8.44633	5.65579	16.7271
1735	8.44506	5.65242	16.733
1736	8.44375	5.64903	16.739
1737	8.4424	5.64593	16.7452
1738	8.44097	5.64342	16.7518
1739	8.43944	5.64179	16.7589
1740	8.4378	5.64135	16.7665
1741	8.436	5.64243	16.7749
1742	8.43402	5.64492	16.7843
1743	8.43191	5.64845	16.7945
1744	8.42971	5.65264	16.8051
1745	8.42745	5.65712	16.816
1746	8.42517	5.66151	16.8268
1747	8.42293	5.66544	16.8374
1748	8.42075	5.66853	16.8475
1749	8.41867	5.6704	16.8569
1750	8.41675	5.67069	16.8652
1751	8.41502	5.66901	16.8723
1752	8.41352	5.665	16.878
1753	8.41205	5.6586	16.8823
1754	8.41044	5.65019	16.8859
1755	8.40878	5.64004	16.8887
1756	8.40714	5.62841	16.8907
1757	8.40562	5.61557	16.892
1758	8.40428	5.60177	16.8925
1759	8.40323	5.5873	16.8923
1760	8.40253	5.5724	16.8915
1761	8.40227	5.55734	16.89
1762	8.40254	5.5424	16.8879
1763	8.40341	5.52782	16.8852
1764	8.40498	5.51388	16.8819
1765	8.4076	5.50005	16.8775
1766	8.41141	5.4857	16.8716
1767	8.41617	5.47096	16.8644
1768	8.42162	5.45594	16.8562
1769	8.42751	5.44076	16.8474
1770	8.43359	5.42554	16.8383
1771	8.4396	5.4104	16.8291
1772	8.44531	5.39546	16.8201
1773	8.45045	5.38083	16.8116
1774	8.45477	5.36663	16.804
1775	8.45804	5.35299	16.7975
1776	8.45999	5.34003	16.7924
1777	8.46082	5.32714	16.788
1778	8.46096	5.31381	16.7835
1779	8.46043	5.3003	16.7791
1780	8.45929	5.28686	16.775
1781	8.4576	5.27373	16.7715
1782	8.4554	5.26117	16.7687
1783	8.45273	5.24943	16.7668
1784	8.44966	5.23876	16.7661
1785	8.44622	5.22941	16.7668
1786	8.44247	5.22163	16.769
1787	8.43845	5.21567	16.7731
1788	8.43421	5.21178	16.7792
1789	8.42929	5.21014	16.7878
1790	8.42331	5.21057	16.7993
1791	8.41652	5.21281	16.8131
1792	8.40913	5.21663	16.8287
1793	8.40136	5.22176	16.8457
1794	8.39345	5.22797	16.8636
1795	8.38562	5.23499	16.8819
1796	8.3781	5.24258	16.9002
1797	8.3711	5.25049	16.9179
1798	8.36487	5.25846	16.9347
1799	8.35963	5.26626	16.9499
1800	8.35561	5.27362	16.9632
1801	8.35323	5.28111	16.9757
1802	8.35251	5.28935	16.9885
1803	8.35307	5.29819	17.0014
1804	8.35455	5.3075	17.0141
1805	8.35657	5.31713	17.0263
1806	8.35875	5.32693	17.0376
1807	8.36073	5.33677	17.0478
1808	8.36213	5.3465	17.0566
1809	8.36259	5.35598	17.0637
1810	8.36172	5.36506	17.0688
1811	8.35916	5.3736	17.0716
1812	8.35453	5.38146	17.0717
1813	8.34787	5.38833	17.0686
1814	8.3396	5.39415	17.0621
1815	8.32995	5.3992	17.0528
1816	8.31912	5.40373	17.0412
1817	8.30735	5.40802	17.0279
1818	8.29485	5.41232	17.0134
1819	8.28184	5.41691	16.9984
1820	8.26855	5.42204	16.9833
1821	8.25518	5.42799	16.9688
1822	8.24197	5.435	16.9553
1823	8.22913	5.44336	16.9435
1824	8.21689	5.45331	16.9339
1825	8.20462	5.46526	16.926
1826	8.1917	5.47916	16.9187
1827	8.17832	5.49465	16.9121
1828	8.16467	5.51133	16.9061
1829	8.15097	5.52881	16.9006
1830	8.13739	5.54672	16.8955
1831	8.12414	5.56467	16.891
1832	8.11142	5.58227	16.8867
1833	8.09941	5.59914	16.8828
1834	8.08832	5.61489	16.8792
1835	8.07833	5.62914	16.8758
1836	8.06965	5.6415	16.8726
1837	8.06222	5.65259	16.8698
1838	8.05578	5.66322	16.8674
1839	8.05025	5.67328	16.8655
1840	8.04553	5.6827	16.864
1841	8.04153	5.69139	16.8628
1842	8.03814	5.69925	16.8619
1843	8.03528	5.70619	16.8612
1844	8.03285	5.71214	16.8606
1845	8.03074	5.71699	16.8601
1846	8.02888	5.72065	16.8596
1847	8.02716	5.72305	16.859
1848	8.02549	5.72409	16.8583
1849	8.02428	5.72355	16.8578
1850	8.02388	5.72139	16.8574
1851	8.02413	5.71778	16.8573
1852	8.02488	5.71291	16.8574
1853	8.02596	5.70694	16.8575
1854	8.02721	5.70006	16.8576
1855	8.02848	5.69243	16.8577
1856	8.0296	5.68424	16.8576
1857	8.03042	5.67567	16.8572
1858	8.03077	5.66688	16.8566
1859	8.03048	5.65805	16.8556
1860	8.02941	5.64937	16.8542
1861	8.02798	5.64012	16.8524
1862	8.02662	5.62967	16.8504
1863	8.02522	5.61829	16.8481
1864	8.02363	5.60625	16.8456
1865	8.02174	5.59382	16.8429
1866	8.01941	5.58128	16.84
1867	8.01651	5.56889	16.8369
1868	8.01291	5.55692	16.8336
1869	8.0085	5.54565	16.8301
1870	8.00313	5.53535	16.8264
1871	7.99667	5.52629	16.8226
1872	7.98901	5.51873	16.8186
1873	7.9797	5.51336	16.8149
1874	7.96861	5.51032	16.8115
1875	7.95607	5.50905	16.8084
1876	7.94238	5.50903	16.8053
1877	7.92787	5.5097	16.8021
1878	7.91285	5.51052	16.7984
1879	7.89765	5.51095	16.7942
1880	7.88257	5.51045	16.7892
1881	7.86793	5.50848	16.7832
1882	7.85406	5.5045	16.7761
1883	7.84126	5.49795	16.7676
1884	7.82985	5.48831	16.7575
1885	7.81992	5.47526	16.7454
1886	7.81115	5.4592	16.7314
1887	7.80331	5.44063	16.7156
1888	7.79615	5.42007	16.6985
1889	7.78942	5.39804	16.6805
1890	7.78287	5.37505	16.6618
1891	7.77628	5.35162	16.6429
1892	7.76938	5.32826	16.6241
1893	7.76194	5.30549	16.6058
1894	7.75372	5.28383	16.5883
1895	7.74447	5.26379	16.572
1896	7.73396	5.24588	16.5572
1897	7.72231	5.22765	16.5427
1898	7.70986	5.20698	16.5272
1899	7.6967	5.18487	16.5113
1900	7.68292	5.16234	16.4954
1901	7.6686	5.1404	16.48
1902	7.65383	5.12007	16.4655
1903	7.6387	5.10236	16.4524
1904	7.6233	5.08828	16.4412
1905	7.60773	5.07884	16.4322
1906	7.59207	5.07506	16.426
1907	7.57641	5.07795	16.4231
1908	7.56085	5.08852	16.4238
1909	7.54549	5.10802	16.4289
1910	7.53031	5.13616	16.4382
1911	7.51517	5.17159	16.4511
1912	7.49998	5.21298	16.467
1913	7.4846	5.25901	16.4852
1914	7.46893	5.30835	16.505
1915	7.45284	5.35965	16.5257
1916	7.43623	5.4116	16.5468
1917	7.41897	5.46287	16.5675
1918	7.40096	5.51211	16.5872
1919	7.38208	5.55801	16.6052
1920	7.36222	5.59923	16.6209
1921	7.34118	5.63837	16.6357
1922	7.31894	5.67852	16.6513
1923	7.29568	5.71911	16.6673
1924	7.2716	5.75959	16.6833
1925	7.24686	5.79936	16.6989
1926	7.22168	5.83788	16.7138
1927	7.19621	5.87456	16.7276
1928	7.17067	5.90885	16.7399
1929	7.14523	5.94018	16.7504
1930	7.12008	5.96797	16.7586
1931	7.09542	5.99167	16.7643
1932	7.07143	6.01071	16.767
1933	7.04805	6.02421	16.7669
1934	7.02504	6.03221	16.7642
1935	7.00231	6.03557	16.7593
1936	6.97978	6.03513	16.7524
1937	6.95737	6.03174	16.7437
1938	6.93499	6.02625	16.7333
1939	6.91257	6.0195	16.7215
1940	6.89002	6.01235	16.7085
1941	6.86726	6.00564	16.6945
1942	6.84421	6.00022	16.6797
1943	6.82078	5.99693	16.6643
1944	6.79689	5.99663	16.6485
1945	6.77279	5.99784	16.6314
1946	6.74872	5.99871	16.612
1947	6.72459	5.99951	16.5907
1948	6.70034	6.0005	16.568
1949	6.67588	6.00194	16.5444
1950	6.65113	6.00409	16.5201
1951	6.62603	6.00722	16.4957
1952	6.60049	6.01159	16.4714
1953	6.57443	6.01746	16.4479
1954	6.54778	6.02508	16.4254
1955	6.52047	6.03473	16.4044
1956	6.4924	6.04666	16.3852
1957	6.46268	6.0621	16.3675
1958	6.4308	6.08158	16.3504
1959	6.39731	6.10424	16.334
1960	6.36277	6.12923	16.3182
1961	6.32772	6.15573	16.3031
1962	6.29272	6.18287	16.2885
1963	6.25829	6.20983	16.2746
1964	6.225	6.23574	16.2614
1965	6.19339	6.25978	16.2487
1966	6.16401	6.28108	16.2367
1967	6.13739	6.29881	16.2253
1968	6.11409	6.31212	16.2145
1969	6.09398	6.32147	16.2044
1970	6.07641	6.32808	16.1948
1971	6.06108	6.33222	16.1858
1972	6.04771	6.3342	16.1775
1973	6.036	6.33427	16.1698
1974	6.02568	6.33274	16.1627
1975	6.01645	6.32988	16.1564
1976	6.00802	6.32598	16.1507
1977	6.00011	6.32133	16.1458
1978	5.99243	6.3162	16.1416
1979	5.9847	6.31087	16.1381
1980	5.97662	6.30565	16.1354
1981	5.96905	6.30012	16.1345
1982	5.96285	6.29375	16.1359
1983	5.95773	6.28655	16.139
1984	5.95341	6.27856	16.1435
1985	5.94961	6.26981	16.1486
1986	5.94603	6.26034	16.1539
1987	5.94241	6.25017	16.1589
1988	5.93844	6.23934	16.1629
1989	5.93387	6.22788	16.1656
1990	5.92839	6.21582	16.1662
1991	5.92173	6.2032	16.1644
1992	5.91361	6.19005	16.1595
1993	5.90459	6.17483	16.1515
1994	5.89532	6.15652	16.1411
1995	5.88568	6.13595	16.1286
1996	5.87555	6.11394	16.1144
1997	5.8648	6.09131	16.0986
1998	5.8533	6.06888	16.0818
[truncated: 75,486 more rows]

## Sheet: P3S1-004
Frame	T8_Head Lateral Bending	T8_Head Axial Bending	T8_Head Flexion/Extension
0	-5.24296	2.82956	7.44773
1	-5.18696	2.81767	7.52499
2	-5.1272	2.80559	7.60584
3	-5.06478	2.79343	7.68921
4	-5.00084	2.78131	7.77399
5	-4.93649	2.76934	7.85911
6	-4.87286	2.75761	7.94347
7	-4.81107	2.7462	8.02601
8	-4.75225	2.73519	8.10563
9	-4.69753	2.72464	8.18125
10	-4.64803	2.7146	8.25181
11	-4.60488	2.70514	8.31622
12	-4.56921	2.6963	8.3734
13	-4.54216	2.68811	8.42227
14	-4.52339	2.68023	8.46601
15	-4.5146	2.67341	8.50166
16	-4.51437	2.66741	8.5301
17	-4.52129	2.66201	8.55217
18	-4.53393	2.65698	8.56875
19	-4.55087	2.65211	8.58069
20	-4.57069	2.64719	8.58885
21	-4.59196	2.64198	8.59409
22	-4.61327	2.6363	8.59727
23	-4.6332	2.62992	8.59925
24	-4.65031	2.62263	8.60089
25	-4.66319	2.61422	8.60306
26	-4.6742	2.60483	8.60337
27	-4.68638	2.5948	8.5994
28	-4.69936	2.58419	8.59189
29	-4.71276	2.57305	8.58157
30	-4.72621	2.56145	8.56919
31	-4.73931	2.54942	8.5555
32	-4.7517	2.53703	8.54123
33	-4.763	2.52434	8.52713
34	-4.77281	2.51139	8.51394
35	-4.78077	2.49823	8.5024
36	-4.78649	2.48493	8.49326
37	-4.78958	2.47152	8.48726
38	-4.79042	2.45774	8.48312
39	-4.78966	2.44337	8.47922
40	-4.78733	2.42852	8.4758
41	-4.78348	2.41329	8.47305
42	-4.77816	2.3978	8.47122
43	-4.77139	2.38216	8.47051
44	-4.76323	2.36646	8.47114
45	-4.75372	2.35083	8.47335
46	-4.74288	2.33538	8.47734
47	-4.73078	2.32021	8.48333
48	-4.71743	2.30543	8.49156
49	-4.7029	2.29116	8.50224
50	-4.68683	2.27713	8.51628
51	-4.66899	2.26302	8.53404
52	-4.64952	2.24893	8.55486
53	-4.62857	2.23495	8.57811
54	-4.60629	2.22115	8.60314
55	-4.58284	2.20763	8.62931
56	-4.55835	2.19445	8.65598
57	-4.533	2.18171	8.6825
58	-4.50692	2.16948	8.70822
59	-4.48028	2.15785	8.73252
60	-4.45323	2.14689	8.75474
61	-4.42591	2.13668	8.77425
62	-4.39727	2.1272	8.79159
63	-4.36645	2.11833	8.80782
64	-4.33393	2.11005	8.82304
65	-4.30021	2.10231	8.83736
66	-4.26578	2.09509	8.85089
67	-4.23112	2.08834	8.86374
68	-4.19672	2.08203	8.87602
69	-4.16308	2.07612	8.88784
70	-4.13067	2.07058	8.8993
71	-4.09999	2.06538	8.91052
72	-4.07153	2.06046	8.92161
73	-4.04578	2.05581	8.93268
74	-4.02217	2.05126	8.94385
75	-3.99981	2.04675	8.95512
76	-3.97871	2.04239	8.96632
77	-3.95886	2.03829	8.97732
78	-3.94024	2.03455	8.98797
79	-3.92286	2.03129	8.99813
80	-3.90671	2.02861	9.00766
81	-3.89178	2.02661	9.01641
82	-3.87807	2.0254	9.02423
83	-3.86557	2.02509	9.031
84	-3.85429	2.02579	9.03655
85	-3.8442	2.02759	9.04076
86	-3.83569	2.0309	9.04184
87	-3.82901	2.03583	9.03882
88	-3.82396	2.0421	9.03277
89	-3.82032	2.04944	9.02474
90	-3.81791	2.05757	9.0158
91	-3.81652	2.0662	9.00699
92	-3.81594	2.07506	8.99938
93	-3.81598	2.08387	8.99404
94	-3.81643	2.09235	8.99201
95	-3.8171	2.10022	8.99435
96	-3.81778	2.1072	9.00213
97	-3.81828	2.11302	9.01641
98	-3.81925	2.11796	9.03747
99	-3.82136	2.12251	9.06436
100	-3.82435	2.12669	9.09624
101	-3.828	2.13052	9.13226
102	-3.83207	2.13403	9.17161
103	-3.83631	2.13722	9.21343
104	-3.8405	2.14012	9.25691
105	-3.8444	2.14276	9.3012
106	-3.84777	2.14516	9.34547
107	-3.85037	2.14733	9.38888
108	-3.85197	2.1493	9.43061
109	-3.85234	2.1511	9.4698
110	-3.85208	2.15285	9.50794
111	-3.85187	2.15463	9.54684
112	-3.85151	2.15634	9.58625
113	-3.85081	2.1579	9.62591
114	-3.84958	2.15922	9.66554
115	-3.84764	2.16023	9.70489
116	-3.8448	2.16082	9.74369
117	-3.84085	2.16092	9.78168
118	-3.83562	2.16044	9.81859
119	-3.82891	2.15929	9.85416
120	-3.82053	2.15739	9.88812
121	-3.81029	2.15465	9.92022
122	-3.79777	2.1513	9.94995
123	-3.78291	2.14758	9.97727
124	-3.76605	2.14342	10.0026
125	-3.74755	2.13875	10.0265
126	-3.72775	2.1335	10.0492
127	-3.70702	2.12762	10.0714
128	-3.68569	2.12103	10.0933
129	-3.66413	2.11366	10.1155
130	-3.64267	2.10546	10.1384
131	-3.62167	2.09635	10.1625
132	-3.60149	2.08626	10.1881
133	-3.58246	2.07514	10.2157
134	-3.56415	2.06236	10.2457
135	-3.54591	2.04764	10.2778
136	-3.52773	2.03133	10.3116
137	-3.50964	2.01381	10.3465
138	-3.49165	1.99545	10.3822
139	-3.47378	1.97664	10.418
140	-3.45604	1.95773	10.4536
141	-3.43846	1.93911	10.4885
142	-3.42104	1.92114	10.5221
143	-3.4038	1.9042	10.5541
144	-3.38677	1.88865	10.5839
145	-3.36997	1.87486	10.6111
146	-3.35395	1.86267	10.6351
147	-3.33905	1.85156	10.656
148	-3.32497	1.84139	10.6745
149	-3.31138	1.832	10.6912
150	-3.29796	1.82326	10.7066
151	-3.2844	1.815	10.7215
152	-3.27039	1.8071	10.7364
153	-3.2556	1.7994	10.752
154	-3.23973	1.79176	10.7688
155	-3.22245	1.78404	10.7875
156	-3.20345	1.7761	10.8087
157	-3.1824	1.76778	10.833
158	-3.15826	1.75924	10.861
159	-3.1307	1.75072	10.8925
160	-3.10048	1.74224	10.9267
161	-3.0684	1.73382	10.963
162	-3.03523	1.72548	11.0004
163	-3.00175	1.71722	11.0384
164	-2.96874	1.70908	11.0762
165	-2.93698	1.70106	11.1131
166	-2.90725	1.69317	11.1484
167	-2.88033	1.68542	11.1812
168	-2.85699	1.67782	11.2109
169	-2.83801	1.67038	11.2368
170	-2.82256	1.66231	11.2607
171	-2.80923	1.65309	11.2845
172	-2.798	1.64313	11.3077
173	-2.78883	1.63287	11.3298
174	-2.78168	1.62272	11.3502
175	-2.77652	1.6131	11.3685
176	-2.77332	1.60444	11.384
177	-2.77205	1.59715	11.3963
178	-2.77266	1.59166	11.4049
179	-2.77513	1.58839	11.4091
180	-2.77942	1.58776	11.4085
181	-2.78551	1.59019	11.4025
182	-2.79468	1.59651	11.3896
183	-2.8078	1.60678	11.3695
184	-2.82419	1.62029	11.3431
185	-2.84314	1.63632	11.3119
186	-2.86395	1.65416	11.2768
187	-2.88595	1.67311	11.2391
188	-2.90843	1.69244	11.2
189	-2.93071	1.71144	11.1607
190	-2.9521	1.72939	11.1223
191	-2.97193	1.74556	11.086
192	-2.98951	1.75924	11.053
193	-3.00416	1.7697	11.0244
194	-3.01648	1.77757	10.9992
195	-3.0276	1.78405	10.9754
196	-3.03764	1.78924	10.9527
197	-3.04669	1.79326	10.9312
198	-3.05488	1.79621	10.9105
199	-3.06232	1.79821	10.8907
200	-3.06912	1.79936	10.8715
201	-3.07539	1.79976	10.853
202	-3.08125	1.79954	10.8348
203	-3.08679	1.7988	10.817
204	-3.09215	1.79765	10.7993
205	-3.09742	1.79619	10.7816
206	-3.1026	1.79368	10.7649
207	-3.10755	1.7895	10.7498
208	-3.11221	1.78401	10.7359
209	-3.11653	1.77753	10.7228
210	-3.12043	1.77043	10.7102
211	-3.12387	1.76303	10.6976
212	-3.12678	1.75569	10.6846
213	-3.12908	1.74875	10.6709
214	-3.13074	1.74254	10.656
215	-3.13167	1.73742	10.6396
216	-3.13182	1.73372	10.6212
217	-3.13112	1.73179	10.6004
218	-3.1291	1.73133	10.5771
219	-3.12553	1.73177	10.5514
220	-3.1207	1.73305	10.5237
221	-3.1149	1.73512	10.4944
222	-3.10845	1.73791	10.464
223	-3.10164	1.74138	10.4328
224	-3.09477	1.74547	10.4013
225	-3.08813	1.75013	10.3699
226	-3.08203	1.75529	10.3389
227	-3.07677	1.76092	10.3087
228	-3.07263	1.76695	10.2798
229	-3.06993	1.77333	10.2526
230	-3.06857	1.78054	10.2262
231	-3.06816	1.78893	10.1997
232	-3.06856	1.79829	10.1731
233	-3.06963	1.80838	10.1469
234	-3.07124	1.81899	10.1211
235	-3.07323	1.82989	10.0959
236	-3.07548	1.84087	10.0716
237	-3.07783	1.85171	10.0484
238	-3.08015	1.86217	10.0265
239	-3.08231	1.87205	10.0061
240	-3.08415	1.88112	9.98733
241	-3.08553	1.88915	9.9705
242	-3.08704	1.89662	9.95525
243	-3.08917	1.90408	9.94116
244	-3.09172	1.91141	9.92827
245	-3.09446	1.91849	9.91662
246	-3.09716	1.9252	9.90625
247	-3.09962	1.93143	9.89721
248	-3.1016	1.93706	9.88954
249	-3.10289	1.94197	9.88328
250	-3.10327	1.94603	9.87847
251	-3.10252	1.94915	9.87515
252	-3.10041	1.95119	9.87337
253	-3.09672	1.95204	9.87318
254	-3.09141	1.95147	9.87536
255	-3.08465	1.94948	9.8804
256	-3.07664	1.94626	9.88781
257	-3.06754	1.94201	9.89715
258	-3.05752	1.93692	9.90793
259	-3.04676	1.9312	9.9197
260	-3.03543	1.92504	9.93199
261	-3.02371	1.91864	9.94434
262	-3.01177	1.91219	9.95629
263	-2.99978	1.90589	9.96735
264	-2.98791	1.89993	9.97709
265	-2.97635	1.89452	9.98502
266	-2.96447	1.88952	9.99135
267	-2.95168	1.88465	9.99674
268	-2.93822	1.87984	10.0014
269	-2.92431	1.87505	10.0054
270	-2.91018	1.8702	10.009
271	-2.89605	1.86525	10.0124
272	-2.88217	1.86014	10.0158
273	-2.86875	1.85481	10.0193
274	-2.85603	1.84919	10.0231
275	-2.84422	1.84325	10.0274
276	-2.83357	1.83691	10.0324
277	-2.8243	1.83012	10.0383
278	-2.81637	1.8226	10.0447
279	-2.8095	1.81426	10.0514
280	-2.80358	1.80526	10.0583
281	-2.79848	1.7958	10.0655
282	-2.79407	1.78606	10.073
283	-2.79023	1.77623	10.0808
284	-2.78683	1.76649	10.0891
285	-2.78375	1.75702	10.0978
286	-2.78086	1.74802	10.107
287	-2.77804	1.73966	10.1167
288	-2.77515	1.73214	10.1269
289	-2.77209	1.72563	10.1378
290	-2.76946	1.72031	10.1498
291	-2.76781	1.71607	10.1632
292	-2.76686	1.71271	10.1777
293	-2.76637	1.71002	10.193
294	-2.76607	1.70778	10.2088
295	-2.76571	1.7058	10.2248
296	-2.76502	1.70387	10.2406
297	-2.76376	1.70177	10.2559
298	-2.76166	1.6993	10.2705
299	-2.75846	1.69626	10.2839
300	-2.75389	1.69244	10.2959
301	-2.74772	1.68763	10.3062
302	-2.73996	1.68211	10.3146
303	-2.73093	1.67626	10.3213
304	-2.72077	1.67008	10.3266
305	-2.70963	1.66354	10.3308
306	-2.69764	1.65664	10.3342
307	-2.68496	1.64936	10.3372
308	-2.67172	1.64168	10.3399
309	-2.65807	1.63358	10.3428
310	-2.64416	1.62505	10.3461
311	-2.63012	1.61608	10.3501
312	-2.6161	1.60665	10.3552
313	-2.60224	1.59674	10.3616
314	-2.5883	1.58609	10.3693
315	-2.57397	1.57456	10.3779
316	-2.55928	1.56228	10.3874
317	-2.54428	1.54942	10.3975
318	-2.52901	1.53614	10.408
319	-2.51351	1.52257	10.4187
320	-2.49783	1.5089	10.4295
321	-2.48202	1.49525	10.4401
322	-2.4661	1.48179	10.4504
323	-2.45013	1.46868	10.4601
324	-2.43415	1.45606	10.4692
325	-2.4182	1.44409	10.4773
326	-2.40239	1.4332	10.4842
327	-2.38673	1.4235	10.4899
328	-2.37113	1.41465	10.4948
329	-2.35552	1.40632	10.499
330	-2.33982	1.39817	10.5029
331	-2.32394	1.38988	10.5068
332	-2.3078	1.3811	10.5108
333	-2.29131	1.37152	10.5153
334	-2.2744	1.36079	10.5206
335	-2.25698	1.34859	10.527
336	-2.23897	1.33458	10.5346
337	-2.22028	1.31843	10.5439
338	-2.20032	1.29937	10.5553
339	-2.1788	1.27729	10.5692
340	-2.15609	1.25282	10.5848
341	-2.13258	1.22657	10.6017
342	-2.10862	1.1992	10.6194
343	-2.0846	1.17131	10.6372
344	-2.06089	1.14356	10.6548
345	-2.03788	1.11655	10.6715
346	-2.01593	1.09093	10.6869
347	-1.99543	1.06731	10.7004
348	-1.97676	1.04632	10.7115
349	-1.9603	1.02859	10.7196
350	-1.94668	1.01427	10.7244
351	-1.93588	1.00276	10.726
352	-1.92733	0.99358	10.7252
353	-1.92045	0.986252	10.7224
354	-1.91464	0.980295	10.7183
355	-1.90934	0.975228	10.7134
356	-1.90395	0.970573	10.7084
357	-1.8979	0.965848	10.7037
358	-1.8906	0.960575	10.7
359	-1.88148	0.954273	10.6979
360	-1.86995	0.946463	10.6979
361	-1.85543	0.936666	10.7006
362	-1.83807	0.925344	10.7064
363	-1.81861	0.913314	10.7148
364	-1.79733	0.900633	10.7255
365	-1.77452	0.887356	10.7376
366	-1.75045	0.873539	10.7507
367	-1.72541	0.859235	10.7642
368	-1.69968	0.8445	10.7775
369	-1.67355	0.829385	10.79
370	-1.64729	0.813943	10.8011
371	-1.62121	0.798227	10.8103
372	-1.59557	0.782287	10.8171
373	-1.57067	0.766173	10.8207
374	-1.5454	0.74927	10.8214
375	-1.51874	0.73113	10.8201
376	-1.49112	0.712051	10.8169
377	-1.46296	0.692336	10.8121
378	-1.4347	0.672284	10.806
379	-1.40676	0.652196	10.7987
380	-1.37956	0.632375	10.7906
381	-1.35355	0.613122	10.7818
382	-1.32913	0.594739	10.7727
383	-1.30675	0.577528	10.7634
384	-1.28682	0.561792	10.7543
385	-1.26976	0.547833	10.7455
386	-1.25519	0.534935	10.7369
387	-1.24237	0.522312	10.7279
388	-1.23126	0.510162	10.7185
389	-1.22179	0.498686	10.7088
390	-1.21393	0.488082	10.6987
391	-1.20762	0.478549	10.6882
392	-1.20279	0.470288	10.6774
393	-1.19941	0.463496	10.6663
394	-1.19741	0.458375	10.6548
395	-1.19674	0.455122	10.643
396	-1.19736	0.453937	10.6308
397	-1.1992	0.455019	10.6183
398	-1.2031	0.459116	10.6046
399	-1.20966	0.466487	10.5892
400	-1.21844	0.476598	10.5725
401	-1.22902	0.488915	10.555
402	-1.24098	0.502906	10.5371
403	-1.2539	0.518035	10.5194
404	-1.26735	0.533769	10.5022
405	-1.28091	0.549574	10.4861
406	-1.29416	0.564913	10.4714
407	-1.30667	0.579252	10.4587
408	-1.31803	0.592055	10.4484
409	-1.32782	0.602785	10.441
410	-1.33631	0.612238	10.4366
411	-1.34414	0.621499	10.4347
412	-1.35143	0.630477	10.435
413	-1.35829	0.639077	10.4371
414	-1.36485	0.647206	10.4408
415	-1.37123	0.654773	10.4455
416	-1.37754	0.661683	10.4511
417	-1.3839	0.667844	10.4572
418	-1.39043	0.673163	10.4633
419	-1.39725	0.677549	10.4692
420	-1.40447	0.680908	10.4745
421	-1.41222	0.683149	10.4789
422	-1.42048	0.683796	10.4824
423	-1.42913	0.682649	10.4853
424	-1.43809	0.680025	10.4878
425	-1.4473	0.676243	10.4902
426	-1.45667	0.671619	10.4927
427	-1.46613	0.666472	10.4956
428	-1.47562	0.66112	10.499
429	-1.48505	0.655879	10.5032
430	-1.49436	0.651067	10.5085
431	-1.50347	0.647001	10.5149
432	-1.51231	0.643998	10.5229
433	-1.5208	0.642375	10.5326
434	-1.52959	0.64218	10.5447
435	-1.53917	0.643095	10.5595
436	-1.54923	0.644891	10.5764
437	-1.55948	0.647338	10.5949
438	-1.56961	0.650207	10.6144
439	-1.57931	0.65327	10.6344
440	-1.58828	0.656299	10.6543
441	-1.59623	0.659068	10.6736
442	-1.60283	0.661349	10.6917
443	-1.60779	0.662917	10.708
444	-1.61081	0.663546	10.7221
445	-1.61157	0.663012	10.7333
446	-1.60981	0.661331	10.7414
447	-1.6057	0.658761	10.7466
448	-1.59957	0.655441	10.7496
449	-1.59176	0.651508	10.7508
450	-1.58261	0.647098	10.7508
451	-1.57245	0.642348	10.7502
452	-1.56162	0.637395	10.7495
453	-1.55046	0.632374	10.7493
454	-1.53931	0.627423	10.7502
455	-1.5285	0.622675	10.7526
456	-1.51837	0.618268	10.7571
457	-1.50926	0.614337	10.7643
458	-1.5009	0.610622	10.7745
459	-1.49275	0.60681	10.7873
460	-1.48473	0.602956	10.8021
461	-1.47679	0.599116	10.8185
462	-1.46886	0.595343	10.8359
463	-1.46087	0.591693	10.8539
464	-1.45276	0.58822	10.8718
465	-1.44445	0.58498	10.8891
466	-1.43589	0.582028	10.9054
467	-1.427	0.579419	10.9201
468	-1.41773	0.577208	10.9327
469	-1.40799	0.575451	10.9427
470	-1.39739	0.573738	10.9506
471	-1.38573	0.571751	10.9572
472	-1.37327	0.569677	10.9626
473	-1.3603	0.567704	10.9669
474	-1.34706	0.566022	10.9701
475	-1.33383	0.564817	10.9723
476	-1.32088	0.564277	10.9736
477	-1.30847	0.564589	10.9739
478	-1.29687	0.565942	10.9735
479	-1.28635	0.568521	10.9723
480	-1.27717	0.572514	10.9703
481	-1.26961	0.578109	10.9678
482	-1.2631	0.585107	10.9641
483	-1.25702	0.593179	10.9591
484	-1.25148	0.602313	10.9529
485	-1.24663	0.612495	10.9457
486	-1.24259	0.623713	10.9377
487	-1.23949	0.635954	10.929
488	-1.23746	0.649206	10.9198
489	-1.23664	0.663455	10.9104
490	-1.23716	0.678691	10.9009
491	-1.23914	0.694899	10.8914
492	-1.24272	0.712069	10.8823
493	-1.24802	0.730187	10.8736
494	-1.25548	0.750177	10.8653
495	-1.2652	0.772641	10.8575
496	-1.27688	0.797081	10.8499
497	-1.29021	0.823003	10.8423
498	-1.30487	0.849911	10.8346
499	-1.32056	0.877309	10.8266
500	-1.33695	0.904702	10.8182
501	-1.35374	0.931595	10.8093
502	-1.37062	0.957494	10.7996
503	-1.38726	0.981903	10.7891
504	-1.40336	1.00433	10.7776
505	-1.4186	1.02427	10.7649
506	-1.43305	1.04213	10.7497
507	-1.4471	1.05868	10.7314
508	-1.4609	1.07404	10.7108
509	-1.47462	1.08831	10.6887
510	-1.48842	1.10158	10.6658
511	-1.50245	1.11398	10.6431
512	-1.51689	1.12559	10.6212
513	-1.53188	1.13654	10.6011
514	-1.5476	1.1469	10.5835
515	-1.5642	1.1568	10.5692
516	-1.58185	1.16633	10.559
517	-1.6007	1.17559	10.5537
518	-1.62137	1.18439	10.5543
519	-1.64407	1.19248	10.5605
520	-1.66835	1.1999	10.5713
521	-1.6938	1.20669	10.5857
522	-1.71998	1.2129	10.6025
523	-1.74645	1.21857	10.6209
524	-1.77279	1.22373	10.6396
525	-1.79857	1.22844	10.6578
526	-1.82334	1.23274	10.6743
527	-1.84668	1.23667	10.6882
528	-1.86816	1.24028	10.6984
529	-1.88734	1.24362	10.7038
530	-1.9051	1.24719	10.7051
531	-1.92249	1.25126	10.704
532	-1.93929	1.25554	10.7006
533	-1.9553	1.25971	10.6952
534	-1.97031	1.26348	10.6883
535	-1.98411	1.26655	10.68
536	-1.99649	1.2686	10.6707
537	-2.00724	1.26935	10.6606
538	-2.01617	1.26848	10.6501
539	-2.02305	1.26568	10.6395
540	-2.02768	1.26067	10.629
541	-2.02986	1.25313	10.619
542	-2.02931	1.24327	10.6087
543	-2.02608	1.23158	10.5976
544	-2.02046	1.21811	10.5857
545	-2.01273	1.20295	10.5732
546	-2.00317	1.18617	10.5603
547	-1.99206	1.16784	10.5471
548	-1.97969	1.14805	10.5337
549	-1.96635	1.12686	10.5204
550	-1.95231	1.10435	10.5072
551	-1.93785	1.08059	10.4944
552	-1.92326	1.05567	10.4821
553	-1.90882	1.02965	10.4705
554	-1.89368	1.0016	10.4592
555	-1.87699	0.970863	10.4479
556	-1.85904	0.937883	10.4367
557	-1.8401	0.903124	10.4256
558	-1.82047	0.867045	10.4146
559	-1.80042	0.830105	10.4039
560	-1.78025	0.792763	10.3935
561	-1.76022	0.755479	10.3835
562	-1.74064	0.718713	10.3738
563	-1.72177	0.682923	10.3647
564	-1.70391	0.648569	10.3562
565	-1.68733	0.616111	10.3483
566	-1.6718	0.584753	10.341
567	-1.65686	0.553489	10.3341
568	-1.64245	0.52246	10.3276
569	-1.62852	0.491809	10.3216
570	-1.61502	0.461676	10.316
571	-1.6019	0.432203	10.3109
572	-1.58912	0.403531	10.3062
573	-1.57661	0.375801	10.302
574	-1.56433	0.349156	10.2982
575	-1.55222	0.323736	10.2949
576	-1.54025	0.299683	10.292
577	-1.52834	0.277138	10.2896
578	-1.51673	0.256273	10.2875
579	-1.5056	0.237041	10.2857
580	-1.49486	0.21926	10.2841
581	-1.48444	0.202747	10.283
582	-1.47424	0.187318	10.2823
583	-1.46419	0.172791	10.2821
584	-1.45419	0.158982	10.2826
585	-1.44416	0.145708	10.2837
586	-1.43401	0.132786	10.2856
587	-1.42367	0.120034	10.2883
588	-1.41304	0.107267	10.2919
589	-1.40204	0.0943041	10.2965
590	-1.39093	0.0814983	10.3029
591	-1.37994	0.0692754	10.3115
592	-1.369	0.0575592	10.3218
593	-1.35803	0.0462734	10.3334
594	-1.34695	0.0353412	10.3458
595	-1.33566	0.0246862	10.3584
596	-1.3241	0.0142315	10.3708
597	-1.31217	0.00390027	10.3825
598	-1.29981	-0.0063845	10.393
599	-1.28691	-0.0167	10.4018
600	-1.27341	-0.0271238	10.4086
601	-1.25922	-0.0377335	10.4126
602	-1.24386	-0.0488133	10.4142
603	-1.22712	-0.0604604	10.4138
604	-1.20931	-0.0724725	10.4118
605	-1.19074	-0.0846472	10.4084
606	-1.17173	-0.0967818	10.4038
607	-1.15261	-0.108674	10.3983
608	-1.13367	-0.120119	10.392
609	-1.11524	-0.130915	10.3853
610	-1.09762	-0.140858	10.3784
611	-1.08115	-0.149743	10.3715
612	-1.06611	-0.157366	10.3649
613	-1.05285	-0.163523	10.3587
614	-1.04092	-0.168353	10.353
615	-1.02971	-0.172171	10.3473
616	-1.01927	-0.17503	10.3416
617	-1.00961	-0.17698	10.3358
618	-1.00078	-0.178076	10.3297
619	-0.992783	-0.178369	10.3234
620	-0.985668	-0.177911	10.3166
621	-0.97946	-0.176755	10.3094
622	-0.974188	-0.174954	10.3015
623	-0.969882	-0.17256	10.293
624	-0.966571	-0.169625	10.2837
625	-0.964287	-0.166201	10.2735
626	-0.963587	-0.161925	10.2623
627	-0.964797	-0.156506	10.25
628	-0.967589	-0.15011	10.2369
629	-0.97164	-0.142901	10.223
630	-0.976623	-0.135045	10.2085
631	-0.982213	-0.126706	10.1935
632	-0.988086	-0.118049	10.1783
633	-0.993918	-0.10924	10.1629
634	-0.999382	-0.100444	10.1475
635	-1.00416	-0.0918275	10.1322
636	-1.00792	-0.0835556	10.1173
637	-1.01034	-0.0757945	10.1028
638	-1.01198	-0.0681053	10.0882
639	-1.01356	-0.060028	10.0731
640	-1.01499	-0.0516971	10.0577
641	-1.01614	-0.0432473	10.0421
642	-1.01693	-0.0348129	10.0264
643	-1.01726	-0.0265284	10.011
644	-1.01701	-0.0185283	9.99589
645	-1.01609	-0.0109469	9.98129
646	-1.01441	-0.00391855	9.96738
647	-1.01185	0.00242251	9.95433
648	-1.00833	0.00794205	9.9423
649	-1.00373	0.0125059	9.93147
650	-0.997834	0.0162752	9.92181
651	-0.990623	0.0194988	9.91311
652	-0.982275	0.0221743	9.90528
653	-0.972976	0.0242995	9.89823
654	-0.96291	0.0258721	9.89186
655	-0.952262	0.0268898	9.88609
656	-0.941214	0.0273503	9.88082
657	-0.929953	0.0272515	9.87596
658	-0.918661	0.0265909	9.87142
659	-0.907524	0.0253665	9.8671
660	-0.896726	0.0235758	9.86293
661	-0.88645	0.0212166	9.85879
662	-0.876305	0.0180633	9.85495
663	-0.865841	0.013975	9.85167
664	-0.855153	0.0090764	9.84886
665	-0.84434	0.00349237	9.84645
666	-0.833498	-0.00265235	9.84436
667	-0.822724	-0.00923303	9.8425
668	-0.812114	-0.016125	9.8408
669	-0.801766	-0.0232035	9.83918
670	-0.791776	-0.0303439	9.83755
671	-0.782241	-0.0374215	9.83585
672	-0.773258	-0.0443119	9.83398
673	-0.764924	-0.0508903	9.83186
674	-0.757308	-0.0572707	9.82967
675	-0.750351	-0.0636615	9.82758
676	-0.743951	-0.0700798	9.82556
677	-0.738011	-0.0765427	9.82358
678	-0.732428	-0.0830673	9.82159
679	-0.727104	-0.0896707	9.81957
680	-0.721939	-0.0963701	9.81746
681	-0.716832	-0.103183	9.81525
682	-0.711684	-0.110125	9.81289
683	-0.706394	-0.117215	9.81034
684	-0.700864	-0.12447	9.80757
685	-0.694993	-0.131906	9.80454
686	-0.688906	-0.13958	9.80131
687	-0.682794	-0.147509	9.79796
688	-0.67665	-0.15565	9.79448
689	-0.67047	-0.163964	9.79086
690	-0.664249	-0.172407	9.78709
691	-0.657983	-0.18094	9.78316
692	-0.651665	-0.189519	9.77906
693	-0.645293	-0.198104	9.77479
694	-0.63886	-0.206654	9.77032
695	-0.632362	-0.215126	9.76567
696	-0.625794	-0.22348	9.76081
697	-0.619151	-0.231674	9.75573
698	-0.612325	-0.23972	9.75079
699	-0.605254	-0.247671	9.7462
700	-0.597998	-0.255547	9.74179
701	-0.59062	-0.263368	9.73738
702	-0.583182	-0.271153	9.73278
703	-0.575746	-0.278923	9.72782
704	-0.568374	-0.286697	9.7223
705	-0.561129	-0.294496	9.71605
706	-0.554072	-0.302338	9.70889
707	-0.547267	-0.310245	9.70063
708	-0.540776	-0.318237	9.6911
709	-0.53466	-0.326333	9.68011
710	-0.528777	-0.334599	9.66706
711	-0.522966	-0.343053	9.65178
712	-0.517268	-0.351648	9.63471
713	-0.511724	-0.360337	9.61628
714	-0.506371	-0.369072	9.59694
715	-0.501252	-0.377807	9.57713
716	-0.496403	-0.386493	9.55729
717	-0.491866	-0.395082	9.53786
718	-0.487677	-0.403526	9.51928
719	-0.483876	-0.411777	9.50199
720	-0.4805	-0.419787	9.48643
721	-0.477588	-0.427507	9.47304
722	-0.475067	-0.434776	9.46121
723	-0.47285	-0.441546	9.45007
724	-0.47095	-0.447933	9.43966
725	-0.469381	-0.454055	9.43006
726	-0.468157	-0.460031	9.4213
727	-0.467292	-0.465978	9.41345
728	-0.4668	-0.472013	9.40656
729	-0.466695	-0.478255	9.4007
730	-0.466991	-0.484821	9.3959
731	-0.467703	-0.491829	9.39224
732	-0.468843	-0.499396	9.38976
733	-0.470427	-0.507642	9.38852
734	-0.472812	-0.516744	9.38916
735	-0.476208	-0.526689	9.39199
736	-0.480411	-0.537304	9.39665
737	-0.485217	-0.548416	9.40277
738	-0.490422	-0.559852	9.40996
739	-0.495821	-0.571438	9.41786
740	-0.50121	-0.583002	9.42607
741	-0.506387	-0.59437	9.43424
742	-0.511147	-0.605369	9.44197
743	-0.515288	-0.615826	9.4489
744	-0.518605	-0.625567	9.45464
745	-0.520896	-0.634419	9.45882
746	-0.522202	-0.642732	9.46179
747	-0.522772	-0.650917	9.46418
748	-0.522713	-0.658893	9.46604
749	-0.522132	-0.666581	9.46743
750	-0.521137	-0.673899	9.46837
751	-0.519834	-0.680768	9.46894
752	-0.518331	-0.687107	9.46917
753	-0.516734	-0.692837	9.46912
754	-0.515152	-0.697876	9.46883
755	-0.51369	-0.702145	9.46836
756	-0.512456	-0.705563	9.46775
757	-0.511557	-0.70805	9.46705
758	-0.510839	-0.709463	9.46624
759	-0.510088	-0.7098	9.46525
760	-0.509319	-0.70919	9.46405
761	-0.508548	-0.707761	9.46264
762	-0.507791	-0.705641	9.46099
763	-0.507062	-0.702961	9.45908
764	-0.506378	-0.699848	9.45691
765	-0.505755	-0.696431	9.45445
766	-0.505208	-0.692838	9.45167
767	-0.504752	-0.6892	9.44858
768	-0.504404	-0.685643	9.44514
769	-0.504178	-0.682298	9.44134
770	-0.50394	-0.679011	9.43681
771	-0.503586	-0.675546	9.43133
772	-0.50318	-0.671903	9.42512
773	-0.502786	-0.668085	9.41839
774	-0.502468	-0.664091	9.41135
775	-0.502288	-0.659924	9.40422
776	-0.502312	-0.655584	9.3972
777	-0.502602	-0.651073	9.39052
778	-0.503223	-0.646391	9.38439
779	-0.504238	-0.641539	9.37901
780	-0.505712	-0.636518	9.37461
781	-0.507709	-0.63133	9.37139
782	-0.510442	-0.62601	9.36942
783	-0.513978	-0.620579	9.36852
784	-0.51816	-0.615019	9.3685
785	-0.522831	-0.609307	9.3692
786	-0.527833	-0.603424	9.37045
787	-0.533009	-0.59735	9.37207
788	-0.538202	-0.591063	9.37389
789	-0.543254	-0.584544	9.37574
790	-0.548008	-0.577772	9.37745
791	-0.552306	-0.570727	9.37884
792	-0.555991	-0.563388	9.37974
793	-0.558905	-0.555736	9.37998
794	-0.561329	-0.547547	9.37952
795	-0.563612	-0.538705	9.37852
796	-0.565703	-0.529343	9.3771
797	-0.567547	-0.519594	9.37541
798	-0.569093	-0.509593	9.37357
799	-0.570287	-0.499472	9.37173
800	-0.571077	-0.489366	9.37001
801	-0.57141	-0.479409	9.36855
802	-0.571234	-0.469733	9.36749
803	-0.570496	-0.460474	9.36695
804	-0.569144	-0.451764	9.36708
805	-0.567125	-0.443738	9.36801
806	-0.564382	-0.436161	9.36973
807	-0.560936	-0.428739	9.3721
808	-0.556851	-0.421514	9.37503
809	-0.552193	-0.414529	9.37845
810	-0.547026	-0.407825	9.38226
811	-0.541417	-0.401445	9.38638
812	-0.535428	-0.395432	9.39073
813	-0.529126	-0.389828	9.39522
814	-0.522575	-0.384674	9.39976
815	-0.515839	-0.380015	9.40428
816	-0.508985	-0.375892	9.40868
817	-0.502075	-0.372347	9.41288
818	-0.494877	-0.369367	9.41699
819	-0.487169	-0.366895	9.42115
820	-0.479038	-0.364912	9.42537
821	-0.47057	-0.3634	9.42965
822	-0.461854	-0.362339	9.43398
823	-0.452974	-0.361711	9.43836
824	-0.444019	-0.361496	9.4428
825	-0.435075	-0.361675	9.4473
826	-0.426228	-0.36223	9.45184
827	-0.417566	-0.363142	9.45644
828	-0.409175	-0.36439	9.46109
829	-0.401142	-0.365957	9.4658
830	-0.393222	-0.368171	9.4707
831	-0.385165	-0.371262	9.47591
832	-0.377047	-0.375062	9.48133
833	-0.368949	-0.379405	9.48688
834	-0.360949	-0.384123	9.49249
835	-0.353125	-0.389049	9.49807
836	-0.345555	-0.394015	9.50354
837	-0.338319	-0.398856	9.50882
838	-0.331494	-0.403404	9.51382
839	-0.325159	-0.407492	9.51847
840	-0.319393	-0.410952	9.52269
841	-0.314275	-0.413619	9.52639
842	-0.309836	-0.415662	9.52977
843	-0.306011	-0.417371	9.53304
844	-0.302732	-0.418761	9.53614
845	-0.299932	-0.419845	9.53903
846	-0.297545	-0.420636	9.54165
847	-0.295502	-0.421148	9.54394
848	-0.293736	-0.421394	9.54585
849	-0.292181	-0.421389	9.54732
850	-0.290768	-0.421145	9.5483
851	-0.28943	-0.420677	9.54874
852	-0.288101	-0.419997	9.54856
853	-0.286712	-0.41912	9.54774
854	-0.285471	-0.417773	9.54596
855	-0.284582	-0.415768	9.54312
856	-0.283975	-0.413246	9.53941
857	-0.28358	-0.410346	9.53501
858	-0.283327	-0.407207	9.53012
859	-0.283147	-0.40397	9.52493
860	-0.282968	-0.400775	9.51963
861	-0.282721	-0.39776	9.51441
862	-0.282337	-0.395066	9.50946
863	-0.281745	-0.392834	9.50498
864	-0.280877	-0.391201	9.50115
865	-0.279661	-0.39031	9.49817
866	-0.277996	-0.39011	9.49596
867	-0.275891	-0.390418	9.49426
868	-0.273446	-0.391173	9.49299
869	-0.270764	-0.39231	9.49208
870	-0.267945	-0.393769	9.49143
871	-0.26509	-0.395486	9.49098
872	-0.2623	-0.3974	9.49065
873	-0.259676	-0.399447	9.49035
874	-0.25732	-0.401565	9.49002
875	-0.255331	-0.403693	9.48956
876	-0.253811	-0.405767	9.4889
877	-0.252861	-0.407726	9.48797
878	-0.25249	-0.409732	9.48682
879	-0.252593	-0.411959	9.4856
880	-0.253101	-0.414357	9.4843
881	-0.253946	-0.416876	9.48296
882	-0.255057	-0.419466	9.48157
883	-0.256366	-0.422078	9.48015
884	-0.257805	-0.424661	9.47872
885	-0.259303	-0.427166	9.47728
886	-0.260793	-0.429543	9.47586
887	-0.262204	-0.431743	9.47445
888	-0.263468	-0.433716	9.47309
889	-0.264515	-0.435412	9.47178
890	-0.265384	-0.436926	9.4705
891	-0.266173	-0.438375	9.46925
892	-0.266905	-0.439736	9.46801
893	-0.267605	-0.440991	9.46679
894	-0.268296	-0.442118	9.46558
895	-0.269001	-0.443096	9.46437
896	-0.269744	-0.443906	9.46317
897	-0.270548	-0.444527	9.46198
898	-0.271437	-0.444937	9.46078
899	-0.272434	-0.445118	9.45957
900	-0.273563	-0.445047	9.45837
901	-0.274848	-0.444705	9.45715
902	-0.276437	-0.443939	9.45585
903	-0.2784	-0.442674	9.45444
904	-0.280642	-0.441006	9.45295
905	-0.283065	-0.439032	9.45143
906	-0.285572	-0.436848	9.4499
907	-0.288068	-0.43455	9.44841
908	-0.290455	-0.432236	9.44699
909	-0.292638	-0.430001	9.44569
910	-0.29452	-0.427942	9.44454
911	-0.296003	-0.426155	9.44357
912	-0.296992	-0.424737	9.44284
913	-0.29739	-0.423784	9.44237
914	-0.297278	-0.423319	9.44217
915	-0.296812	-0.42325	9.44223
916	-0.296009	-0.423504	9.44251
917	-0.294887	-0.424007	9.44296
918	-0.293464	-0.424686	9.44357
919	-0.291757	-0.425468	9.4443
920	-0.289784	-0.426278	9.44511
921	-0.287562	-0.427043	9.44598
922	-0.28511	-0.42769	9.44686
923	-0.282444	-0.428145	9.44774
924	-0.279582	-0.428335	9.44856
925	-0.276542	-0.428185	9.44932
926	-0.27295	-0.427883	9.4501
927	-0.268548	-0.427625	9.451
928	-0.26353	-0.427358	9.452
929	-0.258087	-0.427026	9.45305
930	-0.252414	-0.426576	9.45412
931	-0.246703	-0.425953	9.45518
932	-0.241147	-0.425102	9.45619
933	-0.235939	-0.42397	9.45711
934	-0.231271	-0.422502	9.45791
935	-0.227337	-0.420643	9.45856
936	-0.22433	-0.418339	9.45902
937	-0.222443	-0.415537	9.45925
938	-0.221531	-0.412328	9.45909
939	-0.221293	-0.408832	9.45845
940	-0.221684	-0.405033	9.45746
941	-0.22266	-0.400914	9.45623
942	-0.224177	-0.39646	9.45488
943	-0.226191	-0.391653	9.45352
944	-0.228656	-0.386478	9.45228
945	-0.231528	-0.380919	9.45127
946	-0.234764	-0.374959	9.45061
947	-0.238318	-0.368583	9.45042
948	-0.242148	-0.361774	9.4508
949	-0.246208	-0.354516	9.45189
950	-0.250764	-0.346629	9.45366
951	-0.256033	-0.338016	9.45598
952	-0.261899	-0.328786	9.45878
953	-0.268246	-0.319047	9.462
954	-0.274957	-0.308908	9.46556
955	-0.281915	-0.298478	9.4694
956	-0.289005	-0.287865	9.47345
957	-0.29611	-0.277178	9.47765
958	-0.303114	-0.266525	9.48192
959	-0.309899	-0.256014	9.4862
960	-0.31635	-0.245756	9.49042
961	-0.322349	-0.235857	9.49451
962	-0.328062	-0.225908	9.49858
963	-0.33372	-0.21553	9.50278
964	-0.339308	-0.204879	9.50707
965	-0.34481	-0.194107	9.51146
966	-0.350211	-0.183369	9.51592
967	-0.355495	-0.172821	9.52045
968	-0.360647	-0.162615	9.52502
969	-0.36565	-0.152907	9.52963
970	-0.37049	-0.143851	9.53425
971	-0.37515	-0.1356	9.53889
972	-0.379614	-0.12831	9.54352
973	-0.383868	-0.122135	9.54812
974	-0.387954	-0.117114	9.55295
975	-0.39192	-0.113103	9.55818
976	-0.39575	-0.109982	9.56367
977	-0.399429	-0.107632	9.56932
978	-0.402944	-0.105935	9.57498
979	-0.40628	-0.104769	9.58054
980	-0.409421	-0.104016	9.58588
981	-0.412355	-0.103557	9.59086
982	-0.415065	-0.103271	9.59536
983	-0.417538	-0.103039	9.59926
984	-0.419759	-0.102742	9.60243
985	-0.421714	-0.102259	9.60475
986	-0.4233	-0.101823	9.60603
987	-0.424466	-0.101709	9.60632
988	-0.425278	-0.101869	9.60577
989	-0.425802	-0.102251	9.60457
990	-0.426103	-0.102807	9.6029
991	-0.426245	-0.103486	9.60092
992	-0.426296	-0.104239	9.59881
993	-0.426319	-0.105015	9.59676
994	-0.426381	-0.105765	9.59493
995	-0.426547	-0.106439	9.59349
996	-0.426882	-0.106987	9.59264
997	-0.427452	-0.10736	9.59254
998	-0.428247	-0.107596	9.59298
999	-0.429191	-0.107776	9.59364
1000	-0.430246	-0.107911	9.59453
1001	-0.431377	-0.108009	9.59564
1002	-0.432547	-0.108081	9.59698
1003	-0.433718	-0.108137	9.59854
1004	-0.434854	-0.108187	9.60033
1005	-0.43592	-0.108241	9.60234
1006	-0.436877	-0.108309	9.60458
1007	-0.437689	-0.108401	9.60706
1008	-0.43832	-0.108526	9.60976
1009	-0.438734	-0.108695	9.6127
1010	-0.438831	-0.108966	9.61603
1011	-0.43859	-0.109366	9.61986
1012	-0.438088	-0.109856	9.6241
1013	-0.437401	-0.110398	9.62866
1014	-0.436606	-0.110953	9.63345
1015	-0.43578	-0.111485	9.63838
1016	-0.434999	-0.111953	9.64335
1017	-0.43434	-0.112321	9.64829
1018	-0.43388	-0.112549	9.65309
1019	-0.433695	-0.1126	9.65766
1020	-0.433862	-0.112435	9.66192
1021	-0.434458	-0.112016	9.66578
1022	-0.435361	-0.111427	9.66939
1023	-0.436411	-0.110764	9.67297
1024	-0.437625	-0.110003	9.67648
1025	-0.43902	-0.109126	9.67989
1026	-0.440613	-0.108108	9.68317
1027	-0.442423	-0.106931	9.68628
1028	-0.444467	-0.105571	9.68919
1029	-0.446762	-0.104009	9.69188
1030	-0.449325	-0.102221	9.6943
1031	-0.452175	-0.100188	9.69642
1032	-0.455329	-0.0978877	9.69823
1033	-0.458804	-0.0952985	9.69967
1034	-0.462727	-0.0923415	9.70072
1035	-0.467158	-0.0889894	9.70138
1036	-0.472017	-0.085299	9.7017
1037	-0.477225	-0.0813272	9.70171
1038	-0.482702	-0.0771307	9.70146
1039	-0.488368	-0.0727663	9.70099
1040	-0.494143	-0.0682907	9.70034
1041	-0.499946	-0.0637608	9.69955
1042	-0.505699	-0.0592333	9.69867
1043	-0.511321	-0.0547651	9.69772
1044	-0.516732	-0.0504131	9.69676
1045	-0.521852	-0.0462339	9.69583
1046	-0.526921	-0.0420463	9.69479
1047	-0.53218	-0.0376727	9.69352
1048	-0.537546	-0.033176	9.69205
1049	-0.542942	-0.028619	9.69045
1050	-0.548287	-0.0240643	9.68874
1051	-0.553501	-0.0195749	9.68699
1052	-0.558504	-0.0152136	9.68522
1053	-0.563217	-0.0110431	9.6835
1054	-0.567559	-0.00712623	9.68185
1055	-0.571451	-0.00352593	9.68034
1056	-0.574812	-0.000304967	9.679
1057	-0.577563	0.00247382	9.67788
1058	-0.579665	0.00492902	9.67715
1059	-0.581179	0.00720464	9.67686
1060	-0.582177	0.00927594	9.67689
1061	-0.582733	0.0111182	9.67713
1062	-0.582918	0.0127068	9.67746
1063	-0.582805	0.014017	9.67774
1064	-0.582466	0.015024	9.67787
1065	-0.581975	0.0157031	9.67773
1066	-0.581403	0.0160296	9.67718
1067	-0.580823	0.0159787	9.67613
1068	-0.580307	0.0155257	9.67443
1069	-0.579928	0.0146457	9.67198
1070	-0.579604	0.0131249	9.66875
1071	-0.579203	0.0108538	9.66486
1072	-0.578725	0.00796511	9.6604
1073	-0.578167	0.00459111	9.65546
1074	-0.577529	0.000864316	9.65012
1075	-0.57681	-0.00308282	9.64447
1076	-0.576008	-0.00711784	9.6386
1077	-0.575122	-0.0111082	9.6326
1078	-0.57415	-0.0149216	9.62654
1079	-0.573092	-0.0184253	9.62053
1080	-0.571945	-0.021487	9.61464
1081	-0.570708	-0.0239742	9.60897
1082	-0.569199	-0.0259778	9.60352
1083	-0.567303	-0.0277006	9.5982
1084	-0.56512	-0.0291771	9.59296
1085	-0.56275	-0.0304419	9.58774
1086	-0.560295	-0.0315296	9.58246
1087	-0.557855	-0.032475	9.57708
1088	-0.55553	-0.0333125	9.57152
1089	-0.55342	-0.0340767	9.56574
1090	-0.551626	-0.0348023	9.55966
1091	-0.550249	-0.0355238	9.55323
1092	-0.549389	-0.0362757	9.54638
1093	-0.549147	-0.0370926	9.53906
1094	-0.549594	-0.0379642	9.5316
1095	-0.550668	-0.0388464	9.52431
1096	-0.552265	-0.0397224	9.51701
1097	-0.554281	-0.0405758	9.50958
1098	-0.556613	-0.04139	9.50185
1099	-0.559158	-0.0421483	9.49368
1100	-0.561813	-0.0428342	9.48492
1101	-0.564474	-0.0434311	9.47542
1102	-0.567038	-0.0439225	9.46503
1103	-0.569401	-0.0442919	9.4536
1104	-0.571461	-0.0445228	9.44099
1105	-0.573112	-0.0445985	9.42703
1106	-0.574679	-0.0443537	9.41162
1107	-0.576477	-0.0437005	9.39485
1108	-0.578398	-0.0427396	9.37687
1109	-0.58033	-0.0415716	9.35784
1110	-0.582163	-0.0402973	9.33792
1111	-0.583788	-0.0390175	9.31727
1112	-0.585094	-0.0378332	9.29605
1113	-0.585971	-0.0368457	9.27441
1114	-0.58631	-0.0361562	9.25251
1115	-0.586002	-0.0358661	9.23051
1116	-0.584937	-0.0360772	9.20857
1117	-0.583007	-0.036891	9.18684
1118	-0.580139	-0.0383175	9.16459
1119	-0.576408	-0.0402529	9.14115
1120	-0.571925	-0.0426285	9.11685
1121	-0.566798	-0.0453751	9.09199
1122	-0.561136	-0.0484238	9.06686
1123	-0.555049	-0.0517052	9.04178
1124	-0.548645	-0.0551499	9.01706
1125	-0.542033	-0.0586884	8.99299
1126	-0.535323	-0.0622508	8.96989
1127	-0.528621	-0.0657671	8.94806
1128	-0.522037	-0.0691673	8.92781
1129	-0.515679	-0.072381	8.90944
1130	-0.509297	-0.075547	8.89276
1131	-0.502614	-0.0788297	8.87729
1132	-0.495697	-0.0821978	8.86296
1133	-0.488613	-0.0856197	8.84968
1134	-0.481428	-0.089064	8.83737
1135	-0.474209	-0.0924991	8.82594
1136	-0.467023	-0.0958937	8.8153
1137	-0.459937	-0.0992162	8.80537
1138	-0.453018	-0.102435	8.79607
1139	-0.446332	-0.105519	8.78731
1140	-0.439946	-0.108437	8.77901
1141	-0.433927	-0.111157	8.77108
1142	-0.42814	-0.11372	8.76381
1143	-0.422426	-0.116188	8.75749
1144	-0.416815	-0.118557	8.752
1145	-0.411339	-0.120825	8.74725
1146	-0.406029	-0.122988	8.74312
1147	-0.400916	-0.125044	8.73952
1148	-0.396031	-0.12699	8.73632
1149	-0.391406	-0.128824	8.73344
1150	-0.387071	-0.130541	8.73076
1151	-0.383058	-0.13214	8.72817
1152	-0.379398	-0.133618	8.72557
1153	-0.376122	-0.134972	8.72285
1154	-0.373315	-0.136177	8.72026
1155	-0.370997	-0.137218	8.71805
1156	-0.369101	-0.138113	8.71617
1157	-0.367562	-0.138876	8.71456
1158	-0.366314	-0.139523	8.71314
1159	-0.36529	-0.14007	8.71187
1160	-0.364423	-0.140532	8.71067
1161	-0.363649	-0.140925	8.70949
1162	-0.3629	-0.141264	8.70826
1163	-0.362111	-0.141566	8.70692
1164	-0.361215	-0.141845	8.70541
1165	-0.360145	-0.142118	8.70366
1166	-0.358947	-0.142406	8.70173
1167	-0.357721	-0.142705	8.69972
1168	-0.356484	-0.142994	8.69763
1169	-0.355254	-0.143252	8.69548
1170	-0.35405	-0.143455	8.69328
1171	-0.352889	-0.143584	8.69105
1172	-0.35179	-0.143616	8.6888
1173	-0.350772	-0.14353	8.68654
1174	-0.349851	-0.143303	8.68428
1175	-0.349046	-0.142914	8.68205
1176	-0.348376	-0.142342	8.67984
1177	-0.347858	-0.141565	8.67768
1178	-0.347499	-0.140556	8.6756
1179	-0.347285	-0.13932	8.6736
1180	-0.3472	-0.137887	8.67167
1181	-0.347229	-0.136285	8.66977
1182	-0.347356	-0.134542	8.66787
1183	-0.347565	-0.132688	8.66595
1184	-0.347841	-0.130752	8.66399
1185	-0.348168	-0.128761	8.66194
1186	-0.348531	-0.126745	8.65979
1187	-0.348914	-0.124732	8.6575
1188	-0.349301	-0.122751	8.65505
1189	-0.349678	-0.12083	8.65241
1190	-0.350074	-0.118949	8.64945
1191	-0.350526	-0.117063	8.64611
1192	-0.351028	-0.115165	8.64248
1193	-0.351573	-0.113248	8.63865
1194	-0.352153	-0.111305	8.63471
1195	-0.352761	-0.10933	8.63076
1196	-0.353391	-0.107317	8.62689
1197	-0.354036	-0.105257	8.62319
1198	-0.354689	-0.103145	8.61974
1199	-0.355343	-0.100974	8.61664
1200	-0.35599	-0.0987365	8.61399
1201	-0.356625	-0.0964265	8.61186
1202	-0.357246	-0.0940145	8.6103
1203	-0.357862	-0.0914893	8.60921
1204	-0.358478	-0.0888713	8.60853
1205	-0.359096	-0.0861806	8.60818
1206	-0.359723	-0.0834374	8.60809
1207	-0.360362	-0.080662	8.60818
1208	-0.361017	-0.0778745	8.60839
1209	-0.361694	-0.0750953	8.60863
1210	-0.362397	-0.0723444	8.60884
1211	-0.363129	-0.0696422	8.60894
1212	-0.363896	-0.0670088	8.60887
1213	-0.364701	-0.0644644	8.60853
1214	-0.365571	-0.0619228	8.608
1215	-0.366517	-0.0593071	8.60738
1216	-0.367522	-0.0566515	8.60669
1217	-0.368569	-0.0539902	8.60595
1218	-0.369642	-0.0513572	8.60517
1219	-0.370724	-0.0487867	8.60438
1220	-0.371797	-0.0463129	8.60359
1221	-0.372845	-0.0439699	8.60281
1222	-0.373852	-0.0417919	8.60207
1223	-0.3748	-0.039813	8.60139
1224	-0.375672	-0.0380675	8.60077
1225	-0.376452	-0.0365894	8.60024
1226	-0.377023	-0.035384	8.59978
1227	-0.37733	-0.0344173	8.59937
1228	-0.377447	-0.0336647	8.59899
1229	-0.377448	-0.0331017	8.59865
1230	-0.377407	-0.0327038	8.59835
1231	-0.377398	-0.0324463	8.59807
1232	-0.377496	-0.0323046	8.59784
1233	-0.377774	-0.0322543	8.59762
1234	-0.378307	-0.0322707	8.59744
1235	-0.379169	-0.0323293	8.59728
1236	-0.380433	-0.0324055	8.59715
1237	-0.382175	-0.0324747	8.59704
1238	-0.384378	-0.0326109	8.5969
1239	-0.386951	-0.0328882	8.5967
1240	-0.389856	-0.0332817	8.59647
1241	-0.393054	-0.0337666	8.59625
1242	-0.396507	-0.0343183	8.59605
1243	-0.400176	-0.034912	8.59591
1244	-0.404023	-0.0355228	8.59585
1245	-0.408008	-0.0361262	8.5959
1246	-0.412093	-0.0366973	8.59609
1247	-0.41624	-0.0372114	8.59645
1248	-0.420409	-0.0376438	8.597
1249	-0.424563	-0.0379698	8.59777
1250	-0.428858	-0.0381872	8.59895
1251	-0.433436	-0.0383215	8.60064
1252	-0.438236	-0.0383898	8.6027
1253	-0.443197	-0.0384091	8.60503
1254	-0.448258	-0.0383964	8.60749
1255	-0.453358	-0.0383688	8.60997
1256	-0.458436	-0.0383431	8.61235
1257	-0.463432	-0.0383364	8.6145
1258	-0.468284	-0.0383654	8.61632
1259	-0.472932	-0.0384471	8.61767
1260	-0.477314	-0.0385983	8.61843
1261	-0.48137	-0.0388359	8.61849
1262	-0.485235	-0.0391186	8.61784
1263	-0.48906	-0.0394019	8.61661
1264	-0.492811	-0.0396972	8.61488
1265	-0.496454	-0.0400163	8.61272
1266	-0.499953	-0.0403706	8.61022
1267	-0.503273	-0.0407719	8.60746
1268	-0.506381	-0.0412317	8.60451
1269	-0.50924	-0.0417618	8.60146
1270	-0.511817	-0.0423739	8.59838
1271	-0.514076	-0.0430795	8.59536
1272	-0.515982	-0.0438906	8.59248
1273	-0.517502	-0.0448187	8.58981
1274	-0.51865	-0.0458672	8.58718
1275	-0.519475	-0.0470255	8.58438
1276	-0.51999	-0.0482843	8.58146
1277	-0.520209	-0.0496345	8.57847
1278	-0.520145	-0.0510668	8.57545
1279	-0.519812	-0.0525721	8.57246
1280	-0.519224	-0.0541413	8.56954
1281	-0.518393	-0.0557651	8.56673
1282	-0.517334	-0.0574344	8.5641
1283	-0.51606	-0.0591399	8.56168
1284	-0.514585	-0.0608724	8.55952
1285	-0.512922	-0.0626228	8.55767
1286	-0.510767	-0.0644145	8.55633
1287	-0.507913	-0.0662724	8.5556
1288	-0.504516	-0.0681895	8.55533
1289	-0.500733	-0.0701591	8.55537
1290	-0.496722	-0.072174	8.55557
1291	-0.492639	-0.0742275	8.5558
1292	-0.488642	-0.0763127	8.5559
1293	-0.484888	-0.0784226	8.55573
1294	-0.481534	-0.0805505	8.55515
1295	-0.478736	-0.0826894	8.55401
1296	-0.476653	-0.0848325	8.55217
1297	-0.475441	-0.086973	8.54947
1298	-0.475093	-0.0893222	8.5458
1299	-0.475433	-0.092022	8.54122
1300	-0.476366	-0.0949616	8.5359
1301	-0.477795	-0.0980298	8.53
1302	-0.479624	-0.101116	8.52369
1303	-0.481757	-0.104108	8.51713
1304	-0.484098	-0.106896	8.51048
1305	-0.486551	-0.109368	8.50391
1306	-0.48902	-0.111415	8.49758
1307	-0.491407	-0.112924	8.49165
1308	-0.493617	-0.113785	8.4863
1309	-0.495554	-0.113887	8.48167
1310	-0.497444	-0.112996	8.47773
1311	-0.499536	-0.111083	8.47424
1312	-0.501768	-0.108346	8.47115
1313	-0.504077	-0.104985	8.46836
1314	-0.506402	-0.101198	8.46582
1315	-0.508678	-0.0971834	8.46345
1316	-0.510844	-0.0931399	8.46117
1317	-0.512838	-0.0892662	8.45891
1318	-0.514596	-0.085761	8.4566
1319	-0.516057	-0.0828228	8.45416
1320	-0.517158	-0.0806502	8.45152
1321	-0.517837	-0.0794421	8.4486
1322	-0.518071	-0.0791389	8.44529
1323	-0.517917	-0.0794865	8.44159
1324	-0.517426	-0.0803908	8.4376
1325	-0.516648	-0.0817578	8.43345
1326	-0.515636	-0.0834934	8.42924
1327	-0.51444	-0.0855037	8.4251
1328	-0.513113	-0.0876946	8.42112
1329	-0.511705	-0.089972	8.41744
1330	-0.510269	-0.092242	8.41416
1331	-0.508854	-0.0944102	8.4114
1332	-0.507513	-0.0963828	8.40926
1333	-0.506297	-0.0980656	8.40787
1334	-0.505214	-0.0995319	8.4073
1335	-0.504214	-0.100931	8.40747
1336	-0.50326	-0.102283	8.40827
1337	-0.502314	-0.103608	8.40959
1338	-0.501339	-0.104925	8.41131
1339	-0.500296	-0.106254	8.41332
1340	-0.499149	-0.107614	8.4155
1341	-0.49786	-0.109027	8.41775
1342	-0.496391	-0.110511	8.41994
1343	-0.494705	-0.112086	8.42197
1344	-0.492765	-0.113772	8.42372
1345	-0.490533	-0.11559	8.42508
1346	-0.487973	-0.117503	8.4261
1347	-0.485103	-0.119469	8.42694
1348	-0.481966	-0.121493	8.42764
1349	-0.478607	-0.123583	8.42825
1350	-0.475069	-0.125744	8.42881
1351	-0.471394	-0.127983	8.42935
1352	-0.467627	-0.130306	8.42994
1353	-0.463811	-0.13272	8.4306
1354	-0.459989	-0.135231	8.43138
1355	-0.456205	-0.137845	8.43233
1356	-0.452502	-0.140569	8.43349
1357	-0.448923	-0.143409	8.4349
1358	-0.44536	-0.146446	8.43663
1359	-0.441698	-0.149725	8.43867
1360	-0.437966	-0.153198	8.44095
1361	-0.434197	-0.156816	8.44341
1362	-0.430422	-0.160531	8.446
1363	-0.426673	-0.164294	8.44865
1364	-0.422981	-0.168057	8.4513
1365	-0.419376	-0.171771	8.45388
1366	-0.415892	-0.175389	8.45634
1367	-0.412559	-0.178861	8.45862
1368	-0.409408	-0.18214	8.46064
1369	-0.406472	-0.185177	8.46236
1370	-0.403678	-0.188029	8.46376
1371	-0.400948	-0.190786	8.4649
1372	-0.3983	-0.193447	8.46582
1373	-0.395752	-0.196012	8.46658
1374	-0.393325	-0.19848	8.46722
1375	-0.391037	-0.200851	8.46778
1376	-0.388906	-0.203125	8.46829
1377	-0.386952	-0.2053	8.46882
1378	-0.385194	-0.207378	8.4694
1379	-0.38365	-0.209356	8.47007
1380	-0.38234	-0.211235	8.47089
1381	-0.381282	-0.213015	8.47189
1382	-0.380551	-0.214713	8.47317
1383	-0.380176	-0.216342	8.47475
1384	-0.380101	-0.217892	8.47655
1385	-0.380276	-0.219353	8.47848
1386	-0.380646	-0.220717	8.48047
1387	-0.381159	-0.221972	8.48242
1388	-0.381761	-0.223109	8.48427
1389	-0.3824	-0.224119	8.48591
1390	-0.383023	-0.224992	8.48728
1391	-0.383576	-0.225718	8.48829
1392	-0.384007	-0.226288	8.48886
1393	-0.384263	-0.226691	8.4889
1394	-0.384318	-0.226949	8.4882
1395	-0.384215	-0.227087	8.48671
1396	-0.384	-0.227099	8.4846
1397	-0.383722	-0.226979	8.48204
1398	-0.383427	-0.226721	8.47921
1399	-0.383163	-0.226322	8.47627
1400	-0.382978	-0.225773	8.47339
1401	-0.382918	-0.225071	8.47075
1402	-0.383032	-0.22421	8.46851
1403	-0.383366	-0.223184	8.46684
1404	-0.383968	-0.221987	8.46593
1405	-0.384886	-0.220614	8.46593
1406	-0.386128	-0.21907	8.46708
1407	-0.387647	-0.217362	8.46934
1408	-0.389409	-0.215493	8.47248
1409	-0.39138	-0.213463	8.47626
1410	-0.393524	-0.211274	8.48044
1411	-0.395806	-0.208927	8.4848
1412	-0.398193	-0.206424	8.48908
1413	-0.400649	-0.203766	8.49307
1414	-0.40314	-0.200954	8.49651
1415	-0.40563	-0.197988	8.49918
1416	-0.408085	-0.194871	8.50084
1417	-0.410469	-0.191604	8.50125
1418	-0.412891	-0.188137	8.50034
1419	-0.415456	-0.18444	8.49831
1420	-0.418129	-0.180537	8.49535
1421	-0.420871	-0.176455	8.49165
1422	-0.423647	-0.172217	8.48742
1423	-0.42642	-0.16785	8.48284
1424	-0.429154	-0.16338	8.47812
1425	-0.431811	-0.158831	8.47343
1426	-0.434357	-0.15423	8.46898
1427	-0.436754	-0.149601	8.46496
1428	-0.438967	-0.14497	8.46156
1429	-0.440958	-0.140363	8.45898
1430	-0.442655	-0.13575	8.45719
1431	-0.444052	-0.131083	8.45595
1432	-0.445211	-0.126363	8.45515
1433	-0.446196	-0.12159	8.4547
1434	-0.447069	-0.116764	8.45448
1435	-0.447893	-0.111886	8.4544
1436	-0.448731	-0.106957	8.45433
1437	-0.449647	-0.101976	8.45419
1438	-0.450702	-0.096945	8.45387
1439	-0.45196	-0.0918632	8.45325
1440	-0.453484	-0.0867316	8.45223
1441	-0.455336	-0.0815502	8.45071
1442	-0.457534	-0.0762655	8.44841
1443	-0.460019	-0.0708427	8.44525
1444	-0.462742	-0.0653107	8.44146
1445	-0.465653	-0.0596986	8.43726
1446	-0.468704	-0.0540354	8.43287
1447	-0.471845	-0.0483503	8.42852
1448	-0.475028	-0.0426722	8.42443
1449	-0.478202	-0.0370304	8.42082
1450	-0.481319	-0.0314539	8.41792
1451	-0.484331	-0.025972	8.41594
1452	-0.487187	-0.0206139	8.41512
1453	-0.489839	-0.0154087	8.41566
1454	-0.492284	-0.0102308	8.41783
1455	-0.494574	-0.00496865	8.42151
1456	-0.496742	0.000327808	8.42644
1457	-0.49882	0.00560849	8.43235
1458	-0.500843	0.0108234	8.43896
1459	-0.502843	0.0159224	8.44601
1460	-0.504853	0.0208555	8.45322
1461	-0.506905	0.0255728	8.46032
1462	-0.509033	0.0300242	8.46703
1463	-0.51127	0.0341598	8.47309
1464	-0.513647	0.0379294	8.47823
1465	-0.516199	0.0412834	8.48216
1466	-0.519075	0.0440877	8.48472
1467	-0.522337	0.046312	8.48609
1468	-0.525881	0.0480611	8.48654
1469	-0.529603	0.0494398	8.48634
1470	-0.5334	0.050553	8.48575
1471	-0.537169	0.0515056	8.48505
1472	-0.540806	0.0524023	8.48451
1473	-0.544208	0.0533479	8.48439
1474	-0.547272	0.054447	8.48496
1475	-0.549894	0.0558043	8.48649
1476	-0.551971	0.0575244	8.48925
1477	-0.553401	0.0597118	8.4935
1478	-0.553995	0.0619463	8.49856
1479	-0.553747	0.0638461	8.50369
1480	-0.552824	0.0655739	8.50909
1481	-0.551396	0.0672922	8.51497
1482	-0.549631	0.0691636	8.52155
1483	-0.547696	0.0713508	8.52903
1484	-0.54576	0.0740161	8.53761
1485	-0.543992	0.077322	8.54752
1486	-0.54256	0.081431	8.55895
1487	-0.541633	0.0865053	8.57211
1488	-0.54138	0.0927072	8.58722
1489	-0.54197	0.100199	8.60449
1490	-0.543384	0.109408	8.62433
1491	-0.545428	0.120429	8.64681
1492	-0.548006	0.132924	8.67155
1493	-0.551024	0.146556	8.69818
1494	-0.554386	0.160989	8.72633
1495	-0.557997	0.175884	8.75565
1496	-0.56176	0.190906	8.78575
1497	-0.565578	0.205717	8.81628
1498	-0.569356	0.219982	8.84686
1499	-0.572995	0.233363	8.87713
1500	-0.576396	0.245525	8.90672
1501	-0.579463	0.256132	8.93525
1502	-0.582128	0.265337	8.96389
1503	-0.584456	0.273603	8.99375
1504	-0.586545	0.281063	9.02445
1505	-0.588492	0.287846	9.0556
1506	-0.590394	0.294084	9.0868
1507	-0.592348	0.299909	9.11767
1508	-0.594452	0.30545	9.1478
1509	-0.596802	0.310838	9.17682
1510	-0.599496	0.316205	9.20432
1511	-0.60263	0.321682	9.22992
1512	-0.606301	0.327399	9.25322
1513	-0.610606	0.333486	9.27383
1514	-0.6157	0.34011	9.29212
1515	-0.621577	0.34723	9.30876
1516	-0.628089	0.354676	9.32379
1517	-0.635087	0.362274	9.33726
1518	-0.642425	0.369852	9.34922
1519	-0.649953	0.377236	9.35971
1520	-0.657526	0.384256	9.36878
1521	-0.664994	0.390737	9.37648
1522	-0.67221	0.396507	9.38285
1523	-0.679027	0.401393	9.38795
1524	-0.685298	0.405223	9.39183
1525	-0.690875	0.407823	9.39453
1526	-0.695857	0.409311	9.39549
1527	-0.70047	0.40995	9.39433
1528	-0.704751	0.409786	9.39131
1529	-0.708742	0.408866	9.3867
1530	-0.71248	0.407235	9.38077
1531	-0.716006	0.404939	9.37378
1532	-0.719358	0.402025	9.36601
1533	-0.722577	0.398537	9.35773
1534	-0.725702	0.394523	9.34921
1535	-0.728771	0.390028	9.34071
1536	-0.731825	0.385099	9.33251
1537	-0.734901	0.37978	9.32488
1538	-0.737699	0.373674	9.31725
1539	-0.739981	0.366475	9.30899
1540	-0.74189	0.358373	9.30022
1541	-0.743564	0.349556	9.29107
1542	-0.745146	0.340211	9.28168
1543	-0.746774	0.330529	9.27218
1544	-0.74859	0.320696	9.2627
1545	-0.750734	0.310902	9.25338
1546	-0.753345	0.301335	9.24434
1547	-0.756564	0.292184	9.23572
1548	-0.76053	0.283637	9.22765
1549	-0.765384	0.275884	9.22026
1550	-0.771444	0.268768	9.21359
1551	-0.778763	0.261985	9.20754
1552	-0.787076	0.255501	9.202
1553	-0.796119	0.24928	9.19685
1554	-0.805629	0.243288	9.19198
1555	-0.815341	0.23749	9.18729
1556	-0.824993	0.231852	9.18267
1557	-0.834321	0.226338	9.178
1558	-0.84306	0.220912	9.17318
1559	-0.850948	0.21554	9.16811
1560	-0.85772	0.210186	9.16267
1561	-0.863113	0.204815	9.15674
1562	-0.867347	0.199277	9.1508
1563	-0.870849	0.193515	9.14525
1564	-0.873667	0.187633	9.1399
1565	-0.875849	0.181735	9.13457
1566	-0.877443	0.175923	9.1291
1567	-0.878496	0.170302	9.1233
1568	-0.879058	0.164975	9.11699
1569	-0.879176	0.160046	9.11
1570	-0.878899	0.155618	9.10214
1571	-0.878273	0.151795	9.09323
1572	-0.877349	0.14868	9.0831
1573	-0.876172	0.146376	9.07157
1574	-0.874355	0.14482	9.05833
1575	-0.871595	0.143855	9.04337
1576	-0.868076	0.143452	9.02697
1577	-0.86398	0.143577	9.00942
1578	-0.859489	0.144201	8.991
1579	-0.854786	0.145291	8.97201
1580	-0.850052	0.146819	8.95271
1581	-0.845469	0.148752	8.93341
1582	-0.841221	0.151061	8.91438
1583	-0.837488	0.153716	8.89591
1584	-0.834452	0.156686	8.87828
1585	-0.832295	0.159943	8.86178
1586	-0.830759	0.16325	8.84649
1587	-0.82948	0.166493	8.83217
1588	-0.828482	0.169819	8.81859
1589	-0.827793	0.173375	8.8055
1590	-0.827436	0.177309	8.79269
1591	-0.827437	0.181768	8.77993
1592	-0.827821	0.1869	8.76698
1593	-0.828614	0.192852	8.75361
1594	-0.82984	0.199772	8.7396
1595	-0.831525	0.207807	8.72471
1596	-0.833693	0.217105	8.70871
1597	-0.836368	0.227813	8.69138
1598	-0.839567	0.239682	8.67241
1599	-0.843271	0.252392	8.65186
1600	-0.847455	0.265986	8.63004
1601	-0.852093	0.280506	8.60727
1602	-0.857161	0.295996	8.58384
1603	-0.862632	0.312498	8.56008
1604	-0.868482	0.330054	8.53629
1605	-0.874686	0.348708	8.51279
1606	-0.881218	0.368502	8.48988
1607	-0.888054	0.389479	8.46788
1608	-0.895168	0.41168	8.44709
1609	-0.902535	0.435149	8.42783
1610	-0.909997	0.460333	8.40931
1611	-0.91748	0.487468	8.39072
1612	-0.925085	0.516286	8.37227
1613	-0.932912	0.546515	8.35418
1614	-0.941063	0.577886	8.33668
1615	-0.94964	0.610127	8.32
1616	-0.958745	0.642969	8.30437
1617	-0.96848	0.676141	8.28999
1618	-0.978949	0.709372	8.27711
1619	-0.990255	0.742393	8.26595
1620	-1.0025	0.774933	8.25672
1621	-1.01579	0.80672	8.24966
1622	-1.0304	0.837984	8.2453
1623	-1.04639	0.869165	8.24375
1624	-1.06355	0.900311	8.24455
1625	-1.08167	0.931467	8.24728
1626	-1.10053	0.962682	8.2515
1627	-1.11991	0.994003	8.25676
1628	-1.1396	1.02548	8.26264
1629	-1.15939	1.05715	8.26868
1630	-1.17907	1.08907	8.27446
1631	-1.19841	1.12129	8.27954
1632	-1.2172	1.15384	8.28349
1633	-1.23522	1.18679	8.28585
1634	-1.25266	1.22019	8.28698
1635	-1.26986	1.25404	8.28754
1636	-1.28686	1.28826	8.28765
1637	-1.30371	1.3228	8.2874
1638	-1.32043	1.35758	8.28688
1639	-1.33708	1.39254	8.28621
1640	-1.3537	1.42762	8.28546
1641	-1.37032	1.46275	8.28475
1642	-1.38698	1.49786	8.28417
1643	-1.40373	1.5329	8.28382
1644	-1.42061	1.56779	8.2838
1645	-1.43765	1.60246	8.2842
1646	-1.45488	1.63721	8.28523
1647	-1.47227	1.67228	8.28694
1648	-1.48978	1.70755	8.28912
1649	-1.50737	1.74292	8.29162
1650	-1.52502	1.77827	8.29425
1651	-1.54268	1.81349	8.29682
1652	-1.56032	1.84847	8.29917
1653	-1.5779	1.8831	8.30111
1654	-1.59538	1.91726	8.30247
1655	-1.61273	1.95085	8.30306
1656	-1.6299	1.98375	8.30272
1657	-1.64686	2.01585	8.30125
1658	-1.66395	2.04748	8.29841
1659	-1.68141	2.07897	8.29423
1660	-1.69909	2.11019	8.28897
1661	-1.71682	2.14107	8.28286
1662	-1.73444	2.17148	8.27617
1663	-1.7518	2.20134	8.26916
1664	-1.76873	2.23053	8.26206
1665	-1.78508	2.25895	8.25514
1666	-1.80067	2.28649	8.24865
1667	-1.81537	2.31306	8.24284
1668	-1.829	2.33855	8.23797
1669	-1.8414	2.36284	8.23429
1670	-1.85283	2.38543	8.2315
1671	-1.8636	2.40609	8.22914
1672	-1.87369	2.42518	8.22721
1673	-1.88306	2.44303	8.22572
1674	-1.89169	2.46001	8.22466
1675	-1.89955	2.47647	8.22403
1676	-1.9066	2.49275	8.22385
1677	-1.91283	2.50921	8.22411
1678	-1.9182	2.52619	8.22482
1679	-1.92268	2.54405	8.22597
1680	-1.92624	2.56315	8.22757
1681	-1.92886	2.58382	8.22962
1682	-1.9304	2.60546	8.23215
1683	-1.93082	2.62728	8.23517
1684	-1.93021	2.64942	8.23867
1685	-1.92866	2.67196	8.24262
1686	-1.92624	2.69504	8.24703
1687	-1.92305	2.71875	8.25187
1688	-1.91918	2.74321	8.25713
1689	-1.91472	2.76853	8.26279
1690	-1.90974	2.79483	8.26885
1691	-1.90435	2.82221	8.27528
1692	-1.89862	2.85079	8.28207
1693	-1.89264	2.88067	8.28921
1694	-1.88563	2.91185	8.29581
1695	-1.877	2.94417	8.30134
1696	-1.86711	2.97759	8.30629
1697	-1.85634	3.01204	8.31114
1698	-1.84506	3.04747	8.31639
1699	-1.83365	3.08381	8.32251
1700	-1.82247	3.12101	8.33001
1701	-1.81191	3.159	8.33937
1702	-1.80234	3.19773	8.35107
1703	-1.79412	3.23714	8.3656
1704	-1.78765	3.27717	8.38345
1705	-1.78328	3.31776	8.40511
1706	-1.78085	3.35945	8.42953
1707	-1.77982	3.40264	8.45553
1708	-1.78007	3.44708	8.48335
1709	-1.78145	3.49252	8.51325
1710	-1.78384	3.53869	8.54549
1711	-1.78708	3.58535	8.58031
1712	-1.79105	3.63223	8.61798
1713	-1.79562	3.6791	8.65874
1714	-1.80063	3.72569	8.70285
1715	-1.80596	3.77174	8.75056
1716	-1.81148	3.81701	8.80214
1717	-1.81703	3.86125	8.85783
1718	-1.82293	3.90515	8.92051
1719	-1.82951	3.94944	8.99174
1720	-1.8367	3.99391	9.06977
1721	-1.84443	4.03832	9.15287
1722	-1.85264	4.08247	9.23932
1723	-1.86123	4.12611	9.32739
1724	-1.87013	4.16904	9.41533
1725	-1.87927	4.21103	9.50143
1726	-1.88857	4.25185	9.58395
1727	-1.89793	4.29129	9.66116
1728	-1.90728	4.32913	9.73133
1729	-1.91654	4.36513	9.79273
1730	-1.92604	4.40012	9.84607
1731	-1.93609	4.43487	9.89367
1732	-1.94655	4.46906	9.93625
1733	-1.95727	4.5024	9.97454
1734	-1.96812	4.53458	10.0093
1735	-1.97896	4.56528	10.0411
1736	-1.98964	4.59421	10.0708
1737	-2.00004	4.62105	10.0991
1738	-2.01001	4.64551	10.1267
1739	-2.01941	4.66727	10.1544
1740	-2.0281	4.68603	10.1827
1741	-2.03595	4.70149	10.2126
1742	-2.04327	4.71316	10.2429
1743	-2.05043	4.7211	10.2721
1744	-2.05734	4.72574	10.3004
1745	-2.0639	4.72755	10.328
1746	-2.07002	4.72696	10.3548
1747	-2.07562	4.72443	10.3811
1748	-2.08061	4.72041	10.4069
1749	-2.0849	4.71534	10.4324
1750	-2.0884	4.70969	10.4577
1751	-2.09102	4.70389	10.4828
1752	-2.09268	4.6984	10.508
1753	-2.09328	4.69367	10.5332
1754	-2.09238	4.68946	10.5587
1755	-2.08978	4.68512	10.5843
1756	-2.0858	4.6805	10.6099
1757	-2.08072	4.67544	10.6353
1758	-2.07485	4.66979	10.6606
1759	-2.0685	4.6634	10.6855
1760	-2.06196	4.65611	10.7099
1761	-2.05554	4.64776	10.7338
1762	-2.04953	4.6382	10.757
1763	-2.04425	4.62729	10.7793
1764	-2.03998	4.61485	10.8008
1765	-2.03704	4.60073	10.8212
1766	-2.03513	4.5853	10.8401
1767	-2.03375	4.56894	10.8576
1768	-2.03286	4.55157	10.8737
1769	-2.03242	4.53307	10.8889
1770	-2.03241	4.51337	10.9034
1771	-2.03277	4.49235	10.9175
1772	-2.03348	4.46992	10.9314
1773	-2.0345	4.44599	10.9456
1774	-2.03578	4.42046	10.9602
1775	-2.03731	4.39323	10.9755
1776	-2.03902	4.36421	10.9919
1777	-2.0409	4.33329	11.0096
1778	-2.043	4.30032	11.0285
1779	-2.04543	4.26531	11.0484
1780	-2.04815	4.2284	11.0689
1781	-2.05116	4.18974	11.0901
1782	-2.05443	4.14948	11.1118
1783	-2.05796	4.10776	11.1337
1784	-2.06172	4.06474	11.1559
1785	-2.06569	4.02055	11.178
1786	-2.06987	3.97535	11.2001
1787	-2.07424	3.92928	11.2218
1788	-2.07878	3.88249	11.2432
1789	-2.08347	3.83514	11.264
1790	-2.08892	3.78652	11.2849
1791	-2.09552	3.73605	11.3065
1792	-2.10296	3.68401	11.3284
1793	-2.11093	3.63067	11.3505
1794	-2.11909	3.57632	11.3725
1795	-2.12714	3.52123	11.3942
1796	-2.13476	3.46569	11.4151
1797	-2.14163	3.40997	11.4352
1798	-2.14743	3.35436	11.454
1799	-2.15186	3.29913	11.4715
1800	-2.15458	3.24457	11.4872
1801	-2.15529	3.19097	11.5009
1802	-2.15393	3.13756	11.5129
1803	-2.15083	3.08359	11.5237
1804	-2.14621	3.02926	11.5333
1805	-2.14029	2.97482	11.5417
1806	-2.13331	2.92049	11.5488
1807	-2.1255	2.86651	11.5548
1808	-2.11708	2.81308	11.5596
1809	-2.1083	2.76046	11.5632
1810	-2.09937	2.70886	11.5657
1811	-2.09053	2.65851	11.5671
1812	-2.08201	2.60963	11.5674
1813	-2.07405	2.56247	11.5667
1814	-2.06659	2.51715	11.5636
1815	-2.05934	2.47352	11.5574
1816	-2.0522	2.43135	11.5487
1817	-2.04504	2.39043	11.5382
1818	-2.03775	2.35053	11.5266
1819	-2.03022	2.31144	11.5146
1820	-2.02233	2.27293	11.5027
1821	-2.01397	2.23479	11.4917
1822	-2.00501	2.19679	11.4823
1823	-1.99535	2.15871	11.475
1824	-1.98485	2.12033	11.4706
1825	-1.97341	2.08143	11.4698
1826	-1.96028	2.04135	11.4732
1827	-1.9451	1.9999	11.4805
1828	-1.92835	1.95759	11.4911
1829	-1.91051	1.91493	11.504
1830	-1.89207	1.8724	11.5185
1831	-1.8735	1.8305	11.5336
1832	-1.8553	1.78975	11.5486
1833	-1.83793	1.75064	11.5627
1834	-1.8219	1.71366	11.575
1835	-1.80768	1.67932	11.5847
1836	-1.79576	1.64812	11.591
1837	-1.78662	1.62056	11.5931
1838	-1.77988	1.59622	11.5916
1839	-1.77476	1.5743	11.5877
1840	-1.77115	1.55471	11.5817
1841	-1.76898	1.53736	11.5738
1842	-1.76814	1.52214	11.5642
1843	-1.76855	1.50898	11.5529
1844	-1.7701	1.49777	11.5404
1845	-1.77272	1.48842	11.5266
1846	-1.7763	1.48084	11.5119
1847	-1.78075	1.47493	11.4964
1848	-1.78598	1.47061	11.4803
1849	-1.79189	1.46777	11.4639
1850	-1.79844	1.46696	11.4463
1851	-1.8057	1.46864	11.4268
1852	-1.81376	1.47257	11.4058
1853	-1.82269	1.47851	11.3836
1854	-1.83258	1.48621	11.3604
1855	-1.8435	1.49546	11.3365
1856	-1.85555	1.506	11.3122
1857	-1.86881	1.5176	11.2878
1858	-1.88335	1.53003	11.2636
1859	-1.89927	1.54304	11.2398
1860	-1.91665	1.55641	11.2168
1861	-1.93557	1.56989	11.1948
1862	-1.9564	1.58451	11.1727
1863	-1.97928	1.60121	11.1495
1864	-2.00395	1.61956	11.1257
1865	-2.03016	1.63916	11.1015
1866	-2.05766	1.65959	11.0776
1867	-2.0862	1.68043	11.0543
1868	-2.11551	1.70128	11.0319
1869	-2.14535	1.72172	11.011
1870	-2.17546	1.74133	10.992
1871	-2.2056	1.7597	10.9752
1872	-2.23551	1.77641	10.9612
1873	-2.26493	1.79106	10.9503
1874	-2.2944	1.80396	10.9419
1875	-2.32454	1.8158	10.935
1876	-2.35521	1.82664	10.9297
1877	-2.38629	1.83658	10.9262
1878	-2.41765	1.84568	10.9246
1879	-2.44916	1.85403	10.925
1880	-2.48069	1.86172	10.9274
1881	-2.51211	1.86881	10.932
1882	-2.5433	1.87539	10.939
1883	-2.57412	1.88154	10.9484
1884	-2.60445	1.88733	10.9603
1885	-2.63416	1.89285	10.9748
1886	-2.66345	1.89847	10.992
1887	-2.69259	1.90434	11.0119
1888	-2.72155	1.91021	11.0343
1889	-2.75031	1.91582	11.0591
1890	-2.77884	1.92091	11.0862
1891	-2.8071	1.92521	11.1156
1892	-2.83506	1.92847	11.147
1893	-2.86271	1.93042	11.1804
1894	-2.89	1.9308	11.2156
1895	-2.91691	1.92936	11.2526
1896	-2.94341	1.92583	11.2913
1897	-2.96946	1.91996	11.3315
1898	-2.99512	1.91162	11.3739
1899	-3.02043	1.90103	11.4188
1900	-3.04539	1.8884	11.4662
1901	-3.07	1.87398	11.5156
1902	-3.09426	1.85798	11.5669
1903	-3.11814	1.84062	11.6199
1904	-3.14165	1.82214	11.6742
1905	-3.16479	1.80276	11.7297
1906	-3.18754	1.7827	11.7861
1907	-3.2099	1.7622	11.8431
1908	-3.23187	1.74148	11.9006
1909	-3.25344	1.72077	11.9582
1910	-3.27434	1.69922	12.0169
1911	-3.29443	1.67604	12.0775
1912	-3.31383	1.65155	12.1397
1913	-3.33269	1.62607	12.2032
1914	-3.35115	1.59991	12.2676
1915	-3.36937	1.5734	12.3325
1916	-3.38747	1.54686	12.3976
1917	-3.40561	1.52061	12.4626
1918	-3.42393	1.49497	12.5272
1919	-3.44257	1.47025	12.591
1920	-3.46169	1.44677	12.6536
1921	-3.48143	1.42486	12.7147
1922	-3.50187	1.40424	12.7758
1923	-3.52293	1.38442	12.8382
1924	-3.54446	1.36532	12.9013
1925	-3.56631	1.34687	12.9646
1926	-3.58834	1.32903	13.0274
1927	-3.6104	1.31171	13.0892
1928	-3.63237	1.29487	13.1493
1929	-3.65408	1.27844	13.2071
1930	-3.67541	1.26237	13.2621
1931	-3.69621	1.24658	13.3137
1932	-3.71634	1.23102	13.3613
1933	-3.73566	1.21565	13.4043
1934	-3.75486	1.20011	13.4434
1935	-3.77453	1.18425	13.4799
1936	-3.79437	1.16831	13.5137
1937	-3.81412	1.15251	13.5446
1938	-3.8335	1.13707	13.5728
1939	-3.85223	1.12222	13.598
1940	-3.87002	1.10818	13.6203
1941	-3.8866	1.09518	13.6396
1942	-3.9017	1.08346	13.6558
1943	-3.91504	1.07323	13.669
1944	-3.92633	1.06472	13.6789
1945	-3.93531	1.05817	13.6857
1946	-3.94214	1.05383	13.688
1947	-3.94722	1.05163	13.6852
1948	-3.95065	1.05129	13.6779
1949	-3.95251	1.05252	13.6669
1950	-3.9529	1.05502	13.6529
1951	-3.95191	1.05852	13.6365
1952	-3.94961	1.06273	13.6184
1953	-3.94609	1.06735	13.5992
1954	-3.94146	1.0721	13.5798
1955	-3.93578	1.0767	13.5607
1956	-3.92916	1.08085	13.5427
1957	-3.92168	1.08427	13.5264
1958	-3.91252	1.08727	13.5111
1959	-3.90107	1.09036	13.4957
1960	-3.88771	1.09356	13.48
1961	-3.87284	1.09686	13.4641
1962	-3.85685	1.10029	13.4478
1963	-3.84011	1.10387	13.4312
1964	-3.82304	1.1076	13.4141
1965	-3.806	1.1115	13.3966
1966	-3.7894	1.11558	13.3786
1967	-3.77361	1.11986	13.3601
1968	-3.75904	1.12434	13.3409
1969	-3.74607	1.12905	13.3211
1970	-3.73435	1.13403	13.3007
1971	-3.72322	1.13929	13.2796
1972	-3.71263	1.1448	13.258
1973	-3.70252	1.15053	13.2358
1974	-3.69285	1.15644	13.2131
1975	-3.68355	1.1625	13.1899
1976	-3.67457	1.16866	13.1664
1977	-3.66586	1.17491	13.1424
1978	-3.65735	1.1812	13.1181
1979	-3.64901	1.18749	13.0936
1980	-3.64076	1.19377	13.0687
1981	-3.63255	1.19998	13.0437
1982	-3.62455	1.20653	13.018
1983	-3.61693	1.21372	12.9912
1984	-3.60962	1.22135	12.9635
1985	-3.60257	1.22922	12.9353
1986	-3.59573	1.23713	12.9068
1987	-3.58905	1.24489	12.8782
1988	-3.58247	1.2523	12.8497
1989	-3.57593	1.25916	12.8216
1990	-3.56939	1.26527	12.7942
1991	-3.5628	1.27044	12.7676
1992	-3.55609	1.27446	12.7422
1993	-3.54922	1.27715	12.7182
1994	-3.54232	1.27856	12.6953
1995	-3.53551	1.27896	12.6731
1996	-3.52877	1.27843	12.6517
1997	-3.52207	1.27707	12.631
1998	-3.51537	1.27496	12.6109
[truncated: 110,045 more rows]

## Sheet: P3S1-005
Frame	T8_Head Lateral Bending	T8_Head Axial Bending	T8_Head Flexion/Extension
0	7.45661	-2.24456	0.819816
1	7.46929	-2.24022	0.854488
2	7.48216	-2.2343	0.890003
3	7.49514	-2.22732	0.926083
4	7.50816	-2.21982	0.962449
5	7.52117	-2.2123	0.998823
6	7.53409	-2.2053	1.03492
7	7.54688	-2.19933	1.07048
8	7.55945	-2.19492	1.10519
9	7.57177	-2.19259	1.1388
10	7.58376	-2.19287	1.17102
11	7.59536	-2.19627	1.20157
12	7.60652	-2.20332	1.23016
13	7.61724	-2.21404	1.25688
14	7.62757	-2.22787	1.28208
15	7.63758	-2.24447	1.3059
16	7.6473	-2.2635	1.32847
17	7.65677	-2.28462	1.34992
18	7.66603	-2.30748	1.37038
19	7.67514	-2.33175	1.38999
20	7.68412	-2.35708	1.40888
21	7.69303	-2.38314	1.42717
22	7.70191	-2.40958	1.44501
23	7.71078	-2.43606	1.46253
24	7.7197	-2.46223	1.47986
25	7.72892	-2.48908	1.49707
26	7.73853	-2.51758	1.51408
27	7.74839	-2.54743	1.53075
28	7.75833	-2.57832	1.54695
29	7.7682	-2.60994	1.56256
30	7.77783	-2.64196	1.57745
31	7.78707	-2.67409	1.59149
32	7.79574	-2.70601	1.60455
33	7.8037	-2.73741	1.61652
34	7.81078	-2.76797	1.62726
35	7.81682	-2.79739	1.63665
36	7.82166	-2.82535	1.64456
37	7.82499	-2.85259	1.65062
38	7.82681	-2.87991	1.65473
39	7.82738	-2.90711	1.65718
40	7.82697	-2.93398	1.65825
41	7.82583	-2.96034	1.65822
42	7.82423	-2.98597	1.65738
43	7.82244	-3.01068	1.65602
44	7.82072	-3.03427	1.65442
45	7.81933	-3.05652	1.65287
46	7.81855	-3.07725	1.65164
47	7.81864	-3.09625	1.65102
48	7.81985	-3.11332	1.6513
49	7.82203	-3.1283	1.65214
50	7.82477	-3.14131	1.65302
51	7.82799	-3.15255	1.65395
52	7.83163	-3.16225	1.65492
53	7.83561	-3.17063	1.65593
54	7.83985	-3.17789	1.65698
55	7.84428	-3.18426	1.65808
56	7.84882	-3.18996	1.65922
57	7.85339	-3.19519	1.66041
58	7.85793	-3.20018	1.66164
59	7.86236	-3.20515	1.66292
60	7.8666	-3.2103	1.66425
61	7.87083	-3.21521	1.66564
62	7.87527	-3.21938	1.66712
63	7.87986	-3.22289	1.66868
64	7.88453	-3.22585	1.67029
65	7.88925	-3.22834	1.67195
66	7.89395	-3.23047	1.67364
67	7.89857	-3.23233	1.67534
68	7.90307	-3.23402	1.67706
69	7.90739	-3.23563	1.67876
70	7.91147	-3.23726	1.68044
71	7.91526	-3.23901	1.68209
72	7.91871	-3.24096	1.68368
73	7.92211	-3.24327	1.68504
74	7.92569	-3.2459	1.68607
75	7.92935	-3.24872	1.68686
76	7.93294	-3.25161	1.68754
77	7.93636	-3.25442	1.68821
78	7.93947	-3.25701	1.68898
79	7.94215	-3.25926	1.68996
80	7.94428	-3.26102	1.69126
81	7.94573	-3.26216	1.69299
82	7.94638	-3.26255	1.69525
83	7.9461	-3.26205	1.69816
84	7.94478	-3.26052	1.70183
85	7.94277	-3.25802	1.70652
86	7.94044	-3.25473	1.71226
87	7.93769	-3.25071	1.71885
88	7.93438	-3.24602	1.72608
89	7.93038	-3.2407	1.73374
90	7.92559	-3.23482	1.74162
91	7.91988	-3.22844	1.7495
92	7.91312	-3.22161	1.75718
93	7.9052	-3.21439	1.76444
94	7.89598	-3.20683	1.77107
95	7.88536	-3.19899	1.77687
96	7.8732	-3.19093	1.78162
97	7.85882	-3.18249	1.78539
98	7.84191	-3.17351	1.78846
99	7.82292	-3.16403	1.79093
100	7.80231	-3.15411	1.79287
101	7.78054	-3.1438	1.7944
102	7.75805	-3.13315	1.7956
103	7.73531	-3.1222	1.79658
104	7.71277	-3.11102	1.79742
105	7.69088	-3.09965	1.79821
106	7.67009	-3.08814	1.79907
107	7.65087	-3.07654	1.80007
108	7.63367	-3.06491	1.80132
109	7.61796	-3.05315	1.80268
110	7.60293	-3.04112	1.80396
111	7.58857	-3.02886	1.80517
112	7.57486	-3.0164	1.80632
113	7.56181	-3.00374	1.80744
114	7.5494	-2.99092	1.80853
115	7.53763	-2.97795	1.80961
116	7.5265	-2.96486	1.81071
117	7.51599	-2.95167	1.81182
118	7.5061	-2.9384	1.81298
119	7.49682	-2.92508	1.81418
120	7.48814	-2.91173	1.81546
121	7.48052	-2.89833	1.81703
122	7.47423	-2.88486	1.81904
123	7.46904	-2.8713	1.82134
124	7.46472	-2.85765	1.8238
125	7.46102	-2.84391	1.82629
126	7.45771	-2.83005	1.82867
127	7.45455	-2.81608	1.83079
128	7.45131	-2.80198	1.83254
129	7.44773	-2.78775	1.83377
130	7.44359	-2.77339	1.83434
131	7.43865	-2.75888	1.83412
132	7.43267	-2.74421	1.83297
133	7.42559	-2.72959	1.83061
134	7.41762	-2.71514	1.82698
135	7.40897	-2.70076	1.82233
136	7.3998	-2.68635	1.81692
137	7.39031	-2.67182	1.81099
138	7.38068	-2.65704	1.80478
139	7.37109	-2.64194	1.79855
140	7.36174	-2.62639	1.79254
141	7.3528	-2.61031	1.787
142	7.34446	-2.59358	1.78218
143	7.33691	-2.57611	1.77833
144	7.33033	-2.55779	1.77568
145	7.32439	-2.53811	1.77403
146	7.31867	-2.51685	1.77296
147	7.31324	-2.49435	1.77244
148	7.30816	-2.47096	1.77242
149	7.30349	-2.44704	1.77287
150	7.2993	-2.42292	1.77376
151	7.29565	-2.39896	1.77504
152	7.29261	-2.37551	1.77669
153	7.29023	-2.35291	1.77866
154	7.28857	-2.33152	1.78093
155	7.28772	-2.31168	1.78345
156	7.28771	-2.29374	1.78619
157	7.289	-2.27644	1.78917
158	7.29179	-2.25863	1.79245
159	7.29581	-2.24075	1.79604
160	7.30077	-2.22327	1.79994
161	7.30639	-2.20664	1.80418
162	7.3124	-2.19132	1.80876
163	7.31852	-2.17777	1.81369
164	7.32446	-2.16646	1.81898
165	7.32996	-2.15784	1.82463
166	7.33473	-2.15237	1.83067
167	7.3385	-2.15051	1.8371
168	7.34098	-2.15272	1.84392
169	7.34231	-2.16081	1.8519
170	7.34288	-2.17543	1.8615
171	7.34278	-2.1953	1.87231
172	7.34214	-2.21914	1.88391
173	7.34105	-2.24567	1.89587
174	7.33963	-2.27362	1.90779
175	7.33797	-2.3017	1.91923
176	7.33619	-2.32864	1.92979
177	7.33439	-2.35315	1.93905
178	7.33268	-2.37396	1.94658
179	7.33115	-2.38979	1.95196
180	7.32992	-2.39936	1.95478
181	7.32895	-2.40341	1.95459
182	7.32811	-2.40382	1.95155
183	7.32735	-2.40099	1.94618
184	7.32662	-2.39533	1.93899
185	7.32586	-2.38725	1.9305
186	7.32503	-2.37715	1.92121
187	7.32408	-2.36544	1.91163
188	7.32294	-2.35252	1.90229
189	7.32158	-2.33881	1.8937
190	7.31993	-2.32471	1.88636
191	7.31795	-2.31062	1.88079
192	7.31558	-2.29695	1.8775
193	7.31235	-2.28228	1.87639
194	7.30802	-2.26523	1.87685
195	7.30286	-2.24634	1.87859
196	7.29718	-2.22613	1.88134
197	7.29127	-2.20513	1.88484
198	7.28542	-2.18385	1.8888
199	7.27992	-2.16282	1.89296
200	7.27505	-2.14257	1.89705
201	7.27113	-2.12362	1.90079
202	7.26843	-2.10648	1.90392
203	7.26725	-2.09169	1.90616
204	7.26788	-2.07977	1.90724
205	7.27081	-2.07031	1.90716
206	7.27604	-2.06248	1.90621
207	7.28311	-2.05617	1.90456
208	7.29157	-2.05127	1.90239
209	7.30097	-2.04767	1.89988
210	7.31085	-2.04525	1.89721
211	7.32076	-2.04391	1.89454
212	7.33025	-2.04353	1.89207
213	7.33887	-2.04401	1.88995
214	7.34616	-2.04522	1.88837
215	7.35168	-2.04707	1.88751
216	7.35496	-2.04943	1.88753
217	7.35616	-2.0536	1.88834
218	7.35588	-2.06053	1.88966
219	7.35432	-2.06957	1.89144
220	7.35168	-2.0801	1.89364
221	7.34817	-2.09149	1.89619
222	7.34398	-2.10309	1.89906
223	7.33934	-2.11427	1.90219
224	7.33443	-2.12441	1.90553
225	7.32946	-2.13286	1.90903
226	7.32463	-2.139	1.91264
227	7.32016	-2.14218	1.91631
228	7.31624	-2.14178	1.91998
229	7.3127	-2.13814	1.9239
230	7.30922	-2.13217	1.92829
231	7.30576	-2.12409	1.93304
232	7.30228	-2.1141	1.93805
233	7.29874	-2.10244	1.94322
234	7.2951	-2.08931	1.94845
235	7.29132	-2.07492	1.95362
236	7.28736	-2.0595	1.95865
237	7.2832	-2.04325	1.96342
238	7.27878	-2.02639	1.96784
239	7.27406	-2.00914	1.9718
240	7.26902	-1.99172	1.9752
241	7.26366	-1.97326	1.97797
242	7.25802	-1.953	1.98017
243	7.25212	-1.93127	1.98191
244	7.24599	-1.90838	1.98329
245	7.23965	-1.88467	1.98442
246	7.23311	-1.86047	1.9854
247	7.2264	-1.8361	1.98632
248	7.21954	-1.81188	1.9873
249	7.21255	-1.78815	1.98844
250	7.20545	-1.76522	1.98984
251	7.19826	-1.74344	1.9916
252	7.191	-1.72311	1.99383
253	7.1837	-1.70347	1.99656
254	7.17637	-1.68367	1.99966
255	7.16898	-1.66391	2.00309
256	7.16148	-1.64443	2.00674
257	7.15385	-1.62542	2.01055
258	7.14606	-1.60712	2.01445
259	7.13808	-1.58973	2.01835
260	7.12987	-1.57348	2.02218
261	7.1214	-1.55858	2.02586
262	7.11264	-1.54524	2.02933
263	7.10356	-1.53369	2.03249
264	7.09413	-1.52414	2.03528
265	7.08373	-1.51658	2.03798
266	7.07202	-1.51075	2.04085
267	7.05935	-1.50654	2.04379
268	7.04606	-1.50381	2.0467
269	7.03252	-1.50243	2.04946
270	7.01907	-1.50227	2.05197
271	7.00608	-1.5032	2.05413
272	6.99389	-1.50508	2.05583
273	6.98286	-1.50779	2.05696
274	6.97335	-1.5112	2.05742
275	6.9657	-1.51517	2.0571
276	6.96027	-1.51957	2.05589
277	6.95749	-1.52485	2.05372
278	6.95724	-1.53143	2.05064
279	6.95908	-1.53914	2.04676
280	6.96253	-1.54785	2.04221
281	6.96714	-1.55737	2.03708
282	6.97245	-1.56757	2.0315
283	6.978	-1.57828	2.02557
284	6.98332	-1.58934	2.01942
285	6.98796	-1.6006	2.01314
286	6.99145	-1.6119	2.00686
287	6.99335	-1.62308	2.00068
288	6.99318	-1.63398	1.99472
289	6.99064	-1.6448	1.98888
290	6.98605	-1.65586	1.98297
291	6.97985	-1.66713	1.97696
292	6.97252	-1.6786	1.97085
293	6.9645	-1.69027	1.96462
294	6.95626	-1.70212	1.95827
295	6.94825	-1.71415	1.95177
296	6.94093	-1.72633	1.94511
297	6.93476	-1.73867	1.93829
298	6.93021	-1.75114	1.93128
299	6.92771	-1.76375	1.92406
300	6.92775	-1.77647	1.91664
301	6.93026	-1.78985	1.90876
302	6.9347	-1.80424	1.90028
303	6.94082	-1.81936	1.89135
304	6.94836	-1.83492	1.8821
305	6.95704	-1.85063	1.87268
306	6.96661	-1.86621	1.86322
307	6.9768	-1.88137	1.85386
308	6.98735	-1.89582	1.84475
309	6.998	-1.90928	1.83603
310	7.00849	-1.92147	1.82783
311	7.01856	-1.93208	1.8203
312	7.02793	-1.94085	1.81358
313	7.03755	-1.9481	1.80753
314	7.04828	-1.95437	1.80191
315	7.05978	-1.95965	1.79671
316	7.07173	-1.96394	1.79192
317	7.08377	-1.96723	1.78751
318	7.09558	-1.96953	1.78347
319	7.10681	-1.97083	1.7798
320	7.11714	-1.97113	1.77647
321	7.12621	-1.97042	1.77346
322	7.1337	-1.9687	1.77078
323	7.13927	-1.96597	1.76839
324	7.14258	-1.96223	1.76629
325	7.14322	-1.957	1.76473
326	7.1413	-1.94999	1.76388
327	7.13726	-1.94146	1.76361
328	7.13154	-1.93167	1.7638
329	7.12456	-1.92087	1.76432
330	7.11678	-1.90932	1.76504
331	7.10862	-1.89728	1.76583
332	7.10052	-1.88502	1.76657
333	7.09291	-1.87277	1.76713
334	7.08625	-1.86082	1.76739
335	7.08095	-1.8494	1.76721
336	7.07746	-1.83878	1.76647
337	7.07573	-1.8285	1.76516
338	7.07526	-1.81798	1.7634
339	7.07579	-1.8073	1.7613
340	7.07708	-1.79656	1.75892
341	7.07886	-1.78585	1.75637
342	7.08089	-1.77525	1.75373
343	7.08291	-1.76486	1.75109
344	7.08467	-1.75476	1.74853
345	7.08592	-1.74503	1.74615
346	7.08641	-1.73578	1.74403
347	7.08588	-1.72708	1.74226
348	7.08408	-1.71903	1.74093
349	7.08087	-1.71194	1.74008
350	7.07645	-1.7059	1.73966
351	7.07105	-1.70069	1.73958
352	7.0649	-1.69609	1.73975
353	7.05824	-1.69186	1.7401
354	7.0513	-1.6878	1.74054
355	7.04432	-1.68366	1.74099
356	7.03753	-1.67923	1.74136
357	7.03116	-1.67428	1.74158
358	7.02545	-1.66858	1.74156
359	7.02063	-1.66192	1.74122
360	7.01694	-1.65406	1.74048
361	7.01468	-1.64498	1.73908
362	7.0138	-1.63492	1.73695
363	7.01397	-1.62403	1.7343
364	7.01488	-1.61246	1.73129
365	7.01621	-1.60038	1.72813
366	7.01766	-1.58793	1.725
367	7.01889	-1.57527	1.72209
368	7.0196	-1.56256	1.7196
369	7.01948	-1.54996	1.7177
370	7.01819	-1.53761	1.71659
371	7.01543	-1.52567	1.71645
372	7.01089	-1.5143	1.71748
373	7.00438	-1.50389	1.72008
374	6.99614	-1.49451	1.7243
375	6.98646	-1.48585	1.7298
376	6.97565	-1.47761	1.73624
377	6.964	-1.46947	1.74328
378	6.95181	-1.46113	1.75057
379	6.93937	-1.45226	1.75778
380	6.92697	-1.44257	1.76457
381	6.91492	-1.43175	1.77059
382	6.90351	-1.41947	1.77551
383	6.89304	-1.40544	1.77897
384	6.8838	-1.38933	1.78065
385	6.87515	-1.37007	1.78068
386	6.86635	-1.34728	1.77952
387	6.85756	-1.32176	1.77731
388	6.84897	-1.29431	1.7742
389	6.84071	-1.26572	1.77031
390	6.83297	-1.23679	1.76579
391	6.8259	-1.2083	1.76079
392	6.81967	-1.18107	1.75544
393	6.81445	-1.15587	1.74989
394	6.81039	-1.1335	1.74428
395	6.80766	-1.11476	1.73875
396	6.80642	-1.10044	1.73345
397	6.80741	-1.09016	1.72788
398	6.81092	-1.08279	1.72157
399	6.81644	-1.07805	1.71471
400	6.82346	-1.07565	1.70748
401	6.83149	-1.07528	1.70004
402	6.84001	-1.07666	1.69259
403	6.84852	-1.07949	1.68529
404	6.85651	-1.08348	1.67833
405	6.86348	-1.08833	1.67189
406	6.86892	-1.09375	1.66613
407	6.87233	-1.09945	1.66125
408	6.87319	-1.10513	1.65743
409	6.87123	-1.11218	1.65469
410	6.86682	-1.12179	1.65289
411	6.86044	-1.13339	1.65187
412	6.85255	-1.14643	1.65151
413	6.84364	-1.16033	1.65166
414	6.83418	-1.17452	1.65219
415	6.82465	-1.18845	1.65297
416	6.81553	-1.20153	1.65385
417	6.80729	-1.21321	1.6547
418	6.80042	-1.22292	1.65539
419	6.79538	-1.23009	1.65576
420	6.79265	-1.23415	1.65569
421	6.79205	-1.23446	1.65548
422	6.79296	-1.23121	1.65547
423	6.79517	-1.22513	1.65559
424	6.79847	-1.21692	1.65576
425	6.80265	-1.20731	1.65589
426	6.8075	-1.19701	1.65591
427	6.81283	-1.18674	1.65574
428	6.81842	-1.17721	1.65531
429	6.82407	-1.16914	1.65452
430	6.82957	-1.16324	1.65331
431	6.83472	-1.16024	1.65159
432	6.83931	-1.16084	1.64928
433	6.84376	-1.16467	1.64628
434	6.84856	-1.1707	1.64258
435	6.85362	-1.17869	1.63832
436	6.85884	-1.18838	1.63359
437	6.86412	-1.19953	1.62851
438	6.86935	-1.2119	1.62319
439	6.87443	-1.22522	1.61774
440	6.87928	-1.23927	1.61228
441	6.88378	-1.25379	1.60692
442	6.88784	-1.26853	1.60177
443	6.89136	-1.28324	1.59695
444	6.89424	-1.29768	1.59256
445	6.89661	-1.31322	1.58849
446	6.89866	-1.33099	1.58454
447	6.90038	-1.35041	1.58071
448	6.90177	-1.37089	1.57698
449	6.90281	-1.39184	1.57335
450	6.9035	-1.41267	1.56981
451	6.90384	-1.43279	1.56636
452	6.90382	-1.45162	1.56299
453	6.90342	-1.46855	1.55969
454	6.90265	-1.48302	1.55646
455	6.9015	-1.49442	1.55328
456	6.89995	-1.50217	1.55015
457	6.89845	-1.50658	1.54716
458	6.89729	-1.50851	1.54435
459	6.89621	-1.50815	1.54169
460	6.89501	-1.50571	1.53913
461	6.89343	-1.50138	1.53666
462	6.89125	-1.49536	1.53421
463	6.88824	-1.48786	1.53176
464	6.88417	-1.47908	1.52927
465	6.87879	-1.4692	1.5267
466	6.87188	-1.45845	1.52401
467	6.86321	-1.447	1.52115
468	6.85254	-1.43507	1.5181
469	6.83884	-1.4214	1.51476
470	6.82169	-1.40496	1.51109
471	6.80182	-1.38631	1.50718
472	6.77994	-1.36602	1.5031
473	6.75676	-1.34463	1.49892
474	6.733	-1.32273	1.49474
475	6.70936	-1.30086	1.49061
476	6.68657	-1.27958	1.48663
477	6.66534	-1.25946	1.48288
478	6.64637	-1.24105	1.47943
479	6.6304	-1.22493	1.47637
480	6.61811	-1.21164	1.47378
481	6.6085	-1.20033	1.47183
482	6.60014	-1.18985	1.47056
483	6.59312	-1.1803	1.46982
484	6.58756	-1.1718	1.46946
485	6.58355	-1.16445	1.46933
486	6.5812	-1.15837	1.46929
487	6.58061	-1.15367	1.46919
488	6.58188	-1.15046	1.46889
489	6.58513	-1.14885	1.46823
490	6.59045	-1.14895	1.46708
491	6.59795	-1.15088	1.46527
492	6.60772	-1.15473	1.46267
493	6.6206	-1.1611	1.45926
494	6.63698	-1.17023	1.4552
495	6.65635	-1.18173	1.45057
496	6.6782	-1.19521	1.44548
497	6.70203	-1.21031	1.44003
498	6.7273	-1.22662	1.43432
499	6.75352	-1.24376	1.42845
500	6.78017	-1.26136	1.42252
501	6.80674	-1.27901	1.41664
502	6.83273	-1.29634	1.41089
503	6.8576	-1.31296	1.4054
504	6.88087	-1.32848	1.40026
505	6.90353	-1.34357	1.39526
506	6.92681	-1.35907	1.39016
507	6.95047	-1.37487	1.38501
508	6.97428	-1.39085	1.37985
509	6.99801	-1.40688	1.37474
510	7.02143	-1.42286	1.36972
511	7.04431	-1.43867	1.36484
512	7.06642	-1.45418	1.36015
513	7.08754	-1.46928	1.3557
514	7.10742	-1.48384	1.35153
515	7.12585	-1.49776	1.34771
516	7.1426	-1.51091	1.34427
517	7.1578	-1.52335	1.34123
518	7.17182	-1.53524	1.33854
519	7.18472	-1.54663	1.33616
520	7.19656	-1.55756	1.33407
521	7.2074	-1.56807	1.33222
522	7.21731	-1.57821	1.33057
523	7.22634	-1.58802	1.3291
524	7.23457	-1.59756	1.32777
525	7.24206	-1.60685	1.32654
526	7.24887	-1.61595	1.32537
527	7.25505	-1.62491	1.32423
528	7.26069	-1.63375	1.32309
529	7.26538	-1.64256	1.32201
530	7.26882	-1.65132	1.32107
531	7.27116	-1.65997	1.32028
532	7.2726	-1.66844	1.3196
533	7.27328	-1.67668	1.31902
534	7.2734	-1.68461	1.31853
535	7.27312	-1.69218	1.31812
536	7.27261	-1.69932	1.31775
537	7.27204	-1.70597	1.31743
538	7.27159	-1.71206	1.31713
539	7.27142	-1.71753	1.31683
540	7.27171	-1.72232	1.31653
541	7.27207	-1.72628	1.31631
542	7.27206	-1.72938	1.31627
543	7.27178	-1.73174	1.31635
544	7.27134	-1.73349	1.31651
545	7.27084	-1.73474	1.31672
546	7.27039	-1.73563	1.31692
547	7.27009	-1.73626	1.31707
548	7.27005	-1.73677	1.31712
549	7.27037	-1.73728	1.31704
550	7.27115	-1.73791	1.31678
551	7.2725	-1.73878	1.3163
552	7.27453	-1.74002	1.31555
553	7.27736	-1.74146	1.31432
554	7.28096	-1.74289	1.31254
555	7.28519	-1.74429	1.31034
556	7.28992	-1.74569	1.30786
557	7.29501	-1.74709	1.30525
558	7.30032	-1.74849	1.30263
559	7.30572	-1.7499	1.30017
560	7.31107	-1.75133	1.29798
561	7.31624	-1.75278	1.29622
562	7.32108	-1.75426	1.29502
563	7.32546	-1.75578	1.29452
564	7.32924	-1.75734	1.29487
565	7.33267	-1.75911	1.2961
566	7.33604	-1.76118	1.29811
567	7.33932	-1.76345	1.30077
568	7.34245	-1.76585	1.30397
569	7.34539	-1.76826	1.30759
570	7.3481	-1.77061	1.31152
571	7.35054	-1.77279	1.31564
572	7.35267	-1.77472	1.31984
573	7.35444	-1.7763	1.324
574	7.3558	-1.77744	1.32802
575	7.35672	-1.77804	1.33176
576	7.35715	-1.77802	1.33512
577	7.35705	-1.77756	1.33853
578	7.35646	-1.77687	1.34238
579	7.35542	-1.77591	1.34652
580	7.35398	-1.77464	1.35077
581	7.35217	-1.77302	1.35499
582	7.35005	-1.77102	1.35901
583	7.34766	-1.76859	1.36268
584	7.34505	-1.76569	1.36583
585	7.34226	-1.76229	1.3683
586	7.33934	-1.75834	1.36994
587	7.33633	-1.7538	1.37058
588	7.33328	-1.74864	1.37006
589	7.3299	-1.74254	1.36801
590	7.32597	-1.73537	1.36436
591	7.32161	-1.7273	1.35941
592	7.31695	-1.71854	1.35348
593	7.31211	-1.70927	1.34687
594	7.30722	-1.69968	1.3399
595	7.30241	-1.68997	1.33286
596	7.2978	-1.68032	1.32607
597	7.29351	-1.67092	1.31983
598	7.28969	-1.66197	1.31446
599	7.28644	-1.65366	1.31026
600	7.28389	-1.64618	1.30755
601	7.28222	-1.63938	1.30615
602	7.28139	-1.63297	1.30564
603	7.28122	-1.62691	1.3059
604	7.28155	-1.62115	1.30682
605	7.28221	-1.61564	1.30831
606	7.28303	-1.61035	1.31024
607	7.28383	-1.60522	1.31251
608	7.28444	-1.60021	1.31501
609	7.2847	-1.59527	1.31764
610	7.28442	-1.59037	1.32029
611	7.28345	-1.58545	1.32284
612	7.28162	-1.58047	1.3252
613	7.27851	-1.57533	1.32766
614	7.27408	-1.57004	1.33056
615	7.26864	-1.56466	1.33379
616	7.26253	-1.55927	1.33724
617	7.25605	-1.55396	1.34082
618	7.24955	-1.5488	1.34442
619	7.24333	-1.54388	1.34794
620	7.23773	-1.53927	1.35127
621	7.23307	-1.53506	1.35432
622	7.22967	-1.53132	1.35698
623	7.22785	-1.52813	1.35916
624	7.22795	-1.52558	1.36075
625	7.22991	-1.52359	1.36176
626	7.23336	-1.52205	1.36233
627	7.23811	-1.52093	1.36252
628	7.24398	-1.52023	1.36236
629	7.25078	-1.51992	1.36192
630	7.25835	-1.51999	1.36125
631	7.26649	-1.52041	1.36041
632	7.27502	-1.52119	1.35944
633	7.28377	-1.52229	1.3584
634	7.29255	-1.5237	1.35734
635	7.30118	-1.5254	1.35632
636	7.30948	-1.52738	1.35539
637	7.31787	-1.52991	1.35447
638	7.32682	-1.53316	1.35347
639	7.33622	-1.537	1.35239
640	7.34594	-1.54131	1.35122
641	7.35588	-1.54594	1.34999
642	7.36592	-1.55077	1.34869
643	7.37593	-1.55566	1.34733
644	7.38581	-1.56048	1.34592
645	7.39543	-1.56509	1.34446
646	7.40469	-1.56937	1.34296
647	7.41346	-1.57317	1.34142
648	7.42163	-1.57638	1.33986
649	7.42922	-1.57902	1.33808
650	7.43636	-1.58128	1.33595
651	7.44312	-1.58322	1.33358
652	7.44956	-1.58489	1.33107
653	7.45575	-1.58636	1.32851
654	7.46176	-1.58768	1.326
655	7.46763	-1.58892	1.32364
656	7.47345	-1.59013	1.32153
657	7.47927	-1.59138	1.31977
658	7.48516	-1.59272	1.31845
659	7.49118	-1.59422	1.31768
660	7.49739	-1.59593	1.31754
661	7.50374	-1.59781	1.31833
662	7.5101	-1.59977	1.32011
663	7.51648	-1.60179	1.32267
664	7.52287	-1.60386	1.32579
665	7.52926	-1.60596	1.32926
666	7.53564	-1.60809	1.33285
667	7.54202	-1.61022	1.33637
668	7.54839	-1.61234	1.33958
669	7.55474	-1.61444	1.34228
670	7.56106	-1.6165	1.34425
671	7.56735	-1.61852	1.34527
672	7.57361	-1.62047	1.34513
673	7.58012	-1.62257	1.34383
674	7.58709	-1.62499	1.34159
675	7.59435	-1.6276	1.33855
676	7.60175	-1.63029	1.33486
677	7.60912	-1.63297	1.33066
678	7.61633	-1.63552	1.32607
679	7.6232	-1.63783	1.32126
680	7.62958	-1.63979	1.31635
681	7.63531	-1.64129	1.31148
682	7.64024	-1.64222	1.3068
683	7.64421	-1.64248	1.30245
684	7.64707	-1.64195	1.29856
685	7.6488	-1.64092	1.29502
686	7.64957	-1.63972	1.29158
687	7.64948	-1.63825	1.28822
688	7.64864	-1.63641	1.28493
689	7.64716	-1.63411	1.28168
690	7.64514	-1.63126	1.27847
691	7.64268	-1.62776	1.27525
692	7.63989	-1.62352	1.27203
693	7.63687	-1.61845	1.26877
694	7.63373	-1.61245	1.26546
695	7.63058	-1.60544	1.26207
696	7.62752	-1.59731	1.25859
697	7.62405	-1.58757	1.25508
698	7.61974	-1.57602	1.25158
699	7.6148	-1.56297	1.24808
700	7.60943	-1.54876	1.24457
701	7.60383	-1.53372	1.24101
702	7.59822	-1.51818	1.23741
703	7.59279	-1.50246	1.23374
704	7.58775	-1.48689	1.22998
705	7.5833	-1.47181	1.22612
706	7.57965	-1.45754	1.22213
707	7.57701	-1.44441	1.21802
708	7.57557	-1.43276	1.21374
709	7.57526	-1.42198	1.20915
710	7.5758	-1.41134	1.20413
711	7.5771	-1.40095	1.19879
712	7.57908	-1.39093	1.19325
713	7.58165	-1.38139	1.18761
714	7.58473	-1.37246	1.18197
715	7.58824	-1.36424	1.17645
716	7.59208	-1.35685	1.17114
717	7.59618	-1.35041	1.16616
718	7.60045	-1.34503	1.16162
719	7.6048	-1.34083	1.15761
720	7.60915	-1.33792	1.15425
721	7.61399	-1.33671	1.15155
722	7.61974	-1.33732	1.14944
723	7.62618	-1.33947	1.1478
724	7.63309	-1.34285	1.14658
725	7.64025	-1.34719	1.14568
726	7.64744	-1.35217	1.14503
727	7.65445	-1.35752	1.14453
728	7.66106	-1.36293	1.14412
729	7.66704	-1.36812	1.1437
730	7.67219	-1.37278	1.1432
731	7.67628	-1.37663	1.14254
732	7.6791	-1.37937	1.14162
733	7.68074	-1.38153	1.14031
734	7.68152	-1.38375	1.13859
735	7.68152	-1.38595	1.1366
736	7.68081	-1.38801	1.13447
737	7.67948	-1.38985	1.13234
738	7.67762	-1.39136	1.13034
739	7.67529	-1.39244	1.12861
740	7.6726	-1.393	1.12729
741	7.66961	-1.39293	1.1265
742	7.66642	-1.39215	1.1264
743	7.66309	-1.39054	1.1271
744	7.65972	-1.38801	1.12875
745	7.65607	-1.38427	1.13152
746	7.65187	-1.37923	1.13536
747	7.64722	-1.37311	1.1401
748	7.64219	-1.36615	1.14556
749	7.63688	-1.35856	1.15155
750	7.63135	-1.35058	1.15791
751	7.6257	-1.34243	1.16445
752	7.62	-1.33432	1.171
753	7.61433	-1.3265	1.17738
754	7.60878	-1.31918	1.18341
755	7.60344	-1.31259	1.18891
756	7.59837	-1.30695	1.19371
757	7.5934	-1.30207	1.1978
758	7.58833	-1.29757	1.20137
759	7.58319	-1.29341	1.20454
760	7.57805	-1.28956	1.20742
761	7.57294	-1.286	1.21013
762	7.56791	-1.28267	1.21279
763	7.56301	-1.27956	1.21551
764	7.5583	-1.27662	1.21841
765	7.55381	-1.27383	1.2216
766	7.5496	-1.27115	1.2252
767	7.54571	-1.26854	1.22933
768	7.5422	-1.26597	1.23411
769	7.53915	-1.26363	1.23975
770	7.5366	-1.26167	1.24629
771	7.53445	-1.26001	1.25352
772	7.53261	-1.25858	1.26124
773	7.531	-1.25729	1.26926
774	7.52953	-1.25606	1.27737
775	7.52811	-1.25482	1.28539
776	7.52666	-1.25348	1.2931
777	7.52509	-1.25196	1.30031
778	7.52331	-1.25019	1.30682
779	7.52124	-1.24808	1.31244
780	7.51879	-1.24556	1.31696
781	7.51605	-1.24264	1.32053
782	7.51316	-1.23943	1.32347
783	7.51013	-1.23595	1.32582
784	7.50697	-1.23226	1.32762
785	7.50369	-1.2284	1.32892
786	7.50031	-1.2244	1.32977
787	7.49682	-1.2203	1.33021
788	7.49323	-1.21615	1.33028
789	7.48957	-1.21199	1.33004
790	7.48582	-1.20785	1.32953
791	7.48202	-1.20379	1.32879
792	7.47815	-1.19983	1.32788
793	7.47398	-1.19557	1.32638
794	7.46933	-1.19071	1.324
795	7.46435	-1.18543	1.32093
796	7.45915	-1.17995	1.31735
797	7.45386	-1.17445	1.31346
798	7.44862	-1.16914	1.30944
799	7.44356	-1.16421	1.30547
800	7.4388	-1.15985	1.30175
801	7.43448	-1.15627	1.29847
802	7.43072	-1.15366	1.29582
803	7.42765	-1.15222	1.29397
804	7.4254	-1.15214	1.29313
805	7.42401	-1.15378	1.29304
806	7.42334	-1.15713	1.29334
807	7.42331	-1.16188	1.29405
808	7.4238	-1.16772	1.29517
809	7.42473	-1.17434	1.29673
810	7.426	-1.18142	1.29874
811	7.4275	-1.18865	1.30122
812	7.42915	-1.19571	1.30418
813	7.43083	-1.2023	1.30763
814	7.43245	-1.20809	1.31159
815	7.43392	-1.21278	1.31609
816	7.43513	-1.21606	1.32112
817	7.43625	-1.21818	1.32693
818	7.43751	-1.21965	1.33365
819	7.43886	-1.22053	1.34115
820	7.44029	-1.22087	1.34927
821	7.44175	-1.22074	1.3579
822	7.44322	-1.22018	1.36688
823	7.44467	-1.21927	1.37609
824	7.44607	-1.21804	1.38538
825	7.44739	-1.21657	1.39462
826	7.4486	-1.21491	1.40367
827	7.44967	-1.21311	1.4124
828	7.45056	-1.21123	1.42067
829	7.4514	-1.20887	1.42816
830	7.45228	-1.20572	1.43483
831	7.45317	-1.20196	1.44093
832	7.45403	-1.19778	1.44673
833	7.4548	-1.19334	1.45247
834	7.45545	-1.18883	1.45842
835	7.45593	-1.18443	1.46483
836	7.45619	-1.18033	1.47197
837	7.4562	-1.17669	1.48009
838	7.45591	-1.17371	1.48944
839	7.45527	-1.17156	1.5003
840	7.45425	-1.17042	1.5129
841	7.45307	-1.17077	1.52699
842	7.45195	-1.1727	1.54211
843	7.45077	-1.17585	1.55823
844	7.44944	-1.17983	1.57536
845	7.44785	-1.18429	1.59346
846	7.44591	-1.18885	1.61253
847	7.4435	-1.19314	1.63255
848	7.44052	-1.19679	1.6535
849	7.43687	-1.19944	1.67538
850	7.43245	-1.2007	1.69815
851	7.42714	-1.20021	1.72182
852	7.42085	-1.1976	1.74635
853	7.41318	-1.19202	1.77345
854	7.40399	-1.18335	1.80421
855	7.39355	-1.17227	1.83771
856	7.38215	-1.1595	1.87304
857	7.37005	-1.14572	1.90928
858	7.35754	-1.13165	1.94552
859	7.34491	-1.11797	1.98084
860	7.33244	-1.10538	2.01433
861	7.32041	-1.09458	2.04507
862	7.30911	-1.08627	2.07216
863	7.29883	-1.08113	2.09468
864	7.28986	-1.07987	2.11173
865	7.28197	-1.08288	2.12322
866	7.27471	-1.08966	2.13012
867	7.26802	-1.09956	2.13304
868	7.26185	-1.11191	2.1326
869	7.25614	-1.12603	2.12943
870	7.25083	-1.14126	2.12415
871	7.24587	-1.15693	2.11737
872	7.24121	-1.17239	2.10971
873	7.23678	-1.18696	2.1018
874	7.23253	-1.19997	2.09424
875	7.22841	-1.21077	2.08767
876	7.22436	-1.21869	2.0827
877	7.22047	-1.22394	2.07825
878	7.21685	-1.22741	2.07297
879	7.21349	-1.22939	2.06705
880	7.21038	-1.23018	2.06067
881	7.20751	-1.23009	2.05404
882	7.20487	-1.22941	2.04734
883	7.20244	-1.22844	2.04077
884	7.20022	-1.22749	2.03451
885	7.19818	-1.22687	2.02877
886	7.19633	-1.22686	2.02373
887	7.19464	-1.22777	2.01958
888	7.19311	-1.22991	2.01652
889	7.19176	-1.2334	2.0151
890	7.19063	-1.238	2.01546
891	7.18969	-1.24346	2.01718
892	7.18896	-1.2495	2.01984
893	7.18841	-1.25585	2.02301
894	7.18805	-1.26226	2.02626
895	7.18787	-1.26846	2.02918
896	7.18786	-1.27419	2.03133
897	7.18801	-1.27917	2.0323
898	7.18833	-1.28315	2.03166
899	7.18879	-1.28586	2.02899
900	7.1894	-1.28703	2.02386
901	7.19042	-1.2863	2.01494
902	7.19204	-1.2837	2.00185
903	7.1941	-1.27962	1.98559
904	7.19647	-1.27442	1.96715
905	7.19901	-1.26848	1.94753
906	7.20157	-1.26218	1.92771
907	7.20401	-1.25588	1.9087
908	7.20618	-1.24997	1.89148
909	7.20795	-1.24482	1.87705
910	7.20917	-1.2408	1.86641
911	7.2097	-1.23828	1.86055
912	7.2094	-1.23763	1.86046
913	7.20802	-1.23906	1.86664
914	7.20554	-1.24229	1.87832
915	7.2022	-1.24697	1.89459
916	7.19822	-1.25274	1.91456
917	7.19385	-1.25928	1.93732
918	7.1893	-1.26621	1.96198
919	7.1848	-1.27321	1.98762
920	7.18059	-1.27993	2.01334
921	7.1769	-1.28601	2.03825
922	7.17394	-1.29111	2.06144
923	7.17195	-1.29489	2.08201
924	7.17116	-1.29699	2.09904
925	7.17151	-1.29751	2.11293
926	7.1727	-1.29687	2.12488
927	7.17462	-1.29524	2.13528
928	7.17717	-1.2928	2.14449
929	7.18023	-1.28973	2.15288
930	7.18368	-1.28621	2.16082
931	7.18743	-1.28241	2.16868
932	7.19135	-1.27851	2.17683
933	7.19534	-1.27469	2.18565
934	7.19928	-1.27111	2.19549
935	7.20306	-1.26796	2.20673
936	7.20658	-1.26542	2.21974
937	7.21007	-1.26315	2.23472
938	7.21382	-1.26074	2.25138
939	7.21775	-1.25828	2.2694
940	7.22182	-1.25581	2.28842
941	7.22596	-1.25343	2.3081
942	7.23009	-1.25118	2.3281
943	7.23417	-1.24914	2.34807
944	7.23812	-1.24738	2.36767
945	7.24188	-1.24597	2.38655
946	7.24539	-1.24498	2.40438
947	7.24858	-1.24446	2.4208
948	7.2514	-1.24451	2.43547
949	7.25387	-1.2455	2.44965
950	7.2561	-1.2476	2.4645
951	7.2581	-1.25057	2.47956
952	7.25989	-1.25414	2.49437
953	7.26149	-1.25806	2.50846
954	7.26292	-1.26207	2.52137
955	7.2642	-1.26592	2.53265
956	7.26535	-1.26935	2.54181
957	7.26638	-1.2721	2.54841
958	7.26732	-1.27392	2.55198
959	7.26819	-1.27455	2.55206
960	7.26899	-1.27373	2.54818
961	7.26943	-1.27083	2.53901
962	7.26927	-1.26572	2.52422
963	7.26867	-1.25891	2.50482
964	7.2678	-1.25091	2.48183
965	7.26683	-1.24223	2.45628
966	7.2659	-1.23339	2.42918
967	7.26519	-1.22489	2.40155
968	7.26485	-1.21724	2.37441
969	7.26504	-1.21096	2.34878
970	7.26592	-1.20656	2.32568
971	7.26765	-1.20455	2.30613
972	7.27038	-1.20543	2.29115
973	7.27444	-1.20962	2.28047
974	7.27985	-1.21682	2.27283
975	7.28634	-1.22648	2.2677
976	7.29363	-1.23805	2.26459
977	7.30144	-1.25099	2.26299
978	7.30951	-1.26474	2.26239
979	7.31756	-1.27877	2.26229
980	7.32531	-1.29252	2.26219
981	7.33249	-1.30545	2.26157
982	7.33882	-1.31702	2.25993
983	7.34403	-1.32667	2.25677
984	7.34784	-1.33386	2.25158
985	7.35007	-1.33892	2.24452
986	7.35091	-1.34265	2.23625
987	7.35063	-1.34524	2.227
988	7.34951	-1.34684	2.21701
989	7.34782	-1.34761	2.2065
990	7.34582	-1.34773	2.19572
991	7.3438	-1.34737	2.18489
992	7.34202	-1.34668	2.17425
993	7.34076	-1.34584	2.16404
994	7.34028	-1.34502	2.15448
995	7.34087	-1.34437	2.14581
996	7.34279	-1.34408	2.13826
997	7.34602	-1.34375	2.13125
998	7.35026	-1.34298	2.12412
999	7.35535	-1.34186	2.11706
1000	7.36112	-1.34048	2.11024
1001	7.3674	-1.33896	2.10385
1002	7.37403	-1.33738	2.09806
1003	7.38086	-1.33585	2.09304
1004	7.38771	-1.33446	2.08897
1005	7.39441	-1.33331	2.08604
1006	7.40082	-1.3325	2.08441
1007	7.40676	-1.33213	2.08427
1008	7.41206	-1.3323	2.08579
1009	7.41723	-1.333	2.0895
1010	7.42274	-1.33412	2.09551
1011	7.42845	-1.33559	2.10345
1012	7.43418	-1.33737	2.11292
1013	7.43977	-1.33938	2.12352
1014	7.44507	-1.34157	2.13485
1015	7.4499	-1.34389	2.14652
1016	7.4541	-1.34626	2.15814
1017	7.45751	-1.34864	2.16931
1018	7.45996	-1.35097	2.17964
1019	7.4613	-1.35317	2.18873
1020	7.46135	-1.35521	2.19619
1021	7.45963	-1.35714	2.20239
1022	7.456	-1.35907	2.20802
1023	7.45083	-1.36101	2.21311
1024	7.4445	-1.36295	2.21771
1025	7.43737	-1.3649	2.22187
1026	7.42982	-1.36685	2.22561
1027	7.42223	-1.3688	2.229
1028	7.41495	-1.37076	2.23207
1029	7.40837	-1.37272	2.23486
1030	7.40286	-1.37469	2.23742
1031	7.39879	-1.37666	2.23979
1032	7.39653	-1.37863	2.24202
1033	7.39642	-1.3809	2.24392
1034	7.39829	-1.38366	2.24534
1035	7.4017	-1.38674	2.24635
1036	7.40623	-1.38998	2.24701
1037	7.41145	-1.39323	2.24739
1038	7.41695	-1.39632	2.24757
1039	7.42229	-1.39909	2.24762
1040	7.42706	-1.40139	2.2476
1041	7.43082	-1.40304	2.24759
1042	7.43315	-1.40389	2.24765
1043	7.43363	-1.40378	2.24786
1044	7.43184	-1.40255	2.24829
1045	7.42806	-1.40012	2.24906
1046	7.42295	-1.39661	2.25016
1047	7.41661	-1.39216	2.25149
1048	7.40915	-1.38693	2.25294
1049	7.4007	-1.38106	2.25439
1050	7.39135	-1.3747	2.25573
1051	7.38122	-1.36799	2.25686
1052	7.37042	-1.36108	2.25766
1053	7.35907	-1.35411	2.25802
1054	7.34726	-1.34723	2.25783
1055	7.33512	-1.3406	2.25698
1056	7.32275	-1.33434	2.25537
1057	7.30985	-1.32858	2.25248
1058	7.2961	-1.32322	2.24812
1059	7.28161	-1.31812	2.24263
1060	7.26646	-1.31311	2.23636
1061	7.25076	-1.30804	2.22965
1062	7.23459	-1.30277	2.22285
1063	7.21806	-1.29713	2.2163
1064	7.20125	-1.29097	2.21035
1065	7.18427	-1.28414	2.20533
1066	7.1672	-1.27648	2.20161
1067	7.15014	-1.26786	2.19951
1068	7.13319	-1.2581	2.19938
1069	7.11601	-1.24703	2.20145
1070	7.09829	-1.23469	2.20546
1071	7.08013	-1.22128	2.21109
1072	7.06168	-1.20701	2.218
1073	7.04304	-1.19207	2.22584
1074	7.02434	-1.17668	2.23428
1075	7.0057	-1.16102	2.24298
1076	6.98725	-1.14531	2.2516
1077	6.9691	-1.12973	2.25981
1078	6.95138	-1.11449	2.26728
1079	6.93421	-1.09979	2.27365
1080	6.91772	-1.08583	2.2786
1081	6.90157	-1.07229	2.2819
1082	6.88542	-1.05876	2.28375
1083	6.86937	-1.04527	2.28451
1084	6.85353	-1.03188	2.28452
1085	6.83801	-1.01862	2.28411
1086	6.82289	-1.00554	2.28364
1087	6.8083	-0.992677	2.28343
1088	6.79432	-0.98008	2.28384
1089	6.78107	-0.967792	2.28521
1090	6.76864	-0.955858	2.28788
1091	6.75714	-0.94432	2.29219
1092	6.74667	-0.933225	2.29849
1093	6.73706	-0.922239	2.30728
1094	6.72809	-0.9111	2.31852
1095	6.71979	-0.899964	2.33171
1096	6.71217	-0.888985	2.34635
1097	6.70528	-0.878319	2.36195
1098	6.69913	-0.868118	2.37802
1099	6.69375	-0.858537	2.39406
1100	6.68917	-0.849729	2.40959
1101	6.68541	-0.841848	2.42409
1102	6.6825	-0.835049	2.43709
1103	6.68048	-0.829483	2.44809
1104	6.67936	-0.825306	2.45658
1105	6.67965	-0.822679	2.46264
1106	6.68164	-0.821538	2.46683
1107	6.68504	-0.821697	2.46944
1108	6.68956	-0.822968	2.47075
1109	6.69491	-0.825163	2.47104
1110	6.70079	-0.828098	2.47061
1111	6.70693	-0.831583	2.46973
1112	6.71302	-0.835432	2.46868
1113	6.71877	-0.839458	2.46775
1114	6.72391	-0.843474	2.46723
1115	6.72812	-0.847291	2.4674
1116	6.73114	-0.850724	2.46854
1117	6.73314	-0.853746	2.47054
1118	6.73455	-0.856546	2.47302
1119	6.73547	-0.859256	2.47585
1120	6.73597	-0.86201	2.47892
1121	6.73614	-0.86494	2.48211
1122	6.73606	-0.86818	2.4853
1123	6.73581	-0.871863	2.48839
1124	6.73547	-0.876122	2.49124
1125	6.73514	-0.881089	2.49374
1126	6.73489	-0.886899	2.49578
1127	6.7348	-0.893683	2.49723
1128	6.73496	-0.901575	2.49798
1129	6.73719	-0.910423	2.49907
1130	6.74253	-0.919988	2.50128
1131	6.74996	-0.930265	2.50412
1132	6.75844	-0.941253	2.5071
1133	6.76691	-0.95295	2.50972
1134	6.77434	-0.965354	2.5115
1135	6.77969	-0.978462	2.51194
1136	6.78192	-0.992272	2.51055
1137	6.77997	-1.00678	2.50685
1138	6.77282	-1.02199	2.50035
1139	6.75941	-1.03789	2.49056
1140	6.73871	-1.05447	2.477
1141	6.70919	-1.07229	2.45846
1142	6.67103	-1.09167	2.43471
1143	6.62571	-1.11233	2.40675
1144	6.57471	-1.13396	2.37555
1145	6.51952	-1.15626	2.34209
1146	6.46163	-1.17894	2.30736
1147	6.40252	-1.20171	2.27233
1148	6.34368	-1.22428	2.23796
1149	6.2866	-1.24635	2.20522
1150	6.23278	-1.26764	2.17507
1151	6.18372	-1.28787	2.14847
1152	6.1409	-1.30674	2.12638
1153	6.1022	-1.32537	2.10799
1154	6.06462	-1.34474	2.09176
1155	6.0284	-1.36447	2.07751
1156	5.99374	-1.38412	2.06504
1157	5.96086	-1.40331	2.05416
1158	5.92998	-1.4216	2.04468
1159	5.90132	-1.43861	2.03641
1160	5.87509	-1.4539	2.02916
1161	5.85153	-1.46708	2.02274
1162	5.83083	-1.47774	2.01696
1163	5.81322	-1.48546	2.01162
1164	5.79892	-1.48984	2.00654
1165	5.78854	-1.49014	2.00254
1166	5.78225	-1.48635	2.00035
1167	5.77957	-1.47914	1.99965
1168	5.78003	-1.46915	2.00009
1169	5.78314	-1.45706	2.00136
1170	5.78842	-1.44351	2.0031
1171	5.79541	-1.42916	2.005
1172	5.80362	-1.41468	2.00671
1173	5.81257	-1.40073	2.00791
1174	5.8218	-1.38795	2.00826
1175	5.83082	-1.37702	2.00743
1176	5.83917	-1.36859	2.00507
1177	5.8486	-1.36298	2.00046
1178	5.86077	-1.35967	1.99349
1179	5.87502	-1.35808	1.98476
1180	5.89068	-1.3576	1.9749
1181	5.90709	-1.35765	1.96452
1182	5.92358	-1.35764	1.95423
1183	5.93949	-1.35697	1.94463
1184	5.95415	-1.35505	1.93636
1185	5.96692	-1.35128	1.93002
1186	5.97712	-1.34508	1.92624
1187	5.98409	-1.33585	1.92562
1188	5.98718	-1.32299	1.92878
1189	5.98628	-1.30564	1.93622
1190	5.98207	-1.2839	1.94758
1191	5.97501	-1.25861	1.9622
1192	5.96558	-1.23063	1.97941
1193	5.95424	-1.20081	1.99855
1194	5.94146	-1.16998	2.01896
1195	5.92773	-1.13901	2.03997
1196	5.91351	-1.10874	2.06093
1197	5.89928	-1.08001	2.08116
1198	5.8855	-1.05368	2.10002
1199	5.87266	-1.03059	2.11685
1200	5.86123	-1.01159	2.13099
1201	5.85015	-0.995757	2.14323
1202	5.83824	-0.981566	2.15479
1203	5.82577	-0.968987	2.16567
1204	5.81301	-0.957988	2.17586
1205	5.80024	-0.948536	2.18534
1206	5.78774	-0.9406	2.1941
1207	5.77577	-0.934147	2.20213
1208	5.76462	-0.929143	2.20942
1209	5.75456	-0.925558	2.21596
1210	5.74586	-0.923358	2.22174
1211	5.7388	-0.922512	2.22674
1212	5.73365	-0.922985	2.23095
1213	5.73058	-0.925423	2.23394
1214	5.72941	-0.93027	2.23545
1215	5.72985	-0.937195	2.23571
1216	5.73166	-0.945868	2.23497
1217	5.73455	-0.955956	2.23348
1218	5.73827	-0.967131	2.23148
1219	5.74254	-0.97906	2.22922
1220	5.7471	-0.991414	2.22694
1221	5.75168	-1.00386	2.22488
1222	5.75601	-1.01607	2.2233
1223	5.75982	-1.02772	2.22243
1224	5.76285	-1.03847	2.22253
1225	5.76565	-1.04909	2.22365
1226	5.76886	-1.06041	2.22557
1227	5.77235	-1.07224	2.22808
1228	5.77599	-1.08438	2.23101
1229	5.77965	-1.0966	2.23417
1230	5.7832	-1.10872	2.23737
1231	5.7865	-1.12053	2.24042
1232	5.78942	-1.13181	2.24313
1233	5.79184	-1.14237	2.24531
1234	5.79362	-1.15199	2.24678
1235	5.79463	-1.16048	2.24736
1236	5.79474	-1.16762	2.24684
1237	5.79402	-1.17355	2.24531
1238	5.79267	-1.17859	2.24301
1239	5.79071	-1.18278	2.24002
1240	5.78821	-1.1862	2.23643
1241	5.7852	-1.18888	2.23232
1242	5.78173	-1.19089	2.22776
1243	5.77783	-1.19229	2.22285
1244	5.77357	-1.19313	2.21766
1245	5.76897	-1.19347	2.21228
1246	5.76409	-1.19337	2.20678
1247	5.75896	-1.19287	2.20125
1248	5.75364	-1.19205	2.19577
1249	5.74793	-1.19056	2.18948
1250	5.74167	-1.18814	2.18175
1251	5.73493	-1.18492	2.173
1252	5.72779	-1.18106	2.16363
1253	5.72031	-1.17669	2.15406
1254	5.71259	-1.17197	2.14472
1255	5.70468	-1.16704	2.13601
1256	5.69666	-1.16204	2.12835
1257	5.6886	-1.15712	2.12216
1258	5.68059	-1.15242	2.11786
1259	5.67269	-1.1481	2.11585
1260	5.66497	-1.1443	2.11657
1261	5.65754	-1.14087	2.11978
1262	5.6504	-1.13756	2.1249
1263	5.64342	-1.13436	2.13179
1264	5.63652	-1.13125	2.1403
1265	5.62958	-1.12823	2.15027
1266	5.6225	-1.12528	2.16157
1267	5.61517	-1.12238	2.17403
1268	5.60749	-1.11953	2.18752
1269	5.59935	-1.11671	2.20188
1270	5.59065	-1.1139	2.21698
1271	5.58128	-1.1111	2.23265
1272	5.57113	-1.10828	2.24875
1273	5.55989	-1.10525	2.26669
1274	5.54746	-1.10189	2.28752
1275	5.53409	-1.09831	2.31058
1276	5.52001	-1.09465	2.33519
1277	5.50547	-1.09102	2.36066
1278	5.49071	-1.08755	2.38634
1279	5.47598	-1.08436	2.41154
1280	5.46151	-1.08157	2.43559
1281	5.44755	-1.0793	2.45782
1282	5.43434	-1.07768	2.47756
1283	5.42213	-1.07682	2.49413
1284	5.41116	-1.07684	2.50685
1285	5.40136	-1.07798	2.51607
1286	5.39241	-1.08027	2.52272
1287	5.3842	-1.0835	2.52704
1288	5.37661	-1.08744	2.5293
1289	5.36954	-1.0919	2.52974
1290	5.36287	-1.09667	2.52862
1291	5.35649	-1.10153	2.52617
1292	5.35029	-1.10627	2.52266
1293	5.34415	-1.11069	2.51833
1294	5.33796	-1.11457	2.51343
1295	5.3316	-1.11771	2.50822
1296	5.32497	-1.1199	2.50294
1297	5.31836	-1.12104	2.496
1298	5.31208	-1.1213	2.4861
1299	5.30605	-1.12086	2.47395
1300	5.30016	-1.11991	2.46028
1301	5.29434	-1.11864	2.44579
1302	5.28849	-1.11722	2.4312
1303	5.28252	-1.11585	2.41722
1304	5.27634	-1.1147	2.40457
1305	5.26986	-1.11397	2.39395
1306	5.263	-1.11383	2.38608
1307	5.25566	-1.11448	2.38167
1308	5.24775	-1.11611	2.38144
1309	5.23924	-1.11906	2.38546
1310	5.23021	-1.12339	2.39301
1311	5.22073	-1.12877	2.40358
1312	5.21087	-1.13489	2.41669
1313	5.20072	-1.14143	2.43183
1314	5.19035	-1.14807	2.44851
1315	5.17983	-1.15449	2.46624
1316	5.16925	-1.16039	2.4845
1317	5.15868	-1.16544	2.50282
1318	5.14819	-1.16932	2.52068
1319	5.13787	-1.17172	2.5376
1320	5.12778	-1.17231	2.55308
1321	5.11806	-1.17095	2.56776
1322	5.10868	-1.16787	2.58261
1323	5.09954	-1.16335	2.59758
1324	5.09053	-1.1577	2.61264
1325	5.08152	-1.1512	2.62775
1326	5.0724	-1.14414	2.64286
1327	5.06306	-1.13681	2.65794
1328	5.05338	-1.12949	2.67295
1329	5.04325	-1.12249	2.68785
1330	5.03255	-1.11608	2.7026
1331	5.02118	-1.11057	2.71717
1332	5.00901	-1.10623	2.73151
1333	4.99593	-1.10291	2.74539
1334	4.98199	-1.1002	2.75872
1335	4.96733	-1.09801	2.77163
1336	4.95207	-1.09622	2.78429
1337	4.93637	-1.09475	2.79684
1338	4.92035	-1.09349	2.80943
1339	4.90416	-1.09233	2.8222
1340	4.88794	-1.09118	2.83532
1341	4.87182	-1.08995	2.84893
1342	4.85594	-1.08852	2.86317
1343	4.84043	-1.08679	2.8782
1344	4.82544	-1.08467	2.89416
1345	4.81096	-1.08196	2.91103
1346	4.79683	-1.07865	2.92863
1347	4.78297	-1.0749	2.94688
1348	4.7693	-1.07088	2.96569
1349	4.75573	-1.06678	2.98499
1350	4.74217	-1.06275	3.0047
1351	4.72854	-1.05897	3.02474
1352	4.71475	-1.05561	3.04502
1353	4.70072	-1.05284	3.06547
1354	4.68637	-1.05083	3.08601
1355	4.67161	-1.04977	3.10656
1356	4.65635	-1.0498	3.12705
1357	4.64054	-1.05136	3.14813
1358	4.62422	-1.05451	3.17031
1359	4.60749	-1.05892	3.19329
1360	4.59044	-1.06426	3.21675
1361	4.57315	-1.07019	3.24038
1362	4.55571	-1.07638	3.26388
1363	4.53822	-1.0825	3.28692
1364	4.52075	-1.0882	3.30921
1365	4.50339	-1.09317	3.33042
1366	4.48624	-1.09706	3.35025
1367	4.46938	-1.09953	3.36838
1368	4.45289	-1.10026	3.3845
1369	4.43654	-1.09933	3.39906
1370	4.42009	-1.09716	3.41269
1371	4.40362	-1.09391	3.42533
1372	4.38718	-1.08975	3.43695
1373	4.37086	-1.08484	3.44749
1374	4.35472	-1.07935	3.4569
1375	4.33884	-1.07345	3.46515
1376	4.32328	-1.0673	3.47217
1377	4.30813	-1.06106	3.47793
1378	4.29344	-1.05491	3.48238
1379	4.27931	-1.049	3.48547
1380	4.26578	-1.04351	3.48716
1381	4.25291	-1.03754	3.48744
1382	4.24063	-1.03036	3.48636
1383	4.22887	-1.02235	3.48394
1384	4.21758	-1.01387	3.48023
1385	4.20669	-1.00531	3.47526
1386	4.19614	-0.997036	3.46906
1387	4.18586	-0.989425	3.46167
1388	4.1758	-0.982852	3.45311
1389	4.16589	-0.977693	3.44343
1390	4.15607	-0.974324	3.43265
1391	4.14627	-0.973118	3.42081
1392	4.13643	-0.974452	3.40794
1393	4.12674	-0.977941	3.39365
1394	4.11738	-0.982931	3.37767
1395	4.1083	-0.989392	3.36017
1396	4.09942	-0.997296	3.34136
1397	4.09069	-1.00661	3.32142
1398	4.08205	-1.01731	3.30055
1399	4.07344	-1.02937	3.27893
1400	4.0648	-1.04275	3.25677
1401	4.05605	-1.05743	3.23425
1402	4.04716	-1.07338	3.21157
1403	4.03804	-1.09057	3.18892
1404	4.02864	-1.10897	3.16648
1405	4.01905	-1.12986	3.14286
1406	4.00938	-1.15412	3.11696
1407	3.99962	-1.18105	3.08941
1408	3.98976	-1.20996	3.06086
1409	3.97979	-1.24016	3.03197
1410	3.96972	-1.27098	3.00337
1411	3.95954	-1.30172	2.9757
1412	3.94923	-1.33169	2.94962
1413	3.93881	-1.36021	2.92577
1414	3.92826	-1.38659	2.90478
1415	3.91758	-1.41014	2.8873
1416	3.90678	-1.43019	2.87398
1417	3.89571	-1.44762	2.8655
1418	3.88428	-1.46374	2.8616
1419	3.87259	-1.47852	2.86149
1420	3.86069	-1.4919	2.86439
1421	3.84869	-1.50383	2.8695
1422	3.83666	-1.51427	2.87605
1423	3.82468	-1.52316	2.88324
1424	3.81283	-1.53044	2.89029
1425	3.80119	-1.53608	2.89642
1426	3.78984	-1.54002	2.90082
1427	3.77886	-1.54221	2.90273
1428	3.76834	-1.54259	2.90135
1429	3.75792	-1.54062	2.89693
1430	3.74729	-1.53602	2.89048
1431	3.73659	-1.52911	2.88237
1432	3.72597	-1.52022	2.87296
1433	3.71555	-1.50968	2.86263
1434	3.70548	-1.49781	2.85172
1435	3.69591	-1.48495	2.84062
1436	3.68696	-1.47141	2.82969
1437	3.67878	-1.45754	2.81928
1438	3.67151	-1.44366	2.80978
1439	3.66529	-1.4301	2.80153
1440	3.66025	-1.41719	2.79492
1441	3.65672	-1.40459	2.78979
1442	3.65476	-1.39175	2.78567
1443	3.65411	-1.37864	2.78238
1444	3.65448	-1.36521	2.77979
1445	3.65562	-1.35145	2.77773
1446	3.65726	-1.33732	2.77604
1447	3.65914	-1.32279	2.77457
1448	3.66098	-1.30783	2.77317
1449	3.66253	-1.29241	2.77168
1450	3.66351	-1.2765	2.76994
1451	3.66365	-1.26007	2.7678
1452	3.6627	-1.24308	2.7651
1453	3.66155	-1.22568	2.76211
1454	3.66108	-1.20799	2.75916
1455	3.66095	-1.18994	2.75622
1456	3.66085	-1.17149	2.75323
1457	3.66045	-1.15258	2.75015
1458	3.65943	-1.13315	2.74694
1459	3.65746	-1.11315	2.74355
1460	3.65421	-1.09252	2.73992
1461	3.64936	-1.07121	2.73602
1462	3.64259	-1.04917	2.7318
1463	3.63358	-1.02633	2.72722
1464	3.62199	-1.00264	2.72222
1465	3.60768	-0.977398	2.71568
1466	3.5909	-0.950202	2.70696
1467	3.57195	-0.921478	2.69668
1468	3.55111	-0.891649	2.68549
1469	3.52867	-0.861137	2.67402
1470	3.50492	-0.830365	2.66291
1471	3.48014	-0.799757	2.65279
1472	3.45464	-0.769736	2.64431
1473	3.42868	-0.740725	2.6381
1474	3.40258	-0.713148	2.6348
1475	3.3766	-0.687428	2.63505
1476	3.35106	-0.663991	2.63948
1477	3.32489	-0.641485	2.64832
1478	3.29711	-0.61859	2.661
1479	3.26812	-0.595774	2.677
1480	3.23829	-0.573505	2.69579
1481	3.20801	-0.552252	2.71684
1482	3.17769	-0.532484	2.73964
1483	3.14769	-0.514667	2.76365
1484	3.11842	-0.499269	2.78836
1485	3.09025	-0.486758	2.81324
1486	3.06359	-0.4776	2.83777
1487	3.03882	-0.472263	2.86144
1488	3.01632	-0.471213	2.88371
1489	2.99532	-0.475122	2.90629
1490	2.97487	-0.483909	2.93082
1491	2.95516	-0.496911	2.95671
1492	2.93638	-0.513464	2.98337
1493	2.91871	-0.532905	3.01021
1494	2.90233	-0.554569	3.03664
1495	2.88743	-0.577792	3.06208
1496	2.87419	-0.601907	3.08594
1497	2.86281	-0.626251	3.10762
1498	2.85346	-0.650155	3.12654
1499	2.84634	-0.672955	3.14211
1500	2.84162	-0.693984	3.15374
1501	2.83997	-0.714896	3.16122
1502	2.84159	-0.737469	3.16507
1503	2.846	-0.761223	3.16577
1504	2.85275	-0.785677	3.16381
1505	2.86135	-0.810354	3.15967
1506	2.87133	-0.834772	3.15385
1507	2.88223	-0.858452	3.14681
1508	2.89356	-0.880915	3.13907
1509	2.90485	-0.901682	3.13109
1510	2.91563	-0.920272	3.12337
1511	2.92544	-0.936206	3.11641
1512	2.93379	-0.949005	3.11067
1513	2.94187	-0.959146	3.10469
1514	2.95095	-0.967457	3.09695
1515	2.96069	-0.973983	3.08799
1516	2.97074	-0.978768	3.07829
1517	2.98076	-0.981857	3.06837
1518	2.99039	-0.983295	3.05873
1519	2.9993	-0.983125	3.04988
1520	3.00713	-0.981393	3.04233
1521	3.01354	-0.978143	3.03658
1522	3.01818	-0.973418	3.03314
1523	3.02071	-0.967263	3.03251
1524	3.02078	-0.959722	3.03521
1525	3.0183	-0.949656	3.04231
1526	3.01359	-0.936292	3.05395
1527	3.00692	-0.920224	3.06921
1528	2.99856	-0.902045	3.08718
1529	2.98878	-0.882348	3.10695
1530	2.97784	-0.861726	3.12761
1531	2.96601	-0.840773	3.14823
1532	2.95355	-0.82008	3.16791
1533	2.94075	-0.800241	3.18574
1534	2.92785	-0.781848	3.2008
1535	2.91515	-0.765492	3.21218
1536	2.9029	-0.751767	3.21898
1537	2.89006	-0.739557	3.22038
1538	2.87567	-0.727508	3.21686
1539	2.86012	-0.71585	3.20945
1540	2.84383	-0.704814	3.19917
1541	2.82719	-0.694629	3.18703
1542	2.8106	-0.685527	3.17406
1543	2.79447	-0.677738	3.16128
1544	2.7792	-0.671493	3.1497
1545	2.76518	-0.667023	3.14037
1546	2.75282	-0.664557	3.13428
1547	2.74251	-0.664327	3.13248
1548	2.73466	-0.666563	3.13597
1549	2.72958	-0.671764	3.14512
1550	2.72702	-0.679994	3.15905
1551	2.72657	-0.690835	3.1769
1552	2.7278	-0.703869	3.19784
1553	2.73028	-0.718676	3.22102
1554	2.73359	-0.734839	3.24558
1555	2.73731	-0.751938	3.27069
1556	2.74102	-0.769557	3.2955
1557	2.74429	-0.787276	3.31916
1558	2.74669	-0.804679	3.34083
1559	2.7478	-0.821347	3.35966
1560	2.7472	-0.836862	3.37481
1561	2.74487	-0.852314	3.38711
1562	2.74125	-0.868852	3.39803
1563	2.73663	-0.886147	3.40764
1564	2.73129	-0.903873	3.41603
1565	2.72551	-0.9217	3.42327
1566	2.71956	-0.939301	3.42945
1567	2.71374	-0.956348	3.43464
1568	2.70833	-0.972511	3.43893
1569	2.7036	-0.987464	3.4424
1570	2.69983	-1.00088	3.44513
1571	2.69732	-1.01242	3.44719
1572	2.69634	-1.02178	3.44867
1573	2.69651	-1.02832	3.44896
1574	2.69728	-1.03203	3.4476
1575	2.69868	-1.03344	3.44487
1576	2.70073	-1.03309	3.44104
1577	2.70348	-1.03154	3.43638
1578	2.70693	-1.02932	3.43117
1579	2.71112	-1.02697	3.42569
1580	2.71609	-1.02503	3.42022
1581	2.72185	-1.02406	3.41502
1582	2.72844	-1.02459	3.41038
1583	2.73588	-1.02716	3.40657
1584	2.7442	-1.03231	3.40387
1585	2.75406	-1.03963	3.40143
1586	2.76585	-1.04825	3.39843
1587	2.77918	-1.05806	3.39515
1588	2.79369	-1.06894	3.39186
1589	2.80899	-1.08078	3.38885
1590	2.82472	-1.09346	3.38639
1591	2.8405	-1.10688	3.38477
1592	2.85594	-1.12091	3.38427
1593	2.87069	-1.13544	3.38517
1594	2.88435	-1.15035	3.38775
1595	2.89656	-1.16554	3.39229
1596	2.90694	-1.18089	3.39907
1597	2.91538	-1.19712	3.40855
1598	2.9222	-1.21484	3.42072
1599	2.92771	-1.23372	3.43514
1600	2.93222	-1.25342	3.45139
1601	2.93603	-1.27363	3.46904
1602	2.93944	-1.294	3.48766
1603	2.94275	-1.31422	3.50684
1604	2.94627	-1.33396	3.52613
1605	2.9503	-1.35288	3.54512
1606	2.95515	-1.37067	3.56338
1607	2.96111	-1.38698	3.58047
1608	2.9685	-1.4015	3.59598
1609	2.97791	-1.41469	3.61031
1610	2.98941	-1.42722	3.6242
1611	3.00247	-1.43904	3.63768
1612	3.01657	-1.45009	3.65081
1613	3.03118	-1.46033	3.66363
1614	3.04577	-1.4697	3.6762
1615	3.05982	-1.47816	3.68855
1616	3.0728	-1.48566	3.70074
1617	3.0842	-1.49213	3.71282
1618	3.09347	-1.49755	3.72483
1619	3.10011	-1.50185	3.73681
1620	3.10357	-1.50499	3.74883
1621	3.10387	-1.50604	3.762
1622	3.10156	-1.50447	3.77699
1623	3.097	-1.50081	3.79315
1624	3.0905	-1.49561	3.80984
1625	3.08241	-1.4894	3.82642
1626	3.07307	-1.48272	3.84223
1627	3.0628	-1.47609	3.85664
1628	3.05195	-1.47006	3.869
1629	3.04085	-1.46517	3.87867
1630	3.02983	-1.46194	3.88501
1631	3.01924	-1.46091	3.88736
1632	3.00941	-1.46262	3.8851
1633	2.99962	-1.46719	3.87691
1634	2.98903	-1.47412	3.86266
1635	2.97783	-1.48299	3.84347
1636	2.96619	-1.4934	3.82048
1637	2.95429	-1.50494	3.7948
1638	2.94231	-1.51721	3.76756
1639	2.93043	-1.52978	3.7399
1640	2.91883	-1.54225	3.71292
1641	2.90769	-1.55422	3.68776
1642	2.8972	-1.56527	3.66554
1643	2.88754	-1.575	3.64738
1644	2.87889	-1.58299	3.63441
1645	2.87122	-1.58989	3.62478
1646	2.86429	-1.59655	3.61611
1647	2.85801	-1.60289	3.60868
1648	2.85229	-1.6088	3.60277
1649	2.84705	-1.61421	3.59868
1650	2.84219	-1.61903	3.59668
1651	2.83763	-1.62316	3.59706
1652	2.83328	-1.62653	3.6001
1653	2.82904	-1.62903	3.60609
1654	2.82483	-1.63059	3.61531
1655	2.82057	-1.63112	3.62805
1656	2.81615	-1.63052	3.6446
1657	2.81157	-1.62782	3.66688
1658	2.80692	-1.62249	3.69583
1659	2.80225	-1.61513	3.7302
1660	2.79762	-1.60633	3.76875
1661	2.7931	-1.59667	3.81026
1662	2.78874	-1.58676	3.85347
1663	2.78461	-1.57717	3.89715
1664	2.78077	-1.56851	3.94006
1665	2.77729	-1.56136	3.98096
1666	2.77423	-1.55631	4.01862
1667	2.77167	-1.55394	4.05179
1668	2.76968	-1.55485	4.07924
1669	2.76821	-1.55925	4.10148
1670	2.76715	-1.56665	4.12017
1671	2.7665	-1.57654	4.13582
1672	2.76624	-1.58843	4.14896
1673	2.76636	-1.60183	4.16009
1674	2.76683	-1.61623	4.16973
1675	2.76765	-1.63114	4.17837
1676	2.7688	-1.64607	4.18655
1677	2.77025	-1.66052	4.19476
1678	2.77201	-1.67399	4.20353
1679	2.77404	-1.68598	4.21336
1680	2.77633	-1.69601	4.22477
1681	2.77867	-1.70481	4.23691
1682	2.78095	-1.71337	4.24869
1683	2.78329	-1.72163	4.26024
1684	2.78582	-1.72948	4.2717
1685	2.78865	-1.73686	4.2832
1686	2.79192	-1.74367	4.29487
1687	2.79575	-1.74983	4.30685
1688	2.80025	-1.75526	4.31928
1689	2.80557	-1.75987	4.33228
1690	2.81181	-1.76358	4.346
1691	2.81911	-1.76631	4.36056
1692	2.82759	-1.76797	4.3761
1693	2.83776	-1.76832	4.39277
1694	2.84982	-1.7673	4.41052
1695	2.86339	-1.7651	4.42919
1696	2.87813	-1.76189	4.4486
1697	2.89367	-1.75786	4.46859
1698	2.90966	-1.7532	4.489
1699	2.92573	-1.74809	4.50966
1700	2.94154	-1.74271	4.53041
1701	2.95671	-1.73725	4.55107
1702	2.9709	-1.7319	4.57148
1703	2.98375	-1.72684	4.59148
1704	2.99489	-1.72226	4.61089
1705	3.00479	-1.71823	4.62873
1706	3.01414	-1.7146	4.64456
1707	3.02291	-1.71121	4.65903
1708	3.03108	-1.7079	4.67277
1709	3.03862	-1.70452	4.68642
1710	3.04552	-1.70089	4.70063
1711	3.05174	-1.69687	4.71603
1712	3.05726	-1.69228	4.73326
1713	3.06206	-1.68698	4.75297
1714	3.06611	-1.68079	4.7758
1715	3.06939	-1.67356	4.80239
1716	3.07186	-1.66513	4.83337
1717	3.07259	-1.65494	4.87018
1718	3.07099	-1.64281	4.91302
1719	3.06759	-1.62914	4.96071
1720	3.06292	-1.61436	5.01206
1721	3.0575	-1.59885	5.06588
1722	3.05188	-1.58303	5.12098
1723	3.04658	-1.56731	5.17619
1724	3.04214	-1.55208	5.23031
1725	3.03909	-1.53775	5.28216
1726	3.03798	-1.52473	5.33055
1727	3.03933	-1.51343	5.37431
1728	3.04369	-1.50423	5.41225
1729	3.05131	-1.49747	5.44371
1730	3.06174	-1.4929	5.46955
1731	3.07452	-1.4901	5.49089
1732	3.08918	-1.48863	5.50886
1733	3.10525	-1.48805	5.52455
1734	3.12227	-1.48794	5.5391
1735	3.13976	-1.48787	5.55361
1736	3.15726	-1.48739	5.5692
1737	3.17429	-1.48608	5.58699
1738	3.19038	-1.48351	5.60809
1739	3.20507	-1.47924	5.63363
1740	3.21788	-1.47284	5.66471
1741	3.22939	-1.46437	5.7026
1742	3.24046	-1.45435	5.74689
1743	3.25108	-1.44303	5.79616
1744	3.26124	-1.43063	5.84904
1745	3.27092	-1.41739	5.90412
1746	3.28011	-1.40356	5.96
1747	3.2888	-1.38937	6.01529
1748	3.29697	-1.37506	6.06859
1749	3.30462	-1.36087	6.11849
1750	3.31174	-1.34704	6.16362
1751	3.31832	-1.33381	6.20256
1752	3.32435	-1.32141	6.23392
1753	3.33023	-1.30948	6.25631
1754	3.33622	-1.29751	6.27038
1755	3.34211	-1.28556	6.27778
1756	3.3477	-1.27369	6.28014
1757	3.35277	-1.26193	6.27911
1758	3.35713	-1.25036	6.27633
1759	3.36057	-1.23901	6.27344
1760	3.36287	-1.22794	6.2721
1761	3.36383	-1.2172	6.27393
1762	3.36324	-1.20685	6.28059
1763	3.36089	-1.19693	6.29371
1764	3.35658	-1.18749	6.31495
1765	3.3491	-1.17736	6.34466
1766	3.33794	-1.16573	6.38128
1767	3.32387	-1.15323	6.42357
1768	3.30766	-1.14046	6.47028
1769	3.29011	-1.12803	6.52017
1770	3.27199	-1.11656	6.57199
1771	3.25409	-1.10666	6.62451
1772	3.23718	-1.09893	6.67646
1773	3.22206	-1.09399	6.72662
1774	3.20949	-1.09244	6.77374
1775	3.20027	-1.09487	6.81658
1776	3.19518	-1.10191	6.85388
1777	3.19372	-1.11509	6.88522
1778	3.19472	-1.13474	6.91165
1779	3.19797	-1.15963	6.93422
1780	3.20323	-1.18852	6.95396
1781	3.21028	-1.22017	6.97189
1782	3.21889	-1.25336	6.98906
1783	3.22884	-1.28684	7.0065
1784	3.23989	-1.31939	7.02524
1785	3.25182	-1.34977	7.04633
1786	3.26439	-1.37674	7.07079
1787	3.27738	-1.39908	7.09966
1788	3.29055	-1.41555	7.13399
1789	3.30562	-1.4274	7.17321
1790	3.32394	-1.43678	7.21584
1791	3.34471	-1.44379	7.26153
1792	3.36713	-1.44853	7.30992
1793	3.39043	-1.45109	7.36066
1794	3.41379	-1.45159	7.41339
1795	3.43644	-1.45011	7.46777
1796	3.45757	-1.44677	7.52343
1797	3.4764	-1.44166	7.58003
1798	3.49214	-1.43488	7.6372
1799	3.50398	-1.42655	7.6946
1800	3.51113	-1.41674	7.75186
1801	3.51278	-1.40431	7.81418
1802	3.50926	-1.38841	7.88524
1803	3.5015	-1.3696	7.96245
1804	3.49047	-1.34846	8.04317
1805	3.47712	-1.32557	8.12482
1806	3.46238	-1.3015	8.20478
1807	3.44724	-1.27682	8.28045
1808	3.43263	-1.25211	8.34922
1809	3.41953	-1.22792	8.40848
1810	3.40891	-1.20482	8.45565
1811	3.40172	-1.18338	8.48811
1812	3.39894	-1.16416	8.50326
1813	3.40004	-1.14703	8.49766
1814	3.40362	-1.13127	8.47194
1815	3.40937	-1.1166	8.42964
1816	3.41697	-1.10274	8.3743
1817	3.42611	-1.0894	8.30948
1818	3.43644	-1.07631	8.2387
1819	3.44767	-1.06317	8.16552
1820	3.45947	-1.0497	8.09347
1821	3.47152	-1.03561	8.0261
1822	3.48352	-1.02061	7.96695
1823	3.49515	-1.00442	7.91956
1824	3.50609	-0.986727	7.88749
1825	3.51654	-0.966258	7.86924
1826	3.52696	-0.942505	7.86
1827	3.53746	-0.916351	7.85834
1828	3.54812	-0.88868	7.86279
1829	3.55906	-0.860378	7.87193
1830	3.57035	-0.83233	7.88431
1831	3.58211	-0.80542	7.89847
1832	3.59443	-0.780535	7.91299
1833	3.60741	-0.75856	7.92641
1834	3.62113	-0.740383	7.93728
1835	3.6357	-0.726889	7.94417
1836	3.65122	-0.718966	7.94563
1837	3.66818	-0.717265	7.94314
1838	3.68677	-0.721231	7.93924
1839	3.70668	-0.729945	7.93403
1840	3.72758	-0.742488	7.92761
1841	3.74913	-0.757942	7.92007
1842	3.77099	-0.775389	7.91153
1843	3.79285	-0.79391	7.90209
1844	3.81437	-0.812589	7.89185
1845	3.83522	-0.830508	7.88091
1846	3.85506	-0.84675	7.8694
1847	3.87357	-0.860399	7.85741
1848	3.89041	-0.870536	7.84505
1849	3.90562	-0.87707	7.83139
1850	3.91956	-0.88094	7.81571
1851	3.93245	-0.882785	7.79847
1852	3.94447	-0.883239	7.78009
1853	3.95582	-0.88294	7.76104
1854	3.9667	-0.882521	7.74175
1855	3.97728	-0.882619	7.72267
1856	3.98778	-0.883868	7.70425
1857	3.99838	-0.886903	7.68692
1858	4.00928	-0.892358	7.67115
1859	4.02067	-0.900868	7.65736
1860	4.03273	-0.913066	7.646
1861	4.04509	-0.929345	7.6396
1862	4.05728	-0.949261	7.63928
1863	4.06939	-0.972195	7.64338
1864	4.08152	-0.997527	7.65023
1865	4.09376	-1.02464	7.65818
1866	4.1062	-1.05291	7.66556
1867	4.11893	-1.08173	7.6707
1868	4.13204	-1.11046	7.67196
1869	4.14562	-1.13851	7.66766
1870	4.15975	-1.16524	7.65614
1871	4.17451	-1.19005	7.63575
1872	4.19	-1.21231	7.60482
1873	4.20682	-1.23373	7.56057
1874	4.22523	-1.25606	7.50304
1875	4.24486	-1.27877	7.4348
1876	4.26531	-1.30135	7.35843
1877	4.28619	-1.32325	7.27649
1878	4.30712	-1.34396	7.19158
1879	4.32772	-1.36294	7.10626
1880	4.34761	-1.37966	7.02312
1881	4.36641	-1.39358	6.94474
1882	4.38375	-1.40416	6.87369
1883	4.39926	-1.41087	6.81256
1884	4.41258	-1.41317	6.76392
1885	4.42361	-1.41038	6.72583
1886	4.43273	-1.40265	6.6942
1887	4.44022	-1.39068	6.66849
1888	4.44636	-1.3752	6.6481
1889	4.45146	-1.35689	6.63248
1890	4.45579	-1.33647	6.62106
1891	4.45963	-1.31465	6.61327
1892	4.46328	-1.29213	6.60852
1893	4.46702	-1.26961	6.60627
1894	4.47113	-1.24781	6.60593
1895	4.47591	-1.22743	6.60694
1896	4.48162	-1.20918	6.60873
1897	4.48736	-1.19168	6.61404
1898	4.49222	-1.17327	6.62521
1899	4.49652	-1.15427	6.64113
1900	4.50058	-1.13496	6.66067
1901	4.50472	-1.11565	6.68269
1902	4.50926	-1.09665	6.70606
1903	4.51451	-1.07825	6.72967
1904	4.5208	-1.06076	6.75239
1905	4.52846	-1.04448	6.77309
1906	4.53779	-1.02971	6.79063
1907	4.54913	-1.01677	6.80391
1908	4.56281	-1.00595	6.81178
1909	4.57911	-0.997113	6.81461
1910	4.59788	-0.989845	6.81386
1911	4.61875	-0.98403	6.81005
1912	4.64135	-0.979551	6.8037
1913	4.66532	-0.976293	6.79533
1914	4.6903	-0.974138	6.78546
1915	4.7159	-0.972972	6.77461
1916	4.74177	-0.972675	6.7633
1917	4.76755	-0.973132	6.75206
1918	4.79285	-0.974223	6.7414
1919	4.81732	-0.97583	6.73185
1920	4.84058	-0.977835	6.72392
1921	4.86366	-0.981106	6.71622
1922	4.88761	-0.986327	6.70727
1923	4.91211	-0.993096	6.69751
1924	4.93682	-1.00102	6.68738
1925	4.96144	-1.00968	6.67731
1926	4.98563	-1.0187	6.66773
1927	5.00907	-1.02767	6.65909
1928	5.03145	-1.03619	6.6518
1929	5.05242	-1.04385	6.64632
1930	5.07168	-1.05027	6.64307
1931	5.0889	-1.05503	6.6425
1932	5.10376	-1.05774	6.64503
1933	5.11716	-1.05872	6.65129
1934	5.13004	-1.05862	6.66121
1935	5.14211	-1.05751	6.67415
1936	5.15308	-1.05548	6.68952
1937	5.16266	-1.05259	6.70669
1938	5.17054	-1.04893	6.72504
1939	5.17644	-1.04458	6.74397
1940	5.18006	-1.03962	6.76286
1941	5.18112	-1.03411	6.78108
1942	5.17932	-1.02815	6.79803
1943	5.17436	-1.0218	6.81309
1944	5.16597	-1.01515	6.82564
1945	5.15407	-1.00808	6.8353
1946	5.13895	-1.00044	6.84251
1947	5.12083	-0.992245	6.84786
1948	5.09994	-0.983496	6.85195
1949	5.07647	-0.974208	6.85538
1950	5.05066	-0.964393	6.85875
1951	5.02271	-0.954061	6.86264
1952	4.99285	-0.943226	6.86766
1953	4.9613	-0.931898	6.8744
1954	4.92826	-0.920092	6.88346
1955	4.89396	-0.907819	6.89544
1956	4.85861	-0.895095	6.91092
1957	4.82075	-0.881525	6.93001
1958	4.77921	-0.866847	6.95215
1959	4.73466	-0.851269	6.97687
1960	4.68775	-0.834999	7.00375
1961	4.63914	-0.818245	7.03233
1962	4.58949	-0.801215	7.06218
1963	4.53945	-0.784116	7.09286
1964	4.4897	-0.767155	7.12392
1965	4.44088	-0.75054	7.15493
1966	4.39365	-0.734478	7.18545
1967	4.34868	-0.719176	7.21504
1968	4.30662	-0.70484	7.24327
1969	4.26562	-0.690923	7.27104
1970	4.22379	-0.676853	7.29939
1971	4.1817	-0.662797	7.32812
1972	4.13997	-0.648922	7.35701
1973	4.09916	-0.635395	7.38586
1974	4.05989	-0.622382	7.41445
1975	4.02273	-0.610047	7.44257
1976	3.98827	-0.598555	7.47002
1977	3.95712	-0.588071	7.49658
1978	3.92986	-0.578757	7.52205
1979	3.90708	-0.570776	7.54621
1980	3.88937	-0.564292	7.56886
1981	3.87736	-0.559154	7.58945
1982	3.8708	-0.555086	7.60785
1983	3.86897	-0.552063	7.6245
1984	3.87116	-0.550063	7.63983
1985	3.87664	-0.549063	7.65429
1986	3.88471	-0.54904	7.66832
1987	3.89465	-0.549971	7.68234
1988	3.90574	-0.551833	7.69679
1989	3.91726	-0.554601	7.71212
1990	3.9285	-0.558251	7.72875
1991	3.93875	-0.562758	7.74713
1992	3.94728	-0.568097	7.76768
1993	3.95542	-0.575427	7.79095
1994	3.96479	-0.585512	7.81681
1995	3.97514	-0.597733	7.84469
1996	3.98618	-0.611472	7.87401
1997	3.99767	-0.626109	7.9042
1998	4.00933	-0.641026	7.93468
[truncated: 85,030 more rows]

## Sheet: P3S1-006
Frame	T8_Head Lateral Bending	T8_Head Axial Bending	T8_Head Flexion/Extension
0	0.877843	50.5437	-11.7897
1	0.940983	50.514	-11.7607
2	0.99987	50.4874	-11.7256
3	1.05591	50.4629	-11.6864
4	1.11053	50.4395	-11.6452
5	1.16512	50.4162	-11.604
6	1.22112	50.3918	-11.5647
7	1.27995	50.3653	-11.5295
8	1.34302	50.3357	-11.5004
9	1.41176	50.302	-11.4794
10	1.4876	50.2631	-11.4685
11	1.57195	50.2179	-11.4699
12	1.66624	50.1653	-11.4854
13	1.77175	50.1042	-11.5171
14	1.88773	50.0347	-11.5641
15	2.01254	49.9583	-11.6239
16	2.14454	49.8761	-11.6944
17	2.28211	49.7896	-11.7732
18	2.42361	49.6999	-11.8581
19	2.56742	49.6085	-11.9468
20	2.71193	49.5166	-12.0368
21	2.85556	49.4257	-12.1259
22	2.9967	49.3371	-12.2118
23	3.13379	49.2522	-12.292
24	3.26525	49.1724	-12.3642
25	3.39507	49.097	-12.4328
26	3.52748	49.0239	-12.5032
27	3.66133	48.9528	-12.5745
28	3.79548	48.8832	-12.6457
29	3.92878	48.8145	-12.716
30	4.06011	48.7464	-12.7843
31	4.18831	48.6785	-12.8499
32	4.31225	48.6103	-12.9117
33	4.43079	48.5413	-12.9689
34	4.54281	48.4712	-13.0204
35	4.64717	48.3995	-13.0654
36	4.74274	48.3258	-13.1029
37	4.83181	48.2503	-13.1326
38	4.91707	48.1737	-13.1554
39	4.99802	48.0961	-13.172
40	5.07415	48.0176	-13.1831
41	5.14496	47.9386	-13.1894
42	5.20993	47.8592	-13.1916
43	5.26857	47.7795	-13.1905
44	5.32036	47.6998	-13.1867
45	5.3648	47.6202	-13.1809
46	5.40136	47.541	-13.1739
47	5.42955	47.4622	-13.1662
48	5.44885	47.3842	-13.1588
49	5.4599	47.308	-13.15
50	5.46368	47.2345	-13.1382
51	5.46017	47.1627	-13.1237
52	5.44935	47.0919	-13.1068
53	5.4312	47.0212	-13.0878
54	5.4057	46.9499	-13.0671
55	5.37284	46.8771	-13.0449
56	5.33259	46.802	-13.0216
57	5.28494	46.7238	-12.9974
58	5.22988	46.6416	-12.9726
59	5.16737	46.5548	-12.9477
60	5.09742	46.4624	-12.9228
61	5.01997	46.3707	-12.8989
62	4.93503	46.2847	-12.8763
63	4.84262	46.2014	-12.8543
64	4.74279	46.1179	-12.832
65	4.63557	46.0313	-12.8089
66	4.52103	45.9385	-12.784
67	4.39921	45.8367	-12.7567
68	4.27016	45.723	-12.726
69	4.13396	45.5944	-12.6913
70	3.99066	45.4479	-12.6517
71	3.84036	45.2807	-12.6063
72	3.68313	45.0897	-12.5544
73	3.51571	44.8806	-12.4986
74	3.33596	44.6602	-12.4417
75	3.14567	44.4273	-12.3825
76	2.94666	44.1805	-12.3196
77	2.74074	43.9187	-12.252
78	2.52976	43.6405	-12.1783
79	2.31558	43.3447	-12.0974
80	2.10006	43.0299	-12.008
81	1.8851	42.695	-11.909
82	1.67262	42.3386	-11.7991
83	1.46457	41.9594	-11.6772
84	1.26294	41.556	-11.5422
85	1.0633	41.1276	-11.3927
86	0.860943	40.6748	-11.2291
87	0.657421	40.1988	-11.0527
88	0.454278	39.7009	-10.8647
89	0.25306	39.1822	-10.6664
90	0.0553086	38.6441	-10.4592
91	-0.137437	38.0878	-10.2445
92	-0.323647	37.5145	-10.0235
93	-0.501798	36.9257	-9.79788
94	-0.67038	36.3225	-9.56898
95	-0.827896	35.7065	-9.33834
96	-0.972861	35.0788	-9.10753
97	-1.10785	34.4314	-8.87378
98	-1.23571	33.7575	-8.63374
99	-1.3554	33.0607	-8.38816
100	-1.46596	32.3448	-8.13782
101	-1.56649	31.6134	-7.88352
102	-1.65619	30.8702	-7.62611
103	-1.73434	30.119	-7.36646
104	-1.80031	29.3636	-7.10546
105	-1.85356	28.6076	-6.84404
106	-1.89364	27.8548	-6.5831
107	-1.9202	27.1092	-6.32358
108	-1.93298	26.3743	-6.06642
109	-1.9314	25.6446	-5.80924
110	-1.91548	24.9125	-5.54989
111	-1.88591	24.1787	-5.28955
112	-1.84341	23.4443	-5.02942
113	-1.78872	22.7101	-4.77063
114	-1.72262	21.9771	-4.51431
115	-1.64589	21.2462	-4.26156
116	-1.55934	20.5182	-4.01344
117	-1.46381	19.794	-3.77099
118	-1.36016	19.0746	-3.5352
119	-1.24925	18.3607	-3.30706
120	-1.13198	17.6532	-3.0875
121	-1.00664	16.9502	-2.87448
122	-0.871304	16.2495	-2.6658
123	-0.726596	15.5519	-2.46218
124	-0.573151	14.8578	-2.26429
125	-0.411627	14.1679	-2.07281
126	-0.242698	13.4826	-1.88841
127	-0.067058	12.8026	-1.71171
128	0.114581	12.1283	-1.54337
129	0.301494	11.4603	-1.38399
130	0.492937	10.7991	-1.23416
131	0.688154	10.1451	-1.09448
132	0.886374	9.49895	-0.965504
133	1.09021	8.85435	-0.847119
134	1.30195	8.2068	-0.738746
135	1.52032	7.55931	-0.640222
136	1.74405	6.91486	-0.551333
137	1.97181	6.27641	-0.471814
138	2.20229	5.64694	-0.401344
139	2.43416	5.02939	-0.339552
140	2.66608	4.42672	-0.286012
141	2.8967	3.84188	-0.240246
142	3.12468	3.27784	-0.201726
143	3.34868	2.73753	-0.169877
144	3.56737	2.22392	-0.144077
145	3.78266	1.73288	-0.124374
146	3.99704	1.25849	-0.111266
147	4.21002	0.800993	-0.104767
148	4.42115	0.36068	-0.104881
149	4.62998	-0.0621778	-0.111603
150	4.83607	-0.467299	-0.124918
151	5.03899	-0.854396	-0.144804
152	5.23835	-1.22318	-0.17123
153	5.43373	-1.57334	-0.20416
154	5.62474	-1.90459	-0.243549
155	5.81102	-2.21661	-0.289348
156	5.99219	-2.50909	-0.341504
157	6.1674	-2.77341	-0.40544
158	6.33647	-3.00445	-0.484404
159	6.50008	-3.20715	-0.575115
160	6.65897	-3.38641	-0.674337
161	6.81385	-3.54712	-0.778873
162	6.96547	-3.69417	-0.885567
163	7.11454	-3.83243	-0.991297
164	7.2618	-3.96678	-1.09298
165	7.40796	-4.10209	-1.18756
166	7.55371	-4.24322	-1.27201
167	7.69978	-4.39501	-1.34336
168	7.84686	-4.56232	-1.39863
169	7.9942	-4.7383	-1.4371
170	8.14059	-4.91322	-1.4615
171	8.28609	-5.08767	-1.47419
172	8.43075	-5.26222	-1.47752
173	8.57459	-5.43747	-1.47383
174	8.71765	-5.614	-1.46548
175	8.85993	-5.79244	-1.45483
176	9.00142	-5.97339	-1.44426
177	9.14212	-6.15747	-1.43612
178	9.282	-6.34533	-1.4328
179	9.42101	-6.53759	-1.43668
180	9.55911	-6.73491	-1.45013
181	9.69776	-6.9403	-1.47263
182	9.83794	-7.15497	-1.50129
183	9.97884	-7.37691	-1.53494
184	10.1196	-7.6041	-1.57241
185	10.2596	-7.83449	-1.61248
186	10.3978	-8.06605	-1.65393
187	10.5335	-8.29674	-1.69552
188	10.666	-8.52452	-1.73598
189	10.7944	-8.74733	-1.77402
190	10.918	-8.9631	-1.80836
191	11.036	-9.16979	-1.83766
192	11.1476	-9.36531	-1.86061
193	11.2534	-9.55295	-1.87573
194	11.3545	-9.73704	-1.88347
195	11.451	-9.91705	-1.88535
196	11.5435	-10.0925	-1.88289
197	11.632	-10.2628	-1.8776
198	11.7168	-10.4275	-1.87103
199	11.7982	-10.5861	-1.86468
200	11.8765	-10.7381	-1.86008
201	11.9519	-10.883	-1.85877
202	12.0245	-11.0202	-1.86225
203	12.0948	-11.1494	-1.87208
204	12.1628	-11.2699	-1.88977
205	12.2284	-11.3819	-1.91591
206	12.2914	-11.4858	-1.94917
207	12.3515	-11.582	-1.9882
208	12.4087	-11.6707	-2.03165
209	12.463	-11.7523	-2.07817
210	12.5142	-11.8272	-2.12641
211	12.5622	-11.8955	-2.17504
212	12.6071	-11.9575	-2.2227
213	12.6487	-12.0137	-2.26805
214	12.687	-12.0643	-2.30975
215	12.7219	-12.1095	-2.34646
216	12.7534	-12.1498	-2.37684
217	12.7805	-12.1836	-2.40211
218	12.8029	-12.2099	-2.42449
219	12.821	-12.2292	-2.44415
220	12.8355	-12.2419	-2.46126
221	12.8467	-12.2487	-2.47598
222	12.8552	-12.2501	-2.4885
223	12.8615	-12.2466	-2.49898
224	12.8662	-12.2388	-2.50761
225	12.8698	-12.2271	-2.51455
226	12.8727	-12.2122	-2.51999
227	12.8754	-12.1946	-2.52409
228	12.8786	-12.1748	-2.52704
229	12.882	-12.1516	-2.52815
230	12.885	-12.1235	-2.52682
231	12.8872	-12.0909	-2.52329
232	12.8886	-12.0542	-2.51784
233	12.8888	-12.0136	-2.51071
234	12.8876	-11.9696	-2.50217
235	12.8848	-11.9225	-2.49248
236	12.8801	-11.8727	-2.4819
237	12.8734	-11.8204	-2.47069
238	12.8643	-11.7662	-2.45912
239	12.8526	-11.7102	-2.44744
240	12.8382	-11.6528	-2.43592
241	12.8214	-11.5927	-2.42313
242	12.8027	-11.5285	-2.40787
243	12.782	-11.4608	-2.39078
244	12.7593	-11.3901	-2.37247
245	12.7345	-11.317	-2.35359
246	12.7076	-11.2421	-2.33476
247	12.6783	-11.1659	-2.3166
248	12.6468	-11.0891	-2.29974
249	12.6129	-11.0122	-2.28481
250	12.5765	-10.9357	-2.27243
251	12.5376	-10.8602	-2.26322
252	12.4961	-10.7863	-2.25781
253	12.4504	-10.7126	-2.25633
254	12.3995	-10.6376	-2.25819
255	12.3444	-10.5618	-2.26294
256	12.2859	-10.4854	-2.27012
257	12.2252	-10.4089	-2.27927
258	12.163	-10.3327	-2.28992
259	12.1003	-10.2571	-2.30161
260	12.0381	-10.1825	-2.31385
261	11.9774	-10.1094	-2.32618
262	11.9189	-10.0381	-2.33811
263	11.8637	-9.96905	-2.34917
264	11.8127	-9.90258	-2.35886
265	11.765	-9.83836	-2.36803
266	11.7189	-9.77575	-2.37771
267	11.6743	-9.71469	-2.38775
268	11.6312	-9.65511	-2.39797
269	11.5895	-9.59697	-2.40822
270	11.5491	-9.54021	-2.41833
271	11.5099	-9.48477	-2.42815
272	11.4718	-9.43059	-2.43751
273	11.4348	-9.37762	-2.44625
274	11.3988	-9.32581	-2.45422
275	11.3637	-9.27509	-2.46125
276	11.3294	-9.22541	-2.46718
277	11.2963	-9.177	-2.47218
278	11.2648	-9.13009	-2.47652
279	11.2346	-9.08458	-2.48019
280	11.2056	-9.04038	-2.48321
281	11.1776	-8.99738	-2.48561
282	11.1506	-8.9555	-2.48737
283	11.1243	-8.91463	-2.48853
284	11.0985	-8.8747	-2.48909
285	11.0732	-8.8356	-2.48906
286	11.0482	-8.79723	-2.48846
287	11.0233	-8.75951	-2.4873
288	10.9984	-8.72234	-2.4856
289	10.9734	-8.68582	-2.48321
290	10.9486	-8.65011	-2.48004
291	10.924	-8.61523	-2.47614
292	10.8998	-8.58117	-2.47158
293	10.876	-8.54794	-2.46643
294	10.8527	-8.51555	-2.46076
295	10.8301	-8.484	-2.45463
296	10.8081	-8.45328	-2.4481
297	10.787	-8.42341	-2.44125
298	10.7667	-8.39439	-2.43413
299	10.7474	-8.36623	-2.42682
300	10.7291	-8.33892	-2.41938
301	10.7121	-8.31266	-2.411
302	10.6962	-8.28758	-2.40111
303	10.6813	-8.26356	-2.3901
304	10.6673	-8.2405	-2.37836
305	10.6541	-8.21827	-2.36628
306	10.6416	-8.19678	-2.35426
307	10.6296	-8.17591	-2.34268
308	10.6181	-8.15555	-2.33193
309	10.607	-8.13559	-2.32242
310	10.596	-8.11592	-2.31453
311	10.5852	-8.09642	-2.30865
312	10.5743	-8.077	-2.30518
313	10.5641	-8.05801	-2.30419
314	10.5548	-8.03981	-2.30529
315	10.5465	-8.02227	-2.3082
316	10.5386	-8.00526	-2.31262
317	10.5312	-7.98864	-2.31826
318	10.5238	-7.9723	-2.32484
319	10.5163	-7.95609	-2.33208
320	10.5084	-7.93988	-2.33967
321	10.4998	-7.92355	-2.34735
322	10.4904	-7.90697	-2.35481
323	10.4799	-7.89	-2.36178
324	10.4681	-7.87251	-2.36797
325	10.4544	-7.85442	-2.37419
326	10.4389	-7.83582	-2.38129
327	10.4221	-7.81683	-2.38901
328	10.4042	-7.79758	-2.39707
329	10.3857	-7.77821	-2.40522
330	10.367	-7.75885	-2.41318
331	10.3484	-7.73962	-2.4207
332	10.3303	-7.72066	-2.4275
333	10.3132	-7.7021	-2.43331
334	10.2973	-7.68407	-2.43787
335	10.2832	-7.66669	-2.44092
336	10.2711	-7.65011	-2.44218
337	10.261	-7.63421	-2.44147
338	10.2523	-7.61877	-2.43896
339	10.245	-7.60378	-2.43492
340	10.2387	-7.58921	-2.42963
341	10.2334	-7.57504	-2.42334
342	10.2288	-7.56124	-2.41633
343	10.2247	-7.54779	-2.40887
344	10.221	-7.53467	-2.40123
345	10.2174	-7.52186	-2.39367
346	10.2137	-7.50932	-2.38647
347	10.2099	-7.49705	-2.3799
348	10.2056	-7.48502	-2.37422
349	10.2014	-7.47344	-2.36939
350	10.1978	-7.4625	-2.36508
351	10.1947	-7.45208	-2.36115
352	10.1919	-7.44207	-2.35744
353	10.1893	-7.43237	-2.35383
354	10.1867	-7.42287	-2.35015
355	10.1838	-7.41345	-2.34627
356	10.1807	-7.40401	-2.34204
357	10.177	-7.39444	-2.33732
358	10.1728	-7.38463	-2.33196
359	10.1676	-7.37448	-2.32581
360	10.1615	-7.36387	-2.31873
361	10.1545	-7.35286	-2.31083
362	10.1468	-7.34159	-2.3023
363	10.1383	-7.3301	-2.2932
364	10.1293	-7.31845	-2.28357
365	10.1198	-7.30666	-2.27344
366	10.1099	-7.29479	-2.26286
367	10.0997	-7.28288	-2.25188
368	10.0892	-7.27097	-2.24052
369	10.0785	-7.25909	-2.22884
370	10.0678	-7.2473	-2.21687
371	10.057	-7.23563	-2.20465
372	10.0464	-7.22413	-2.19223
373	10.0354	-7.21268	-2.17924
374	10.0239	-7.20116	-2.16541
375	10.0119	-7.1896	-2.15091
376	9.9997	-7.17805	-2.13591
377	9.98728	-7.16654	-2.12058
378	9.97482	-7.1551	-2.1051
379	9.96245	-7.14379	-2.08963
380	9.95032	-7.13263	-2.07434
381	9.93854	-7.12166	-2.05941
382	9.92725	-7.11092	-2.04501
383	9.91659	-7.10045	-2.0313
384	9.90668	-7.09028	-2.01846
385	9.89757	-7.08034	-2.00625
386	9.88912	-7.07051	-1.99433
387	9.88125	-7.06084	-1.98273
388	9.87383	-7.05133	-1.97146
389	9.86677	-7.04202	-1.96054
390	9.85998	-7.03291	-1.94999
391	9.85333	-7.02405	-1.93984
392	9.84674	-7.01544	-1.93011
393	9.8401	-7.00711	-1.9208
394	9.8333	-6.99908	-1.91195
395	9.82625	-6.99137	-1.90358
396	9.81883	-6.98402	-1.8957
397	9.81122	-6.9771	-1.88864
398	9.80361	-6.97067	-1.88258
399	9.79599	-6.96465	-1.87733
400	9.78835	-6.95898	-1.8727
401	9.78065	-6.95358	-1.86851
402	9.77288	-6.9484	-1.86456
403	9.76502	-6.94336	-1.86066
404	9.75706	-6.9384	-1.85664
405	9.74896	-6.93345	-1.8523
406	9.74071	-6.92845	-1.84745
407	9.7323	-6.92332	-1.84191
408	9.72369	-6.918	-1.83548
409	9.71473	-6.9126	-1.82809
410	9.70535	-6.90726	-1.81989
411	9.69564	-6.90196	-1.81104
412	9.6857	-6.89669	-1.80171
413	9.67563	-6.89143	-1.79207
414	9.66552	-6.88617	-1.78226
415	9.65549	-6.88089	-1.77247
416	9.64561	-6.87557	-1.76285
417	9.63601	-6.87021	-1.75357
418	9.62676	-6.86478	-1.74479
419	9.61798	-6.85926	-1.73668
420	9.60976	-6.85365	-1.7294
421	9.60209	-6.84795	-1.72268
422	9.59484	-6.84221	-1.71616
423	9.58796	-6.83641	-1.70989
424	9.5814	-6.83055	-1.70392
425	9.5751	-6.82465	-1.69828
426	9.56902	-6.81869	-1.69303
427	9.56309	-6.81269	-1.6882
428	9.55727	-6.80663	-1.68383
429	9.55151	-6.80052	-1.67998
430	9.54575	-6.79436	-1.67668
431	9.53993	-6.78815	-1.67398
432	9.53401	-6.7819	-1.67192
433	9.52829	-6.7755	-1.67024
434	9.52304	-6.7689	-1.66872
435	9.51811	-6.76215	-1.66747
436	9.51337	-6.75531	-1.66662
437	9.50868	-6.74841	-1.66628
438	9.50391	-6.74151	-1.66656
439	9.49892	-6.73466	-1.6676
440	9.49358	-6.72791	-1.66949
441	9.48776	-6.7213	-1.67236
442	9.48131	-6.7149	-1.67633
443	9.4741	-6.70874	-1.6815
444	9.46599	-6.70287	-1.68801
445	9.45772	-6.69643	-1.69436
446	9.44987	-6.68878	-1.69948
447	9.44214	-6.68039	-1.7041
448	9.43424	-6.6717	-1.70897
449	9.42584	-6.66316	-1.71481
450	9.41666	-6.65521	-1.72238
451	9.40637	-6.6483	-1.73239
452	9.39468	-6.64288	-1.74559
453	9.38128	-6.6394	-1.76271
454	9.36587	-6.6383	-1.7845
455	9.34813	-6.64002	-1.81168
456	9.32777	-6.645	-1.84499
457	9.30436	-6.65327	-1.8857
458	9.27799	-6.66435	-1.93381
459	9.24907	-6.67792	-1.98817
460	9.218	-6.69369	-2.0476
461	9.18521	-6.71134	-2.11094
462	9.1511	-6.73058	-2.17702
463	9.11608	-6.7511	-2.24467
464	9.08058	-6.77262	-2.31272
465	9.045	-6.79483	-2.38003
466	9.00977	-6.81745	-2.44541
467	8.97531	-6.84018	-2.50772
468	8.94203	-6.86274	-2.56578
469	8.90862	-6.88687	-2.62327
470	8.87378	-6.91398	-2.68378
471	8.83796	-6.9433	-2.74605
472	8.8016	-6.97408	-2.80882
473	8.76516	-7.00556	-2.87083
474	8.72909	-7.03698	-2.93082
475	8.69386	-7.0676	-2.98753
476	8.65993	-7.09666	-3.03972
477	8.62775	-7.12341	-3.08612
478	8.59779	-7.14712	-3.12548
479	8.57053	-7.16704	-3.15656
480	8.54641	-7.18242	-3.17809
481	8.52522	-7.19388	-3.18946
482	8.50632	-7.2026	-3.19164
483	8.48955	-7.20876	-3.18577
484	8.47472	-7.21251	-3.173
485	8.46168	-7.214	-3.15446
486	8.45026	-7.21339	-3.13131
487	8.44028	-7.21084	-3.10468
488	8.43158	-7.2065	-3.07572
489	8.42398	-7.20052	-3.04557
490	8.41732	-7.19306	-3.01537
491	8.41143	-7.18427	-2.98627
492	8.40614	-7.17429	-2.9594
493	8.40211	-7.16153	-2.93182
494	8.39995	-7.14476	-2.9004
495	8.39939	-7.12479	-2.86604
496	8.40018	-7.10239	-2.8296
497	8.40206	-7.07835	-2.79196
498	8.40477	-7.05344	-2.75402
499	8.40807	-7.02845	-2.71664
500	8.4117	-7.00416	-2.68071
501	8.4154	-6.98137	-2.64711
502	8.41893	-6.96085	-2.61672
503	8.42205	-6.94338	-2.59042
504	8.4245	-6.92977	-2.5691
505	8.42661	-6.9191	-2.55191
506	8.42888	-6.90997	-2.53737
507	8.43128	-6.90235	-2.52537
508	8.43379	-6.89623	-2.5158
509	8.43641	-6.8916	-2.50857
510	8.43909	-6.88846	-2.50356
511	8.44183	-6.88678	-2.50067
512	8.44461	-6.88656	-2.49979
513	8.4474	-6.88779	-2.50083
514	8.45019	-6.89045	-2.50368
515	8.45295	-6.89453	-2.50822
516	8.45567	-6.90001	-2.51436
517	8.45851	-6.90762	-2.52321
518	8.4616	-6.91779	-2.5356
519	8.46488	-6.93016	-2.55098
520	8.46824	-6.94436	-2.56882
521	8.47161	-6.96	-2.58856
522	8.4749	-6.9767	-2.60968
523	8.47805	-6.9941	-2.63164
524	8.48095	-7.01182	-2.65388
525	8.48354	-7.02948	-2.67587
526	8.48573	-7.0467	-2.69707
527	8.48744	-7.0631	-2.71693
528	8.4886	-7.07832	-2.73492
529	8.48909	-7.0932	-2.75264
530	8.48894	-7.10869	-2.7717
531	8.48825	-7.12457	-2.79157
532	8.48713	-7.14061	-2.81173
533	8.4857	-7.15659	-2.83163
534	8.48406	-7.17229	-2.85074
535	8.48233	-7.18747	-2.86853
536	8.48061	-7.20192	-2.88448
537	8.47903	-7.21541	-2.89804
538	8.47769	-7.22771	-2.90869
539	8.4767	-7.23861	-2.91589
540	8.47618	-7.24787	-2.91911
541	8.47609	-7.2558	-2.91856
542	8.47626	-7.26286	-2.91492
543	8.47666	-7.26901	-2.90844
544	8.47724	-7.27423	-2.89935
545	8.47795	-7.27849	-2.88788
546	8.47876	-7.28177	-2.87426
547	8.47962	-7.28403	-2.85872
548	8.48048	-7.28525	-2.84149
549	8.4813	-7.28541	-2.8228
550	8.48203	-7.28447	-2.80289
551	8.48264	-7.28242	-2.78199
552	8.48306	-7.27922	-2.76033
553	8.4839	-7.27478	-2.73746
554	8.48558	-7.26905	-2.71284
555	8.48779	-7.2621	-2.68658
556	8.49025	-7.25402	-2.65876
557	8.49266	-7.24488	-2.62949
558	8.49472	-7.23474	-2.59885
559	8.49613	-7.2237	-2.56695
560	8.4966	-7.21181	-2.53388
561	8.49583	-7.19916	-2.49974
562	8.49352	-7.18581	-2.46463
563	8.48937	-7.17186	-2.42864
564	8.4831	-7.15737	-2.39187
565	8.47486	-7.14251	-2.35297
566	8.46508	-7.12731	-2.31097
567	8.45385	-7.11163	-2.26655
568	8.44127	-7.09534	-2.22039
569	8.42742	-7.07831	-2.17318
570	8.4124	-7.0604	-2.12559
571	8.39629	-7.04147	-2.0783
572	8.3792	-7.02139	-2.03199
573	8.36122	-7.00003	-1.98735
574	8.34245	-6.97723	-1.94505
575	8.32298	-6.95287	-1.90576
576	8.30291	-6.92681	-1.87018
577	8.28093	-6.89812	-1.83877
578	8.25609	-6.8664	-1.8111
579	8.22906	-6.83221	-1.78648
580	8.20049	-6.79614	-1.76424
581	8.17105	-6.75878	-1.74368
582	8.14139	-6.7207	-1.72412
583	8.11218	-6.68249	-1.70486
584	8.08408	-6.64473	-1.68521
585	8.05773	-6.608	-1.66448
586	8.0338	-6.57288	-1.64197
587	8.01295	-6.53996	-1.61697
588	7.99581	-6.50981	-1.58878
589	7.98197	-6.48289	-1.55828
590	7.97043	-6.45884	-1.52678
591	7.96101	-6.43704	-1.49423
592	7.95354	-6.41688	-1.4606
593	7.94783	-6.39774	-1.42585
594	7.9437	-6.37901	-1.38994
595	7.94098	-6.36006	-1.35284
596	7.93948	-6.34029	-1.3145
597	7.93902	-6.31908	-1.27489
598	7.93941	-6.29581	-1.23398
599	7.94046	-6.26988	-1.19172
600	7.94199	-6.24066	-1.14808
601	7.94448	-6.20776	-1.10258
602	7.94842	-6.17161	-1.05498
603	7.95367	-6.13279	-1.00553
604	7.96008	-6.09192	-0.95453
605	7.96748	-6.0496	-0.902241
606	7.97573	-6.00643	-0.848947
607	7.98467	-5.96302	-0.794924
608	7.99417	-5.91998	-0.740452
609	8.00407	-5.8779	-0.68581
610	8.01424	-5.8374	-0.631277
611	8.02453	-5.79907	-0.577137
612	8.03481	-5.76354	-0.523669
613	8.04539	-5.73017	-0.471224
614	8.05663	-5.69792	-0.419719
615	8.06845	-5.66673	-0.368785
616	8.08078	-5.63655	-0.318052
617	8.09354	-5.60733	-0.267154
618	8.10666	-5.57902	-0.21572
619	8.12005	-5.55157	-0.163384
620	8.13365	-5.52493	-0.109775
621	8.14737	-5.49904	-0.0545275
622	8.16114	-5.47386	0.00272807
623	8.17488	-5.44933	0.0623593
624	8.18852	-5.42541	0.124734
625	8.20178	-5.40185	0.189856
626	8.21459	-5.37854	0.257323
627	8.22715	-5.35565	0.3269
628	8.23964	-5.33335	0.398348
629	8.25228	-5.31179	0.47143
630	8.26526	-5.29114	0.545911
631	8.27878	-5.27156	0.621552
632	8.29303	-5.25321	0.698117
633	8.30822	-5.23625	0.77537
634	8.32455	-5.22084	0.853073
635	8.34221	-5.20715	0.930991
636	8.36141	-5.19533	1.00889
637	8.3825	-5.18746	1.08414
638	8.40551	-5.18472	1.15533
639	8.43013	-5.18583	1.22404
640	8.45605	-5.18956	1.29186
641	8.48295	-5.19466	1.36035
642	8.51052	-5.19987	1.4311
643	8.53844	-5.20395	1.50569
644	8.5664	-5.20564	1.58571
645	8.59406	-5.20368	1.67274
646	8.62109	-5.19682	1.76836
647	8.64718	-5.1838	1.87416
648	8.67196	-5.16336	1.99173
649	8.69548	-5.1367	2.12061
650	8.7181	-5.10592	2.2588
651	8.73998	-5.07116	2.40552
652	8.7613	-5.03255	2.56003
653	8.78222	-4.99024	2.72157
654	8.8029	-4.94436	2.88937
655	8.82352	-4.89505	3.06268
656	8.84424	-4.84244	3.24075
657	8.86523	-4.78667	3.42281
658	8.88667	-4.72788	3.6081
659	8.90874	-4.66621	3.79587
660	8.93159	-4.60179	3.98536
661	8.95505	-4.53217	4.18222
662	8.97874	-4.45563	4.39088
663	9.00263	-4.37338	4.60874
664	9.02667	-4.28665	4.83319
665	9.05082	-4.19667	5.06165
666	9.07507	-4.10469	5.2915
667	9.09941	-4.01195	5.52015
668	9.12382	-3.91971	5.745
669	9.14834	-3.82922	5.96346
670	9.17297	-3.74176	6.17291
671	9.19776	-3.65859	6.37077
672	9.22275	-3.58099	6.55444
673	9.24857	-3.50731	6.72825
674	9.27559	-3.43514	6.89779
675	9.3035	-3.36459	7.06237
676	9.33197	-3.29576	7.22127
677	9.36069	-3.22877	7.37377
678	9.38932	-3.16375	7.51917
679	9.41756	-3.10081	7.65675
680	9.44506	-3.04008	7.7858
681	9.47152	-2.98169	7.9056
682	9.4966	-2.92577	8.01545
683	9.51999	-2.87246	8.11463
684	9.54136	-2.82187	8.20241
685	9.56055	-2.77317	8.27924
686	9.57779	-2.72568	8.34616
687	9.59342	-2.67982	8.40339
688	9.60776	-2.63599	8.45114
689	9.62111	-2.59461	8.48964
690	9.63381	-2.55607	8.51911
691	9.64618	-2.52079	8.53976
692	9.65854	-2.48915	8.5518
693	9.6712	-2.46156	8.55547
694	9.6845	-2.43842	8.55097
695	9.69873	-2.42013	8.53852
696	9.71423	-2.40709	8.51834
697	9.73124	-2.40016	8.48632
698	9.74957	-2.39942	8.43962
699	9.76888	-2.40417	8.38033
700	9.78883	-2.41371	8.31053
701	9.80909	-2.42732	8.23233
702	9.8293	-2.44428	8.14782
703	9.84913	-2.46389	8.05909
704	9.86823	-2.48543	7.96825
705	9.88628	-2.50818	7.87738
706	9.90295	-2.53142	7.78859
707	9.91789	-2.55444	7.70399
708	9.9308	-2.57653	7.62566
709	9.942	-2.59897	7.5518
710	9.95204	-2.62338	7.47895
711	9.96096	-2.64952	7.40676
712	9.96878	-2.6771	7.33491
713	9.97555	-2.70589	7.26304
714	9.98128	-2.73561	7.19082
715	9.98602	-2.76602	7.11791
716	9.98979	-2.79686	7.04396
717	9.99262	-2.82787	6.96864
718	9.99455	-2.85879	6.89161
719	9.99561	-2.88936	6.81252
720	9.99582	-2.91933	6.73105
721	9.9954	-2.9488	6.64636
722	9.99442	-2.97809	6.55832
723	9.99275	-3.00733	6.4676
724	9.99027	-3.03662	6.37484
725	9.98683	-3.06608	6.28072
726	9.98231	-3.09581	6.1859
727	9.97657	-3.12592	6.09105
728	9.96948	-3.15651	5.99683
729	9.96092	-3.18771	5.90391
730	9.95075	-3.2196	5.81295
731	9.93885	-3.25231	5.72461
732	9.92508	-3.28592	5.63956
733	9.90913	-3.32096	5.55724
734	9.89091	-3.35763	5.47657
735	9.8707	-3.39556	5.39743
736	9.84875	-3.43441	5.31971
737	9.82532	-3.47383	5.24331
738	9.80068	-3.51347	5.16811
739	9.77509	-3.55297	5.09401
740	9.74882	-3.59198	5.02088
741	9.72214	-3.63016	4.94862
742	9.6953	-3.66716	4.87711
743	9.66858	-3.70264	4.80623
744	9.64224	-3.73623	4.73588
745	9.61547	-3.76851	4.66525
746	9.58745	-3.8002	4.59397
747	9.55848	-3.83121	4.52256
748	9.52883	-3.86147	4.4515
749	9.49877	-3.8909	4.38131
750	9.46861	-3.9194	4.31247
751	9.43861	-3.94691	4.2455
752	9.40907	-3.97335	4.18089
753	9.38026	-3.99863	4.11914
754	9.35247	-4.02269	4.06075
755	9.32599	-4.04544	4.00622
756	9.3011	-4.06682	3.95604
757	9.2776	-4.08636	3.91065
758	9.25503	-4.10384	3.86978
759	9.23336	-4.11958	3.83285
760	9.2125	-4.13388	3.79933
761	9.19241	-4.14706	3.76865
762	9.17302	-4.15943	3.74026
763	9.15428	-4.1713	3.71361
764	9.13611	-4.18296	3.68813
765	9.11846	-4.19474	3.66328
766	9.10126	-4.20694	3.6385
767	9.08445	-4.21987	3.61323
768	9.06797	-4.23382	3.58694
769	9.052	-4.24843	3.56078
770	9.03674	-4.26313	3.53613
771	9.02211	-4.27791	3.51268
772	9.00806	-4.29281	3.49015
773	8.99453	-4.30781	3.46825
774	8.98145	-4.32294	3.44668
775	8.96876	-4.33821	3.42514
776	8.9564	-4.35363	3.40336
777	8.9443	-4.36921	3.38103
778	8.93241	-4.38495	3.35787
779	8.92065	-4.40087	3.33358
780	8.90897	-4.41698	3.30787
781	8.89721	-4.43365	3.28092
782	8.88536	-4.45111	3.25314
783	8.87353	-4.46915	3.22465
784	8.86184	-4.48755	3.19551
785	8.85041	-4.50611	3.16584
786	8.83936	-4.52462	3.13572
787	8.82881	-4.54286	3.10523
788	8.81888	-4.56064	3.07449
789	8.80969	-4.57773	3.04356
790	8.80137	-4.59393	3.01256
791	8.79403	-4.60903	2.98156
792	8.78779	-4.62283	2.95066
793	8.78284	-4.63566	2.91921
794	8.77915	-4.64799	2.88668
795	8.77655	-4.65976	2.85338
796	8.77487	-4.67091	2.8196
797	8.77394	-4.68139	2.78564
798	8.77358	-4.69113	2.7518
799	8.77361	-4.70009	2.71839
800	8.77387	-4.7082	2.68569
801	8.77419	-4.71541	2.65402
802	8.77438	-4.72167	2.62366
803	8.77428	-4.72691	2.59492
804	8.77372	-4.73108	2.5681
805	8.77299	-4.73407	2.54291
806	8.77248	-4.73587	2.51884
807	8.77214	-4.73659	2.49586
808	8.7719	-4.73631	2.47393
809	8.77172	-4.73513	2.45302
810	8.77155	-4.73315	2.4331
811	8.77132	-4.73045	2.41412
812	8.771	-4.72715	2.39607
813	8.77051	-4.72332	2.37891
814	8.76982	-4.71907	2.36259
815	8.76886	-4.71448	2.3471
816	8.76759	-4.70966	2.33239
817	8.76584	-4.70419	2.31877
818	8.76359	-4.69769	2.30647
819	8.76095	-4.69034	2.29533
820	8.75803	-4.6823	2.28523
821	8.75496	-4.67374	2.27601
822	8.75185	-4.66483	2.26753
823	8.74881	-4.65573	2.25965
824	8.74597	-4.64662	2.25223
825	8.74344	-4.63765	2.24513
826	8.74134	-4.629	2.23819
827	8.73978	-4.62083	2.23128
828	8.73889	-4.61331	2.22426
829	8.7387	-4.60625	2.2173
830	8.73914	-4.59935	2.21069
831	8.74009	-4.59261	2.2044
832	8.74145	-4.58602	2.19845
833	8.74312	-4.57958	2.1928
834	8.74501	-4.57328	2.18746
835	8.74699	-4.56713	2.18242
836	8.74898	-4.56111	2.17766
837	8.75087	-4.55524	2.17318
838	8.75256	-4.54949	2.16897
839	8.75394	-4.54388	2.16502
840	8.75492	-4.5384	2.16132
841	8.75578	-4.53319	2.15783
842	8.7568	-4.52837	2.15453
843	8.7579	-4.52386	2.15146
844	8.759	-4.51956	2.14864
845	8.75999	-4.5154	2.1461
846	8.7608	-4.51129	2.14386
847	8.76132	-4.50715	2.14195
848	8.76148	-4.5029	2.1404
849	8.76118	-4.49846	2.13924
850	8.76033	-4.49374	2.13849
851	8.75884	-4.48866	2.13817
852	8.75663	-4.48315	2.13832
853	8.75351	-4.47729	2.13916
854	8.74947	-4.47125	2.14081
855	8.74467	-4.46503	2.14313
856	8.73926	-4.45862	2.14597
857	8.73338	-4.45202	2.14919
858	8.72721	-4.44522	2.15266
859	8.72088	-4.43821	2.15623
860	8.71455	-4.431	2.15976
861	8.70838	-4.42358	2.1631
862	8.70251	-4.41593	2.16613
863	8.69711	-4.40807	2.1687
864	8.69232	-4.39998	2.17066
865	8.68775	-4.39138	2.17198
866	8.68301	-4.38209	2.17276
867	8.67819	-4.37227	2.17314
868	8.67341	-4.36208	2.17321
869	8.66878	-4.35168	2.17311
870	8.66443	-4.34122	2.17295
871	8.66045	-4.33087	2.17283
872	8.65697	-4.32078	2.17289
873	8.6541	-4.31111	2.17322
874	8.65195	-4.30202	2.17396
875	8.65063	-4.29366	2.17521
876	8.65026	-4.2862	2.17709
877	8.65096	-4.27932	2.17981
878	8.65267	-4.27262	2.18336
879	8.65525	-4.26619	2.18757
880	8.65858	-4.26011	2.19225
881	8.66252	-4.25444	2.19721
882	8.66693	-4.24927	2.20227
883	8.67168	-4.24468	2.20725
884	8.67663	-4.24072	2.21196
885	8.68164	-4.23749	2.21622
886	8.68659	-4.23506	2.21984
887	8.69134	-4.2335	2.22264
888	8.69575	-4.23289	2.22443
889	8.7005	-4.23342	2.22537
890	8.70619	-4.23513	2.22573
891	8.71251	-4.23787	2.22557
892	8.7192	-4.24149	2.22491
893	8.72595	-4.24582	2.22381
894	8.73248	-4.25073	2.22228
895	8.7385	-4.25606	2.22038
896	8.74373	-4.26165	2.21814
897	8.74787	-4.26736	2.21559
898	8.75065	-4.27303	2.21278
899	8.75176	-4.27851	2.20975
900	8.75094	-4.28364	2.20653
901	8.74805	-4.28875	2.20326
902	8.74335	-4.29419	2.19998
903	8.73708	-4.29989	2.1966
904	8.72949	-4.30578	2.19301
905	8.72081	-4.31178	2.18913
906	8.71129	-4.31782	2.18485
907	8.70118	-4.32383	2.18007
908	8.69071	-4.32973	2.1747
909	8.68013	-4.33545	2.16863
910	8.66969	-4.34091	2.16177
911	8.65962	-4.34604	2.15402
912	8.65017	-4.35076	2.14528
913	8.6412	-4.35488	2.13659
914	8.63237	-4.35834	2.1287
915	8.62358	-4.3613	2.12113
916	8.61475	-4.36392	2.11337
917	8.60582	-4.36635	2.10491
918	8.5967	-4.36876	2.09525
919	8.58732	-4.3713	2.0839
920	8.57758	-4.37414	2.07034
921	8.56742	-4.37742	2.05409
922	8.55674	-4.3813	2.03462
923	8.54548	-4.38594	2.01145
924	8.53356	-4.3915	1.98407
925	8.52078	-4.39813	1.95124
926	8.50712	-4.40572	1.91272
927	8.49273	-4.41411	1.8695
928	8.47776	-4.42311	1.82259
929	8.46235	-4.43255	1.77297
930	8.44665	-4.44223	1.72166
931	8.43081	-4.452	1.66964
932	8.41498	-4.46166	1.61792
933	8.39931	-4.47104	1.56749
934	8.38395	-4.47997	1.51935
935	8.36905	-4.48826	1.47449
936	8.35477	-4.49576	1.43391
937	8.34079	-4.50277	1.39656
938	8.32673	-4.5097	1.36068
939	8.31269	-4.51649	1.32621
940	8.29873	-4.52307	1.29309
941	8.28494	-4.52938	1.26125
942	8.2714	-4.53536	1.23065
943	8.25818	-4.54095	1.20121
944	8.24537	-4.54608	1.17288
945	8.23304	-4.55069	1.1456
946	8.22127	-4.55472	1.11931
947	8.21015	-4.55811	1.09395
948	8.19975	-4.56079	1.06945
949	8.19014	-4.56259	1.04624
950	8.18127	-4.56344	1.02463
951	8.17306	-4.5635	1.00445
952	8.16543	-4.56291	0.98551
953	8.15828	-4.5618	0.967611
954	8.15154	-4.56032	0.950569
955	8.14511	-4.55861	0.934196
956	8.13892	-4.55681	0.918302
957	8.13286	-4.55506	0.902699
958	8.12687	-4.55351	0.887198
959	8.12085	-4.5523	0.871612
960	8.11471	-4.55156	0.855751
961	8.10835	-4.55098	0.839688
962	8.10181	-4.55021	0.823675
963	8.09519	-4.54932	0.807794
964	8.0886	-4.54841	0.792123
965	8.08215	-4.54755	0.776743
966	8.07596	-4.54683	0.761734
967	8.07014	-4.54632	0.747177
968	8.06479	-4.54611	0.733152
969	8.06002	-4.54629	0.71974
970	8.05596	-4.54693	0.70702
971	8.0527	-4.54812	0.695073
972	8.05035	-4.54994	0.683979
973	8.04888	-4.55243	0.673932
974	8.04813	-4.55552	0.664965
975	8.04805	-4.55914	0.656922
976	8.0486	-4.56322	0.649648
977	8.04974	-4.56769	0.642987
978	8.05142	-4.57247	0.636781
979	8.05359	-4.57748	0.630876
980	8.05621	-4.58266	0.625114
981	8.05924	-4.58793	0.61934
982	8.06263	-4.59321	0.613397
983	8.06633	-4.59844	0.607129
984	8.0703	-4.60354	0.600381
985	8.07485	-4.60873	0.593218
986	8.08023	-4.61422	0.585853
987	8.0863	-4.61996	0.578349
988	8.09291	-4.62585	0.570768
989	8.09992	-4.63184	0.563175
990	8.1072	-4.63785	0.555631
991	8.11461	-4.6438	0.548201
992	8.12199	-4.64963	0.540946
993	8.12922	-4.65525	0.533932
994	8.13614	-4.6606	0.52722
995	8.14263	-4.66561	0.520874
996	8.14854	-4.6702	0.514958
997	8.1542	-4.67454	0.509428
998	8.15999	-4.67884	0.504188
999	8.16581	-4.68304	0.499222
1000	8.17156	-4.68709	0.494512
1001	8.17716	-4.69094	0.490042
1002	8.18251	-4.69453	0.485796
1003	8.18751	-4.69783	0.481757
1004	8.19206	-4.70077	0.477908
1005	8.19608	-4.70331	0.474232
1006	8.19947	-4.70539	0.470714
1007	8.20214	-4.70697	0.467337
1008	8.20399	-4.70799	0.464084
1009	8.20482	-4.7084	0.46108
1010	8.20462	-4.70821	0.458422
1011	8.20356	-4.70749	0.456054
1012	8.20179	-4.7063	0.453916
1013	8.19949	-4.70471	0.451953
1014	8.19682	-4.70278	0.450107
1015	8.19395	-4.70057	0.44832
1016	8.19103	-4.69814	0.446534
1017	8.18825	-4.69556	0.444693
1018	8.18575	-4.69289	0.44274
1019	8.18372	-4.6902	0.440616
1020	8.18231	-4.68754	0.438265
1021	8.18143	-4.68485	0.435511
1022	8.18086	-4.68203	0.432308
1023	8.18052	-4.67907	0.428786
1024	8.18038	-4.67596	0.425077
1025	8.18036	-4.67269	0.421313
1026	8.1804	-4.66927	0.417624
1027	8.18046	-4.66569	0.414144
1028	8.18048	-4.66194	0.411002
1029	8.18038	-4.65801	0.408331
1030	8.18013	-4.65392	0.406263
1031	8.17965	-4.64964	0.404929
1032	8.1789	-4.64517	0.40446
1033	8.17791	-4.64038	0.404805
1034	8.17678	-4.6352	0.405788
1035	8.17552	-4.6297	0.407352
1036	8.17414	-4.62395	0.409443
1037	8.17266	-4.61803	0.412004
1038	8.17108	-4.61201	0.41498
1039	8.16942	-4.60597	0.418315
1040	8.1677	-4.59998	0.421954
1041	8.16592	-4.59412	0.425842
1042	8.16409	-4.58846	0.429922
1043	8.16224	-4.58307	0.434139
1044	8.16037	-4.57804	0.438438
1045	8.15821	-4.57293	0.443261
1046	8.15557	-4.5674	0.448951
1047	8.1526	-4.56164	0.4553
1048	8.14944	-4.55582	0.462104
1049	8.14621	-4.55012	0.469156
1050	8.14308	-4.54473	0.47625
1051	8.14016	-4.53984	0.48318
1052	8.13761	-4.53562	0.489741
1053	8.13556	-4.53227	0.495727
1054	8.13415	-4.52995	0.500931
1055	8.13352	-4.52885	0.505149
1056	8.13382	-4.52917	0.508174
1057	8.13507	-4.531	0.509777
1058	8.13715	-4.53423	0.510035
1059	8.13996	-4.53867	0.509204
1060	8.14337	-4.54416	0.507542
1061	8.14729	-4.5505	0.505305
1062	8.1516	-4.55752	0.502748
1063	8.1562	-4.56504	0.500128
1064	8.16098	-4.57288	0.497701
1065	8.16583	-4.58085	0.495725
1066	8.17064	-4.58879	0.494455
1067	8.17531	-4.59651	0.494149
1068	8.17972	-4.60383	0.495062
1069	8.18415	-4.61131	0.496982
1070	8.1889	-4.6195	0.499491
1071	8.19387	-4.62821	0.502542
1072	8.199	-4.63724	0.50609
1073	8.20419	-4.64641	0.510088
1074	8.20938	-4.65554	0.514489
1075	8.21449	-4.66442	0.519247
1076	8.21942	-4.67288	0.524316
1077	8.22412	-4.68072	0.52965
1078	8.22848	-4.68775	0.535202
1079	8.23244	-4.69378	0.540927
1080	8.23592	-4.69863	0.546779
1081	8.23882	-4.70235	0.552726
1082	8.24119	-4.70519	0.558801
1083	8.24311	-4.70723	0.565049
1084	8.24469	-4.70856	0.571517
1085	8.24602	-4.70928	0.57825
1086	8.2472	-4.70946	0.585296
1087	8.24833	-4.70921	0.592699
1088	8.24951	-4.70861	0.600507
1089	8.25083	-4.70775	0.608765
1090	8.2524	-4.70671	0.61752
1091	8.2543	-4.7056	0.626817
1092	8.25664	-4.70449	0.636704
1093	8.25927	-4.703	0.647182
1094	8.26196	-4.70078	0.658202
1095	8.26475	-4.69798	0.669733
1096	8.26767	-4.69477	0.681746
1097	8.27072	-4.69129	0.694209
1098	8.27394	-4.68771	0.707093
1099	8.27736	-4.68418	0.720366
1100	8.28099	-4.68086	0.733998
1101	8.28486	-4.67791	0.747958
1102	8.28899	-4.67547	0.762217
1103	8.29342	-4.67372	0.776742
1104	8.29815	-4.67279	0.791505
1105	8.30345	-4.67266	0.806179
1106	8.30946	-4.67312	0.82059
1107	8.31602	-4.6741	0.834935
1108	8.32298	-4.67552	0.849412
1109	8.33017	-4.6773	0.864216
1110	8.33746	-4.67936	0.879546
1111	8.34467	-4.68164	0.895598
1112	8.35167	-4.68404	0.91257
1113	8.35829	-4.68651	0.930658
1114	8.36437	-4.68895	0.95006
1115	8.36977	-4.69129	0.970972
1116	8.37433	-4.69346	0.993593
1117	8.37808	-4.69563	1.01803
1118	8.38119	-4.69801	1.04415
1119	8.38376	-4.70055	1.07176
1120	8.38587	-4.70319	1.10068
1121	8.38761	-4.70589	1.13071
1122	8.38905	-4.7086	1.16167
1123	8.39028	-4.71127	1.19337
1124	8.39139	-4.71384	1.22563
1125	8.39246	-4.71628	1.25825
1126	8.39356	-4.71853	1.29106
1127	8.39479	-4.72053	1.32386
1128	8.39623	-4.72225	1.35647
1129	8.39796	-4.72363	1.39008
1130	8.39994	-4.7247	1.42565
1131	8.40207	-4.72552	1.46266
1132	8.40425	-4.72614	1.50056
1133	8.40638	-4.72662	1.53884
1134	8.40838	-4.72701	1.57695
1135	8.41013	-4.72738	1.61436
1136	8.41155	-4.72779	1.65055
1137	8.41253	-4.72827	1.68497
1138	8.41298	-4.72891	1.71709
1139	8.4128	-4.72975	1.74639
1140	8.4119	-4.73084	1.77233
1141	8.41025	-4.73218	1.79477
1142	8.40797	-4.7337	1.81421
1143	8.40511	-4.73535	1.83105
1144	8.40174	-4.73712	1.84572
1145	8.39795	-4.73898	1.85862
1146	8.39379	-4.74091	1.87018
1147	8.38934	-4.74286	1.8808
1148	8.38466	-4.74483	1.8909
1149	8.37983	-4.74677	1.9009
1150	8.37491	-4.74867	1.91121
1151	8.36998	-4.7505	1.92225
1152	8.3651	-4.75222	1.93443
1153	8.36003	-4.7538	1.94697
1154	8.35452	-4.75525	1.95895
1155	8.34868	-4.75661	1.97051
1156	8.34259	-4.75791	1.98181
1157	8.33634	-4.75918	1.993
1158	8.33004	-4.76048	2.00425
1159	8.32376	-4.76183	2.01571
1160	8.31761	-4.76328	2.02753
1161	8.31167	-4.76486	2.03987
1162	8.30604	-4.76661	2.05289
1163	8.30081	-4.76856	2.06674
1164	8.29607	-4.77076	2.08157
1165	8.29185	-4.77324	2.09754
1166	8.28806	-4.776	2.11454
1167	8.28462	-4.77897	2.13242
1168	8.28148	-4.78212	2.15099
1169	8.27855	-4.78541	2.17008
1170	8.27577	-4.78877	2.18951
1171	8.27306	-4.79218	2.20912
1172	8.27036	-4.79558	2.22872
1173	8.26759	-4.79893	2.24815
1174	8.26468	-4.80218	2.26723
1175	8.26157	-4.80528	2.28578
1176	8.25817	-4.8082	2.30363
1177	8.25439	-4.8111	2.32108
1178	8.25025	-4.81416	2.33852
1179	8.24584	-4.81731	2.3559
1180	8.24127	-4.82047	2.37315
1181	8.23662	-4.82358	2.39023
1182	8.23201	-4.82658	2.40707
1183	8.22753	-4.82938	2.42363
1184	8.22328	-4.83192	2.43984
1185	8.21936	-4.83413	2.45566
1186	8.21586	-4.83595	2.47103
1187	8.21289	-4.8373	2.48589
1188	8.21054	-4.83812	2.50019
1189	8.20864	-4.83838	2.514
1190	8.20699	-4.83814	2.52742
1191	8.2056	-4.83747	2.54045
1192	8.20452	-4.83641	2.55309
1193	8.20375	-4.83502	2.56534
1194	8.20335	-4.83336	2.57718
1195	8.20333	-4.83148	2.58862
1196	8.20372	-4.82943	2.59965
1197	8.20455	-4.82727	2.61028
1198	8.20586	-4.82506	2.6205
1199	8.20766	-4.82285	2.6303
1200	8.21	-4.82069	2.63968
1201	8.21314	-4.8184	2.64861
1202	8.21723	-4.81581	2.65705
1203	8.2221	-4.81297	2.66503
1204	8.22758	-4.80995	2.67259
1205	8.2335	-4.80682	2.67973
1206	8.23969	-4.80365	2.68649
1207	8.246	-4.8005	2.69289
1208	8.25224	-4.79743	2.69896
1209	8.25825	-4.79452	2.70472
1210	8.26386	-4.79182	2.71019
1211	8.26891	-4.78941	2.71541
1212	8.27323	-4.78735	2.72038
1213	8.27683	-4.7854	2.72543
1214	8.27993	-4.78337	2.73072
1215	8.2826	-4.78132	2.73607
1216	8.28495	-4.77934	2.74129
1217	8.28707	-4.77752	2.7462
1218	8.28905	-4.77593	2.75062
1219	8.291	-4.77465	2.75436
1220	8.293	-4.77378	2.75724
1221	8.29515	-4.77339	2.75908
1222	8.29755	-4.77357	2.75968
1223	8.30029	-4.77439	2.75888
1224	8.30346	-4.77594	2.75649
1225	8.30701	-4.77839	2.7523
1226	8.3108	-4.78176	2.74641
1227	8.31481	-4.78591	2.73903
1228	8.319	-4.79068	2.73038
1229	8.32334	-4.79594	2.72069
1230	8.32779	-4.80154	2.71017
1231	8.33233	-4.80732	2.69906
1232	8.33693	-4.81316	2.68756
1233	8.34155	-4.81889	2.67591
1234	8.34617	-4.82437	2.66432
1235	8.35075	-4.82946	2.65302
1236	8.35526	-4.83401	2.64223
1237	8.35991	-4.83819	2.63163
1238	8.36485	-4.84228	2.62078
1239	8.37	-4.84627	2.60971
1240	8.37526	-4.85016	2.59844
1241	8.38055	-4.85395	2.58703
1242	8.38577	-4.85764	2.57548
1243	8.39084	-4.86122	2.56384
1244	8.39566	-4.8647	2.55215
1245	8.40014	-4.86806	2.54042
1246	8.4042	-4.87132	2.5287
1247	8.40775	-4.87446	2.51701
1248	8.41069	-4.87749	2.50539
1249	8.41307	-4.88043	2.49345
1250	8.41501	-4.88331	2.48092
1251	8.41655	-4.88612	2.46798
1252	8.41772	-4.88883	2.45483
1253	8.41855	-4.89144	2.44165
1254	8.41909	-4.89391	2.42863
1255	8.41935	-4.89625	2.41596
1256	8.41938	-4.89843	2.40382
1257	8.41921	-4.90043	2.39242
1258	8.41887	-4.90224	2.38192
1259	8.4184	-4.90385	2.37253
1260	8.41782	-4.90523	2.36444
1261	8.41695	-4.90629	2.35774
1262	8.41564	-4.90699	2.35232
1263	8.41396	-4.90738	2.34799
1264	8.41199	-4.90753	2.34456
1265	8.40983	-4.9075	2.34186
1266	8.40754	-4.90737	2.3397
1267	8.40522	-4.90719	2.33791
1268	8.40295	-4.90703	2.3363
1269	8.4008	-4.90695	2.3347
1270	8.39887	-4.90701	2.33291
1271	8.39723	-4.90729	2.33077
1272	8.39597	-4.90784	2.32808
1273	8.39515	-4.90872	2.32493
1274	8.39473	-4.90989	2.32156
1275	8.39462	-4.91129	2.31804
1276	8.39473	-4.91283	2.31445
1277	8.39496	-4.91446	2.31086
1278	8.39524	-4.9161	2.30735
1279	8.39546	-4.91768	2.30399
1280	8.39555	-4.91914	2.30085
1281	8.3954	-4.92039	2.29801
1282	8.39493	-4.92138	2.29554
1283	8.39404	-4.92203	2.29352
1284	8.39266	-4.92227	2.29202
1285	8.39069	-4.92206	2.29109
1286	8.38817	-4.92147	2.29067
1287	8.38522	-4.92056	2.29069
1288	8.38193	-4.91938	2.29109
1289	8.37841	-4.918	2.29178
1290	8.37476	-4.91649	2.2927
1291	8.37109	-4.91491	2.29378
1292	8.3675	-4.91332	2.29493
1293	8.36408	-4.91178	2.29609
1294	8.36096	-4.91036	2.29718
1295	8.35822	-4.90912	2.29814
1296	8.35598	-4.90813	2.29889
1297	8.35407	-4.90723	2.29947
1298	8.3523	-4.90628	2.29998
1299	8.35068	-4.9053	2.30044
1300	8.34922	-4.90434	2.30089
1301	8.34794	-4.90343	2.30135
1302	8.34686	-4.90262	2.30184
1303	8.346	-4.90194	2.30239
1304	8.34537	-4.90142	2.30302
1305	8.345	-4.90111	2.30376
1306	8.34489	-4.90104	2.30464
1307	8.34506	-4.90125	2.30568
1308	8.34554	-4.90178	2.30691
1309	8.34624	-4.90263	2.30826
1310	8.34708	-4.90374	2.30969
1311	8.34811	-4.90511	2.31119
1312	8.34935	-4.9067	2.31279
1313	8.35084	-4.9085	2.31449
1314	8.35261	-4.91048	2.31633
1315	8.35471	-4.91262	2.3183
1316	8.35716	-4.9149	2.32042
1317	8.36001	-4.91731	2.32272
1318	8.36327	-4.91981	2.3252
1319	8.367	-4.92238	2.32787
1320	8.37123	-4.92501	2.33077
1321	8.37625	-4.9278	2.33398
1322	8.38221	-4.93083	2.33757
1323	8.38893	-4.93407	2.34147
1324	8.39622	-4.93746	2.3456
1325	8.4039	-4.94098	2.3499
1326	8.41179	-4.94457	2.35431
1327	8.41971	-4.94819	2.35874
1328	8.42746	-4.95181	2.36313
1329	8.43487	-4.95538	2.36742
1330	8.44175	-4.95885	2.37153
1331	8.44792	-4.9622	2.37539
1332	8.45319	-4.96537	2.37894
1333	8.45776	-4.96843	2.38212
1334	8.46194	-4.97146	2.38496
1335	8.46575	-4.97447	2.38755
1336	8.4692	-4.97743	2.38995
1337	8.47231	-4.98035	2.39225
1338	8.47508	-4.98321	2.39452
1339	8.47754	-4.986	2.39682
1340	8.47969	-4.98872	2.39924
1341	8.48156	-4.99135	2.40185
1342	8.48314	-4.99389	2.40473
1343	8.48446	-4.99632	2.40795
1344	8.48553	-4.99865	2.41158
1345	8.48594	-5.00076	2.41556
1346	8.48542	-5.00261	2.4198
1347	8.48419	-5.00425	2.42426
1348	8.48245	-5.00575	2.42893
1349	8.48042	-5.00716	2.43379
1350	8.47831	-5.00855	2.43882
1351	8.47633	-5.00997	2.44401
1352	8.47471	-5.0115	2.44933
1353	8.47364	-5.01318	2.45477
1354	8.47334	-5.01508	2.46031
1355	8.47402	-5.01725	2.46593
1356	8.47591	-5.01977	2.47161
1357	8.47906	-5.02267	2.47726
1358	8.48331	-5.02592	2.48283
1359	8.48848	-5.02945	2.48839
1360	8.49438	-5.0332	2.49401
1361	8.50084	-5.0371	2.49974
1362	8.50768	-5.0411	2.50565
1363	8.51473	-5.04513	2.5118
1364	8.5218	-5.04913	2.51827
1365	8.52872	-5.05304	2.52511
1366	8.53531	-5.05679	2.5324
1367	8.54139	-5.06032	2.54019
1368	8.54678	-5.06357	2.54854
1369	8.55186	-5.06663	2.55806
1370	8.55705	-5.06961	2.56902
1371	8.56226	-5.07252	2.58109
1372	8.56741	-5.07533	2.59389
1373	8.57241	-5.07806	2.60707
1374	8.57716	-5.08068	2.62026
1375	8.58159	-5.08319	2.63311
1376	8.5856	-5.0856	2.64525
1377	8.58911	-5.08787	2.65633
1378	8.59202	-5.09003	2.66598
1379	8.59426	-5.09204	2.67385
1380	8.59573	-5.09392	2.67957
1381	8.59613	-5.09561	2.68326
1382	8.5954	-5.09708	2.68539
1383	8.59373	-5.09837	2.68612
1384	8.59134	-5.0995	2.68562
1385	8.58844	-5.10052	2.68406
1386	8.58526	-5.10145	2.6816
1387	8.582	-5.10232	2.6784
1388	8.57887	-5.10316	2.67463
1389	8.57611	-5.10401	2.67046
1390	8.5739	-5.1049	2.66604
1391	8.57248	-5.10586	2.66156
1392	8.57205	-5.10692	2.65716
1393	8.5725	-5.10797	2.6526
1394	8.5735	-5.10889	2.64753
1395	8.57499	-5.10973	2.64197
1396	8.5769	-5.11053	2.63598
1397	8.57917	-5.11135	2.62959
1398	8.58172	-5.11221	2.62282
1399	8.58448	-5.11316	2.61572
1400	8.58739	-5.11425	2.60833
1401	8.59037	-5.11553	2.60067
1402	8.59336	-5.11702	2.59279
1403	8.59629	-5.11878	2.58471
1404	8.59909	-5.12085	2.57649
1405	8.60177	-5.12325	2.56785
1406	8.6044	-5.12592	2.55861
1407	8.60702	-5.12885	2.54887
1408	8.60968	-5.13199	2.53876
1409	8.61242	-5.13531	2.52838
1410	8.61527	-5.13877	2.51786
1411	8.61828	-5.14235	2.50731
1412	8.62148	-5.146	2.49685
1413	8.62493	-5.1497	2.48658
1414	8.62866	-5.15341	2.47663
1415	8.6327	-5.15709	2.46712
1416	8.63711	-5.16072	2.45815
1417	8.64198	-5.16448	2.4493
1418	8.64732	-5.16855	2.44016
1419	8.65306	-5.17283	2.4309
1420	8.65912	-5.17725	2.42168
1421	8.66542	-5.18171	2.41266
1422	8.67188	-5.18613	2.404
1423	8.67842	-5.19042	2.39587
1424	8.68496	-5.19449	2.38842
1425	8.69142	-5.19825	2.38182
1426	8.69773	-5.20163	2.37623
1427	8.70381	-5.20453	2.37181
1428	8.70957	-5.20686	2.36872
1429	8.71523	-5.20849	2.36736
1430	8.72099	-5.2094	2.36777
1431	8.7268	-5.20975	2.36966
1432	8.7326	-5.20966	2.37272
1433	8.73832	-5.20926	2.37662
1434	8.74391	-5.20869	2.38105
1435	8.7493	-5.20809	2.38571
1436	8.75442	-5.20757	2.39029
1437	8.75923	-5.20729	2.39446
1438	8.76366	-5.20737	2.39792
1439	8.76765	-5.20794	2.40036
1440	8.77113	-5.20914	2.40146
1441	8.77395	-5.21044	2.40113
1442	8.77606	-5.21135	2.39966
1443	8.7776	-5.21207	2.3973
1444	8.77869	-5.21281	2.39428
1445	8.77946	-5.21378	2.39087
1446	8.78004	-5.21519	2.3873
1447	8.78055	-5.21724	2.38383
1448	8.78113	-5.22014	2.38071
1449	8.78189	-5.2241	2.37817
1450	8.78297	-5.22932	2.37647
1451	8.78449	-5.236	2.37586
1452	8.78658	-5.24437	2.37658
1453	8.78924	-5.25605	2.37953
1454	8.79232	-5.27188	2.385
1455	8.79575	-5.29082	2.39236
1456	8.79945	-5.31184	2.40094
1457	8.80334	-5.33392	2.41012
1458	8.80734	-5.35603	2.41924
1459	8.81138	-5.37713	2.42766
1460	8.81538	-5.3962	2.43473
1461	8.81925	-5.41221	2.43982
1462	8.82292	-5.42413	2.44228
1463	8.82631	-5.43093	2.44146
1464	8.82932	-5.43158	2.43672
1465	8.83202	-5.42486	2.42748
1466	8.83451	-5.41111	2.41407
1467	8.83682	-5.39164	2.39722
1468	8.83899	-5.3678	2.37766
1469	8.84105	-5.34089	2.35611
1470	8.84302	-5.31225	2.3333
1471	8.84494	-5.28319	2.30997
1472	8.84682	-5.25505	2.28683
1473	8.8487	-5.22915	2.26462
1474	8.85059	-5.20682	2.24406
1475	8.85252	-5.18937	2.22589
1476	8.8545	-5.17813	2.21083
1477	8.85633	-5.17209	2.19922
1478	8.85785	-5.16914	2.19052
1479	8.85915	-5.169	2.18406
1480	8.86033	-5.17138	2.17917
1481	8.86149	-5.176	2.17522
1482	8.86273	-5.18258	2.17153
1483	8.86413	-5.19082	2.16745
1484	8.8658	-5.20045	2.16232
1485	8.86784	-5.21117	2.15549
1486	8.87033	-5.2227	2.1463
1487	8.87338	-5.23475	2.13409
1488	8.87707	-5.24705	2.11821
1489	8.88183	-5.26054	2.09921
1490	8.88782	-5.27616	2.07817
1491	8.89474	-5.29355	2.0552
1492	8.9023	-5.31239	2.03041
1493	8.91021	-5.33232	2.00391
1494	8.91818	-5.35302	1.97582
1495	8.92593	-5.37414	1.94624
1496	8.93316	-5.39533	1.91529
1497	8.93958	-5.41626	1.88308
1498	8.94491	-5.43658	1.84973
1499	8.94887	-5.45596	1.81535
1500	8.95115	-5.47405	1.78005
1501	8.95201	-5.49176	1.74287
1502	8.95193	-5.51005	1.70306
1503	8.95093	-5.52864	1.66108
1504	8.94909	-5.54724	1.61739
1505	8.94643	-5.56558	1.57246
1506	8.94302	-5.58335	1.52672
1507	8.9389	-5.60028	1.48065
1508	8.93411	-5.61609	1.4347
1509	8.92873	-5.63049	1.38933
1510	8.92278	-5.64319	1.34499
1511	8.91634	-5.65391	1.30214
1512	8.90944	-5.66237	1.26124
1513	8.90153	-5.66885	1.22006
1514	8.89219	-5.67383	1.17666
1515	8.8817	-5.67735	1.13198
1516	8.87034	-5.67942	1.08696
1517	8.85838	-5.68008	1.04251
1518	8.84612	-5.67934	0.999561
1519	8.83383	-5.67724	0.959049
1520	8.82179	-5.6738	0.921898
1521	8.81028	-5.66906	0.889037
1522	8.79958	-5.66303	0.861392
1523	8.78997	-5.65575	0.839893
1524	8.78173	-5.64725	0.825467
1525	8.77424	-5.63642	0.819564
1526	8.76681	-5.62252	0.822092
1527	8.7596	-5.60614	0.831669
1528	8.75275	-5.58787	0.846914
1529	8.74642	-5.56831	0.866446
1530	8.74076	-5.54806	0.888884
1531	8.73592	-5.52769	0.912849
1532	8.73206	-5.5078	0.936959
1533	8.72935	-5.48899	0.959836
1534	8.72792	-5.47183	0.980099
1535	8.72796	-5.45693	0.996369
1536	8.72962	-5.44486	1.00727
1537	8.73263	-5.43446	1.0147
1538	8.73665	-5.42434	1.02139
1539	8.74173	-5.41477	1.02718
1540	8.74791	-5.406	1.03191
1541	8.75524	-5.3983	1.0354
1542	8.76377	-5.39192	1.0375
1543	8.77354	-5.38714	1.03804
1544	8.7846	-5.3842	1.03686
1545	8.79699	-5.38338	1.03379
1546	8.81077	-5.38493	1.02867
1547	8.82598	-5.38912	1.02133
1548	8.84266	-5.3962	1.01161
1549	8.86125	-5.40602	0.998942
1550	8.88197	-5.41818	0.983144
1551	8.90457	-5.43261	0.964626
1552	8.92877	-5.44924	0.943797
1553	8.95429	-5.46798	0.921066
1554	8.98088	-5.48878	0.896842
1555	9.00825	-5.51155	0.871534
1556	9.03614	-5.53622	0.845552
1557	9.06428	-5.56272	0.819304
1558	9.09239	-5.59098	0.7932
1559	9.12022	-5.6209	0.76765
1560	9.14748	-5.65243	0.743065
1561	9.17348	-5.68714	0.718414
1562	9.19806	-5.72615	0.692592
1563	9.22176	-5.76862	0.665895
1564	9.24514	-5.81375	0.638619
1565	9.26875	-5.8607	0.611061
1566	9.29315	-5.90865	0.583519
1567	9.31889	-5.9568	0.556288
1568	9.34653	-6.00432	0.529666
1569	9.37663	-6.05039	0.50395
1570	9.40975	-6.0942	0.479436
1571	9.44645	-6.13492	0.456422
1572	9.48729	-6.17173	0.435208
1573	9.53425	-6.20595	0.41579
1574	9.588	-6.23928	0.397837
1575	9.64708	-6.27156	0.381155
1576	9.71009	-6.30257	0.365553
1577	9.77556	-6.33215	0.350842
1578	9.84208	-6.3601	0.336837
1579	9.90819	-6.38624	0.323356
1580	9.97248	-6.41037	0.310215
1581	10.0335	-6.4323	0.297238
1582	10.0898	-6.45184	0.284245
1583	10.14	-6.46881	0.271062
1584	10.1826	-6.48302	0.257511
1585	10.2186	-6.49484	0.243919
1586	10.2504	-6.50472	0.230692
1587	10.2782	-6.51259	0.217777
1588	10.3023	-6.51833	0.205121
1589	10.3232	-6.52186	0.192668
1590	10.3412	-6.52309	0.180363
1591	10.3566	-6.52192	0.168153
1592	10.3699	-6.51825	0.155979
1593	10.3812	-6.51201	0.143787
1594	10.3911	-6.50309	0.13152
1595	10.3997	-6.4914	0.11912
1596	10.4076	-6.47686	0.106532
1597	10.4144	-6.4587	0.0936881
1598	10.4197	-6.43654	0.0806094
1599	10.4234	-6.41085	0.0673669
1600	10.4253	-6.38211	0.0540314
1601	10.4253	-6.35078	0.0406737
1602	10.4233	-6.31734	0.0273643
1603	10.4193	-6.28225	0.0141734
1604	10.4132	-6.24598	0.00117125
1605	10.4048	-6.20902	-0.011572
1606	10.394	-6.17182	-0.0239863
1607	10.3807	-6.13485	-0.0360012
1608	10.3648	-6.0986	-0.0475463
1609	10.3458	-6.06148	-0.0585169
1610	10.3233	-6.022	-0.068928
1611	10.2977	-5.98071	-0.0788889
1612	10.2694	-5.93816	-0.088508
1613	10.2389	-5.89491	-0.0978924
1614	10.2065	-5.85151	-0.107148
1615	10.1726	-5.80851	-0.11638
1616	10.1377	-5.76646	-0.125691
1617	10.1021	-5.72593	-0.135183
1618	10.0663	-5.68746	-0.144956
1619	10.0306	-5.6516	-0.155108
1620	9.9955	-5.61891	-0.165737
1621	9.9585	-5.58904	-0.177569
1622	9.9176	-5.56114	-0.190958
1623	9.87388	-5.53507	-0.205441
1624	9.82842	-5.51065	-0.220555
1625	9.78232	-5.48774	-0.235835
1626	9.73664	-5.46616	-0.250816
1627	9.69246	-5.44577	-0.265035
1628	9.65087	-5.42641	-0.278026
1629	9.61295	-5.40792	-0.289324
1630	9.57976	-5.39015	-0.298465
1631	9.55241	-5.37294	-0.304984
1632	9.53195	-5.35614	-0.308415
1633	9.51859	-5.34051	-0.308354
1634	9.51125	-5.3267	-0.305048
1635	9.50914	-5.3144	-0.299009
1636	9.51149	-5.3033	-0.290748
1637	9.51749	-5.29307	-0.280779
1638	9.52636	-5.28341	-0.269614
1639	9.53732	-5.27399	-0.257767
1640	9.54957	-5.26451	-0.245752
1641	9.56233	-5.25464	-0.234082
1642	9.5748	-5.24408	-0.223272
1643	9.5862	-5.23251	-0.213834
1644	9.59575	-5.21962	-0.206283
1645	9.60515	-5.20518	-0.199435
1646	9.61637	-5.1894	-0.191973
1647	9.62897	-5.17258	-0.184215
1648	9.64251	-5.15506	-0.176477
1649	9.65655	-5.13716	-0.169078
1650	9.67067	-5.1192	-0.162337
1651	9.68441	-5.10151	-0.156573
1652	9.69736	-5.08442	-0.152107
1653	9.70907	-5.06824	-0.149259
1654	9.71911	-5.0533	-0.14835
1655	9.72705	-5.03994	-0.149703
1656	9.73245	-5.02846	-0.153639
1657	9.73525	-5.01876	-0.160139
1658	9.73591	-5.01041	-0.168842
1659	9.73473	-5.00326	-0.179555
1660	9.73201	-4.99716	-0.192086
1661	9.72807	-4.99199	-0.206243
1662	9.72319	-4.98758	-0.221833
1663	9.71769	-4.98381	-0.238663
1664	9.71187	-4.98052	-0.256541
1665	9.70604	-4.97758	-0.275273
1666	9.7005	-4.97484	-0.294667
1667	9.69555	-4.97217	-0.31453
1668	9.6915	-4.96941	-0.33467
1669	9.68773	-4.96682	-0.355899
1670	9.68354	-4.96468	-0.378947
1671	9.67907	-4.96298	-0.403492
1672	9.67443	-4.96166	-0.429213
1673	9.66978	-4.96069	-0.455789
1674	9.66525	-4.96003	-0.482899
1675	9.66097	-4.95965	-0.510221
1676	9.65709	-4.95949	-0.537434
1677	9.65373	-4.95953	-0.564218
1678	9.65104	-4.95972	-0.59025
1679	9.64915	-4.96004	-0.61521
1680	9.6482	-4.96043	-0.638777
1681	9.64805	-4.96077	-0.661576
1682	9.64846	-4.96102	-0.684356
1683	9.64942	-4.96128	-0.70698
1684	9.65092	-4.96164	-0.729311
1685	9.65295	-4.96221	-0.751214
1686	9.65549	-4.96306	-0.772551
1687	9.65853	-4.96431	-0.793186
1688	9.66206	-4.96603	-0.812982
1689	9.66608	-4.96834	-0.831802
1690	9.67057	-4.97132	-0.849509
1691	9.67551	-4.97507	-0.865968
1692	9.6809	-4.97969	-0.88104
1693	9.68776	-4.98547	-0.894397
1694	9.69673	-4.9925	-0.905979
1695	9.70727	-5.00057	-0.916054
1696	9.71884	-5.00944	-0.924888
1697	9.73089	-5.01889	-0.932749
1698	9.74288	-5.02869	-0.939904
1699	9.75426	-5.03861	-0.946618
1700	9.76449	-5.04843	-0.953158
1701	9.77302	-5.05792	-0.959789
1702	9.7793	-5.06686	-0.966775
1703	9.7828	-5.07501	-0.974383
1704	9.78296	-5.08214	-0.982876
1705	9.77946	-5.08857	-0.992377
1706	9.77267	-5.09471	-1.00267
1707	9.76313	-5.10056	-1.01353
1708	9.75136	-5.10609	-1.02471
1709	9.7379	-5.11128	-1.03597
1710	9.72327	-5.11612	-1.04709
1711	9.70799	-5.12058	-1.05781
1712	9.69261	-5.12464	-1.06792
1713	9.67764	-5.1283	-1.07717
1714	9.66362	-5.13152	-1.08532
1715	9.65106	-5.1343	-1.09215
1716	9.64051	-5.13662	-1.09741
1717	9.63125	-5.13833	-1.10079
1718	9.62223	-5.13937	-1.10237
1719	9.61351	-5.13983	-1.10245
1720	9.60516	-5.1398	-1.10136
1721	9.59722	-5.13936	-1.09941
1722	9.58976	-5.1386	-1.09692
1723	9.58282	-5.13761	-1.09421
1724	9.57647	-5.13647	-1.09161
1725	9.57077	-5.13527	-1.08941
1726	9.56576	-5.13411	-1.08795
1727	9.56151	-5.13306	-1.08755
1728	9.55807	-5.13221	-1.08851
1729	9.55555	-5.13169	-1.09106
1730	9.55397	-5.13148	-1.095
1731	9.55323	-5.13147	-1.1
1732	9.55322	-5.13152	-1.10574
1733	9.55386	-5.13151	-1.11189
1734	9.55504	-5.13133	-1.11814
1735	9.55667	-5.13083	-1.12416
1736	9.55865	-5.12991	-1.12962
1737	9.56089	-5.12843	-1.13421
1738	9.56329	-5.12627	-1.1376
1739	9.56574	-5.12331	-1.13947
1740	9.56816	-5.11942	-1.13949
1741	9.57086	-5.11447	-1.13719
1742	9.57413	-5.10849	-1.13263
1743	9.57786	-5.10164	-1.12627
1744	9.58196	-5.09409	-1.11856
1745	9.58631	-5.08598	-1.10998
1746	9.5908	-5.07747	-1.10099
1747	9.59534	-5.06871	-1.09204
1748	9.59981	-5.05987	-1.0836
1749	9.60411	-5.0511	-1.07614
1750	9.60813	-5.04256	-1.07012
1751	9.61176	-5.0344	-1.06599
1752	9.61491	-5.02678	-1.06424
1753	9.61766	-5.01945	-1.06486
1754	9.62019	-5.01208	-1.06738
1755	9.62252	-5.00472	-1.07147
1756	9.62466	-4.99739	-1.07685
1757	9.62663	-4.99012	-1.08321
1758	9.62845	-4.98297	-1.09023
1759	9.63013	-4.97595	-1.09763
1760	9.6317	-4.96911	-1.10508
1761	9.63316	-4.96248	-1.11229
1762	9.63453	-4.9561	-1.11895
1763	9.63583	-4.95001	-1.12475
1764	9.63708	-4.94423	-1.1294
1765	9.63811	-4.9389	-1.13268
1766	9.63879	-4.93408	-1.13477
1767	9.63921	-4.92965	-1.136
1768	9.63945	-4.92553	-1.13668
1769	9.63958	-4.92162	-1.13711
1770	9.63968	-4.91784	-1.13761
1771	9.63984	-4.91407	-1.13849
1772	9.64014	-4.91023	-1.14006
1773	9.64065	-4.90622	-1.14264
1774	9.64146	-4.90194	-1.14653
1775	9.64264	-4.89731	-1.15205
1776	9.64427	-4.89223	-1.15951
1777	9.64649	-4.88666	-1.16885
1778	9.64929	-4.88071	-1.1797
1779	9.65254	-4.87443	-1.19188
1780	9.65614	-4.86792	-1.20523
1781	9.65995	-4.86124	-1.21959
1782	9.66385	-4.85446	-1.23478
1783	9.66773	-4.84767	-1.25065
1784	9.67147	-4.84093	-1.26701
1785	9.67495	-4.83433	-1.28371
1786	9.67804	-4.82793	-1.30058
1787	9.68062	-4.8218	-1.31745
1788	9.68258	-4.81603	-1.33416
1789	9.68391	-4.81066	-1.35158
1790	9.68476	-4.80564	-1.37046
1791	9.68519	-4.80089	-1.39042
1792	9.68528	-4.79634	-1.41109
1793	9.68511	-4.79192	-1.43209
1794	9.68475	-4.78756	-1.45306
1795	9.68427	-4.78318	-1.47362
1796	9.68375	-4.77871	-1.49339
1797	9.68327	-4.77407	-1.512
1798	9.6829	-4.76921	-1.52909
1799	9.68271	-4.76403	-1.54426
1800	9.68279	-4.75848	-1.55716
1801	9.68283	-4.75249	-1.56817
1802	9.6826	-4.74611	-1.57793
1803	9.68218	-4.73941	-1.58648
1804	9.68169	-4.73247	-1.59385
1805	9.68123	-4.72537	-1.60005
1806	9.68092	-4.71819	-1.60513
1807	9.68085	-4.711	-1.6091
1808	9.68113	-4.70388	-1.612
1809	9.68188	-4.69691	-1.61385
1810	9.68319	-4.69016	-1.61469
1811	9.68517	-4.68371	-1.61453
1812	9.68794	-4.67765	-1.6134
1813	9.69161	-4.67189	-1.61088
1814	9.69617	-4.66629	-1.60666
1815	9.70146	-4.66086	-1.60096
1816	9.70735	-4.65558	-1.59399
1817	9.7137	-4.65045	-1.58597
1818	9.72037	-4.64546	-1.57713
1819	9.72721	-4.64061	-1.56767
1820	9.7341	-4.63588	-1.55782
1821	9.74088	-4.63127	-1.54779
1822	9.74742	-4.62677	-1.5378
1823	9.75358	-4.62239	-1.52807
1824	9.75923	-4.6181	-1.51882
1825	9.76472	-4.61396	-1.50974
1826	9.77045	-4.61002	-1.50038
1827	9.7763	-4.60625	-1.49078
1828	9.78217	-4.60262	-1.48098
1829	9.78793	-4.59911	-1.471
1830	9.79348	-4.5957	-1.46088
1831	9.79871	-4.59236	-1.45064
1832	9.80349	-4.58906	-1.44032
1833	9.80772	-4.58579	-1.42995
1834	9.81129	-4.58251	-1.41957
1835	9.81407	-4.57921	-1.4092
1836	9.81597	-4.57586	-1.39887
1837	9.8171	-4.57241	-1.3883
1838	9.81768	-4.56887	-1.37724
1839	9.8177	-4.56529	-1.36585
1840	9.81718	-4.56168	-1.35427
1841	9.81609	-4.5581	-1.34264
1842	9.81446	-4.55458	-1.3311
1843	9.81227	-4.55115	-1.31981
1844	9.80953	-4.54786	-1.30889
1845	9.80624	-4.54475	-1.2985
1846	9.8024	-4.54185	-1.28877
1847	9.79801	-4.53919	-1.27985
1848	9.79307	-4.53682	-1.27189
1849	9.7871	-4.53485	-1.2651
1850	9.7798	-4.5333	-1.25946
1851	9.77143	-4.5321	-1.25476
1852	9.76224	-4.53115	-1.25079
1853	9.75251	-4.53038	-1.24735
1854	9.74248	-4.52969	-1.24422
1855	9.73243	-4.529	-1.2412
1856	9.7226	-4.52824	-1.23808
1857	9.71327	-4.52731	-1.23465
1858	9.70469	-4.52613	-1.2307
1859	9.69712	-4.52461	-1.22602
1860	9.69083	-4.52268	-1.2204
1861	9.68582	-4.5207	-1.21484
1862	9.68182	-4.51899	-1.2102
1863	9.67867	-4.51742	-1.20606
1864	9.67618	-4.51582	-1.20203
1865	9.67418	-4.51406	-1.19768
1866	9.6725	-4.51199	-1.19261
1867	9.67096	-4.50947	-1.18641
1868	9.66939	-4.50634	-1.17868
1869	9.66761	-4.50245	-1.16899
1870	9.66545	-4.49767	-1.15695
1871	9.66274	-4.49185	-1.14213
1872	9.6593	-4.48483	-1.12415
1873	9.65512	-4.47692	-1.10351
1874	9.65041	-4.46848	-1.081
1875	9.64528	-4.45943	-1.0566
1876	9.63982	-4.4497	-1.03029
1877	9.63415	-4.43922	-1.00202
1878	9.62838	-4.42791	-0.97178
1879	9.62262	-4.41572	-0.93954
1880	9.61697	-4.40256	-0.905273
1881	9.61154	-4.38837	-0.868951
1882	9.60644	-4.37308	-0.830548
1883	9.60179	-4.35662	-0.790036
1884	9.59768	-4.33891	-0.747389
1885	9.59397	-4.31917	-0.702466
1886	9.59046	-4.29697	-0.655211
1887	9.58715	-4.2728	-0.605715
1888	9.58403	-4.24712	-0.554069
1889	9.58112	-4.22043	-0.500367
1890	9.57842	-4.19318	-0.4447
1891	9.57593	-4.16585	-0.387161
1892	9.57366	-4.13893	-0.327841
1893	9.57161	-4.11289	-0.266834
1894	9.5698	-4.08819	-0.204232
1895	9.56823	-4.06532	-0.140129
1896	9.56691	-4.04474	-0.074616
1897	9.56585	-4.02639	-0.00638707
1898	9.56504	-4.00971	0.0654918
1899	9.56446	-3.99443	0.140366
1900	9.56412	-3.98029	0.217582
1901	9.56403	-3.96702	0.296485
1902	9.56417	-3.95435	0.37642
1903	9.56455	-3.94202	0.456734
1904	9.56517	-3.92977	0.536772
1905	9.56601	-3.91734	0.615881
1906	9.56709	-3.90444	0.693406
1907	9.56839	-3.89083	0.768693
1908	9.56991	-3.87624	0.841088
1909	9.57196	-3.86121	0.9125
1910	9.57474	-3.84638	0.984856
1911	9.57809	-3.83162	1.05753
1912	9.58184	-3.8168	1.12991
1913	9.58582	-3.80179	1.20135
1914	9.58987	-3.78647	1.27125
1915	9.59382	-3.7707	1.33896
1916	9.59749	-3.75435	1.40388
1917	9.60073	-3.73731	1.46538
1918	9.60337	-3.71944	1.52283
1919	9.60523	-3.70061	1.5756
1920	9.60615	-3.68069	1.62308
1921	9.60607	-3.65872	1.66302
1922	9.60514	-3.63424	1.69469
1923	9.60349	-3.60785	1.71971
1924	9.60128	-3.58015	1.73968
1925	9.59863	-3.55175	1.75624
1926	9.59568	-3.52324	1.77098
1927	9.59258	-3.49523	1.78554
1928	9.58946	-3.46834	1.80153
1929	9.58645	-3.44316	1.82055
1930	9.5837	-3.4203	1.84424
1931	9.58135	-3.40036	1.8742
1932	9.57952	-3.38396	1.91205
1933	9.57832	-3.37115	1.9577
1934	9.57768	-3.36129	2.0093
1935	9.57745	-3.35397	2.06588
1936	9.57749	-3.34879	2.12648
1937	9.57765	-3.34533	2.19012
1938	9.5778	-3.34318	2.25582
1939	9.57779	-3.34193	2.32262
1940	9.57747	-3.34116	2.38953
1941	9.5767	-3.34046	2.45559
1942	9.57534	-3.33943	2.51981
1943	9.57322	-3.33765	2.58124
1944	9.57021	-3.3347	2.63889
1945	9.56616	-3.33137	2.69431
1946	9.56113	-3.32858	2.74952
1947	9.55531	-3.32619	2.80431
1948	9.54886	-3.32404	2.85846
1949	9.54195	-3.32195	2.91175
1950	9.53476	-3.31979	2.96398
1951	9.52745	-3.31738	3.01491
1952	9.5202	-3.31457	3.06433
1953	9.51319	-3.3112	3.11203
1954	9.50657	-3.3071	3.15778
1955	9.50053	-3.30212	3.20138
1956	9.49523	-3.2961	3.24259
1957	9.49038	-3.28873	3.28114
1958	9.48562	-3.27998	3.31709
1959	9.48098	-3.27013	3.35072
1960	9.47653	-3.25944	3.38234
1961	9.4723	-3.24818	3.41223
1962	9.46835	-3.23663	3.44069
1963	9.46474	-3.22503	3.46802
1964	9.4615	-3.21368	3.4945
1965	9.45869	-3.20283	3.52043
1966	9.45636	-3.19276	3.54611
1967	9.45457	-3.18373	3.57183
1968	9.45335	-3.17601	3.59788
1969	9.45287	-3.16895	3.62272
1970	9.45315	-3.16183	3.64504
1971	9.4541	-3.15485	3.6655
1972	9.45559	-3.14818	3.68475
1973	9.45752	-3.14202	3.70346
1974	9.45976	-3.13654	3.72228
1975	9.46222	-3.13195	3.74186
1976	9.46477	-3.12842	3.76285
1977	9.4673	-3.12613	3.78593
1978	9.46971	-3.12529	3.81174
1979	9.47188	-3.12607	3.84093
1980	9.4737	-3.12865	3.87418
1981	9.47538	-3.13275	3.91136
1982	9.47718	-3.13794	3.9517
1983	9.47907	-3.1443	3.99485
1984	9.481	-3.15185	4.04042
1985	9.48293	-3.16065	4.08808
1986	9.48482	-3.17076	4.13744
1987	9.48664	-3.18221	4.18816
1988	9.48833	-3.19505	4.23986
1989	9.48986	-3.20935	4.29219
1990	9.4912	-3.22513	4.34478
1991	9.49229	-3.24247	4.39726
1992	9.49309	-3.26139	4.44929
1993	9.49343	-3.28305	4.50191
1994	9.49324	-3.30813	4.5562
1995	9.49265	-3.33596	4.6118
1996	9.4918	-3.3659	4.66837
1997	9.49083	-3.39729	4.72557
1998	9.48986	-3.42947	4.78305
[truncated: 92,098 more rows]

## Sheet: P3S1-007
Frame	T8_Head Lateral Bending	T8_Head Axial Bending	T8_Head Flexion/Extension
0	-10.8027	7.78909	6.80386
1	-10.7455	7.75438	6.70807
2	-10.6887	7.72038	6.61111
3	-10.6322	7.68686	6.51333
4	-10.5759	7.65358	6.41506
5	-10.5198	7.62029	6.31662
6	-10.4637	7.58677	6.21836
7	-10.4076	7.55276	6.12061
8	-10.3513	7.51804	6.02369
9	-10.2948	7.48235	5.92794
10	-10.238	7.44546	5.8337
11	-10.1808	7.40712	5.74129
12	-10.1232	7.36709	5.65104
13	-10.0649	7.32513	5.56328
14	-10.0006	7.27656	5.47072
15	-9.93488	7.2245	5.38018
16	-9.86816	7.16968	5.2915
17	-9.80076	7.1128	5.20456
18	-9.73306	7.05458	5.11922
19	-9.6654	6.99574	5.03535
20	-9.59815	6.93701	4.95284
21	-9.53165	6.87911	4.87154
22	-9.46624	6.82275	4.79135
23	-9.40227	6.76867	4.71215
24	-9.34009	6.71759	4.63382
25	-9.28003	6.67023	4.55624
26	-9.22182	6.62637	4.47582
27	-9.16493	6.58506	4.39039
28	-9.10926	6.54597	4.30201
29	-9.05472	6.50877	4.21274
30	-9.00121	6.47313	4.12464
31	-8.94864	6.43874	4.03974
32	-8.8969	6.40527	3.96011
33	-8.84588	6.37241	3.8878
34	-8.79548	6.33985	3.82484
35	-8.74559	6.30728	3.77329
36	-8.6961	6.27441	3.73518
37	-8.64689	6.24094	3.71257
38	-8.59893	6.20849	3.70854
39	-8.55293	6.17846	3.72281
40	-8.50838	6.15022	3.75241
41	-8.4648	6.12309	3.79435
42	-8.42171	6.09643	3.84564
43	-8.37862	6.06958	3.90331
44	-8.33505	6.04185	3.96436
45	-8.29052	6.01258	4.02581
46	-8.24458	5.9811	4.08468
47	-8.19674	5.9467	4.13797
48	-8.14653	5.90871	4.1827
49	-8.09352	5.86642	4.21587
50	-8.03782	5.81808	4.24187
51	-7.98004	5.76334	4.26672
52	-7.9204	5.70358	4.28995
53	-7.85912	5.64018	4.31104
54	-7.79643	5.57453	4.3295
55	-7.73257	5.50801	4.34485
56	-7.66775	5.442	4.35659
57	-7.60222	5.37787	4.36423
58	-7.53622	5.31701	4.36729
59	-7.46997	5.26079	4.3653
60	-7.40372	5.21058	4.35776
61	-7.3377	5.16774	4.34421
62	-7.2707	5.13209	4.32393
63	-7.2017	5.10196	4.29698
64	-7.13123	5.07659	4.26408
65	-7.0598	5.05518	4.22594
66	-6.98795	5.03696	4.18326
67	-6.91619	5.02115	4.13675
68	-6.84503	5.00696	4.08712
69	-6.77501	4.99363	4.03507
70	-6.70665	4.98037	3.98131
71	-6.64045	4.96643	3.92653
72	-6.57694	4.95103	3.87145
73	-6.51665	4.93339	3.81676
74	-6.45857	4.91436	3.75992
75	-6.40153	4.89529	3.69853
76	-6.34573	4.87621	3.63355
77	-6.29139	4.85715	3.56591
78	-6.23872	4.83815	3.49656
79	-6.18793	4.81926	3.42646
80	-6.13924	4.80052	3.35654
81	-6.09284	4.78197	3.28775
82	-6.04895	4.76367	3.22104
83	-6.00776	4.74566	3.15737
84	-5.96949	4.72798	3.09768
85	-5.93432	4.71071	3.04291
86	-5.90286	4.69377	2.99168
87	-5.87523	4.67709	2.9421
88	-5.851	4.66067	2.8943
89	-5.8297	4.64453	2.84845
90	-5.81087	4.62868	2.8047
91	-5.79405	4.61312	2.76321
92	-5.7788	4.59787	2.72413
93	-5.76465	4.58293	2.68762
94	-5.75116	4.56831	2.65382
95	-5.73786	4.55401	2.6229
96	-5.72431	4.54005	2.59501
97	-5.71004	4.52642	2.57029
98	-5.69664	4.51383	2.54891
99	-5.68563	4.50269	2.5308
100	-5.67641	4.49264	2.51578
101	-5.66841	4.4833	2.50367
102	-5.66105	4.47428	2.49427
103	-5.65377	4.46521	2.48742
104	-5.64597	4.4557	2.48293
105	-5.63708	4.44538	2.4806
106	-5.62652	4.43387	2.48026
107	-5.61373	4.42078	2.48172
108	-5.59811	4.40574	2.4848
109	-5.5791	4.38836	2.4893
110	-5.55648	4.36886	2.49673
111	-5.53075	4.34778	2.50824
112	-5.50237	4.32526	2.52313
113	-5.47184	4.30144	2.54069
114	-5.43963	4.27643	2.56021
115	-5.40622	4.25038	2.58099
116	-5.37208	4.22342	2.60232
117	-5.33771	4.19566	2.6235
118	-5.30358	4.16725	2.64382
119	-5.27018	4.1383	2.66258
120	-5.23799	4.10894	2.67908
121	-5.20749	4.0793	2.69262
122	-5.17775	4.04839	2.70391
123	-5.14763	4.01546	2.71415
124	-5.11735	3.98095	2.72341
125	-5.0871	3.94532	2.73174
126	-5.0571	3.90902	2.73922
127	-5.02757	3.8725	2.7459
128	-4.9987	3.83622	2.75185
129	-4.97071	3.80063	2.75712
130	-4.94381	3.76619	2.7618
131	-4.91821	3.73334	2.76594
132	-4.89411	3.70253	2.76961
133	-4.87173	3.67423	2.77288
134	-4.85109	3.64825	2.77483
135	-4.83196	3.62399	2.77481
136	-4.8142	3.60124	2.77328
137	-4.79768	3.57983	2.77071
138	-4.78226	3.55955	2.76755
139	-4.7678	3.54022	2.76427
140	-4.75415	3.52163	2.76133
141	-4.74117	3.50361	2.75919
142	-4.72873	3.48595	2.75831
143	-4.71668	3.46847	2.75916
144	-4.70487	3.45098	2.76219
145	-4.69317	3.43328	2.76787
146	-4.68176	3.4163	2.77675
147	-4.67093	3.40086	2.7887
148	-4.66067	3.38657	2.80312
149	-4.65094	3.37303	2.81941
150	-4.64174	3.35987	2.83697
151	-4.63305	3.34669	2.85519
152	-4.62485	3.3331	2.87348
153	-4.61712	3.31872	2.89123
154	-4.60985	3.30316	2.90786
155	-4.60302	3.28602	2.92274
156	-4.59661	3.26693	2.93529
157	-4.59061	3.24549	2.94489
158	-4.58496	3.2215	2.95088
159	-4.57964	3.19526	2.95346
160	-4.5747	3.16713	2.95341
161	-4.57017	3.13745	2.95145
162	-4.56609	3.1066	2.94836
163	-4.56251	3.07491	2.94489
164	-4.55947	3.04275	2.94178
165	-4.557	3.01048	2.93979
166	-4.55515	2.97844	2.93968
167	-4.55396	2.94699	2.94221
168	-4.55348	2.91649	2.94811
169	-4.55374	2.88729	2.95816
170	-4.55605	2.85907	2.97281
171	-4.56118	2.83126	2.99152
172	-4.56841	2.80379	3.01356
173	-4.57699	2.77661	3.03822
174	-4.58621	2.74965	3.06475
175	-4.59532	2.72287	3.09244
176	-4.60358	2.69619	3.12055
177	-4.61027	2.66958	3.14836
178	-4.61465	2.64298	3.17513
179	-4.61598	2.61632	3.20014
180	-4.61353	2.58957	3.22265
181	-4.60655	2.56266	3.24194
182	-4.59563	2.53605	3.25976
183	-4.58193	2.5101	3.278
184	-4.5656	2.48458	3.29619
185	-4.5468	2.45929	3.31382
186	-4.52569	2.43402	3.33042
187	-4.50241	2.40856	3.34548
188	-4.47713	2.38269	3.35852
189	-4.45	2.35621	3.36905
190	-4.42118	2.3289	3.37657
191	-4.39082	2.30055	3.3806
192	-4.35908	2.27094	3.38064
193	-4.32612	2.23986	3.3762
194	-4.29093	2.20702	3.36612
195	-4.25271	2.17249	3.3502
196	-4.21192	2.13653	3.32938
197	-4.169	2.09943	3.3046
198	-4.12441	2.06149	3.27678
199	-4.0786	2.02297	3.24687
200	-4.03202	1.98417	3.21582
201	-3.98512	1.94538	3.18456
202	-3.93834	1.90689	3.15403
203	-3.89213	1.86898	3.12519
204	-3.84693	1.83195	3.09897
205	-3.80318	1.79609	3.07633
206	-3.75931	1.76082	3.05553
207	-3.71382	1.72546	3.03444
208	-3.66729	1.69013	3.01339
209	-3.6203	1.65496	2.99275
210	-3.57342	1.6201	2.97285
211	-3.52723	1.58568	2.95405
212	-3.4823	1.55183	2.93669
213	-3.4392	1.51869	2.92113
214	-3.39851	1.48641	2.90771
215	-3.3608	1.45512	2.89678
216	-3.32664	1.42496	2.88871
217	-3.2966	1.39607	2.88383
218	-3.2708	1.36857	2.88284
219	-3.24869	1.34239	2.88578
220	-3.22983	1.3174	2.89206
221	-3.2138	1.29342	2.90111
222	-3.20016	1.27031	2.91232
223	-3.18848	1.24792	2.92511
224	-3.17833	1.2261	2.93888
225	-3.16927	1.20468	2.95306
226	-3.16089	1.18352	2.96703
227	-3.15275	1.16246	2.98022
228	-3.14441	1.14135	2.99202
229	-3.13546	1.12002	3.00185
230	-3.12699	1.09857	3.01039
231	-3.12017	1.07721	3.01874
232	-3.11468	1.05599	3.0269
233	-3.11018	1.03497	3.03487
234	-3.10636	1.01419	3.04263
235	-3.10288	0.993726	3.05019
236	-3.09941	0.973616	3.05756
237	-3.09563	0.953921	3.06471
238	-3.09121	0.934693	3.07166
239	-3.08583	0.915989	3.0784
240	-3.07915	0.897864	3.08492
241	-3.07085	0.880371	3.09123
242	-3.06092	0.863445	3.09755
243	-3.04971	0.846983	3.10402
244	-3.03743	0.830987	3.11053
245	-3.02429	0.815459	3.11695
246	-3.01052	0.8004	3.12315
247	-2.99633	0.785811	3.12903
248	-2.98194	0.771695	3.13445
249	-2.96757	0.758053	3.13929
250	-2.95343	0.744886	3.14344
251	-2.93973	0.732195	3.14677
252	-2.9267	0.719982	3.14916
253	-2.91455	0.708249	3.15049
254	-2.90301	0.697378	3.15085
255	-2.89166	0.687612	3.15042
256	-2.88052	0.678741	3.14923
257	-2.8696	0.670554	3.14732
258	-2.85891	0.662839	3.14471
259	-2.84847	0.655386	3.14145
260	-2.83829	0.647984	3.13755
261	-2.82838	0.640422	3.13306
262	-2.81875	0.63249	3.12801
263	-2.80943	0.623978	3.12242
264	-2.80041	0.614674	3.11632
265	-2.79173	0.604369	3.10976
266	-2.78344	0.593097	3.10232
267	-2.77559	0.58111	3.09372
268	-2.76813	0.568522	3.08416
269	-2.761	0.555449	3.07383
270	-2.75417	0.542006	3.06293
271	-2.74757	0.528307	3.05167
272	-2.74116	0.514467	3.04023
273	-2.73489	0.500603	3.02883
274	-2.7287	0.486827	3.01765
275	-2.72256	0.473257	3.0069
276	-2.7164	0.460007	2.99678
277	-2.71017	0.447192	2.98748
278	-2.70396	0.434561	2.9783
279	-2.69786	0.42183	2.96857
280	-2.69186	0.409063	2.95856
281	-2.68596	0.396322	2.94852
282	-2.68015	0.383671	2.93871
283	-2.67442	0.371175	2.92938
284	-2.66875	0.358896	2.9208
285	-2.66314	0.346898	2.91321
286	-2.65758	0.335245	2.90688
287	-2.65206	0.324	2.90207
288	-2.64657	0.313227	2.89902
289	-2.64109	0.30299	2.89801
290	-2.63565	0.293248	2.89875
291	-2.63025	0.283905	2.90078
292	-2.6249	0.274943	2.90409
293	-2.6196	0.266345	2.90868
294	-2.61434	0.258094	2.91452
295	-2.60912	0.250171	2.92161
296	-2.60394	0.242559	2.92993
297	-2.5988	0.235242	2.93947
298	-2.59369	0.2282	2.95022
299	-2.58862	0.221418	2.96217
300	-2.58358	0.214876	2.9753
301	-2.57857	0.208558	2.9896
302	-2.57367	0.20255	3.00576
303	-2.56896	0.196926	3.02423
304	-2.56438	0.191653	3.04465
305	-2.55988	0.186693	3.06663
306	-2.55541	0.182012	3.08983
307	-2.55092	0.177575	3.11387
308	-2.54636	0.173345	3.13839
309	-2.5417	0.169288	3.16301
310	-2.53687	0.165366	3.18738
311	-2.53182	0.161546	3.21112
312	-2.52652	0.15779	3.23388
313	-2.52091	0.154062	3.25527
314	-2.51494	0.150511	3.27604
315	-2.50862	0.147269	3.29704
316	-2.50202	0.144279	3.31811
317	-2.49519	0.141484	3.33908
318	-2.48821	0.138824	3.3598
319	-2.48112	0.136243	3.3801
320	-2.474	0.133683	3.39981
321	-2.46691	0.131085	3.41877
322	-2.4599	0.128392	3.43682
323	-2.45304	0.125545	3.4538
324	-2.44639	0.122485	3.46953
325	-2.44002	0.119155	3.48386
326	-2.43374	0.115598	3.4965
327	-2.42739	0.111903	3.50743
328	-2.42102	0.108084	3.51692
329	-2.41468	0.104154	3.52523
330	-2.40843	0.100125	3.53262
331	-2.40232	0.0960119	3.53938
332	-2.39642	0.0918267	3.54574
333	-2.39076	0.0875831	3.552
334	-2.38542	0.0832942	3.5584
335	-2.38044	0.0789736	3.56521
336	-2.37587	0.0746348	3.5727
337	-2.37178	0.0702911	3.58113
338	-2.36831	0.0660365	3.59025
339	-2.36551	0.061916	3.5996
340	-2.36326	0.0578697	3.60917
341	-2.36143	0.0538376	3.61891
342	-2.35991	0.0497599	3.6288
343	-2.35857	0.0455768	3.63881
344	-2.35731	0.0412283	3.64891
345	-2.35601	0.0366548	3.65907
346	-2.35453	0.0317962	3.66925
347	-2.35278	0.026593	3.67944
348	-2.35062	0.0209853	3.68959
349	-2.34794	0.0149134	3.69968
350	-2.3449	0.00848522	3.70992
351	-2.34174	0.00183451	3.72049
352	-2.33843	-0.00505958	3.73128
353	-2.33498	-0.0122179	3.7422
354	-2.33136	-0.0196613	3.75315
355	-2.32756	-0.0274106	3.76403
356	-2.32357	-0.0354866	3.77474
357	-2.31938	-0.0439102	3.78518
358	-2.31496	-0.0527023	3.79525
359	-2.31032	-0.0618836	3.80487
360	-2.30543	-0.071475	3.81392
361	-2.30027	-0.0814973	3.8223
362	-2.29443	-0.0922981	3.83005
363	-2.28763	-0.104076	3.83725
364	-2.28013	-0.116627	3.84398
365	-2.27216	-0.12975	3.85028
366	-2.26397	-0.143241	3.85622
367	-2.25581	-0.156898	3.86185
368	-2.24792	-0.170518	3.86722
369	-2.24054	-0.183898	3.8724
370	-2.23393	-0.196837	3.87743
371	-2.22831	-0.209132	3.88237
372	-2.22395	-0.220579	3.88729
373	-2.22108	-0.230978	3.89224
374	-2.21946	-0.240557	3.89715
375	-2.2187	-0.249685	3.90192
376	-2.21875	-0.258365	3.90656
377	-2.21959	-0.266601	3.91106
378	-2.22119	-0.274396	3.91541
379	-2.22352	-0.281753	3.91963
380	-2.22656	-0.288678	3.9237
381	-2.23027	-0.295172	3.92763
382	-2.23462	-0.301239	3.9314
383	-2.2396	-0.306883	3.93503
384	-2.24516	-0.312108	3.93851
385	-2.25128	-0.316916	3.94183
386	-2.25834	-0.321099	3.94498
387	-2.26659	-0.324518	3.94795
388	-2.27585	-0.327287	3.95074
389	-2.28595	-0.329517	3.95338
390	-2.29669	-0.33132	3.95586
391	-2.30789	-0.332809	3.95822
392	-2.31938	-0.334095	3.96044
393	-2.33096	-0.33529	3.96256
394	-2.34245	-0.336508	3.96458
395	-2.35367	-0.337859	3.96651
396	-2.36444	-0.339457	3.96837
397	-2.37457	-0.341412	3.97017
398	-2.38459	-0.343333	3.97189
399	-2.39502	-0.344846	3.97352
400	-2.40571	-0.346095	3.97506
401	-2.41648	-0.347223	3.9765
402	-2.42717	-0.348373	3.97785
403	-2.43759	-0.349687	3.97909
404	-2.44759	-0.351309	3.98024
405	-2.457	-0.353381	3.98128
406	-2.46564	-0.356047	3.98221
407	-2.47335	-0.359448	3.98304
408	-2.47995	-0.363729	3.98376
409	-2.48528	-0.369032	3.98436
410	-2.48939	-0.375192	3.9848
411	-2.49248	-0.381947	3.98504
412	-2.49465	-0.389296	3.98512
413	-2.49597	-0.39724	3.98505
414	-2.49652	-0.405776	3.98488
415	-2.49639	-0.414905	3.98463
416	-2.49567	-0.424624	3.98434
417	-2.49442	-0.434935	3.98403
418	-2.49274	-0.445835	3.98375
419	-2.4907	-0.457324	3.98351
420	-2.4884	-0.469401	3.98336
421	-2.4859	-0.482066	3.98331
422	-2.48275	-0.495998	3.98343
423	-2.47855	-0.511631	3.98371
424	-2.47352	-0.528596	3.98409
425	-2.46785	-0.546521	3.98454
426	-2.46174	-0.565035	3.985
427	-2.4554	-0.583769	3.98543
428	-2.44902	-0.602351	3.98579
429	-2.44282	-0.620412	3.98603
430	-2.43699	-0.63758	3.9861
431	-2.43173	-0.653486	3.98596
432	-2.42725	-0.667758	3.98557
433	-2.42375	-0.680027	3.98487
434	-2.4209	-0.690501	3.98398
435	-2.41827	-0.699717	3.98302
436	-2.41591	-0.707798	3.98195
437	-2.41387	-0.714865	3.98075
438	-2.4122	-0.721039	3.97938
439	-2.41096	-0.726443	3.97783
440	-2.41019	-0.731199	3.97604
441	-2.40994	-0.735427	3.97401
442	-2.41027	-0.739251	3.9717
443	-2.41123	-0.742791	3.96907
444	-2.41286	-0.746169	3.9661
445	-2.41523	-0.749507	3.96276
446	-2.41832	-0.752545	3.95884
447	-2.42209	-0.754987	3.95426
448	-2.42651	-0.756895	3.94913
449	-2.43153	-0.758333	3.94359
450	-2.43713	-0.759366	3.93777
451	-2.44327	-0.760057	3.93179
452	-2.44991	-0.76047	3.92579
453	-2.45703	-0.760668	3.9199
454	-2.46459	-0.760716	3.91424
455	-2.47255	-0.760677	3.90895
456	-2.48088	-0.760616	3.90415
457	-2.48955	-0.760596	3.89998
458	-2.49871	-0.760637	3.89646
459	-2.5085	-0.760682	3.89347
460	-2.51887	-0.760679	3.89091
461	-2.52973	-0.760578	3.88868
462	-2.54104	-0.760326	3.88668
463	-2.55272	-0.759871	3.88483
464	-2.5647	-0.759164	3.88301
465	-2.57693	-0.758151	3.88113
466	-2.58934	-0.756781	3.87909
467	-2.60187	-0.755003	3.8768
468	-2.61444	-0.752765	3.87416
469	-2.627	-0.750016	3.87106
470	-2.6399	-0.746597	3.86751
471	-2.65342	-0.742464	3.86364
472	-2.66743	-0.737736	3.8595
473	-2.68177	-0.732532	3.85514
474	-2.69628	-0.726971	3.85062
475	-2.71083	-0.72117	3.846
476	-2.72525	-0.71525	3.84133
477	-2.73939	-0.70933	3.83667
478	-2.75311	-0.703528	3.83208
479	-2.76625	-0.697964	3.82761
480	-2.77867	-0.692756	3.82333
481	-2.79021	-0.688024	3.81928
482	-2.80114	-0.683531	3.8155
483	-2.81181	-0.678996	3.81192
484	-2.82216	-0.674473	3.80851
485	-2.83214	-0.670015	3.80522
486	-2.84169	-0.665676	3.80199
487	-2.85076	-0.66151	3.79879
488	-2.85931	-0.657571	3.79557
489	-2.86726	-0.653913	3.79227
490	-2.87459	-0.650588	3.78886
491	-2.88122	-0.647652	3.78528
492	-2.8871	-0.645158	3.78149
493	-2.89219	-0.643159	3.77745
494	-2.89629	-0.64174	3.77328
495	-2.89934	-0.640895	3.76912
496	-2.90147	-0.640544	3.76494
497	-2.90283	-0.640609	3.76068
498	-2.90355	-0.641008	3.7563
499	-2.90378	-0.641662	3.75177
500	-2.90364	-0.642491	3.74703
501	-2.90328	-0.643416	3.74205
502	-2.90284	-0.644356	3.73678
503	-2.90245	-0.645232	3.73118
504	-2.90225	-0.645963	3.72521
505	-2.90239	-0.64647	3.71882
506	-2.90266	-0.646962	3.71195
507	-2.90276	-0.647662	3.70461
508	-2.90274	-0.648505	3.69686
509	-2.9026	-0.649427	3.68877
510	-2.90239	-0.650364	3.68038
511	-2.90211	-0.651253	3.67177
512	-2.9018	-0.652029	3.66299
513	-2.90148	-0.652629	3.65411
514	-2.90118	-0.652988	3.64518
515	-2.90092	-0.653043	3.63627
516	-2.90072	-0.652729	3.62743
517	-2.90061	-0.651983	3.61873
518	-2.9006	-0.650789	3.61005
519	-2.90067	-0.649206	3.60124
520	-2.9008	-0.647283	3.59232
521	-2.90096	-0.645071	3.58334
522	-2.90114	-0.642618	3.5743
523	-2.90131	-0.639974	3.56525
524	-2.90145	-0.637187	3.55622
525	-2.90155	-0.634308	3.54722
526	-2.90157	-0.631385	3.53829
527	-2.9015	-0.628468	3.52946
528	-2.90131	-0.625605	3.52075
529	-2.901	-0.622848	3.51219
530	-2.90055	-0.620082	3.50384
531	-2.9	-0.617182	3.4957
532	-2.89937	-0.614179	3.48772
533	-2.89866	-0.611103	3.47986
534	-2.89787	-0.607983	3.47206
535	-2.89702	-0.604851	3.46429
536	-2.89612	-0.601735	3.45649
537	-2.89518	-0.598666	3.44861
538	-2.8942	-0.595674	3.44062
539	-2.89319	-0.59279	3.43246
540	-2.89217	-0.590043	3.42408
541	-2.89114	-0.587464	3.41544
542	-2.89014	-0.585045	3.40658
543	-2.88916	-0.582749	3.39756
544	-2.8882	-0.580561	3.3884
545	-2.88722	-0.578467	3.37911
546	-2.8862	-0.576449	3.3697
547	-2.88513	-0.574493	3.36018
548	-2.88398	-0.572583	3.35056
549	-2.88273	-0.570704	3.34085
550	-2.88136	-0.56884	3.33107
551	-2.87984	-0.566977	3.32122
552	-2.87816	-0.565098	3.31131
553	-2.87628	-0.563189	3.30136
554	-2.87411	-0.561367	3.29126
555	-2.8716	-0.559725	3.28094
556	-2.86882	-0.558207	3.27043
557	-2.86584	-0.55676	3.2598
558	-2.86275	-0.555328	3.2491
559	-2.8596	-0.553858	3.23836
560	-2.85647	-0.552295	3.22765
561	-2.85344	-0.550585	3.21701
562	-2.85058	-0.548672	3.2065
563	-2.84795	-0.546503	3.19615
564	-2.84564	-0.544022	3.18602
565	-2.84372	-0.541176	3.17617
566	-2.84211	-0.53801	3.16646
567	-2.84068	-0.534616	3.15676
568	-2.83943	-0.531003	3.1471
569	-2.83835	-0.527178	3.13753
570	-2.83744	-0.52315	3.12808
571	-2.83669	-0.518928	3.1188
572	-2.8361	-0.514521	3.1097
573	-2.83566	-0.509937	3.10084
574	-2.83536	-0.505185	3.09226
575	-2.83521	-0.500273	3.08398
576	-2.83519	-0.495211	3.07604
577	-2.8353	-0.490007	3.06849
578	-2.83568	-0.48471	3.06132
579	-2.83645	-0.479342	3.05448
580	-2.83752	-0.473872	3.04795
581	-2.83881	-0.468266	3.04171
582	-2.84024	-0.462491	3.03575
583	-2.84175	-0.456516	3.03003
584	-2.84324	-0.450308	3.02454
585	-2.84465	-0.443833	3.01927
586	-2.84588	-0.43706	3.01418
587	-2.84687	-0.429956	3.00925
588	-2.84754	-0.422488	3.00448
589	-2.84781	-0.414624	2.99983
590	-2.84775	-0.406655	2.99551
591	-2.8475	-0.398802	2.99166
592	-2.84707	-0.390926	2.9882
593	-2.84647	-0.38289	2.98502
594	-2.8457	-0.374556	2.98204
595	-2.84477	-0.365785	2.97914
596	-2.84368	-0.356441	2.97624
597	-2.84246	-0.346384	2.97324
598	-2.84109	-0.335477	2.97003
599	-2.83959	-0.323582	2.96654
600	-2.83797	-0.31056	2.96265
601	-2.83624	-0.296275	2.95827
602	-2.83413	-0.281233	2.95348
603	-2.83147	-0.265906	2.94844
604	-2.8284	-0.250106	2.94315
605	-2.82505	-0.233645	2.93765
606	-2.82157	-0.216335	2.93196
607	-2.81808	-0.197986	2.92608
608	-2.81473	-0.17841	2.92005
609	-2.81164	-0.157419	2.91387
610	-2.80896	-0.134824	2.90758
611	-2.80683	-0.110436	2.90119
612	-2.80537	-0.0840664	2.89472
613	-2.80473	-0.0555268	2.88819
614	-2.80444	-0.0249312	2.88136
615	-2.80406	0.00744162	2.87407
616	-2.80376	0.0415341	2.86643
617	-2.8037	0.0772886	2.85855
618	-2.80404	0.114648	2.85055
619	-2.80495	0.153554	2.84255
620	-2.80659	0.193949	2.83464
621	-2.80913	0.235777	2.82696
622	-2.81272	0.27898	2.81961
623	-2.81754	0.3235	2.8127
624	-2.82375	0.36928	2.80634
625	-2.83152	0.416263	2.80065
626	-2.84104	0.465037	2.79552
627	-2.85227	0.516039	2.79076
628	-2.865	0.568985	2.78635
629	-2.879	0.62359	2.78226
630	-2.89406	0.679572	2.7785
631	-2.90998	0.736645	2.77502
632	-2.92653	0.794526	2.77183
633	-2.9435	0.85293	2.7689
634	-2.96068	0.911574	2.76622
635	-2.97784	0.970172	2.76377
636	-2.99478	1.02844	2.76154
637	-3.01128	1.0861	2.75952
638	-3.02774	1.14399	2.75772
639	-3.04464	1.20297	2.75619
640	-3.0619	1.26275	2.75491
641	-3.07945	1.32306	2.75387
642	-3.09721	1.3836	2.75308
643	-3.11509	1.4441	2.75253
644	-3.13303	1.50427	2.75222
645	-3.15093	1.56384	2.75214
646	-3.16873	1.62251	2.75229
647	-3.18635	1.68001	2.75267
648	-3.2037	1.73606	2.75328
649	-3.22071	1.79036	2.75411
650	-3.23753	1.84338	2.75529
651	-3.25436	1.8957	2.75691
652	-3.27115	1.94726	2.75889
653	-3.28788	1.99799	2.76117
654	-3.3045	2.04783	2.76369
655	-3.32098	2.09671	2.76638
656	-3.33729	2.14457	2.76917
657	-3.35337	2.19135	2.77201
658	-3.36921	2.23697	2.77482
659	-3.38476	2.28137	2.77754
660	-3.39999	2.32449	2.78011
661	-3.41486	2.36626	2.78246
662	-3.42956	2.40666	2.78478
663	-3.44424	2.44573	2.78725
664	-3.45884	2.48353	2.78981
665	-3.47326	2.52013	2.79241
666	-3.48743	2.55557	2.79499
667	-3.50127	2.58992	2.79751
668	-3.51469	2.62323	2.79989
669	-3.52763	2.65555	2.80208
670	-3.53998	2.68695	2.80403
671	-3.55169	2.71749	2.80568
672	-3.56265	2.74721	2.80697
673	-3.5728	2.77618	2.80786
674	-3.58213	2.80435	2.80839
675	-3.59074	2.83163	2.80868
676	-3.59868	2.85801	2.80872
677	-3.60598	2.88347	2.80852
678	-3.61271	2.90801	2.80808
679	-3.61892	2.93162	2.80742
680	-3.62464	2.95427	2.80652
681	-3.62995	2.97597	2.8054
682	-3.63487	2.99669	2.80406
683	-3.63947	3.01643	2.80251
684	-3.6438	3.03518	2.80074
685	-3.6479	3.05291	2.79877
686	-3.65155	3.06957	2.79646
687	-3.65458	3.08512	2.79373
688	-3.65705	3.0996	2.79064
689	-3.65906	3.11306	2.78727
690	-3.66069	3.12554	2.78369
691	-3.66204	3.13711	2.77996
692	-3.66318	3.14779	2.77614
693	-3.6642	3.15764	2.77232
694	-3.6652	3.16671	2.76854
695	-3.66625	3.17503	2.76489
696	-3.66744	3.18267	2.76144
697	-3.66887	3.18966	2.75824
698	-3.67059	3.1958	2.75533
699	-3.67253	3.20092	2.75268
700	-3.67463	3.2051	2.7502
701	-3.67678	3.20841	2.74785
702	-3.6789	3.21094	2.74555
703	-3.68091	3.21276	2.74325
704	-3.68271	3.21396	2.74087
705	-3.68421	3.2146	2.73835
706	-3.68534	3.21478	2.73563
707	-3.68601	3.21456	2.73265
708	-3.68611	3.21403	2.72934
709	-3.68558	3.21327	2.72563
710	-3.68449	3.21206	2.72139
711	-3.68299	3.2102	2.71659
712	-3.6811	3.20774	2.71135
713	-3.67881	3.20475	2.70579
714	-3.67615	3.20128	2.70003
715	-3.67312	3.19741	2.69419
716	-3.66972	3.1932	2.68838
717	-3.66598	3.1887	2.68273
718	-3.66189	3.18399	2.67735
719	-3.65747	3.17912	2.67237
720	-3.65272	3.17415	2.6679
721	-3.64766	3.16916	2.66406
722	-3.64221	3.16414	2.66086
723	-3.63632	3.159	2.65818
724	-3.63001	3.15371	2.65593
725	-3.62333	3.14825	2.65404
726	-3.61631	3.14256	2.65242
727	-3.60897	3.13662	2.65099
728	-3.60137	3.13039	2.64968
729	-3.59352	3.12384	2.6484
730	-3.58547	3.11692	2.64706
731	-3.57725	3.1096	2.6456
732	-3.5689	3.10185	2.64392
733	-3.56044	3.09363	2.64195
734	-3.55159	3.08473	2.63976
735	-3.54212	3.07506	2.6375
736	-3.53218	3.06476	2.63516
737	-3.5219	3.05396	2.63277
738	-3.51141	3.0428	2.63032
739	-3.50086	3.03141	2.62784
740	-3.49037	3.01993	2.62531
741	-3.48009	3.0085	2.62276
742	-3.47015	2.99724	2.62019
743	-3.46068	2.98629	2.61761
744	-3.45183	2.97579	2.61504
745	-3.44372	2.96588	2.61247
746	-3.43619	2.95624	2.60986
747	-3.42897	2.94653	2.60717
748	-3.42207	2.93684	2.60441
749	-3.4155	2.92724	2.60162
750	-3.40927	2.91782	2.59881
751	-3.40339	2.90867	2.59601
752	-3.39787	2.89985	2.59323
753	-3.39272	2.89145	2.59051
754	-3.38795	2.88356	2.58786
755	-3.38356	2.87626	2.58531
756	-3.37957	2.86962	2.58287
757	-3.37598	2.86374	2.58058
758	-3.3728	2.85866	2.57844
759	-3.37001	2.85436	2.57643
760	-3.36761	2.85072	2.57453
761	-3.3656	2.84768	2.57273
762	-3.36396	2.84515	2.57101
763	-3.36269	2.84303	2.56933
764	-3.36179	2.84124	2.5677
765	-3.36125	2.8397	2.56608
766	-3.36106	2.83832	2.56446
767	-3.36123	2.83701	2.56282
768	-3.36175	2.83569	2.56114
769	-3.3626	2.83427	2.5594
770	-3.3639	2.83284	2.55771
771	-3.3657	2.83156	2.55618
772	-3.36796	2.83044	2.55475
773	-3.37064	2.82947	2.55337
774	-3.37366	2.82866	2.55198
775	-3.377	2.82802	2.55054
776	-3.38058	2.82754	2.549
777	-3.38437	2.82722	2.5473
778	-3.38832	2.82707	2.5454
779	-3.39236	2.8271	2.54323
780	-3.39646	2.8273	2.54075
781	-3.40056	2.82767	2.53792
782	-3.40486	2.82834	2.53458
783	-3.40957	2.82935	2.5307
784	-3.41459	2.83066	2.5264
785	-3.41985	2.8322	2.52178
786	-3.42526	2.8339	2.51696
787	-3.43074	2.83572	2.51203
788	-3.4362	2.83758	2.50712
789	-3.44158	2.83943	2.50232
790	-3.44678	2.8412	2.49775
791	-3.45172	2.84283	2.49352
792	-3.45633	2.84426	2.48973
793	-3.46051	2.84543	2.4865
794	-3.46435	2.8464	2.48372
795	-3.46798	2.84726	2.48121
796	-3.47142	2.84802	2.47896
797	-3.47468	2.8487	2.47695
798	-3.47776	2.84931	2.47517
799	-3.48067	2.84984	2.4736
800	-3.48343	2.85032	2.47223
801	-3.48604	2.85075	2.47104
802	-3.48852	2.85113	2.47003
803	-3.49087	2.85149	2.46917
804	-3.4931	2.85182	2.46845
805	-3.49522	2.85214	2.46785
806	-3.49722	2.85246	2.46748
807	-3.49905	2.85276	2.4674
808	-3.50073	2.85305	2.46758
809	-3.50228	2.85331	2.46798
810	-3.50368	2.85352	2.46854
811	-3.50495	2.85369	2.46923
812	-3.50611	2.85379	2.47
813	-3.50714	2.85382	2.47081
814	-3.50807	2.85377	2.47163
815	-3.5089	2.85364	2.4724
816	-3.50964	2.85339	2.47309
817	-3.51028	2.85304	2.47365
818	-3.51086	2.85268	2.47421
819	-3.51136	2.85239	2.47491
820	-3.51178	2.85213	2.4757
821	-3.5121	2.85183	2.47654
822	-3.51231	2.85145	2.47737
823	-3.51241	2.85095	2.47816
824	-3.51237	2.85025	2.47886
825	-3.51219	2.84932	2.47942
826	-3.51185	2.84811	2.4798
827	-3.51134	2.84656	2.47996
828	-3.51064	2.84462	2.47984
829	-3.50976	2.84224	2.47941
830	-3.50856	2.83936	2.47858
831	-3.50697	2.83598	2.47735
832	-3.50508	2.83217	2.47579
833	-3.50296	2.82801	2.47398
834	-3.50068	2.82357	2.47198
835	-3.49831	2.8189	2.46988
836	-3.49595	2.81409	2.46775
837	-3.49365	2.80921	2.46565
838	-3.49149	2.80431	2.46367
839	-3.48955	2.79948	2.46188
840	-3.48791	2.79478	2.46035
841	-3.48664	2.79028	2.45915
842	-3.48559	2.78576	2.45834
843	-3.48457	2.781	2.45786
844	-3.48362	2.77608	2.45764
845	-3.48279	2.77107	2.4576
846	-3.48209	2.76606	2.45769
847	-3.48158	2.76111	2.45781
848	-3.48128	2.75631	2.4579
849	-3.48123	2.75174	2.45788
850	-3.48147	2.74747	2.45769
851	-3.48204	2.74358	2.45725
852	-3.48296	2.74016	2.45648
853	-3.48427	2.73726	2.45532
854	-3.48623	2.73503	2.45383
855	-3.48895	2.73344	2.45212
856	-3.49228	2.73239	2.4502
857	-3.49605	2.73175	2.4481
858	-3.50011	2.73142	2.44582
859	-3.5043	2.73128	2.44338
860	-3.50846	2.73121	2.44078
861	-3.51242	2.7311	2.43804
862	-3.51604	2.73083	2.43517
863	-3.51914	2.7303	2.43219
864	-3.52158	2.72937	2.4291
865	-3.52319	2.72795	2.42591
866	-3.52404	2.72615	2.42239
867	-3.52435	2.72419	2.41837
868	-3.52418	2.72206	2.41397
869	-3.52359	2.71976	2.40931
870	-3.52266	2.71732	2.40452
871	-3.52144	2.71472	2.39973
872	-3.52	2.71197	2.39506
873	-3.5184	2.70908	2.39064
874	-3.51671	2.70604	2.38659
875	-3.51499	2.70288	2.38304
876	-3.51331	2.69957	2.38011
877	-3.51172	2.69615	2.37794
878	-3.51001	2.69236	2.37653
879	-3.50797	2.68808	2.37576
880	-3.50569	2.68341	2.37553
881	-3.50323	2.67849	2.37578
882	-3.50067	2.67342	2.37639
883	-3.4981	2.66833	2.37729
884	-3.4956	2.66335	2.37838
885	-3.49323	2.65859	2.37958
886	-3.49108	2.65417	2.3808
887	-3.48923	2.65021	2.38194
888	-3.48776	2.64683	2.38292
889	-3.48674	2.64416	2.38366
890	-3.48612	2.64207	2.38421
891	-3.48579	2.64033	2.38471
892	-3.48572	2.63895	2.38518
893	-3.4859	2.63791	2.38564
894	-3.48629	2.63722	2.38613
895	-3.48688	2.63687	2.38665
896	-3.48764	2.63684	2.38724
897	-3.48856	2.63714	2.38791
898	-3.48961	2.63776	2.38869
899	-3.49076	2.63868	2.3896
900	-3.492	2.63992	2.39067
901	-3.4933	2.64145	2.39191
902	-3.49481	2.64342	2.39347
903	-3.49665	2.64592	2.39544
904	-3.49875	2.64889	2.3977
905	-3.50104	2.65224	2.40017
906	-3.50347	2.65592	2.40275
907	-3.50595	2.65984	2.40534
908	-3.50844	2.66393	2.40784
909	-3.51085	2.66812	2.41017
910	-3.51314	2.67234	2.41221
911	-3.51521	2.67651	2.41388
912	-3.51703	2.68057	2.41507
913	-3.5185	2.68444	2.4157
914	-3.51967	2.68816	2.41578
915	-3.52059	2.69181	2.41543
916	-3.52132	2.69544	2.4147
917	-3.52188	2.69907	2.41365
918	-3.5223	2.70272	2.41232
919	-3.52262	2.70643	2.41075
920	-3.52287	2.71023	2.40901
921	-3.52308	2.71414	2.40714
922	-3.52329	2.71819	2.40519
923	-3.52353	2.72241	2.40321
924	-3.52383	2.72682	2.40126
925	-3.52422	2.73146	2.39937
926	-3.5247	2.73639	2.39742
927	-3.52523	2.74161	2.39526
928	-3.52578	2.74707	2.39294
929	-3.52635	2.75272	2.3905
930	-3.52691	2.75851	2.38798
931	-3.52744	2.76439	2.38542
932	-3.52795	2.77031	2.38287
933	-3.52839	2.77623	2.38036
934	-3.52877	2.78209	2.37795
935	-3.52906	2.78783	2.37566
936	-3.52924	2.79343	2.37355
937	-3.52931	2.79881	2.37166
938	-3.52937	2.80419	2.36995
939	-3.52952	2.80974	2.36835
940	-3.52971	2.81539	2.36686
941	-3.52989	2.82105	2.36546
942	-3.52999	2.82666	2.36416
943	-3.52997	2.83214	2.36293
944	-3.52976	2.8374	2.36178
945	-3.52933	2.84237	2.3607
946	-3.52861	2.84697	2.35967
947	-3.52755	2.85113	2.35868
948	-3.52609	2.85476	2.35774
949	-3.52419	2.8578	2.35683
950	-3.52182	2.86029	2.35598
951	-3.51906	2.86235	2.35522
952	-3.51593	2.86401	2.35455
953	-3.51248	2.86528	2.35394
954	-3.50874	2.86618	2.35339
955	-3.50475	2.86673	2.35288
956	-3.50055	2.86696	2.3524
957	-3.49619	2.86687	2.35195
958	-3.49169	2.8665	2.35149
959	-3.4871	2.86585	2.35103
960	-3.48245	2.86496	2.35056
961	-3.47779	2.86383	2.35005
962	-3.47306	2.8624	2.34949
963	-3.46818	2.86059	2.34889
964	-3.46316	2.85843	2.34826
965	-3.45801	2.85595	2.34762
966	-3.45272	2.85319	2.34699
967	-3.44731	2.85016	2.34637
968	-3.44177	2.8469	2.3458
969	-3.43612	2.84344	2.34528
970	-3.43035	2.83981	2.34484
971	-3.42448	2.83603	2.34448
972	-3.41851	2.83213	2.34423
973	-3.41243	2.82815	2.3441
974	-3.4061	2.82388	2.34422
975	-3.39941	2.81916	2.34466
976	-3.39243	2.81409	2.34532
977	-3.38526	2.80875	2.34613
978	-3.37798	2.80324	2.34702
979	-3.37066	2.79764	2.3479
980	-3.36341	2.79206	2.34869
981	-3.35629	2.78657	2.34931
982	-3.34939	2.78128	2.34969
983	-3.34281	2.77627	2.34974
984	-3.33661	2.77164	2.34939
985	-3.3309	2.76747	2.34856
986	-3.32559	2.76364	2.34723
987	-3.32055	2.75999	2.34548
988	-3.31577	2.7565	2.34338
989	-3.31124	2.75321	2.34097
990	-3.30692	2.7501	2.33832
991	-3.30282	2.74719	2.33548
992	-3.2989	2.7445	2.33251
993	-3.29516	2.74202	2.32946
994	-3.29157	2.73976	2.32639
995	-3.28812	2.73774	2.32336
996	-3.28479	2.73596	2.32043
997	-3.28157	2.73443	2.31765
998	-3.27849	2.73321	2.31492
999	-3.2756	2.73233	2.31212
1000	-3.27289	2.73175	2.30927
1001	-3.27035	2.73144	2.30639
1002	-3.26796	2.73135	2.30348
1003	-3.26571	2.73144	2.30058
1004	-3.2636	2.73169	2.29769
1005	-3.26161	2.73205	2.29483
1006	-3.25974	2.73248	2.29203
1007	-3.25796	2.73295	2.28929
1008	-3.25627	2.73342	2.28665
1009	-3.25466	2.73384	2.2841
1010	-3.25326	2.73427	2.28165
1011	-3.25217	2.73477	2.27927
1012	-3.25131	2.73535	2.27696
1013	-3.25063	2.736	2.2747
1014	-3.25006	2.73672	2.27249
1015	-3.24954	2.73752	2.27033
1016	-3.249	2.73839	2.26821
1017	-3.24838	2.73934	2.26612
1018	-3.24762	2.74036	2.26406
1019	-3.24665	2.74146	2.26202
1020	-3.2454	2.74264	2.26
1021	-3.24381	2.7439	2.25798
1022	-3.24196	2.74533	2.25597
1023	-3.23994	2.74699	2.25396
1024	-3.23777	2.74882	2.25195
1025	-3.23544	2.75079	2.24997
1026	-3.23297	2.75283	2.24801
1027	-3.23036	2.75489	2.24609
1028	-3.22762	2.75693	2.24421
1029	-3.22475	2.7589	2.2424
1030	-3.22175	2.76073	2.24064
1031	-3.21863	2.76238	2.23896
1032	-3.2154	2.76381	2.23737
1033	-3.21205	2.76495	2.23586
1034	-3.20842	2.76572	2.23457
1035	-3.20438	2.76612	2.23355
1036	-3.20003	2.76623	2.23274
1037	-3.19546	2.76613	2.23206
1038	-3.19077	2.7659	2.23144
1039	-3.18604	2.76562	2.23082
1040	-3.18138	2.76538	2.23012
1041	-3.17687	2.76525	2.22929
1042	-3.17261	2.76533	2.22823
1043	-3.1687	2.76567	2.2269
1044	-3.16523	2.76638	2.22521
1045	-3.16229	2.76753	2.22309
1046	-3.15987	2.76922	2.22057
1047	-3.15786	2.77143	2.21774
1048	-3.15621	2.77404	2.21462
1049	-3.15485	2.77696	2.21125
1050	-3.15375	2.78007	2.20767
1051	-3.15285	2.78328	2.2039
1052	-3.15209	2.78647	2.2
1053	-3.15143	2.78954	2.19599
1054	-3.1508	2.79238	2.1919
1055	-3.15017	2.79488	2.18777
1056	-3.14946	2.79695	2.18364
1057	-3.14865	2.79848	2.17954
1058	-3.14797	2.7996	2.17526
1059	-3.14765	2.80053	2.17061
1060	-3.14758	2.80126	2.16569
1061	-3.14766	2.80178	2.16061
1062	-3.14778	2.80207	2.15545
1063	-3.14784	2.80212	2.15031
1064	-3.14772	2.80191	2.14529
1065	-3.14732	2.80144	2.14049
1066	-3.14655	2.8007	2.13599
1067	-3.14528	2.79967	2.13191
1068	-3.14341	2.79833	2.12833
1069	-3.14084	2.79668	2.12534
1070	-3.13743	2.79449	2.12301
1071	-3.13321	2.79164	2.12125
1072	-3.12831	2.78824	2.11997
1073	-3.12289	2.78443	2.1191
1074	-3.11708	2.78035	2.11853
1075	-3.11103	2.77613	2.11819
1076	-3.10488	2.77189	2.11798
1077	-3.09878	2.76776	2.11782
1078	-3.09287	2.76389	2.11762
1079	-3.0873	2.76039	2.11728
1080	-3.0822	2.7574	2.11674
1081	-3.07772	2.75505	2.11589
1082	-3.07371	2.75324	2.11477
1083	-3.06992	2.75176	2.11349
1084	-3.06634	2.75058	2.1121
1085	-3.06297	2.74967	2.11064
1086	-3.05978	2.74901	2.10913
1087	-3.05677	2.74857	2.10762
1088	-3.05393	2.74832	2.10615
1089	-3.05125	2.74824	2.10475
1090	-3.04872	2.7483	2.10346
1091	-3.04633	2.74848	2.10232
1092	-3.04407	2.74873	2.10136
1093	-3.04193	2.74905	2.10063
1094	-3.0399	2.74949	2.10021
1095	-3.03801	2.75014	2.10009
1096	-3.03626	2.75097	2.10022
1097	-3.03465	2.75196	2.10053
1098	-3.03319	2.75309	2.10095
1099	-3.03189	2.75434	2.10141
1100	-3.03074	2.75568	2.10185
1101	-3.02977	2.7571	2.10221
1102	-3.02896	2.75857	2.1024
1103	-3.02834	2.76008	2.10238
1104	-3.02789	2.7616	2.10206
1105	-3.02764	2.7631	2.10139
1106	-3.02767	2.76459	2.10041
1107	-3.02802	2.76606	2.09921
1108	-3.02865	2.76755	2.09783
1109	-3.0295	2.76908	2.09627
1110	-3.03053	2.77065	2.09455
1111	-3.03167	2.7723	2.0927
1112	-3.03289	2.77405	2.09073
1113	-3.03412	2.77591	2.08865
1114	-3.03532	2.77791	2.0865
1115	-3.03644	2.78006	2.08428
1116	-3.03742	2.78238	2.08201
1117	-3.03822	2.78491	2.07972
1118	-3.03889	2.7877	2.07732
1119	-3.03953	2.79078	2.07472
1120	-3.04015	2.7941	2.07197
1121	-3.04073	2.79761	2.0691
1122	-3.04128	2.80126	2.06615
1123	-3.0418	2.80499	2.06315
1124	-3.04228	2.80875	2.06014
1125	-3.04272	2.81248	2.05716
1126	-3.04312	2.81615	2.05424
1127	-3.04348	2.81968	2.05142
1128	-3.0438	2.82304	2.04873
1129	-3.04407	2.82617	2.04622
1130	-3.04426	2.82914	2.04378
1131	-3.04434	2.83205	2.04132
1132	-3.04433	2.8349	2.03887
1133	-3.04426	2.83768	2.03645
1134	-3.04415	2.84039	2.03409
1135	-3.04402	2.84301	2.03182
1136	-3.0439	2.84555	2.02967
1137	-3.04382	2.848	2.02767
1138	-3.04378	2.85036	2.02586
1139	-3.04383	2.85261	2.02424
1140	-3.04397	2.85475	2.02287
1141	-3.04424	2.85678	2.02176
1142	-3.04475	2.85873	2.02093
1143	-3.04554	2.86064	2.02037
1144	-3.04653	2.86249	2.02005
1145	-3.04765	2.86427	2.01994
1146	-3.04883	2.86594	2.02001
1147	-3.04998	2.8675	2.02023
1148	-3.05105	2.86893	2.02056
1149	-3.05193	2.8702	2.02098
1150	-3.05258	2.87131	2.02146
1151	-3.05289	2.87222	2.02197
1152	-3.05282	2.87292	2.02248
1153	-3.05226	2.87339	2.02295
1154	-3.0512	2.87359	2.02354
1155	-3.0497	2.87349	2.02438
1156	-3.04781	2.87315	2.0254
1157	-3.04561	2.87259	2.02653
1158	-3.04316	2.87187	2.02773
1159	-3.04053	2.87101	2.02892
1160	-3.03779	2.87005	2.03005
1161	-3.035	2.86905	2.03105
1162	-3.03223	2.86803	2.03186
1163	-3.02955	2.86703	2.03242
1164	-3.02702	2.8661	2.03267
1165	-3.02472	2.86527	2.03254
1166	-3.02249	2.86441	2.03204
1167	-3.02018	2.86338	2.03122
1168	-3.01782	2.86224	2.03013
1169	-3.01544	2.86103	2.0288
1170	-3.01309	2.8598	2.02729
1171	-3.01079	2.85862	2.02563
1172	-3.00858	2.85752	2.02387
1173	-3.00649	2.85655	2.02204
1174	-3.00457	2.85578	2.02019
1175	-3.00283	2.85524	2.01836
1176	-3.00133	2.85498	2.01659
1177	-3.00009	2.85507	2.01493
1178	-2.99902	2.85549	2.0133
1179	-2.99799	2.85621	2.0116
1180	-2.99706	2.85718	2.00986
1181	-2.99625	2.85837	2.00808
1182	-2.9956	2.85975	2.00628
1183	-2.99515	2.86128	2.00448
1184	-2.99492	2.86293	2.00267
1185	-2.99496	2.86466	2.00089
1186	-2.9953	2.86645	1.99913
1187	-2.99597	2.86825	1.99741
1188	-2.997	2.87004	1.99575
1189	-2.99844	2.87177	1.99416
1190	-3.00042	2.87354	1.9926
1191	-3.003	2.87545	1.99104
1192	-3.00608	2.87747	1.98949
1193	-3.00955	2.87957	1.98796
1194	-3.01332	2.88172	1.98646
1195	-3.01729	2.88389	1.985
1196	-3.02136	2.88605	1.98359
1197	-3.02543	2.88818	1.98223
1198	-3.0294	2.89025	1.98095
1199	-3.03318	2.89223	1.97974
1200	-3.03666	2.89408	1.97863
1201	-3.03974	2.89578	1.97761
1202	-3.04264	2.89747	1.97669
1203	-3.04557	2.89926	1.97587
1204	-3.0485	2.9011	1.97512
1205	-3.05138	2.90293	1.97446
1206	-3.05416	2.90469	1.97386
1207	-3.0568	2.90633	1.97332
1208	-3.05925	2.90781	1.97284
1209	-3.06146	2.90905	1.97241
1210	-3.06339	2.91002	1.97202
1211	-3.06498	2.91064	1.97166
1212	-3.0662	2.91088	1.97134
1213	-3.067	2.91066	1.97103
1214	-3.06723	2.90998	1.97079
1215	-3.06686	2.90889	1.97067
1216	-3.066	2.90742	1.97064
1217	-3.06474	2.90562	1.97067
1218	-3.0632	2.90354	1.97074
1219	-3.06148	2.90123	1.97083
1220	-3.05969	2.89872	1.97092
1221	-3.05794	2.89606	1.97097
1222	-3.05632	2.89331	1.97098
1223	-3.05496	2.8905	1.9709
1224	-3.05394	2.88768	1.97073
1225	-3.05338	2.8849	1.97043
1226	-3.05311	2.88194	1.97005
1227	-3.0529	2.87864	1.96964
1228	-3.05277	2.87506	1.9692
1229	-3.05276	2.87131	1.96872
1230	-3.05288	2.86745	1.96819
1231	-3.05318	2.86358	1.96759
1232	-3.05366	2.85977	1.96692
1233	-3.05437	2.85611	1.96617
1234	-3.05533	2.85268	1.96533
1235	-3.05656	2.84957	1.96439
1236	-3.0581	2.84686	1.96334
1237	-3.05996	2.84463	1.96217
1238	-3.06241	2.84306	1.9609
1239	-3.06557	2.84217	1.95955
1240	-3.0693	2.84182	1.9581
1241	-3.07342	2.84185	1.95657
1242	-3.0778	2.84211	1.95495
1243	-3.08227	2.84246	1.95324
1244	-3.08667	2.84274	1.95143
1245	-3.09086	2.8428	1.94953
1246	-3.09466	2.84249	1.94753
1247	-3.09794	2.84166	1.94544
1248	-3.10053	2.84017	1.94324
1249	-3.10227	2.83786	1.94095
1250	-3.10328	2.8347	1.93847
1251	-3.1038	2.83085	1.93575
1252	-3.10387	2.82642	1.93285
1253	-3.10353	2.8215	1.9298
1254	-3.10281	2.81622	1.92666
1255	-3.10175	2.81068	1.92346
1256	-3.10039	2.80499	1.92027
1257	-3.09876	2.79926	1.91712
1258	-3.09691	2.7936	1.91406
1259	-3.09487	2.78812	1.91113
1260	-3.09268	2.78292	1.9084
1261	-3.09037	2.77812	1.90589
1262	-3.08769	2.77353	1.90357
1263	-3.08443	2.76894	1.90137
1264	-3.0807	2.76437	1.89927
1265	-3.07663	2.75984	1.89726
1266	-3.07234	2.75538	1.89535
1267	-3.06793	2.75101	1.89352
1268	-3.06353	2.74676	1.89177
1269	-3.05926	2.74266	1.89009
1270	-3.05523	2.73873	1.88847
1271	-3.05156	2.73499	1.8869
1272	-3.04837	2.73147	1.88539
1273	-3.04577	2.7282	1.88391
1274	-3.04363	2.72514	1.88233
1275	-3.04171	2.72226	1.88056
1276	-3.04004	2.71953	1.87869
1277	-3.0386	2.71698	1.8768
1278	-3.0374	2.7146	1.87497
1279	-3.03645	2.71239	1.87329
1280	-3.03576	2.71035	1.87184
1281	-3.03531	2.70848	1.8707
1282	-3.03512	2.70679	1.86995
1283	-3.0352	2.70527	1.86969
1284	-3.03554	2.70393	1.86999
1285	-3.03614	2.70276	1.87093
1286	-3.03709	2.70181	1.87275
1287	-3.03841	2.70112	1.8755
1288	-3.04007	2.70064	1.87901
1289	-3.04203	2.70037	1.88309
1290	-3.04425	2.70027	1.88757
1291	-3.04668	2.70032	1.89227
1292	-3.04929	2.70049	1.897
1293	-3.05204	2.70076	1.9016
1294	-3.05488	2.7011	1.90587
1295	-3.05778	2.70149	1.90964
1296	-3.06069	2.7019	1.91273
1297	-3.06358	2.7023	1.91496
1298	-3.06644	2.70269	1.91637
1299	-3.0693	2.70309	1.91718
1300	-3.0722	2.70352	1.91747
1301	-3.07517	2.704	1.91735
1302	-3.07823	2.70455	1.9169
1303	-3.08142	2.70519	1.91623
1304	-3.08477	2.70595	1.91543
1305	-3.0883	2.70685	1.9146
1306	-3.09205	2.7079	1.91382
1307	-3.09604	2.70913	1.9132
1308	-3.10031	2.71056	1.91283
1309	-3.10489	2.7122	1.9128
1310	-3.10986	2.71415	1.91305
1311	-3.11522	2.71642	1.91341
1312	-3.12093	2.71895	1.91386
1313	-3.12691	2.72169	1.91439
1314	-3.13311	2.7246	1.91499
1315	-3.13946	2.7276	1.91562
1316	-3.14591	2.73065	1.91627
1317	-3.15239	2.73369	1.91693
1318	-3.15884	2.73667	1.91757
1319	-3.1652	2.73952	1.91818
1320	-3.1714	2.74221	1.91874
1321	-3.17739	2.74466	1.91922
1322	-3.18331	2.74699	1.91947
1323	-3.18932	2.74932	1.9194
1324	-3.19537	2.75163	1.91911
1325	-3.20144	2.7539	1.9187
1326	-3.20748	2.7561	1.91828
1327	-3.21344	2.75822	1.91794
1328	-3.2193	2.76023	1.91779
1329	-3.225	2.76211	1.91793
1330	-3.23052	2.76384	1.91846
1331	-3.2358	2.7654	1.91948
1332	-3.24082	2.76677	1.92109
1333	-3.24552	2.76792	1.92339
1334	-3.25012	2.76891	1.92652
1335	-3.25478	2.76981	1.93044
1336	-3.25942	2.77059	1.93501
1337	-3.26396	2.77123	1.94011
1338	-3.2683	2.77173	1.9456
1339	-3.27237	2.77205	1.95134
1340	-3.27608	2.7722	1.95721
1341	-3.27935	2.77213	1.96306
1342	-3.28208	2.77185	1.96877
1343	-3.2842	2.77133	1.9742
1344	-3.28562	2.77056	1.97921
1345	-3.28625	2.76951	1.98368
1346	-3.28597	2.76813	1.98771
1347	-3.2848	2.76638	1.99154
1348	-3.28286	2.76431	1.99518
1349	-3.28027	2.76197	1.99865
1350	-3.27715	2.75941	2.00198
1351	-3.27361	2.75668	2.00518
1352	-3.26979	2.75383	2.00828
1353	-3.2658	2.7509	2.01129
1354	-3.26176	2.74795	2.01424
1355	-3.25779	2.74503	2.01714
1356	-3.25401	2.74218	2.02003
1357	-3.25055	2.73945	2.02291
1358	-3.24708	2.73662	2.02577
1359	-3.24326	2.73349	2.02855
1360	-3.2392	2.73016	2.03127
1361	-3.23499	2.72671	2.03392
1362	-3.23073	2.72324	2.03651
1363	-3.22653	2.71983	2.03903
1364	-3.22247	2.71658	2.0415
1365	-3.21866	2.71358	2.04391
1366	-3.21519	2.71092	2.04626
1367	-3.21216	2.70868	2.04856
1368	-3.20968	2.70697	2.05081
1369	-3.20784	2.70587	2.05301
1370	-3.20654	2.70533	2.05517
1371	-3.2056	2.70523	2.0573
1372	-3.20503	2.70554	2.05939
1373	-3.20481	2.70622	2.06144
1374	-3.20493	2.70724	2.06342
1375	-3.20539	2.70856	2.06535
1376	-3.20618	2.71015	2.0672
1377	-3.2073	2.71198	2.06897
1378	-3.20873	2.71402	2.07066
1379	-3.21047	2.71623	2.07225
1380	-3.21251	2.71858	2.07375
1381	-3.21484	2.72103	2.07513
1382	-3.21765	2.72369	2.07634
1383	-3.22105	2.72666	2.07736
1384	-3.22495	2.7299	2.07822
1385	-3.22926	2.73338	2.07896
1386	-3.23389	2.73706	2.07961
1387	-3.23874	2.74091	2.08021
1388	-3.24372	2.74491	2.0808
1389	-3.24874	2.749	2.0814
1390	-3.2537	2.75316	2.08207
1391	-3.25852	2.75736	2.08283
1392	-3.2631	2.76155	2.08371
1393	-3.26734	2.76571	2.08477
1394	-3.27145	2.76998	2.08601
1395	-3.27567	2.77447	2.0874
1396	-3.27994	2.77915	2.08892
1397	-3.2842	2.78394	2.09053
1398	-3.28841	2.78881	2.0922
1399	-3.29251	2.79369	2.09389
1400	-3.29645	2.79852	2.09557
1401	-3.30019	2.80326	2.09722
1402	-3.30366	2.80785	2.09879
1403	-3.30681	2.81224	2.10025
1404	-3.3096	2.81636	2.10158
1405	-3.31197	2.82017	2.10274
1406	-3.31398	2.82384	2.10362
1407	-3.31573	2.82753	2.1042
1408	-3.31721	2.8312	2.10455
1409	-3.31844	2.83478	2.10476
1410	-3.3194	2.8382	2.10489
1411	-3.32009	2.84142	2.10503
1412	-3.32053	2.84436	2.10525
1413	-3.3207	2.84697	2.10562
1414	-3.3206	2.8492	2.10623
1415	-3.32025	2.85097	2.10716
1416	-3.31963	2.85223	2.10847
1417	-3.31875	2.85292	2.11024
1418	-3.3175	2.85295	2.11261
1419	-3.31582	2.85236	2.11556
1420	-3.31377	2.85121	2.11898
1421	-3.3114	2.8496	2.12276
1422	-3.30876	2.84759	2.12677
1423	-3.30592	2.84527	2.13089
1424	-3.30292	2.84272	2.13502
1425	-3.29984	2.84002	2.13902
1426	-3.29671	2.83726	2.1428
1427	-3.29361	2.83451	2.14622
1428	-3.29058	2.83185	2.14917
1429	-3.28768	2.82936	2.15153
1430	-3.28461	2.82689	2.15346
1431	-3.28109	2.82423	2.15519
1432	-3.27728	2.82143	2.1567
1433	-3.27329	2.81852	2.15799
1434	-3.26927	2.81554	2.15904
1435	-3.26534	2.81253	2.15984
1436	-3.26165	2.80954	2.16039
1437	-3.25832	2.80658	2.16068
1438	-3.25548	2.80372	2.16069
1439	-3.25327	2.80097	2.16042
1440	-3.25183	2.79839	2.15985
1441	-3.25128	2.796	2.15899
1442	-3.25185	2.79384	2.15761
1443	-3.25353	2.79187	2.15561
1444	-3.25612	2.79006	2.1531
1445	-3.2594	2.78837	2.15019
1446	-3.26319	2.78676	2.14701
1447	-3.26726	2.7852	2.14368
1448	-3.27142	2.78366	2.14031
1449	-3.27547	2.78209	2.13702
1450	-3.27919	2.78046	2.13392
1451	-3.28239	2.77874	2.13114
1452	-3.28486	2.77688	2.12878
1453	-3.28639	2.77485	2.12698
1454	-3.28699	2.77251	2.12576
1455	-3.28686	2.76981	2.12501
1456	-3.28614	2.76685	2.12465
1457	-3.28496	2.76372	2.12457
1458	-3.28347	2.76054	2.12468
1459	-3.28179	2.75739	2.12491
1460	-3.28005	2.75439	2.12514
1461	-3.27839	2.75163	2.12529
1462	-3.27695	2.7492	2.12527
1463	-3.27585	2.74722	2.12499
1464	-3.27523	2.74578	2.12435
1465	-3.27523	2.74498	2.12326
1466	-3.27579	2.74484	2.12164
1467	-3.27674	2.74526	2.11952
1468	-3.27802	2.74618	2.11702
1469	-3.27958	2.7475	2.11425
1470	-3.28135	2.74917	2.1113
1471	-3.28327	2.7511	2.10828
1472	-3.28529	2.75323	2.1053
1473	-3.28734	2.75548	2.10248
1474	-3.28936	2.75777	2.0999
1475	-3.29131	2.76003	2.09769
1476	-3.29311	2.76219	2.09594
1477	-3.2947	2.76417	2.09476
1478	-3.29611	2.76607	2.09423
1479	-3.2974	2.76804	2.09426
1480	-3.29861	2.77006	2.09475
1481	-3.29976	2.77214	2.0956
1482	-3.30088	2.77427	2.0967
1483	-3.30202	2.77643	2.09795
1484	-3.30319	2.77862	2.09925
1485	-3.30442	2.78083	2.10049
1486	-3.30575	2.78306	2.10157
1487	-3.30721	2.78531	2.10238
1488	-3.30883	2.78755	2.10282
1489	-3.31063	2.78979	2.10279
1490	-3.31274	2.792	2.10238
1491	-3.31521	2.7942	2.10176
1492	-3.31793	2.79639	2.10094
1493	-3.32084	2.79858	2.09994
1494	-3.32385	2.80079	2.09879
1495	-3.32687	2.80303	2.09748
1496	-3.32981	2.80531	2.09605
[truncated: 123,363 more rows]

## Sheet: P3S1-008
Frame	T8_Head Lateral Bending	T8_Head Axial Bending	T8_Head Flexion/Extension
[truncated: 68,429 more rows]

[truncated: 1 more sheets: P3S1-009]
